# Supplementary material for: Insight into the Intermolecular Recognition Mechanism between Keap1 and IKKβ Combining Homology Modelling, Protein-Protein Docking, Molecular Dynamics Simulations and Virtual Alanine Mutation
Source: PLoS One. 2013 Sep 16;8(9):e75076. doi: 10.1371/journal.pone.0075076 (PMC3774807; doi:10.1371/journal.pone.0075076)
Supplement: File S3 — Total energy and potential energy during the MD simulations of Keap1-IKKβ. As shown in figure, total energy and potential energy of systems are constant during the MD simulation. (XLSX) [file pone.0075076.s003.xlsx]

## Sheet: Keap1 DC domain
Keap1 DC domain
First Run			Second Run			Third Run
Cluster	Structures		Cluster	Structures		Cluster	Structures
1	5820		1	9848		1	9618
2	2115		2	97		2	229
3	1089		3	42		3	153
4	485		4	9		4	1
5	226		5	4
6	68		6	1
7	64
8	56
9	34
10	16
11	9
12	6
13	5
14	4
15	3
16	1

## Sheet: Keap1-IKK-beta
Keap1-IKK-beta
First Run			Second Run			Third Run
Cluster	Structures		Cluster	Structures		Cluster	Structures
1	733		1	661		1	870
2	528		2	579		2	500
3	457		3	473		3	454
4	333		4	422		4	404
5	295		5	294		5	352
6	212		6	267		6	226
7	133		7	252		7	205
8	89		8	241		8	202
9	63		9	168		9	174
10	45		10	147		10	148
11	41		11	138		11	148
12	23		12	122		12	144
13	14		13	121		13	128
14	11		14	110		14	123
15	10		15	92		15	116
16	6		16	89		16	92
17	3		17	82		17	75
18	2		18	79		18	73
19	2		19	70		19	67
20	1		20	64		20	65
			21	64		21	47
			22	50		22	46
			23	49		23	46
			24	48		24	41
			25	43		25	34
			26	39		26	32
			27	38		27	30
			28	33		28	22
			29	21		29	19
			30	17		30	15
			31	16		31	12
			32	16		32	11
			33	15		33	11
			34	14		34	10
			35	13		35	9
			36	12		36	7
			37	7		37	7
			38	7		38	6
			39	6		39	5
			40	6		40	4
			41	4		41	4
			42	2		42	3
			43	2		43	3
			44	2		44	3
			45	2		45	2
			46	2		46	2
			47	1		47	1
			48	1		48	1
						49	1
						50	1
