# Supplementary material for: Insight into the Intermolecular Recognition Mechanism between Keap1 and IKKβ Combining Homology Modelling, Protein-Protein Docking, Molecular Dynamics Simulations and Virtual Alanine Mutation
Source: PLoS One. 2013 Sep 16;8(9):e75076. doi: 10.1371/journal.pone.0075076 (PMC3774807; doi:10.1371/journal.pone.0075076)
Supplement: File S5 — The mdp files used in the MD simulations. (ZIP) [file pone.0075076.s005.zip › minim-cg.mdp]

integrator = cg	Algorithm (cg = conjugate gradient minimization)
emtol = 10.0	Stop minimization when the maximum force < 10.0 kJ/mol/nm
emstep = 0.01	Energy step size
nsteps = 5000	Maximum number of (minimization) steps to perform
	Parameters describing how to find the neighbors of each atom and how to calculate the interactions
nstlist = 1	Frequency to update the neighbor list and long range forces
ns_type = grid	Method to determine neighbor list (simple, grid)
rlist = 1.0	Cut-off for making neighbor list (short range forces)
coulombtype = PME	Treatment of long range electrostatic interactions
rcoulomb = 1.0	Short-range electrostatic cut-off
rvdw = 1.0	Short-range Van der Waals cut-off
pbc = xyz	Periodic Boundary Conditions (yes/no)
