# Supplementary material for: Insight into the Intermolecular Recognition Mechanism between Keap1 and IKKβ Combining Homology Modelling, Protein-Protein Docking, Molecular Dynamics Simulations and Virtual Alanine Mutation
Source: PLoS One. 2013 Sep 16;8(9):e75076. doi: 10.1371/journal.pone.0075076 (PMC3774807; doi:10.1371/journal.pone.0075076)
Supplement: File S6 — The related structures, including homology model of human IKKβ, the protein-protein results and structures used for alanine scanning calculations obtained from the triplicate MD simulations, used in the paper. (ZIP) [file pone.0075076.s006.zip]

Archive with 6 entries (5 files):
- supporting information-File S6/homology model of ikk2.pdb
- supporting information-File S6/md structure-1.pdb
- supporting information-File S6/md structure-2.pdb
- supporting information-File S6/md structure-3.pdb
- supporting information-File S6/protein-pretein docking.pdb
- supporting information-File S6/
