# Supplementary material for: Insight into the Intermolecular Recognition Mechanism between Keap1 and IKKβ Combining Homology Modelling, Protein-Protein Docking, Molecular Dynamics Simulations and Virtual Alanine Mutation
Source: PLoS One. 2013 Sep 16;8(9):e75076. doi: 10.1371/journal.pone.0075076 (PMC3774807; doi:10.1371/journal.pone.0075076)
Supplement: File S6 — The related structures, including homology model of human IKKβ, the protein-protein results and structures used for alanine scanning calculations obtained from the triplicate MD simulations, used in the paper. (ZIP) [file pone.0075076.s006.zip › supporting information-File S6/homology model of ikk2.pdb]

REMARK   Accelrys Discovery Studio PDB file
ATOM      1  N   GLU     1     -21.666 -38.213  21.711  1.00242.99           N1+
ATOM      2  CA  GLU     1     -20.192 -38.258  21.810  1.00258.44           C  
ATOM      3  CB  GLU     1     -19.569 -38.719  20.484  1.00253.55           C  
ATOM      4  CG  GLU     1     -19.766 -40.216  20.246  1.00255.61           C  
ATOM      5  CD  GLU     1     -18.983 -40.938  21.334  1.00254.39           C  
ATOM      6  OE1 GLU     1     -18.147 -40.265  21.995  1.00238.59           O  
ATOM      7  OE2 GLU     1     -19.206 -42.163  21.522  1.00262.59           O1-
ATOM      8  C   GLU     1     -19.591 -36.946  22.206  1.00288.80           C  
ATOM      9  O   GLU     1     -20.240 -36.140  22.873  1.00258.07           O  
ATOM     10  N   MET     2     -18.320 -36.701  21.808  1.00328.47           N  
ATOM     11  CA  MET     2     -17.673 -35.499  22.259  1.00340.24           C  
ATOM     12  CB  MET     2     -16.912 -35.713  23.579  1.00341.53           C  
ATOM     13  CG  MET     2     -17.825 -36.310  24.658  1.00342.59           C  
ATOM     14  SD  MET     2     -17.085 -36.557  26.302  1.00339.09           S  
ATOM     15  CE  MET     2     -17.494 -34.905  26.938  1.00338.74           C  
ATOM     16  C   MET     2     -16.719 -34.982  21.198  1.00308.56           C  
ATOM     17  O   MET     2     -16.424 -35.690  20.238  1.00320.20           O  
ATOM     18  N   LYS     3     -16.308 -33.686  21.316  1.00265.79           N  
ATOM     19  CA  LYS     3     -15.548 -32.941  20.326  1.00248.64           C  
ATOM     20  CB  LYS     3     -15.794 -31.427  20.418  1.00228.65           C  
ATOM     21  CG  LYS     3     -17.173 -31.021  19.896  1.00221.16           C  
ATOM     22  CD  LYS     3     -17.522 -29.557  20.153  1.00206.00           C  
ATOM     23  CE  LYS     3     -18.899 -29.150  19.627  1.00204.98           C  
ATOM     24  NZ  LYS     3     -19.187 -27.748  20.003  1.00215.46           N1+
ATOM     25  C   LYS     3     -14.053 -33.103  20.086  1.00227.71           C  
ATOM     26  O   LYS     3     -13.675 -33.620  19.037  1.00142.11           O  
ATOM     27  N   GLU     4     -13.136 -32.714  21.015  1.00253.28           N  
ATOM     28  CA  GLU     4     -11.759 -32.669  20.541  1.00253.96           C  
ATOM     29  CB  GLU     4     -11.493 -31.557  19.509  1.00248.91           C  
ATOM     30  CG  GLU     4     -11.762 -30.142  20.014  1.00247.83           C  
ATOM     31  CD  GLU     4     -11.445 -29.189  18.872  1.00235.36           C  
ATOM     32  OE1 GLU     4     -12.170 -29.239  17.843  1.00229.61           O  
ATOM     33  OE2 GLU     4     -10.469 -28.404  19.010  1.00232.94           O1-
ATOM     34  C   GLU     4     -10.754 -32.517  21.660  1.00251.94           C  
ATOM     35  O   GLU     4     -11.077 -32.769  22.813  1.00271.38           O  
ATOM     36  N   ARG     5      -9.493 -32.096  21.353  1.00249.48           N  
ATOM     37  CA  ARG     5      -8.438 -32.135  22.350  1.00249.10           C  
ATOM     38  CB  ARG     5      -7.360 -33.188  22.036  1.00249.12           C  
ATOM     39  CG  ARG     5      -7.877 -34.619  22.200  1.00234.99           C  
ATOM     40  CD  ARG     5      -6.853 -35.705  21.864  1.00261.78           C  
ATOM     41  NE  ARG     5      -7.514 -37.017  22.119  1.00277.55           N  
ATOM     42  CZ  ARG     5      -7.422 -38.029  21.208  1.00230.70           C  
ATOM     43  NH1 ARG     5      -6.728 -37.845  20.047  1.00208.21           N1+
ATOM     44  NH2 ARG     5      -8.033 -39.225  21.453  1.00177.00           N  
ATOM     45  C   ARG     5      -7.731 -30.820  22.609  1.00243.63           C  
ATOM     46  O   ARG     5      -7.914 -29.829  21.903  1.00216.21           O  
ATOM     47  N   LEU     6      -6.906 -30.817  23.696  1.00249.17           N  
ATOM     48  CA  LEU     6      -6.127 -29.711  24.220  1.00260.44           C  
ATOM     49  CB  LEU     6      -6.556 -29.287  25.638  1.00269.63           C  
ATOM     50  CG  LEU     6      -7.972 -28.687  25.698  1.00268.95           C  
ATOM     51  CD1 LEU     6      -8.360 -28.276  27.126  1.00263.61           C  
ATOM     52  CD2 LEU     6      -8.119 -27.532  24.700  1.00271.13           C  
ATOM     53  C   LEU     6      -4.663 -30.100  24.295  1.00238.29           C  
ATOM     54  O   LEU     6      -4.140 -30.760  23.397  1.00224.22           O  
ATOM     55  N   GLY     7      -3.958 -29.632  25.363  1.00232.01           N  
ATOM     56  CA  GLY     7      -2.539 -29.835  25.590  1.00228.07           C  
ATOM     57  C   GLY     7      -2.260 -31.077  26.401  1.00248.41           C  
ATOM     58  O   GLY     7      -3.180 -31.781  26.813  1.00254.73           O  
ATOM     59  N   THR     8      -0.955 -31.362  26.675  1.00251.98           N  
ATOM     60  CA  THR     8      -0.607 -32.582  27.370  1.00250.21           C  
ATOM     61  CB  THR     8      -0.040 -33.629  26.455  1.00222.59           C  
ATOM     62  OG1 THR     8      -0.968 -33.933  25.424  1.00217.98           O  
ATOM     63  CG2 THR     8       0.266 -34.894  27.274  1.00217.65           C  
ATOM     64  C   THR     8       0.404 -32.370  28.469  1.00237.21           C  
ATOM     65  O   THR     8       1.336 -31.574  28.348  1.00230.67           O  
ATOM     66  N   GLY     9       0.241 -33.123  29.585  1.00224.94           N  
ATOM     67  CA  GLY     9       1.186 -33.066  30.671  1.00209.15           C  
ATOM     68  C   GLY     9       0.594 -33.657  31.914  1.00211.67           C  
ATOM     69  O   GLY     9      -0.609 -33.878  32.024  1.00220.29           O  
ATOM     70  N   GLY    10       1.458 -33.873  32.922  1.00220.77           N  
ATOM     71  CA  GLY    10       1.069 -34.438  34.190  1.00223.47           C  
ATOM     72  C   GLY    10       0.935 -35.917  34.042  1.00244.21           C  
ATOM     73  O   GLY    10       1.929 -36.644  34.071  1.00249.43           O  
ATOM     74  N   PHE    11      -0.326 -36.380  34.115  1.00234.02           N  
ATOM     75  CA  PHE    11      -0.772 -37.720  33.913  1.00225.37           C  
ATOM     76  CB  PHE    11      -1.890 -38.147  34.871  1.00222.90           C  
ATOM     77  CG  PHE    11      -1.204 -38.225  36.191  1.00217.75           C  
ATOM     78  CD1 PHE    11      -0.342 -39.264  36.449  1.00192.67           C  
ATOM     79  CD2 PHE    11      -1.375 -37.249  37.145  1.00232.61           C  
ATOM     80  CE1 PHE    11       0.315 -39.353  37.653  1.00181.59           C  
ATOM     81  CE2 PHE    11      -0.722 -37.333  38.353  1.00225.33           C  
ATOM     82  CZ  PHE    11       0.122 -38.388  38.610  1.00200.39           C  
ATOM     83  C   PHE    11      -1.174 -37.987  32.496  1.00219.01           C  
ATOM     84  O   PHE    11      -1.541 -39.112  32.163  1.00229.57           O  
ATOM     85  N   GLY    12      -1.310 -36.950  31.651  1.00197.93           N  
ATOM     86  CA  GLY    12      -1.701 -37.317  30.323  1.00200.00           C  
ATOM     87  C   GLY    12      -2.394 -36.182  29.638  1.00202.28           C  
ATOM     88  O   GLY    12      -1.906 -35.053  29.614  1.00196.41           O  
ATOM     89  N   ASN    13      -3.567 -36.492  29.045  1.00228.45           N  
ATOM     90  CA  ASN    13      -4.256 -35.594  28.161  1.00239.47           C  
ATOM     91  CB  ASN    13      -5.037 -36.333  27.059  1.00255.38           C  
ATOM     92  CG  ASN    13      -4.037 -37.034  26.151  1.00257.50           C  
ATOM     93  OD1 ASN    13      -2.896 -36.599  26.004  1.00  0.00           O  
ATOM     94  ND2 ASN    13      -4.479 -38.154  25.519  1.00  0.00           N  
ATOM     95  C   ASN    13      -5.232 -34.665  28.814  1.00244.70           C  
ATOM     96  O   ASN    13      -5.762 -34.903  29.898  1.00240.55           O  
ATOM     97  N   VAL    14      -5.471 -33.544  28.099  1.00241.75           N  
ATOM     98  CA  VAL    14      -6.450 -32.540  28.399  1.00244.30           C  
ATOM     99  CB  VAL    14      -5.849 -31.176  28.579  1.00244.33           C  
ATOM    100  CG1 VAL    14      -6.970 -30.179  28.898  1.00252.13           C  
ATOM    101  CG2 VAL    14      -4.761 -31.260  29.666  1.00230.74           C  
ATOM    102  C   VAL    14      -7.319 -32.524  27.174  1.00233.00           C  
ATOM    103  O   VAL    14      -6.801 -32.484  26.058  1.00227.34           O  
ATOM    104  N   ILE    15      -8.660 -32.570  27.343  1.00226.35           N  
ATOM    105  CA  ILE    15      -9.528 -32.729  26.207  1.00229.76           C  
ATOM    106  CB  ILE    15     -10.040 -34.140  26.155  1.00238.82           C  
ATOM    107  CG2 ILE    15     -11.140 -34.241  25.100  1.00  0.00           C  
ATOM    108  CG1 ILE    15      -8.871 -35.115  25.939  1.00  0.00           C  
ATOM    109  CD1 ILE    15      -9.244 -36.579  26.171  1.00237.85           C  
ATOM    110  C   ILE    15     -10.710 -31.787  26.274  1.00233.09           C  
ATOM    111  O   ILE    15     -11.295 -31.552  27.326  1.00233.14           O  
ATOM    112  N   ARG    16     -11.055 -31.235  25.093  1.00243.65           N  
ATOM    113  CA  ARG    16     -12.074 -30.300  24.669  1.00247.08           C  
ATOM    114  CB  ARG    16     -11.760 -29.618  23.325  1.00250.81           C  
ATOM    115  CG  ARG    16     -10.564 -28.668  23.321  1.00248.43           C  
ATOM    116  CD  ARG    16     -10.271 -28.108  21.926  1.00237.20           C  
ATOM    117  NE  ARG    16      -9.111 -27.180  22.032  1.00227.29           N  
ATOM    118  CZ  ARG    16      -9.325 -25.837  22.146  1.00209.04           C  
ATOM    119  NH1 ARG    16     -10.599 -25.347  22.115  1.00212.69           N1+
ATOM    120  NH2 ARG    16      -8.267 -24.985  22.286  1.00191.08           N  
ATOM    121  C   ARG    16     -13.438 -30.919  24.478  1.00237.56           C  
ATOM    122  O   ARG    16     -14.269 -30.300  23.818  1.00217.69           O  
ATOM    123  N   TRP    17     -13.665 -32.190  24.859  1.00265.60           N  
ATOM    124  CA  TRP    17     -14.900 -32.894  24.563  1.00275.95           C  
ATOM    125  CB  TRP    17     -15.094 -34.180  25.389  1.00279.42           C  
ATOM    126  CG  TRP    17     -14.035 -35.248  25.261  1.00280.62           C  
ATOM    127  CD2 TRP    17     -13.581 -35.803  24.019  1.00277.11           C  
ATOM    128  CD1 TRP    17     -13.310 -35.855  26.246  1.00279.10           C  
ATOM    129  NE1 TRP    17     -12.432 -36.756  25.694  1.00275.23           N  
ATOM    130  CE2 TRP    17     -12.588 -36.734  24.323  1.00270.35           C  
ATOM    131  CE3 TRP    17     -13.957 -35.555  22.731  1.00271.59           C  
ATOM    132  CZ2 TRP    17     -11.956 -37.436  23.336  1.00260.02           C  
ATOM    133  CZ3 TRP    17     -13.319 -36.266  21.739  1.00262.16           C  
ATOM    134  CH2 TRP    17     -12.337 -37.188  22.036  1.00258.83           C  
ATOM    135  C   TRP    17     -16.126 -32.069  24.867  1.00287.10           C  
ATOM    136  O   TRP    17     -16.144 -31.283  25.813  1.00291.41           O  
ATOM    137  N   HIS    18     -17.200 -32.239  24.045  1.00272.98           N  
ATOM    138  CA  HIS    18     -18.434 -31.520  24.252  1.00266.66           C  
ATOM    139  ND1 HIS    18     -17.520 -28.119  22.627  1.00  0.00           N  
ATOM    140  CG  HIS    18     -17.631 -29.162  23.519  1.00  0.00           C  
ATOM    141  CB  HIS    18     -18.613 -30.286  23.340  1.00259.95           C  
ATOM    142  NE2 HIS    18     -16.024 -27.742  24.225  1.00  0.00           N  
ATOM    143  CD2 HIS    18     -16.711 -28.913  24.490  1.00  0.00           C  
ATOM    144  CE1 HIS    18     -16.545 -27.301  23.095  1.00  0.00           C  
ATOM    145  C   HIS    18     -19.602 -32.394  23.909  1.00266.21           C  
ATOM    146  O   HIS    18     -19.538 -33.235  23.013  1.00250.11           O  
ATOM    147  N   ASN    19     -20.712 -32.239  24.656  1.00285.43           N  
ATOM    148  CA  ASN    19     -21.914 -32.851  24.189  1.00295.83           C  
ATOM    149  CB  ASN    19     -23.043 -32.876  25.235  1.00292.26           C  
ATOM    150  CG  ASN    19     -22.661 -33.870  26.322  1.00293.06           C  
ATOM    151  OD1 ASN    19     -22.339 -35.023  26.039  1.00  0.00           O  
ATOM    152  ND2 ASN    19     -22.691 -33.414  27.603  1.00  0.00           N  
ATOM    153  C   ASN    19     -22.292 -31.890  23.124  1.00297.56           C  
ATOM    154  O   ASN    19     -22.600 -30.738  23.429  1.00291.80           O  
ATOM    155  N   GLN    20     -22.255 -32.328  21.850  1.00298.36           N  
ATOM    156  CA  GLN    20     -22.485 -31.379  20.803  1.00290.61           C  
ATOM    157  CB  GLN    20     -22.066 -31.884  19.409  1.00292.30           C  
ATOM    158  CG  GLN    20     -20.568 -32.175  19.272  1.00295.73           C  
ATOM    159  CD  GLN    20     -20.325 -33.661  19.507  1.00288.88           C  
ATOM    160  OE1 GLN    20     -21.208 -34.397  19.945  1.00291.31           O  
ATOM    161  NE2 GLN    20     -19.084 -34.122  19.195  1.00277.57           N  
ATOM    162  C   GLN    20     -23.950 -31.070  20.768  1.00284.93           C  
ATOM    163  O   GLN    20     -24.722 -31.649  20.005  1.00282.90           O  
ATOM    164  N   GLU    21     -24.347 -30.112  21.619  1.00282.30           N  
ATOM    165  CA  GLU    21     -25.679 -29.627  21.788  1.00286.99           C  
ATOM    166  CB  GLU    21     -26.674 -30.728  22.197  1.00288.02           C  
ATOM    167  CG  GLU    21     -28.110 -30.236  22.390  1.00278.98           C  
ATOM    168  CD  GLU    21     -28.928 -31.396  22.943  1.00  0.00           C  
ATOM    169  OE1 GLU    21     -28.362 -32.515  23.057  1.00  0.00           O  
ATOM    170  OE2 GLU    21     -30.128 -31.178  23.261  1.00  0.00           O1-
ATOM    171  C   GLU    21     -25.552 -28.717  22.962  1.00286.62           C  
ATOM    172  O   GLU    21     -25.330 -29.188  24.074  1.00295.84           O  
ATOM    173  N   THR    22     -25.726 -27.406  22.728  1.00276.54           N  
ATOM    174  CA  THR    22     -25.589 -26.323  23.665  1.00270.74           C  
ATOM    175  CB  THR    22     -26.366 -26.459  24.950  1.00271.85           C  
ATOM    176  OG1 THR    22     -26.588 -25.165  25.489  1.00277.91           O  
ATOM    177  CG2 THR    22     -25.557 -27.260  25.985  1.00267.81           C  
ATOM    178  C   THR    22     -24.141 -26.122  24.008  1.00272.51           C  
ATOM    179  O   THR    22     -23.815 -25.251  24.813  1.00259.82           O  
ATOM    180  N   GLY    23     -23.231 -26.893  23.372  1.00285.60           N  
ATOM    181  CA  GLY    23     -21.812 -26.672  23.503  1.00279.95           C  
ATOM    182  C   GLY    23     -21.314 -26.767  24.920  1.00281.03           C  
ATOM    183  O   GLY    23     -20.930 -25.754  25.502  1.00272.42           O  
ATOM    184  N   GLU    24     -21.302 -27.976  25.525  1.00301.02           N  
ATOM    185  CA  GLU    24     -20.794 -28.081  26.870  1.00307.09           C  
ATOM    186  CB  GLU    24     -21.325 -29.307  27.630  1.00310.72           C  
ATOM    187  CG  GLU    24     -22.830 -29.258  27.896  1.00306.77           C  
ATOM    188  CD  GLU    24     -23.105 -28.066  28.801  1.00294.93           C  
ATOM    189  OE1 GLU    24     -23.120 -26.920  28.280  1.00288.37           O  
ATOM    190  OE2 GLU    24     -23.301 -28.285  30.026  1.00286.77           O1-
ATOM    191  C   GLU    24     -19.297 -28.212  26.802  1.00310.12           C  
ATOM    192  O   GLU    24     -18.762 -29.282  26.517  1.00317.23           O  
ATOM    193  N   GLN    25     -18.561 -27.128  27.123  1.00300.57           N  
ATOM    194  CA  GLN    25     -17.136 -27.212  26.958  1.00301.11           C  
ATOM    195  CB  GLN    25     -16.488 -25.870  26.595  1.00292.26           C  
ATOM    196  CG  GLN    25     -17.060 -25.295  25.301  1.00286.12           C  
ATOM    197  CD  GLN    25     -16.165 -24.156  24.859  1.00290.21           C  
ATOM    198  OE1 GLN    25     -14.971 -24.360  24.650  1.00299.41           O  
ATOM    199  NE2 GLN    25     -16.746 -22.936  24.711  1.00283.74           N  
ATOM    200  C   GLN    25     -16.505 -27.706  28.224  1.00297.90           C  
ATOM    201  O   GLN    25     -16.250 -26.940  29.151  1.00296.89           O  
ATOM    202  N   ILE    26     -16.174 -29.012  28.256  1.00294.60           N  
ATOM    203  CA  ILE    26     -15.616 -29.637  29.420  1.00283.12           C  
ATOM    204  CB  ILE    26     -16.380 -30.856  29.840  1.00286.08           C  
ATOM    205  CG2 ILE    26     -15.661 -31.477  31.049  1.00291.37           C  
ATOM    206  CG1 ILE    26     -17.845 -30.479  30.117  1.00288.52           C  
ATOM    207  CD1 ILE    26     -18.778 -31.676  30.267  1.00  0.00           C  
ATOM    208  C   ILE    26     -14.212 -30.074  29.115  1.00284.30           C  
ATOM    209  O   ILE    26     -13.882 -30.401  27.975  1.00287.29           O  
ATOM    210  N   ALA    27     -13.336 -30.058  30.146  1.00274.47           N  
ATOM    211  CA  ALA    27     -11.962 -30.456  29.973  1.00269.42           C  
ATOM    212  CB  ALA    27     -10.965 -29.550  30.715  1.00257.27           C  
ATOM    213  C   ALA    27     -11.805 -31.839  30.536  1.00268.16           C  
ATOM    214  O   ALA    27     -12.423 -32.170  31.545  1.00280.74           O  
ATOM    215  N   ILE    28     -10.997 -32.708  29.884  1.00244.23           N  
ATOM    216  CA  ILE    28     -10.862 -34.045  30.398  1.00220.40           C  
ATOM    217  CB  ILE    28     -11.491 -35.085  29.511  1.00223.83           C  
ATOM    218  CG2 ILE    28     -11.144 -36.474  30.074  1.00243.14           C  
ATOM    219  CG1 ILE    28     -13.006 -34.846  29.394  1.00220.01           C  
ATOM    220  CD1 ILE    28     -13.370 -33.583  28.616  1.00225.69           C  
ATOM    221  C   ILE    28      -9.418 -34.425  30.578  1.00221.17           C  
ATOM    222  O   ILE    28      -8.653 -34.503  29.618  1.00217.71           O  
ATOM    223  N   LYS    29      -9.019 -34.708  31.836  1.00214.29           N  
ATOM    224  CA  LYS    29      -7.686 -35.156  32.110  1.00217.93           C  
ATOM    225  CB  LYS    29      -7.052 -34.481  33.339  1.00211.60           C  
ATOM    226  CG  LYS    29      -5.628 -34.957  33.631  1.00209.10           C  
ATOM    227  CD  LYS    29      -4.883 -34.089  34.647  1.00205.99           C  
ATOM    228  CE  LYS    29      -3.463 -34.577  34.942  1.00206.20           C  
ATOM    229  NZ  LYS    29      -2.815 -33.686  35.929  1.00208.01           N1+
ATOM    230  C   LYS    29      -7.787 -36.620  32.420  1.00231.45           C  
ATOM    231  O   LYS    29      -8.268 -37.004  33.486  1.00228.41           O  
ATOM    232  N   GLN    30      -7.321 -37.463  31.474  1.00249.93           N  
ATOM    233  CA  GLN    30      -7.346 -38.897  31.561  1.00247.12           C  
ATOM    234  CB  GLN    30      -7.427 -39.574  30.188  1.00235.44           C  
ATOM    235  CG  GLN    30      -8.679 -39.194  29.408  1.00230.17           C  
ATOM    236  CD  GLN    30      -8.524 -39.717  27.991  1.00234.55           C  
ATOM    237  OE1 GLN    30      -9.493 -40.173  27.388  1.00235.70           O  
ATOM    238  NE2 GLN    30      -7.283 -39.638  27.440  1.00230.62           N  
ATOM    239  C   GLN    30      -6.062 -39.356  32.177  1.00262.46           C  
ATOM    240  O   GLN    30      -5.268 -38.551  32.662  1.00260.07           O  
ATOM    241  N   CYS    31      -5.837 -40.690  32.172  1.00263.10           N  
ATOM    242  CA  CYS    31      -4.674 -41.234  32.821  1.00264.16           C  
ATOM    243  CB  CYS    31      -5.010 -42.398  33.765  1.00264.53           C  
ATOM    244  SG  CYS    31      -6.149 -41.896  35.090  1.00283.05           S  
ATOM    245  C   CYS    31      -3.679 -41.742  31.817  1.00255.19           C  
ATOM    246  O   CYS    31      -3.945 -41.824  30.619  1.00261.53           O  
ATOM    247  N   ARG    32      -2.474 -42.091  32.319  1.00232.89           N  
ATOM    248  CA  ARG    32      -1.371 -42.556  31.519  1.00233.81           C  
ATOM    249  CB  ARG    32      -0.062 -41.810  31.839  1.00227.27           C  
ATOM    250  CG  ARG    32       1.077 -42.026  30.840  1.00217.44           C  
ATOM    251  CD  ARG    32       0.909 -41.245  29.533  1.00225.03           C  
ATOM    252  NE  ARG    32       2.178 -41.381  28.762  1.00211.67           N  
ATOM    253  CZ  ARG    32       3.178 -40.463  28.919  1.00209.23           C  
ATOM    254  NH1 ARG    32       3.019 -39.414  29.779  1.00226.72           N1+
ATOM    255  NH2 ARG    32       4.339 -40.592  28.213  1.00193.00           N  
ATOM    256  C   ARG    32      -1.172 -43.991  31.887  1.00255.86           C  
ATOM    257  O   ARG    32      -1.134 -44.323  33.068  1.00253.40           O  
ATOM    258  N   GLN    33      -0.982 -44.857  30.872  1.00276.23           N  
ATOM    259  CA  GLN    33      -0.943 -46.287  31.005  1.00269.77           C  
ATOM    260  CB  GLN    33      -0.321 -46.991  29.791  1.00268.61           C  
ATOM    261  CG  GLN    33      -1.061 -46.698  28.488  1.00268.97           C  
ATOM    262  CD  GLN    33      -0.615 -45.326  28.004  1.00271.26           C  
ATOM    263  OE1 GLN    33       0.283 -44.712  28.579  1.00276.09           O  
ATOM    264  NE2 GLN    33      -1.250 -44.830  26.908  1.00268.20           N  
ATOM    265  C   GLN    33      -0.180 -46.735  32.207  1.00267.38           C  
ATOM    266  O   GLN    33       1.037 -46.902  32.159  1.00266.17           O  
ATOM    267  N   GLU    34      -0.944 -46.991  33.295  1.00245.12           N  
ATOM    268  CA  GLU    34      -0.525 -47.536  34.558  1.00244.31           C  
ATOM    269  CB  GLU    34      -0.205 -49.042  34.504  1.00250.61           C  
ATOM    270  CG  GLU    34      -1.446 -49.930  34.369  1.00248.31           C  
ATOM    271  CD  GLU    34      -1.971 -49.836  32.943  1.00236.89           C  
ATOM    272  OE1 GLU    34      -1.242 -49.291  32.073  1.00230.66           O  
ATOM    273  OE2 GLU    34      -3.114 -50.309  32.705  1.00239.24           O1-
ATOM    274  C   GLU    34       0.632 -46.831  35.188  1.00239.63           C  
ATOM    275  O   GLU    34       1.487 -46.229  34.542  1.00235.23           O  
ATOM    276  N   LEU    35       0.645 -46.879  36.535  1.00223.75           N  
ATOM    277  CA  LEU    35       1.686 -46.288  37.326  1.00217.56           C  
ATOM    278  CB  LEU    35       1.328 -44.874  37.813  1.00236.35           C  
ATOM    279  CG  LEU    35       1.123 -43.859  36.674  1.00241.77           C  
ATOM    280  CD1 LEU    35       0.770 -42.470  37.227  1.00246.86           C  
ATOM    281  CD2 LEU    35       2.337 -43.820  35.727  1.00235.87           C  
ATOM    282  C   LEU    35       1.817 -47.145  38.540  1.00211.17           C  
ATOM    283  O   LEU    35       1.076 -48.113  38.703  1.00208.75           O  
ATOM    284  N   SER    36       2.781 -46.826  39.426  1.00231.61           N  
ATOM    285  CA  SER    36       2.879 -47.625  40.615  1.00248.62           C  
ATOM    286  CB  SER    36       4.074 -47.256  41.511  1.00243.92           C  
ATOM    287  OG  SER    36       5.293 -47.524  40.837  1.00245.67           O  
ATOM    288  C   SER    36       1.631 -47.344  41.384  1.00261.61           C  
ATOM    289  O   SER    36       1.007 -46.301  41.194  1.00275.43           O  
ATOM    290  N   PRO    37       1.235 -48.252  42.234  1.00242.77           N  
ATOM    291  CA  PRO    37       0.018 -48.100  42.983  1.00234.82           C  
ATOM    292  CD  PRO    37       2.161 -49.173  42.873  1.00250.82           C  
ATOM    293  CB  PRO    37       0.002 -49.264  43.971  1.00232.56           C  
ATOM    294  CG  PRO    37       1.497 -49.539  44.212  1.00247.15           C  
ATOM    295  C   PRO    37      -0.025 -46.774  43.686  1.00251.41           C  
ATOM    296  O   PRO    37      -1.096 -46.169  43.736  1.00258.07           O  
ATOM    297  N   ARG    38       1.108 -46.310  44.248  1.00263.48           N  
ATOM    298  CA  ARG    38       1.130 -45.066  44.959  1.00263.83           C  
ATOM    299  CB  ARG    38       2.466 -44.807  45.685  1.00259.37           C  
ATOM    300  CG  ARG    38       3.687 -44.755  44.763  1.00249.52           C  
ATOM    301  CD  ARG    38       5.004 -44.497  45.499  1.00236.32           C  
ATOM    302  NE  ARG    38       6.104 -44.515  44.491  1.00  0.00           N  
ATOM    303  CZ  ARG    38       6.434 -43.378  43.812  1.00  0.00           C  
ATOM    304  NH1 ARG    38       5.732 -42.226  44.024  1.00  0.00           N1+
ATOM    305  NH2 ARG    38       7.473 -43.388  42.927  1.00  0.00           N  
ATOM    306  C   ARG    38       0.907 -43.950  43.986  1.00257.09           C  
ATOM    307  O   ARG    38       0.275 -42.950  44.321  1.00261.84           O  
ATOM    308  N   ASN    39       1.480 -44.083  42.771  1.00244.19           N  
ATOM    309  CA  ASN    39       1.401 -43.106  41.725  1.00240.25           C  
ATOM    310  CB  ASN    39       2.430 -43.354  40.611  1.00240.05           C  
ATOM    311  CG  ASN    39       3.780 -42.908  41.156  1.00237.20           C  
ATOM    312  OD1 ASN    39       3.977 -41.726  41.434  1.00236.37           O  
ATOM    313  ND2 ASN    39       4.728 -43.868  41.327  1.00237.48           N  
ATOM    314  C   ASN    39       0.036 -43.011  41.101  1.00242.07           C  
ATOM    315  O   ASN    39      -0.400 -41.921  40.739  1.00260.14           O  
ATOM    316  N   ARG    40      -0.646 -44.148  40.873  1.00209.74           N  
ATOM    317  CA  ARG    40      -1.970 -44.141  40.300  1.00221.09           C  
ATOM    318  CB  ARG    40      -2.423 -45.516  39.786  1.00214.37           C  
ATOM    319  CG  ARG    40      -1.714 -45.912  38.490  1.00214.68           C  
ATOM    320  CD  ARG    40      -2.208 -47.226  37.888  1.00226.97           C  
ATOM    321  NE  ARG    40      -1.808 -48.316  38.819  1.00233.18           N  
ATOM    322  CZ  ARG    40      -2.018 -49.619  38.472  1.00217.29           C  
ATOM    323  NH1 ARG    40      -2.598 -49.919  37.273  1.00215.90           N1+
ATOM    324  NH2 ARG    40      -1.643 -50.617  39.323  1.00197.41           N  
ATOM    325  C   ARG    40      -2.973 -43.647  41.295  1.00237.74           C  
ATOM    326  O   ARG    40      -3.971 -43.028  40.927  1.00236.08           O  
ATOM    327  N   GLU    41      -2.749 -43.973  42.582  1.00270.06           N  
ATOM    328  CA  GLU    41      -3.597 -43.580  43.674  1.00273.77           C  
ATOM    329  CB  GLU    41      -3.165 -44.237  44.999  1.00265.07           C  
ATOM    330  CG  GLU    41      -3.927 -43.746  46.232  1.00262.53           C  
ATOM    331  CD  GLU    41      -3.116 -42.615  46.850  1.00264.81           C  
ATOM    332  OE1 GLU    41      -1.864 -42.751  46.904  1.00267.84           O  
ATOM    333  OE2 GLU    41      -3.733 -41.602  47.274  1.00260.61           O1-
ATOM    334  C   GLU    41      -3.518 -42.094  43.836  1.00279.74           C  
ATOM    335  O   GLU    41      -4.505 -41.442  44.172  1.00276.83           O  
ATOM    336  N   ARG    42      -2.322 -41.525  43.596  1.00276.07           N  
ATOM    337  CA  ARG    42      -2.085 -40.118  43.745  1.00262.03           C  
ATOM    338  CB  ARG    42      -0.625 -39.701  43.484  1.00252.64           C  
ATOM    339  CG  ARG    42       0.366 -40.214  44.531  1.00251.25           C  
ATOM    340  CD  ARG    42       1.764 -39.601  44.410  1.00251.16           C  
ATOM    341  NE  ARG    42       2.621 -40.241  45.448  1.00259.92           N  
ATOM    342  CZ  ARG    42       3.862 -39.746  45.727  1.00252.20           C  
ATOM    343  NH1 ARG    42       4.309 -38.618  45.101  1.00251.61           N1+
ATOM    344  NH2 ARG    42       4.659 -40.384  46.633  1.00244.56           N  
ATOM    345  C   ARG    42      -2.934 -39.375  42.764  1.00260.80           C  
ATOM    346  O   ARG    42      -3.372 -38.258  43.034  1.00268.10           O  
ATOM    347  N   TRP    43      -3.167 -39.973  41.583  1.00243.54           N  
ATOM    348  CA  TRP    43      -3.968 -39.366  40.561  1.00247.99           C  
ATOM    349  CB  TRP    43      -4.092 -40.237  39.300  1.00247.39           C  
ATOM    350  CG  TRP    43      -4.925 -39.607  38.212  1.00250.48           C  
ATOM    351  CD2 TRP    43      -6.343 -39.788  38.080  1.00255.94           C  
ATOM    352  CD1 TRP    43      -4.544 -38.783  37.193  1.00254.03           C  
ATOM    353  NE1 TRP    43      -5.637 -38.439  36.434  1.00259.10           N  
ATOM    354  CE2 TRP    43      -6.750 -39.050  36.970  1.00260.70           C  
ATOM    355  CE3 TRP    43      -7.231 -40.512  38.823  1.00263.26           C  
ATOM    356  CZ2 TRP    43      -8.059 -39.024  36.585  1.00265.70           C  
ATOM    357  CZ3 TRP    43      -8.552 -40.481  38.435  1.00270.00           C  
ATOM    358  CH2 TRP    43      -8.955 -39.750  37.338  1.00268.73           C  
ATOM    359  C   TRP    43      -5.348 -39.152  41.110  1.00252.05           C  
ATOM    360  O   TRP    43      -5.981 -38.134  40.837  1.00264.15           O  
ATOM    361  N   CYS    44      -5.856 -40.125  41.890  1.00257.94           N  
ATOM    362  CA  CYS    44      -7.164 -40.059  42.482  1.00252.31           C  
ATOM    363  CB  CYS    44      -7.553 -41.353  43.219  1.00250.64           C  
ATOM    364  SG  CYS    44      -7.745 -42.768  42.093  1.00225.21           S  
ATOM    365  C   CYS    44      -7.212 -38.939  43.480  1.00259.31           C  
ATOM    366  O   CYS    44      -8.245 -38.295  43.644  1.00258.31           O  
ATOM    367  N   LEU    45      -6.096 -38.696  44.194  1.00248.37           N  
ATOM    368  CA  LEU    45      -6.011 -37.668  45.191  1.00247.24           C  
ATOM    369  CB  LEU    45      -4.625 -37.633  45.850  1.00235.88           C  
ATOM    370  CG  LEU    45      -4.420 -36.452  46.812  1.00223.01           C  
ATOM    371  CD1 LEU    45      -5.337 -36.555  48.043  1.00217.10           C  
ATOM    372  CD2 LEU    45      -2.930 -36.290  47.152  1.00224.68           C  
ATOM    373  C   LEU    45      -6.206 -36.335  44.539  1.00248.04           C  
ATOM    374  O   LEU    45      -6.847 -35.447  45.099  1.00246.96           O  
ATOM    375  N   GLU    46      -5.624 -36.158  43.340  1.00250.87           N  
ATOM    376  CA  GLU    46      -5.722 -34.936  42.598  1.00244.49           C  
ATOM    377  CB  GLU    46      -4.953 -35.010  41.270  1.00242.13           C  
ATOM    378  CG  GLU    46      -5.022 -33.730  40.438  1.00240.16           C  
ATOM    379  CD  GLU    46      -4.474 -34.051  39.055  1.00243.97           C  
ATOM    380  OE1 GLU    46      -3.788 -35.099  38.915  1.00244.37           O  
ATOM    381  OE2 GLU    46      -4.740 -33.254  38.118  1.00246.30           O1-
ATOM    382  C   GLU    46      -7.155 -34.650  42.247  1.00247.78           C  
ATOM    383  O   GLU    46      -7.645 -33.544  42.473  1.00250.82           O  
ATOM    384  N   ILE    47      -7.881 -35.664  41.744  1.00263.16           N  
ATOM    385  CA  ILE    47      -9.219 -35.486  41.245  1.00264.74           C  
ATOM    386  CB  ILE    47      -9.829 -36.761  40.736  1.00263.45           C  
ATOM    387  CG2 ILE    47     -11.311 -36.492  40.423  1.00260.08           C  
ATOM    388  CG1 ILE    47      -9.033 -37.279  39.527  1.00268.11           C  
ATOM    389  CD1 ILE    47      -9.007 -36.297  38.358  1.00266.43           C  
ATOM    390  C   ILE    47     -10.098 -34.965  42.333  1.00265.34           C  
ATOM    391  O   ILE    47     -10.908 -34.065  42.109  1.00266.90           O  
ATOM    392  N   GLN    48      -9.964 -35.525  43.544  1.00256.54           N  
ATOM    393  CA  GLN    48     -10.764 -35.087  44.645  1.00256.10           C  
ATOM    394  CB  GLN    48     -10.503 -35.884  45.931  1.00259.69           C  
ATOM    395  CG  GLN    48     -11.356 -35.407  47.107  1.00266.60           C  
ATOM    396  CD  GLN    48     -10.832 -36.081  48.364  1.00267.57           C  
ATOM    397  OE1 GLN    48     -10.524 -37.271  48.365  1.00262.74           O  
ATOM    398  NE2 GLN    48     -10.709 -35.290  49.463  1.00263.04           N  
ATOM    399  C   GLN    48     -10.416 -33.666  44.965  1.00246.69           C  
ATOM    400  O   GLN    48     -11.299 -32.874  45.284  1.00259.78           O  
ATOM    401  N   ILE    49      -9.114 -33.310  44.912  1.00205.65           N  
ATOM    402  CA  ILE    49      -8.669 -31.999  45.305  1.00195.52           C  
ATOM    403  CB  ILE    49      -7.176 -31.903  45.392  1.00175.20           C  
ATOM    404  CG2 ILE    49      -6.809 -30.438  45.686  1.00170.13           C  
ATOM    405  CG1 ILE    49      -6.655 -32.895  46.446  1.00185.94           C  
ATOM    406  CD1 ILE    49      -7.284 -32.699  47.824  1.00194.57           C  
ATOM    407  C   ILE    49      -9.145 -30.899  44.390  1.00202.35           C  
ATOM    408  O   ILE    49      -9.637 -29.877  44.864  1.00181.94           O  
ATOM    409  N   MET    50      -9.014 -31.072  43.060  1.00240.22           N  
ATOM    410  CA  MET    50      -9.409 -30.096  42.075  1.00240.80           C  
ATOM    411  CB  MET    50      -9.022 -30.503  40.643  1.00238.67           C  
ATOM    412  CG  MET    50      -7.509 -30.558  40.423  1.00261.27           C  
ATOM    413  SD  MET    50      -6.669 -28.952  40.566  1.00210.44           S  
ATOM    414  CE  MET    50      -7.284 -28.304  38.985  1.00227.74           C  
ATOM    415  C   MET    50     -10.903 -29.926  42.118  1.00242.74           C  
ATOM    416  O   MET    50     -11.431 -28.928  41.630  1.00241.87           O  
ATOM    417  N   ARG    51     -11.632 -30.987  42.513  1.00247.28           N  
ATOM    418  CA  ARG    51     -13.057 -30.946  42.735  1.00247.48           C  
ATOM    419  CB  ARG    51     -13.694 -32.345  42.745  1.00250.95           C  
ATOM    420  CG  ARG    51     -15.206 -32.329  42.972  1.00248.79           C  
ATOM    421  CD  ARG    51     -15.830 -33.726  43.011  1.00248.80           C  
ATOM    422  NE  ARG    51     -15.599 -34.360  41.683  1.00  0.00           N  
ATOM    423  CZ  ARG    51     -14.448 -35.054  41.440  1.00  0.00           C  
ATOM    424  NH1 ARG    51     -13.510 -35.188  42.423  1.00  0.00           N1+
ATOM    425  NH2 ARG    51     -14.236 -35.613  40.213  1.00  0.00           N  
ATOM    426  C   ARG    51     -13.357 -30.311  44.062  1.00237.94           C  
ATOM    427  O   ARG    51     -14.351 -29.607  44.232  1.00230.95           O  
ATOM    428  N   ARG    52     -12.477 -30.560  45.047  1.00243.34           N  
ATOM    429  CA  ARG    52     -12.650 -30.140  46.406  1.00237.15           C  
ATOM    430  CB  ARG    52     -11.491 -30.583  47.318  1.00244.89           C  
ATOM    431  CG  ARG    52     -11.657 -30.142  48.774  1.00247.96           C  
ATOM    432  CD  ARG    52     -10.483 -30.525  49.677  1.00253.69           C  
ATOM    433  NE  ARG    52     -10.735 -29.912  51.012  1.00  0.00           N  
ATOM    434  CZ  ARG    52     -11.510 -30.565  51.927  1.00  0.00           C  
ATOM    435  NH1 ARG    52     -12.034 -31.789  51.625  1.00  0.00           N1+
ATOM    436  NH2 ARG    52     -11.762 -29.993  53.140  1.00  0.00           N  
ATOM    437  C   ARG    52     -12.695 -28.652  46.447  1.00245.88           C  
ATOM    438  O   ARG    52     -13.368 -28.072  47.298  1.00252.01           O  
ATOM    439  N   LEU    53     -11.959 -27.987  45.539  1.00248.28           N  
ATOM    440  CA  LEU    53     -11.873 -26.565  45.630  1.00245.50           C  
ATOM    441  CB  LEU    53     -10.419 -26.072  45.640  1.00232.86           C  
ATOM    442  CG  LEU    53      -9.595 -26.652  46.803  1.00237.60           C  
ATOM    443  CD1 LEU    53      -8.151 -26.127  46.779  1.00234.32           C  
ATOM    444  CD2 LEU    53     -10.297 -26.433  48.153  1.00248.53           C  
ATOM    445  C   LEU    53     -12.550 -25.872  44.490  1.00256.25           C  
ATOM    446  O   LEU    53     -12.721 -26.423  43.401  1.00251.88           O  
ATOM    447  N   THR    54     -13.000 -24.627  44.771  1.00254.28           N  
ATOM    448  CA  THR    54     -13.562 -23.754  43.784  1.00240.13           C  
ATOM    449  CB  THR    54     -15.062 -23.820  43.698  1.00242.56           C  
ATOM    450  OG1 THR    54     -15.525 -23.026  42.617  1.00  0.00           O  
ATOM    451  CG2 THR    54     -15.677 -23.342  45.025  1.00  0.00           C  
ATOM    452  C   THR    54     -13.163 -22.357  44.160  1.00210.32           C  
ATOM    453  O   THR    54     -13.345 -21.928  45.299  1.00207.63           O  
ATOM    454  N   HIS    55     -12.586 -21.612  43.199  1.00191.30           N  
ATOM    455  CA  HIS    55     -12.165 -20.264  43.423  1.00203.13           C  
ATOM    456  ND1 HIS    55     -10.710 -18.016  45.292  1.00204.81           N  
ATOM    457  CG  HIS    55     -10.202 -18.855  44.325  1.00204.78           C  
ATOM    458  CB  HIS    55     -10.739 -20.219  44.015  1.00207.60           C  
ATOM    459  NE2 HIS    55      -8.986 -16.955  44.370  1.00196.46           N  
ATOM    460  CD2 HIS    55      -9.148 -18.192  43.775  1.00199.50           C  
ATOM    461  CE1 HIS    55      -9.946 -16.894  45.276  1.00208.86           C  
ATOM    462  C   HIS    55     -12.159 -19.633  42.067  1.00213.85           C  
ATOM    463  O   HIS    55     -11.717 -20.256  41.103  1.00233.93           O  
ATOM    464  N   PRO    56     -12.638 -18.428  41.932  1.00209.34           N  
ATOM    465  CA  PRO    56     -12.580 -17.817  40.635  1.00206.96           C  
ATOM    466  CD  PRO    56     -13.760 -17.944  42.718  1.00224.28           C  
ATOM    467  CB  PRO    56     -13.403 -16.540  40.752  1.00228.81           C  
ATOM    468  CG  PRO    56     -14.452 -16.895  41.826  1.00226.04           C  
ATOM    469  C   PRO    56     -11.119 -17.639  40.416  1.00189.96           C  
ATOM    470  O   PRO    56     -10.407 -17.497  41.405  1.00161.60           O  
ATOM    471  N   ASN    57     -10.665 -17.620  39.152  1.00210.04           N  
ATOM    472  CA  ASN    57      -9.279 -17.580  38.777  1.00223.07           C  
ATOM    473  CB  ASN    57      -8.386 -16.755  39.725  1.00211.81           C  
ATOM    474  CG  ASN    57      -8.779 -15.293  39.614  1.00207.02           C  
ATOM    475  OD1 ASN    57      -9.082 -14.800  38.528  1.00210.45           O  
ATOM    476  ND2 ASN    57      -8.773 -14.575  40.769  1.00208.66           N  
ATOM    477  C   ASN    57      -8.705 -18.974  38.766  1.00233.80           C  
ATOM    478  O   ASN    57      -7.651 -19.187  38.166  1.00228.25           O  
ATOM    479  N   VAL    58      -9.393 -19.973  39.366  1.00230.37           N  
ATOM    480  CA  VAL    58      -8.903 -21.328  39.293  1.00198.91           C  
ATOM    481  CB  VAL    58      -8.181 -21.783  40.533  1.00188.25           C  
ATOM    482  CG1 VAL    58      -9.118 -21.674  41.748  1.00189.46           C  
ATOM    483  CG2 VAL    58      -7.646 -23.203  40.285  1.00199.15           C  
ATOM    484  C   VAL    58     -10.069 -22.247  39.032  1.00193.67           C  
ATOM    485  O   VAL    58     -10.962 -22.417  39.863  1.00183.68           O  
ATOM    486  N   VAL    59     -10.025 -22.942  37.877  1.00204.03           N  
ATOM    487  CA  VAL    59     -11.110 -23.753  37.389  1.00201.93           C  
ATOM    488  CB  VAL    59     -10.770 -24.479  36.119  1.00188.68           C  
ATOM    489  CG1 VAL    59     -10.560 -23.450  34.994  1.00209.53           C  
ATOM    490  CG2 VAL    59      -9.528 -25.345  36.386  1.00162.64           C  
ATOM    491  C   VAL    59     -11.551 -24.778  38.394  1.00180.00           C  
ATOM    492  O   VAL    59     -10.805 -25.174  39.289  1.00161.21           O  
ATOM    493  N   ALA    60     -12.836 -25.191  38.272  1.00183.82           N  
ATOM    494  CA  ALA    60     -13.443 -26.195  39.111  1.00205.46           C  
ATOM    495  CB  ALA    60     -14.601 -25.657  39.970  1.00209.74           C  
ATOM    496  C   ALA    60     -14.012 -27.272  38.224  1.00220.15           C  
ATOM    497  O   ALA    60     -14.411 -27.014  37.088  1.00194.00           O  
ATOM    498  N   ALA    61     -14.050 -28.524  38.735  1.00225.18           N  
ATOM    499  CA  ALA    61     -14.496 -29.671  37.982  1.00236.60           C  
ATOM    500  CB  ALA    61     -14.032 -31.010  38.581  1.00239.87           C  
ATOM    501  C   ALA    61     -15.991 -29.735  37.855  1.00234.77           C  
ATOM    502  O   ALA    61     -16.742 -29.406  38.770  1.00208.03           O  
ATOM    503  N   ARG    62     -16.435 -30.153  36.656  1.00272.71           N  
ATOM    504  CA  ARG    62     -17.792 -30.386  36.251  1.00287.45           C  
ATOM    505  CB  ARG    62     -17.970 -30.367  34.725  1.00288.72           C  
ATOM    506  CG  ARG    62     -17.792 -28.966  34.132  1.00293.47           C  
ATOM    507  CD  ARG    62     -17.965 -28.923  32.615  1.00297.91           C  
ATOM    508  NE  ARG    62     -17.769 -27.516  32.161  1.00299.41           N  
ATOM    509  CZ  ARG    62     -18.820 -26.814  31.641  1.00299.15           C  
ATOM    510  NH1 ARG    62     -20.050 -27.400  31.539  1.00299.81           N1+
ATOM    511  NH2 ARG    62     -18.636 -25.533  31.206  1.00297.33           N  
ATOM    512  C   ARG    62     -18.288 -31.695  36.785  1.00294.81           C  
ATOM    513  O   ARG    62     -19.488 -31.955  36.716  1.00290.90           O  
ATOM    514  N   ASP    63     -17.361 -32.583  37.214  1.00300.78           N  
ATOM    515  CA  ASP    63     -17.642 -33.913  37.696  1.00301.90           C  
ATOM    516  CB  ASP    63     -19.058 -34.150  38.267  1.00297.87           C  
ATOM    517  CG  ASP    63     -19.105 -35.521  38.932  1.00291.00           C  
ATOM    518  OD1 ASP    63     -18.184 -36.343  38.681  1.00  0.00           O  
ATOM    519  OD2 ASP    63     -20.070 -35.763  39.705  1.00  0.00           O1-
ATOM    520  C   ASP    63     -17.429 -34.821  36.528  1.00291.39           C  
ATOM    521  O   ASP    63     -16.294 -35.040  36.109  1.00288.19           O  
ATOM    522  N   VAL    64     -18.515 -35.404  35.985  1.00276.60           N  
ATOM    523  CA  VAL    64     -18.360 -36.248  34.830  1.00262.49           C  
ATOM    524  CB  VAL    64     -18.327 -37.708  35.173  1.00252.93           C  
ATOM    525  CG1 VAL    64     -18.248 -38.521  33.870  1.00  0.00           C  
ATOM    526  CG2 VAL    64     -17.161 -37.959  36.143  1.00  0.00           C  
ATOM    527  C   VAL    64     -19.550 -36.043  33.940  1.00265.17           C  
ATOM    528  O   VAL    64     -20.681 -35.949  34.414  1.00257.58           O  
ATOM    529  N   PRO    65     -19.327 -35.949  32.656  1.00265.42           N  
ATOM    530  CA  PRO    65     -20.440 -35.845  31.755  1.00272.75           C  
ATOM    531  CD  PRO    65     -18.145 -35.278  32.139  1.00270.34           C  
ATOM    532  CB  PRO    65     -19.857 -35.420  30.411  1.00267.69           C  
ATOM    533  CG  PRO    65     -18.582 -34.651  30.803  1.00269.38           C  
ATOM    534  C   PRO    65     -21.150 -37.155  31.723  1.00286.56           C  
ATOM    535  O   PRO    65     -20.539 -38.157  31.351  1.00290.86           O  
ATOM    536  N   GLU    66     -22.458 -37.151  32.024  1.00312.64           N  
ATOM    537  CA  GLU    66     -23.217 -38.362  32.090  1.00311.34           C  
ATOM    538  CB  GLU    66     -24.671 -38.114  32.522  1.00304.53           C  
ATOM    539  CG  GLU    66     -25.399 -37.114  31.623  1.00300.72           C  
ATOM    540  CD  GLU    66     -26.820 -36.952  32.144  1.00  0.00           C  
ATOM    541  OE1 GLU    66     -27.512 -37.989  32.310  1.00  0.00           O  
ATOM    542  OE2 GLU    66     -27.234 -35.781  32.375  1.00  0.00           O1-
ATOM    543  C   GLU    66     -23.235 -38.991  30.737  1.00307.59           C  
ATOM    544  O   GLU    66     -23.162 -40.213  30.615  1.00297.81           O  
ATOM    545  N   GLY    67     -23.351 -38.172  29.675  1.00304.07           N  
ATOM    546  CA  GLY    67     -23.401 -38.735  28.358  1.00300.93           C  
ATOM    547  C   GLY    67     -22.029 -39.159  27.921  1.00303.90           C  
ATOM    548  O   GLY    67     -21.050 -38.430  28.073  1.00307.08           O  
ATOM    549  N   MET    68     -21.968 -40.362  27.316  1.00293.54           N  
ATOM    550  CA  MET    68     -20.814 -40.978  26.716  1.00290.09           C  
ATOM    551  CB  MET    68     -20.195 -40.111  25.608  1.00278.61           C  
ATOM    552  CG  MET    68     -21.145 -39.910  24.427  1.00261.69           C  
ATOM    553  SD  MET    68     -21.561 -41.440  23.536  1.00  0.00           S  
ATOM    554  CE  MET    68     -22.900 -40.706  22.554  1.00  0.00           C  
ATOM    555  C   MET    68     -19.743 -41.306  27.713  1.00288.64           C  
ATOM    556  O   MET    68     -18.713 -41.850  27.321  1.00282.53           O  
ATOM    557  N   GLN    69     -20.018 -41.079  29.013  1.00285.72           N  
ATOM    558  CA  GLN    69     -19.189 -41.309  30.179  1.00271.22           C  
ATOM    559  CB  GLN    69     -19.910 -42.144  31.252  1.00272.28           C  
ATOM    560  CG  GLN    69     -21.024 -41.400  31.989  1.00262.40           C  
ATOM    561  CD  GLN    69     -20.394 -40.706  33.188  1.00256.67           C  
ATOM    562  OE1 GLN    69     -19.421 -41.200  33.756  1.00258.12           O  
ATOM    563  NE2 GLN    69     -20.963 -39.537  33.590  1.00254.30           N  
ATOM    564  C   GLN    69     -17.881 -41.996  29.906  1.00258.31           C  
ATOM    565  O   GLN    69     -17.026 -41.498  29.174  1.00249.78           O  
ATOM    566  N   ASN    70     -17.691 -43.171  30.544  1.00267.91           N  
ATOM    567  CA  ASN    70     -16.423 -43.840  30.523  1.00280.79           C  
ATOM    568  CB  ASN    70     -16.292 -44.924  31.606  1.00284.05           C  
ATOM    569  CG  ASN    70     -16.176 -44.211  32.946  1.00279.21           C  
ATOM    570  OD1 ASN    70     -15.483 -43.201  33.062  1.00  0.00           O  
ATOM    571  ND2 ASN    70     -16.872 -44.744  33.985  1.00  0.00           N  
ATOM    572  C   ASN    70     -16.106 -44.463  29.205  1.00286.10           C  
ATOM    573  O   ASN    70     -16.469 -45.603  28.917  1.00285.97           O  
ATOM    574  N   LEU    71     -15.453 -43.663  28.346  1.00277.69           N  
ATOM    575  CA  LEU    71     -14.808 -44.127  27.159  1.00274.72           C  
ATOM    576  CB  LEU    71     -14.465 -43.000  26.167  1.00264.65           C  
ATOM    577  CG  LEU    71     -15.705 -42.341  25.534  1.00260.65           C  
ATOM    578  CD1 LEU    71     -15.306 -41.243  24.535  1.00261.32           C  
ATOM    579  CD2 LEU    71     -16.643 -43.393  24.919  1.00261.66           C  
ATOM    580  C   LEU    71     -13.524 -44.738  27.635  1.00280.92           C  
ATOM    581  O   LEU    71     -12.919 -45.568  26.960  1.00263.50           O  
ATOM    582  N   ALA    72     -13.065 -44.280  28.821  1.00304.33           N  
ATOM    583  CA  ALA    72     -11.785 -44.608  29.391  1.00315.60           C  
ATOM    584  CB  ALA    72     -11.465 -43.788  30.652  1.00305.09           C  
ATOM    585  C   ALA    72     -11.638 -46.062  29.749  1.00332.95           C  
ATOM    586  O   ALA    72     -12.431 -46.662  30.470  1.00336.26           O  
ATOM    587  N   PRO    73     -10.563 -46.600  29.232  1.00339.14           N  
ATOM    588  CA  PRO    73     -10.145 -47.970  29.433  1.00328.93           C  
ATOM    589  CD  PRO    73      -9.990 -46.032  28.023  1.00333.99           C  
ATOM    590  CB  PRO    73      -9.214 -48.302  28.263  1.00322.07           C  
ATOM    591  CG  PRO    73      -8.794 -46.936  27.697  1.00322.77           C  
ATOM    592  C   PRO    73      -9.495 -48.186  30.770  1.00327.47           C  
ATOM    593  O   PRO    73      -8.912 -49.245  30.991  1.00330.42           O  
ATOM    594  N   ASN    74      -9.485 -47.164  31.633  1.00332.42           N  
ATOM    595  CA  ASN    74      -8.792 -47.222  32.890  1.00323.69           C  
ATOM    596  CB  ASN    74      -8.574 -45.822  33.482  1.00320.36           C  
ATOM    597  CG  ASN    74      -7.502 -45.137  32.653  1.00308.60           C  
ATOM    598  OD1 ASN    74      -7.784 -44.272  31.825  1.00308.96           O  
ATOM    599  ND2 ASN    74      -6.225 -45.539  32.883  1.00301.49           N  
ATOM    600  C   ASN    74      -9.424 -48.047  33.971  1.00319.13           C  
ATOM    601  O   ASN    74      -8.729 -48.795  34.658  1.00315.92           O  
ATOM    602  N   ASP    75     -10.756 -47.938  34.148  1.00305.83           N  
ATOM    603  CA  ASP    75     -11.432 -48.476  35.298  1.00298.91           C  
ATOM    604  CB  ASP    75     -11.020 -49.918  35.649  1.00280.74           C  
ATOM    605  CG  ASP    75     -11.991 -50.456  36.692  1.00  0.00           C  
ATOM    606  OD1 ASP    75     -12.959 -49.726  37.036  1.00  0.00           O  
ATOM    607  OD2 ASP    75     -11.783 -51.610  37.151  1.00  0.00           O1-
ATOM    608  C   ASP    75     -11.053 -47.571  36.439  1.00300.00           C  
ATOM    609  O   ASP    75     -11.388 -47.811  37.597  1.00302.61           O  
ATOM    610  N   LEU    76     -10.365 -46.462  36.093  1.00287.65           N  
ATOM    611  CA  LEU    76      -9.980 -45.384  36.953  1.00277.36           C  
ATOM    612  CB  LEU    76      -8.505 -44.958  36.816  1.00266.63           C  
ATOM    613  CG  LEU    76      -7.490 -45.959  37.398  1.00252.34           C  
ATOM    614  CD1 LEU    76      -6.048 -45.457  37.216  1.00248.65           C  
ATOM    615  CD2 LEU    76      -7.805 -46.275  38.870  1.00256.46           C  
ATOM    616  C   LEU    76     -10.811 -44.240  36.458  1.00278.93           C  
ATOM    617  O   LEU    76     -11.284 -44.263  35.323  1.00268.71           O  
ATOM    618  N   PRO    77     -11.014 -43.250  37.274  1.00298.66           N  
ATOM    619  CA  PRO    77     -11.848 -42.143  36.877  1.00302.46           C  
ATOM    620  CD  PRO    77     -11.110 -43.512  38.702  1.00298.54           C  
ATOM    621  CB  PRO    77     -12.230 -41.428  38.172  1.00295.24           C  
ATOM    622  CG  PRO    77     -12.170 -42.536  39.235  1.00295.69           C  
ATOM    623  C   PRO    77     -11.175 -41.230  35.893  1.00290.89           C  
ATOM    624  O   PRO    77     -10.034 -41.488  35.514  1.00293.31           O  
ATOM    625  N   LEU    78     -11.913 -40.209  35.405  1.00251.72           N  
ATOM    626  CA  LEU    78     -11.391 -39.164  34.565  1.00247.93           C  
ATOM    627  CB  LEU    78     -12.019 -39.071  33.162  1.00238.03           C  
ATOM    628  CG  LEU    78     -11.717 -40.277  32.252  1.00231.89           C  
ATOM    629  CD1 LEU    78     -10.203 -40.497  32.099  1.00232.10           C  
ATOM    630  CD2 LEU    78     -12.476 -41.535  32.693  1.00228.62           C  
ATOM    631  C   LEU    78     -11.681 -37.864  35.272  1.00259.09           C  
ATOM    632  O   LEU    78     -12.187 -37.870  36.394  1.00259.71           O  
ATOM    633  N   LEU    79     -11.307 -36.708  34.669  1.00251.69           N  
ATOM    634  CA  LEU    79     -11.614 -35.451  35.304  1.00235.21           C  
ATOM    635  CB  LEU    79     -10.381 -34.771  35.925  1.00231.17           C  
ATOM    636  CG  LEU    79     -10.700 -33.461  36.668  1.00237.24           C  
ATOM    637  CD1 LEU    79     -11.574 -33.722  37.906  1.00239.22           C  
ATOM    638  CD2 LEU    79      -9.420 -32.678  36.998  1.00244.05           C  
ATOM    639  C   LEU    79     -12.187 -34.503  34.285  1.00232.99           C  
ATOM    640  O   LEU    79     -11.657 -34.367  33.182  1.00229.97           O  
ATOM    641  N   ALA    80     -13.296 -33.810  34.642  1.00265.77           N  
ATOM    642  CA  ALA    80     -13.912 -32.882  33.729  1.00276.72           C  
ATOM    643  CB  ALA    80     -15.375 -33.229  33.405  1.00283.53           C  
ATOM    644  C   ALA    80     -13.906 -31.523  34.362  1.00274.82           C  
ATOM    645  O   ALA    80     -14.401 -31.348  35.473  1.00277.22           O  
ATOM    646  N   MET    81     -13.379 -30.510  33.639  1.00270.28           N  
ATOM    647  CA  MET    81     -13.257 -29.185  34.179  1.00273.98           C  
ATOM    648  CB  MET    81     -11.792 -28.732  34.303  1.00274.34           C  
ATOM    649  CG  MET    81     -10.936 -29.720  35.101  1.00258.51           C  
ATOM    650  SD  MET    81      -9.220 -29.201  35.394  1.00180.31           S  
ATOM    651  CE  MET    81      -9.623 -28.251  36.888  1.00238.77           C  
ATOM    652  C   MET    81     -13.940 -28.215  33.261  1.00272.49           C  
ATOM    653  O   MET    81     -14.323 -28.560  32.144  1.00273.43           O  
ATOM    654  N   GLU    82     -14.135 -26.964  33.737  1.00244.72           N  
ATOM    655  CA  GLU    82     -14.758 -25.953  32.924  1.00242.86           C  
ATOM    656  CB  GLU    82     -15.396 -24.813  33.743  1.00251.24           C  
ATOM    657  CG  GLU    82     -14.418 -24.083  34.669  1.00248.46           C  
ATOM    658  CD  GLU    82     -15.170 -22.968  35.381  1.00242.54           C  
ATOM    659  OE1 GLU    82     -16.401 -22.841  35.145  1.00240.64           O  
ATOM    660  OE2 GLU    82     -14.524 -22.226  36.169  1.00233.52           O1-
ATOM    661  C   GLU    82     -13.697 -25.349  32.047  1.00236.53           C  
ATOM    662  O   GLU    82     -12.830 -24.604  32.500  1.00236.40           O  
ATOM    663  N   TYR    83     -13.769 -25.648  30.737  1.00258.90           N  
ATOM    664  CA  TYR    83     -12.808 -25.189  29.769  1.00257.59           C  
ATOM    665  CB  TYR    83     -12.873 -26.037  28.478  1.00253.07           C  
ATOM    666  CG  TYR    83     -12.111 -25.409  27.362  1.00248.98           C  
ATOM    667  CD1 TYR    83     -10.740 -25.312  27.389  1.00252.41           C  
ATOM    668  CD2 TYR    83     -12.790 -24.950  26.256  1.00255.95           C  
ATOM    669  CE1 TYR    83     -10.062 -24.736  26.338  1.00255.12           C  
ATOM    670  CE2 TYR    83     -12.119 -24.375  25.204  1.00256.35           C  
ATOM    671  CZ  TYR    83     -10.750 -24.265  25.247  1.00246.80           C  
ATOM    672  OH  TYR    83     -10.055 -23.675  24.170  1.00237.50           O  
ATOM    673  C   TYR    83     -13.067 -23.741  29.460  1.00262.69           C  
ATOM    674  O   TYR    83     -14.208 -23.344  29.230  1.00255.13           O  
ATOM    675  N   CYS    84     -11.994 -22.912  29.471  1.00263.29           N  
ATOM    676  CA  CYS    84     -12.078 -21.492  29.227  1.00259.46           C  
ATOM    677  CB  CYS    84     -11.261 -20.659  30.228  1.00259.62           C  
ATOM    678  SG  CYS    84     -11.831 -20.888  31.940  1.00237.45           S  
ATOM    679  C   CYS    84     -11.528 -21.214  27.854  1.00268.06           C  
ATOM    680  O   CYS    84     -10.641 -21.920  27.381  1.00268.62           O  
ATOM    681  N   GLN    85     -12.036 -20.157  27.177  1.00203.23           N  
ATOM    682  CA  GLN    85     -11.669 -19.909  25.802  1.00206.88           C  
ATOM    683  CB  GLN    85     -12.722 -19.122  24.999  1.00215.00           C  
ATOM    684  CG  GLN    85     -14.000 -19.905  24.682  1.00207.98           C  
ATOM    685  CD  GLN    85     -14.902 -19.887  25.906  1.00211.49           C  
ATOM    686  OE1 GLN    85     -14.659 -20.591  26.885  1.00218.96           O  
ATOM    687  NE2 GLN    85     -15.978 -19.056  25.855  1.00  0.00           N  
ATOM    688  C   GLN    85     -10.361 -19.177  25.606  1.00190.23           C  
ATOM    689  O   GLN    85     -10.024 -18.242  26.332  1.00186.80           O  
ATOM    690  N   GLY    86      -9.570 -19.695  24.631  1.00175.19           N  
ATOM    691  CA  GLY    86      -8.399 -19.151  23.964  1.00163.20           C  
ATOM    692  C   GLY    86      -7.505 -18.313  24.835  1.00174.55           C  
ATOM    693  O   GLY    86      -6.974 -17.305  24.372  1.00163.86           O  
ATOM    694  N   GLY    87      -7.398 -18.670  26.120  1.00172.61           N  
ATOM    695  CA  GLY    87      -6.678 -18.040  27.198  1.00174.98           C  
ATOM    696  C   GLY    87      -5.231 -18.319  27.441  1.00176.40           C  
ATOM    697  O   GLY    87      -4.642 -17.535  28.188  1.00185.29           O  
ATOM    698  N   ASP    88      -4.693 -19.476  26.967  1.00198.54           N  
ATOM    699  CA  ASP    88      -3.370 -19.985  27.281  1.00196.93           C  
ATOM    700  CB  ASP    88      -2.816 -20.892  26.167  1.00223.89           C  
ATOM    701  CG  ASP    88      -1.526 -21.553  26.635  1.00236.24           C  
ATOM    702  OD1 ASP    88      -1.154 -21.374  27.826  1.00260.53           O  
ATOM    703  OD2 ASP    88      -0.893 -22.250  25.798  1.00219.61           O1-
ATOM    704  C   ASP    88      -2.446 -18.822  27.437  1.00132.50           C  
ATOM    705  O   ASP    88      -2.105 -18.140  26.480  1.00 74.90           O  
ATOM    706  N   LEU    89      -2.018 -18.583  28.688  1.00 70.91           N  
ATOM    707  CA  LEU    89      -1.329 -17.402  29.109  1.00115.11           C  
ATOM    708  CB  LEU    89      -0.787 -17.529  30.549  1.00109.53           C  
ATOM    709  CG  LEU    89      -0.179 -16.261  31.196  1.00106.69           C  
ATOM    710  CD1 LEU    89       1.011 -15.696  30.409  1.00104.76           C  
ATOM    711  CD2 LEU    89      -1.253 -15.211  31.502  1.00104.76           C  
ATOM    712  C   LEU    89      -0.167 -17.250  28.197  1.00116.40           C  
ATOM    713  O   LEU    89       0.191 -16.135  27.822  1.00 83.32           O  
ATOM    714  N   ARG    90       0.439 -18.380  27.805  1.00147.62           N  
ATOM    715  CA  ARG    90       1.577 -18.328  26.946  1.00159.95           C  
ATOM    716  CB  ARG    90       2.227 -19.687  26.649  1.00179.69           C  
ATOM    717  CG  ARG    90       3.432 -19.507  25.721  1.00187.83           C  
ATOM    718  CD  ARG    90       4.189 -20.786  25.362  1.00215.39           C  
ATOM    719  NE  ARG    90       4.840 -21.284  26.604  1.00210.78           N  
ATOM    720  CZ  ARG    90       5.934 -20.647  27.114  1.00170.40           C  
ATOM    721  NH1 ARG    90       6.399 -19.508  26.522  1.00106.39           N1+
ATOM    722  NH2 ARG    90       6.553 -21.138  28.227  1.00159.88           N  
ATOM    723  C   ARG    90       1.228 -17.746  25.626  1.00159.24           C  
ATOM    724  O   ARG    90       1.959 -16.895  25.143  1.00159.14           O  
ATOM    725  N   LYS    91       0.069 -18.113  25.054  1.00157.72           N  
ATOM    726  CA  LYS    91      -0.301 -17.775  23.711  1.00145.93           C  
ATOM    727  CB  LYS    91      -1.763 -18.141  23.426  1.00133.88           C  
ATOM    728  CG  LYS    91      -2.122 -18.125  21.944  1.00177.78           C  
ATOM    729  CD  LYS    91      -3.413 -18.884  21.636  1.00216.76           C  
ATOM    730  CE  LYS    91      -3.214 -20.396  21.522  1.00203.18           C  
ATOM    731  NZ  LYS    91      -2.656 -20.932  22.783  1.00196.07           N1+
ATOM    732  C   LYS    91      -0.114 -16.299  23.505  1.00148.28           C  
ATOM    733  O   LYS    91       0.448 -15.883  22.493  1.00138.79           O  
ATOM    734  N   TYR    92      -0.558 -15.473  24.468  1.00173.02           N  
ATOM    735  CA  TYR    92      -0.378 -14.045  24.422  1.00178.35           C  
ATOM    736  CB  TYR    92      -1.150 -13.297  25.519  1.00192.54           C  
ATOM    737  CG  TYR    92      -2.611 -13.426  25.279  1.00176.71           C  
ATOM    738  CD1 TYR    92      -3.327 -14.476  25.807  1.00131.95           C  
ATOM    739  CD2 TYR    92      -3.265 -12.481  24.525  1.00166.22           C  
ATOM    740  CE1 TYR    92      -4.680 -14.580  25.581  1.00114.20           C  
ATOM    741  CE2 TYR    92      -4.615 -12.580  24.295  1.00152.88           C  
ATOM    742  CZ  TYR    92      -5.325 -13.630  24.825  1.00150.76           C  
ATOM    743  OH  TYR    92      -6.712 -13.731  24.591  1.00165.23           O  
ATOM    744  C   TYR    92       1.060 -13.667  24.652  1.00145.93           C  
ATOM    745  O   TYR    92       1.580 -12.768  23.998  1.00177.07           O  
ATOM    746  N   LEU    93       1.755 -14.328  25.597  1.00 89.45           N  
ATOM    747  CA  LEU    93       3.087 -13.902  25.938  1.00 93.23           C  
ATOM    748  CB  LEU    93       3.740 -14.783  27.019  1.00 44.55           C  
ATOM    749  CG  LEU    93       3.132 -14.589  28.420  1.00 62.06           C  
ATOM    750  CD1 LEU    93       3.814 -15.488  29.460  1.00 60.58           C  
ATOM    751  CD2 LEU    93       3.174 -13.110  28.838  1.00 79.56           C  
ATOM    752  C   LEU    93       3.951 -13.947  24.723  1.00112.38           C  
ATOM    753  O   LEU    93       4.800 -13.081  24.521  1.00 62.25           O  
ATOM    754  N   ASN    94       3.785 -14.999  23.911  1.00175.32           N  
ATOM    755  CA  ASN    94       4.498 -15.170  22.682  1.00177.02           C  
ATOM    756  CB  ASN    94       4.334 -16.580  22.100  1.00195.25           C  
ATOM    757  CG  ASN    94       4.849 -17.585  23.117  1.00170.65           C  
ATOM    758  OD1 ASN    94       5.720 -17.293  23.934  1.00162.54           O  
ATOM    759  ND2 ASN    94       4.283 -18.819  23.066  1.00141.99           N  
ATOM    760  C   ASN    94       3.923 -14.251  21.662  1.00159.28           C  
ATOM    761  O   ASN    94       4.642 -13.815  20.763  1.00166.41           O  
ATOM    762  N   GLN    95       2.660 -13.826  21.888  1.00123.32           N  
ATOM    763  CA  GLN    95       1.735 -13.357  20.893  1.00165.30           C  
ATOM    764  CB  GLN    95       0.603 -12.481  21.460  1.00208.13           C  
ATOM    765  CG  GLN    95      -0.377 -11.989  20.395  1.00217.50           C  
ATOM    766  CD  GLN    95      -1.473 -11.195  21.089  1.00186.15           C  
ATOM    767  OE1 GLN    95      -1.216 -10.171  21.720  1.00163.00           O  
ATOM    768  NE2 GLN    95      -2.738 -11.681  20.971  1.00174.80           N  
ATOM    769  C   GLN    95       2.423 -12.566  19.848  1.00170.05           C  
ATOM    770  O   GLN    95       2.334 -12.979  18.693  1.00153.88           O  
ATOM    771  N   PHE    96       3.157 -11.483  20.179  1.00177.26           N  
ATOM    772  CA  PHE    96       3.879 -10.898  19.090  1.00179.02           C  
ATOM    773  CB  PHE    96       3.057 -10.514  17.846  1.00187.74           C  
ATOM    774  CG  PHE    96       4.095 -10.483  16.784  1.00202.79           C  
ATOM    775  CD1 PHE    96       4.598 -11.679  16.329  1.00189.29           C  
ATOM    776  CD2 PHE    96       4.566  -9.306  16.253  1.00235.91           C  
ATOM    777  CE1 PHE    96       5.566 -11.713  15.359  1.00186.16           C  
ATOM    778  CE2 PHE    96       5.537  -9.331  15.281  1.00241.91           C  
ATOM    779  CZ  PHE    96       6.034 -10.534  14.840  1.00208.14           C  
ATOM    780  C   PHE    96       4.487  -9.606  19.508  1.00168.50           C  
ATOM    781  O   PHE    96       5.685  -9.378  19.344  1.00159.38           O  
ATOM    782  N   GLU    97       3.581  -8.682  19.864  1.00177.46           N  
ATOM    783  CA  GLU    97       3.768  -7.331  20.299  1.00180.46           C  
ATOM    784  CB  GLU    97       2.501  -6.494  20.111  1.00216.53           C  
ATOM    785  CG  GLU    97       1.307  -7.060  20.875  1.00230.01           C  
ATOM    786  CD  GLU    97       0.101  -6.234  20.475  1.00234.88           C  
ATOM    787  OE1 GLU    97       0.063  -5.800  19.292  1.00237.98           O  
ATOM    788  OE2 GLU    97      -0.794  -6.023  21.337  1.00236.30           O1-
ATOM    789  C   GLU    97       4.135  -7.278  21.734  1.00183.65           C  
ATOM    790  O   GLU    97       4.498  -6.233  22.264  1.00173.67           O  
ATOM    791  N   ASN    98       3.893  -8.379  22.439  1.00179.13           N  
ATOM    792  CA  ASN    98       4.189  -8.452  23.828  1.00175.48           C  
ATOM    793  CB  ASN    98       3.500  -9.635  24.517  1.00175.14           C  
ATOM    794  CG  ASN    98       2.035  -9.222  24.533  1.00176.77           C  
ATOM    795  OD1 ASN    98       1.739  -8.030  24.592  1.00177.82           O  
ATOM    796  ND2 ASN    98       1.097 -10.201  24.467  1.00177.92           N  
ATOM    797  C   ASN    98       5.665  -8.482  24.002  1.00155.03           C  
ATOM    798  O   ASN    98       6.143  -8.314  25.118  1.00139.48           O  
ATOM    799  N   CYS    99       6.430  -8.778  22.932  1.00 73.70           N  
ATOM    800  CA  CYS    99       7.851  -8.691  23.087  1.00 88.29           C  
ATOM    801  CB  CYS    99       8.649  -8.954  21.796  1.00168.73           C  
ATOM    802  SG  CYS    99       8.400  -7.683  20.520  1.00119.15           S  
ATOM    803  C   CYS    99       8.111  -7.280  23.531  1.00 73.84           C  
ATOM    804  O   CYS    99       7.615  -6.331  22.924  1.00179.14           O  
ATOM    805  N   CYS   100       8.981  -7.120  24.551  1.00121.97           N  
ATOM    806  CA  CYS   100       9.232  -5.871  25.228  1.00127.86           C  
ATOM    807  CB  CYS   100       9.333  -4.670  24.271  1.00142.55           C  
ATOM    808  SG  CYS   100      10.770  -4.773  23.162  1.00121.43           S  
ATOM    809  C   CYS   100       8.178  -5.546  26.259  1.00112.80           C  
ATOM    810  O   CYS   100       8.197  -4.476  26.869  1.00111.42           O  
ATOM    811  N   GLY   101       7.265  -6.486  26.543  1.00103.30           N  
ATOM    812  CA  GLY   101       6.341  -6.307  27.626  1.00114.29           C  
ATOM    813  C   GLY   101       4.910  -6.390  27.192  1.00133.30           C  
ATOM    814  O   GLY   101       4.535  -6.152  26.047  1.00153.48           O  
ATOM    815  N   LEU   102       4.131  -6.935  28.139  1.00134.58           N  
ATOM    816  CA  LEU   102       2.725  -7.148  28.251  1.00140.87           C  
ATOM    817  CB  LEU   102       2.422  -8.472  28.991  1.00 88.90           C  
ATOM    818  CG  LEU   102       0.949  -8.933  28.984  1.00106.66           C  
ATOM    819  CD1 LEU   102       0.460  -9.240  27.560  1.00 87.06           C  
ATOM    820  CD2 LEU   102       0.729 -10.106  29.954  1.00 62.54           C  
ATOM    821  C   LEU   102       2.006  -6.010  28.943  1.00177.20           C  
ATOM    822  O   LEU   102       0.861  -6.226  29.310  1.00175.65           O  
ATOM    823  N   ARG   103       2.645  -4.861  29.290  1.00179.83           N  
ATOM    824  CA  ARG   103       2.071  -3.926  30.249  1.00215.78           C  
ATOM    825  CB  ARG   103       2.930  -2.704  30.575  1.00221.38           C  
ATOM    826  CG  ARG   103       2.557  -2.139  31.947  1.00162.81           C  
ATOM    827  CD  ARG   103       1.227  -1.392  32.049  1.00131.62           C  
ATOM    828  NE  ARG   103       1.324  -0.160  31.221  1.00  0.00           N  
ATOM    829  CZ  ARG   103       0.230   0.645  31.097  1.00  0.00           C  
ATOM    830  NH1 ARG   103      -0.929   0.313  31.737  1.00  0.00           N1+
ATOM    831  NH2 ARG   103       0.294   1.777  30.338  1.00  0.00           N  
ATOM    832  C   ARG   103       0.694  -3.409  29.979  1.00215.57           C  
ATOM    833  O   ARG   103       0.496  -2.353  29.373  1.00195.86           O  
ATOM    834  N   GLU   104      -0.313  -4.198  30.390  1.00200.44           N  
ATOM    835  CA  GLU   104      -1.668  -3.789  30.344  1.00133.74           C  
ATOM    836  CB  GLU   104      -2.560  -4.956  29.918  1.00119.79           C  
ATOM    837  CG  GLU   104      -1.963  -5.755  28.750  1.00140.58           C  
ATOM    838  CD  GLU   104      -1.225  -4.828  27.786  1.00189.90           C  
ATOM    839  OE1 GLU   104      -1.668  -3.663  27.606  1.00153.57           O  
ATOM    840  OE2 GLU   104      -0.205  -5.288  27.204  1.00210.18           O1-
ATOM    841  C   GLU   104      -2.180  -3.258  31.652  1.00 92.42           C  
ATOM    842  O   GLU   104      -2.682  -2.142  31.731  1.00121.92           O  
ATOM    843  N   GLY   105      -1.926  -4.002  32.751  1.00111.62           N  
ATOM    844  CA  GLY   105      -2.743  -3.826  33.918  1.00 59.24           C  
ATOM    845  C   GLY   105      -3.490  -5.098  33.859  1.00134.87           C  
ATOM    846  O   GLY   105      -4.129  -5.535  34.800  1.00112.79           O  
ATOM    847  N   ALA   106      -3.392  -5.720  32.672  1.00148.57           N  
ATOM    848  CA  ALA   106      -3.640  -7.107  32.431  1.00145.20           C  
ATOM    849  CB  ALA   106      -3.499  -7.540  30.963  1.00128.58           C  
ATOM    850  C   ALA   106      -2.518  -7.732  33.210  1.00115.27           C  
ATOM    851  O   ALA   106      -2.473  -8.942  33.415  1.00137.76           O  
ATOM    852  N   ILE   107      -1.451  -6.935  33.448  1.00 90.29           N  
ATOM    853  CA  ILE   107      -0.485  -7.282  34.446  1.00 65.95           C  
ATOM    854  CB  ILE   107       0.721  -6.385  34.525  1.00 80.56           C  
ATOM    855  CG2 ILE   107       1.431  -6.670  35.858  1.00 44.62           C  
ATOM    856  CG1 ILE   107       1.639  -6.574  33.318  1.00 44.61           C  
ATOM    857  CD1 ILE   107       1.053  -6.045  32.029  1.00112.80           C  
ATOM    858  C   ILE   107      -1.146  -7.165  35.788  1.00113.45           C  
ATOM    859  O   ILE   107      -0.989  -8.039  36.627  1.00 72.58           O  
ATOM    860  N   LEU   108      -1.904  -6.079  36.039  1.00151.45           N  
ATOM    861  CA  LEU   108      -2.549  -5.842  37.306  1.00148.64           C  
ATOM    862  CB  LEU   108      -3.284  -4.491  37.362  1.00139.09           C  
ATOM    863  CG  LEU   108      -3.976  -4.214  38.710  1.00195.77           C  
ATOM    864  CD1 LEU   108      -2.961  -4.115  39.855  1.00  0.00           C  
ATOM    865  CD2 LEU   108      -4.894  -2.982  38.621  1.00  0.00           C  
ATOM    866  C   LEU   108      -3.543  -6.910  37.592  1.00148.35           C  
ATOM    867  O   LEU   108      -3.688  -7.326  38.737  1.00171.03           O  
ATOM    868  N   THR   109      -4.307  -7.337  36.576  1.00105.64           N  
ATOM    869  CA  THR   109      -5.248  -8.381  36.759  1.00123.04           C  
ATOM    870  CB  THR   109      -6.096  -8.634  35.551  1.00152.72           C  
ATOM    871  OG1 THR   109      -5.297  -9.038  34.449  1.00166.31           O  
ATOM    872  CG2 THR   109      -6.847  -7.331  35.228  1.00150.24           C  
ATOM    873  C   THR   109      -4.470  -9.613  37.049  1.00150.07           C  
ATOM    874  O   THR   109      -4.644 -10.205  38.100  1.00144.67           O  
ATOM    875  N   LEU   110      -3.495  -9.967  36.196  1.00168.03           N  
ATOM    876  CA  LEU   110      -2.790 -11.216  36.349  1.00153.74           C  
ATOM    877  CB  LEU   110      -1.674 -11.342  35.285  1.00157.33           C  
ATOM    878  CG  LEU   110      -0.928 -12.694  35.169  1.00156.28           C  
ATOM    879  CD1 LEU   110      -0.224 -13.115  36.467  1.00191.64           C  
ATOM    880  CD2 LEU   110      -1.829 -13.789  34.585  1.00127.20           C  
ATOM    881  C   LEU   110      -2.136 -11.239  37.690  1.00124.19           C  
ATOM    882  O   LEU   110      -2.269 -12.187  38.462  1.00157.69           O  
ATOM    883  N   LEU   111      -1.454 -10.143  38.028  1.00 61.02           N  
ATOM    884  CA  LEU   111      -0.762 -10.068  39.272  1.00 71.71           C  
ATOM    885  CB  LEU   111      -0.073  -8.713  39.508  1.00 89.52           C  
ATOM    886  CG  LEU   111       1.163  -8.485  38.620  1.00 81.19           C  
ATOM    887  CD1 LEU   111       1.810  -7.120  38.897  1.00102.25           C  
ATOM    888  CD2 LEU   111       2.164  -9.639  38.769  1.00135.49           C  
ATOM    889  C   LEU   111      -1.760 -10.275  40.366  1.00113.17           C  
ATOM    890  O   LEU   111      -1.431 -10.879  41.386  1.00113.95           O  
ATOM    891  N   SER   112      -2.983  -9.723  40.214  1.00153.66           N  
ATOM    892  CA  SER   112      -3.985  -9.884  41.234  1.00173.61           C  
ATOM    893  CB  SER   112      -5.101  -8.821  41.170  1.00190.58           C  
ATOM    894  OG  SER   112      -5.878  -8.968  39.993  1.00189.56           O  
ATOM    895  C   SER   112      -4.634 -11.248  41.259  1.00178.44           C  
ATOM    896  O   SER   112      -4.594 -11.947  42.271  1.00203.35           O  
ATOM    897  N   ASP   113      -5.209 -11.694  40.123  1.00161.22           N  
ATOM    898  CA  ASP   113      -6.028 -12.870  40.109  1.00175.98           C  
ATOM    899  CB  ASP   113      -6.648 -13.215  38.740  1.00165.35           C  
ATOM    900  CG  ASP   113      -5.565 -13.652  37.779  1.00165.18           C  
ATOM    901  OD1 ASP   113      -4.555 -12.915  37.642  1.00182.61           O  
ATOM    902  OD2 ASP   113      -5.735 -14.748  37.180  1.00147.52           O1-
ATOM    903  C   ASP   113      -5.236 -14.043  40.596  1.00201.14           C  
ATOM    904  O   ASP   113      -5.700 -14.784  41.460  1.00195.60           O  
ATOM    905  N   ILE   114      -4.002 -14.220  40.096  1.00205.52           N  
ATOM    906  CA  ILE   114      -3.185 -15.335  40.481  1.00161.17           C  
ATOM    907  CB  ILE   114      -1.883 -15.375  39.739  1.00141.53           C  
ATOM    908  CG2 ILE   114      -1.037 -16.523  40.314  1.00175.40           C  
ATOM    909  CG1 ILE   114      -2.152 -15.503  38.231  1.00150.42           C  
ATOM    910  CD1 ILE   114      -2.962 -16.745  37.866  1.00160.75           C  
ATOM    911  C   ILE   114      -2.880 -15.222  41.934  1.00151.39           C  
ATOM    912  O   ILE   114      -2.957 -16.201  42.674  1.00178.42           O  
ATOM    913  N   ALA   115      -2.580 -13.996  42.388  1.00126.20           N  
ATOM    914  CA  ALA   115      -2.191 -13.779  43.747  1.00159.82           C  
ATOM    915  CB  ALA   115      -1.987 -12.290  44.076  1.00173.24           C  
ATOM    916  C   ALA   115      -3.297 -14.293  44.611  1.00185.62           C  
ATOM    917  O   ALA   115      -3.041 -14.785  45.709  1.00214.03           O  
ATOM    918  N   SER   116      -4.558 -14.122  44.162  1.00183.49           N  
ATOM    919  CA  SER   116      -5.701 -14.606  44.883  1.00194.62           C  
ATOM    920  CB  SER   116      -7.007 -13.906  44.479  1.00206.93           C  
ATOM    921  OG  SER   116      -8.081 -14.406  45.261  1.00204.17           O  
ATOM    922  C   SER   116      -5.891 -16.084  44.673  1.00202.87           C  
ATOM    923  O   SER   116      -6.522 -16.745  45.493  1.00215.49           O  
ATOM    924  N   ALA   117      -5.449 -16.633  43.523  1.00190.77           N  
ATOM    925  CA  ALA   117      -5.581 -18.047  43.285  1.00182.62           C  
ATOM    926  CB  ALA   117      -5.241 -18.441  41.838  1.00164.91           C  
ATOM    927  C   ALA   117      -4.654 -18.799  44.194  1.00193.58           C  
ATOM    928  O   ALA   117      -5.032 -19.789  44.822  1.00202.31           O  
ATOM    929  N   LEU   118      -3.403 -18.310  44.297  1.00204.40           N  
ATOM    930  CA  LEU   118      -2.354 -18.894  45.092  1.00177.66           C  
ATOM    931  CB  LEU   118      -1.051 -18.073  45.013  1.00165.62           C  
ATOM    932  CG  LEU   118      -0.455 -17.959  43.594  1.00170.35           C  
ATOM    933  CD1 LEU   118       0.839 -17.129  43.596  1.00179.47           C  
ATOM    934  CD2 LEU   118      -0.265 -19.344  42.950  1.00108.59           C  
ATOM    935  C   LEU   118      -2.822 -18.832  46.506  1.00179.95           C  
ATOM    936  O   LEU   118      -2.629 -19.762  47.286  1.00193.97           O  
ATOM    937  N   ARG   119      -3.514 -17.730  46.836  1.00186.73           N  
ATOM    938  CA  ARG   119      -3.984 -17.456  48.155  1.00217.27           C  
ATOM    939  CB  ARG   119      -5.009 -16.310  48.121  1.00248.07           C  
ATOM    940  CG  ARG   119      -5.788 -16.133  49.419  1.00251.75           C  
ATOM    941  CD  ARG   119      -4.957 -15.534  50.548  1.00250.45           C  
ATOM    942  NE  ARG   119      -5.796 -15.549  51.775  1.00261.28           N  
ATOM    943  CZ  ARG   119      -5.199 -15.404  52.993  1.00260.19           C  
ATOM    944  NH1 ARG   119      -3.851 -15.198  53.062  1.00257.55           N1+
ATOM    945  NH2 ARG   119      -5.944 -15.471  54.133  1.00256.82           N  
ATOM    946  C   ARG   119      -4.736 -18.648  48.641  1.00209.41           C  
ATOM    947  O   ARG   119      -4.426 -19.217  49.686  1.00223.56           O  
ATOM    948  N   TYR   120      -5.690 -19.107  47.828  1.00200.29           N  
ATOM    949  CA  TYR   120      -6.593 -20.155  48.177  1.00206.01           C  
ATOM    950  CB  TYR   120      -7.616 -20.372  47.046  1.00193.67           C  
ATOM    951  CG  TYR   120      -8.678 -21.320  47.478  1.00192.92           C  
ATOM    952  CD1 TYR   120      -9.526 -20.995  48.511  1.00189.84           C  
ATOM    953  CD2 TYR   120      -8.855 -22.510  46.816  1.00200.79           C  
ATOM    954  CE1 TYR   120     -10.517 -21.864  48.903  1.00201.10           C  
ATOM    955  CE2 TYR   120      -9.845 -23.381  47.202  1.00215.63           C  
ATOM    956  CZ  TYR   120     -10.675 -23.062  48.249  1.00212.87           C  
ATOM    957  OH  TYR   120     -11.691 -23.958  48.645  1.00209.61           O  
ATOM    958  C   TYR   120      -5.806 -21.407  48.428  1.00218.30           C  
ATOM    959  O   TYR   120      -6.188 -22.222  49.262  1.00227.94           O  
ATOM    960  N   LEU   121      -4.717 -21.605  47.666  1.00200.63           N  
ATOM    961  CA  LEU   121      -3.868 -22.767  47.716  1.00152.04           C  
ATOM    962  CB  LEU   121      -2.896 -22.808  46.528  1.00162.13           C  
ATOM    963  CG  LEU   121      -3.635 -22.859  45.179  1.00160.51           C  
ATOM    964  CD1 LEU   121      -2.654 -22.905  43.998  1.00151.99           C  
ATOM    965  CD2 LEU   121      -4.669 -23.997  45.153  1.00164.25           C  
ATOM    966  C   LEU   121      -3.061 -22.858  48.979  1.00176.97           C  
ATOM    967  O   LEU   121      -2.791 -23.953  49.467  1.00217.00           O  
ATOM    968  N   HIS   122      -2.578 -21.719  49.499  1.00172.26           N  
ATOM    969  CA  HIS   122      -1.805 -21.702  50.706  1.00173.07           C  
ATOM    970  ND1 HIS   122       1.078 -20.836  49.582  1.00176.92           N  
ATOM    971  CG  HIS   122      -0.108 -20.156  49.744  1.00170.15           C  
ATOM    972  CB  HIS   122      -1.053 -20.376  50.889  1.00155.26           C  
ATOM    973  NE2 HIS   122       0.883 -19.478  47.833  1.00186.51           N  
ATOM    974  CD2 HIS   122      -0.211 -19.330  48.667  1.00194.24           C  
ATOM    975  CE1 HIS   122       1.629 -20.393  48.423  1.00164.05           C  
ATOM    976  C   HIS   122      -2.730 -21.942  51.858  1.00197.37           C  
ATOM    977  O   HIS   122      -2.303 -22.301  52.954  1.00177.64           O  
ATOM    978  N   GLU   123      -4.027 -21.648  51.659  1.00250.91           N  
ATOM    979  CA  GLU   123      -4.996 -21.856  52.695  1.00262.92           C  
ATOM    980  CB  GLU   123      -6.374 -21.286  52.327  1.00272.00           C  
ATOM    981  CG  GLU   123      -6.320 -19.775  52.100  1.00276.72           C  
ATOM    982  CD  GLU   123      -5.520 -19.179  53.247  1.00283.90           C  
ATOM    983  OE1 GLU   123      -6.070 -19.097  54.378  1.00287.33           O  
ATOM    984  OE2 GLU   123      -4.340 -18.806  53.008  1.00287.16           O1-
ATOM    985  C   GLU   123      -5.147 -23.325  52.944  1.00265.07           C  
ATOM    986  O   GLU   123      -5.181 -23.778  54.087  1.00264.60           O  
ATOM    987  N   ASN   124      -5.265 -24.088  51.845  1.00263.70           N  
ATOM    988  CA  ASN   124      -5.402 -25.512  51.777  1.00266.57           C  
ATOM    989  CB  ASN   124      -5.986 -25.974  50.437  1.00267.23           C  
ATOM    990  CG  ASN   124      -7.440 -25.528  50.455  1.00268.27           C  
ATOM    991  OD1 ASN   124      -8.342 -26.321  50.716  1.00270.81           O  
ATOM    992  ND2 ASN   124      -7.674 -24.213  50.212  1.00268.23           N  
ATOM    993  C   ASN   124      -4.071 -26.166  51.995  1.00263.34           C  
ATOM    994  O   ASN   124      -3.990 -27.387  52.112  1.00258.72           O  
ATOM    995  N   ARG   125      -2.982 -25.372  51.979  1.00246.27           N  
ATOM    996  CA  ARG   125      -1.644 -25.872  52.133  1.00235.77           C  
ATOM    997  CB  ARG   125      -1.428 -26.680  53.429  1.00242.36           C  
ATOM    998  CG  ARG   125      -1.357 -25.813  54.690  1.00245.81           C  
ATOM    999  CD  ARG   125      -1.229 -26.615  55.989  1.00247.93           C  
ATOM   1000  NE  ARG   125      -2.538 -27.292  56.209  1.00246.50           N  
ATOM   1001  CZ  ARG   125      -2.785 -28.521  55.672  1.00254.00           C  
ATOM   1002  NH1 ARG   125      -1.783 -29.222  55.065  1.00259.95           N1+
ATOM   1003  NH2 ARG   125      -4.046 -29.040  55.731  1.00257.62           N  
ATOM   1004  C   ARG   125      -1.313 -26.745  50.966  1.00214.57           C  
ATOM   1005  O   ARG   125      -0.651 -27.772  51.107  1.00231.17           O  
ATOM   1006  N   ILE   126      -1.776 -26.339  49.769  1.00199.92           N  
ATOM   1007  CA  ILE   126      -1.501 -27.060  48.565  1.00193.77           C  
ATOM   1008  CB  ILE   126      -2.752 -27.319  47.780  1.00193.05           C  
ATOM   1009  CG2 ILE   126      -2.373 -28.083  46.502  1.00192.49           C  
ATOM   1010  CG1 ILE   126      -3.775 -28.063  48.655  1.00200.09           C  
ATOM   1011  CD1 ILE   126      -5.189 -28.051  48.079  1.00204.18           C  
ATOM   1012  C   ILE   126      -0.612 -26.205  47.711  1.00191.31           C  
ATOM   1013  O   ILE   126      -1.076 -25.321  46.994  1.00202.76           O  
ATOM   1014  N   ILE   127       0.703 -26.479  47.737  1.00140.78           N  
ATOM   1015  CA  ILE   127       1.660 -25.742  46.958  1.00151.61           C  
ATOM   1016  CB  ILE   127       3.049 -25.989  47.458  1.00146.01           C  
ATOM   1017  CG2 ILE   127       4.056 -25.312  46.512  1.00108.87           C  
ATOM   1018  CG1 ILE   127       3.127 -25.508  48.915  1.00161.71           C  
ATOM   1019  CD1 ILE   127       4.273 -26.122  49.708  1.00139.72           C  
ATOM   1020  C   ILE   127       1.549 -26.238  45.549  1.00147.69           C  
ATOM   1021  O   ILE   127       1.639 -27.438  45.294  1.00171.09           O  
ATOM   1022  N   HIS   128       1.349 -25.303  44.596  1.00137.20           N  
ATOM   1023  CA  HIS   128       1.149 -25.627  43.213  1.00163.52           C  
ATOM   1024  ND1 HIS   128      -1.134 -25.183  40.929  1.00183.02           N  
ATOM   1025  CG  HIS   128       0.162 -24.735  41.055  1.00175.80           C  
ATOM   1026  CB  HIS   128       0.791 -24.390  42.372  1.00154.04           C  
ATOM   1027  NE2 HIS   128      -0.294 -25.087  38.874  1.00170.71           N  
ATOM   1028  CD2 HIS   128       0.658 -24.682  39.791  1.00174.43           C  
ATOM   1029  CE1 HIS   128      -1.354 -25.378  39.605  1.00177.30           C  
ATOM   1030  C   HIS   128       2.409 -26.232  42.673  1.00187.26           C  
ATOM   1031  O   HIS   128       2.373 -27.057  41.758  1.00177.07           O  
ATOM   1032  N   ARG   129       3.564 -25.780  43.201  1.00199.67           N  
ATOM   1033  CA  ARG   129       4.846 -26.287  42.794  1.00189.21           C  
ATOM   1034  CB  ARG   129       4.901 -27.792  42.463  1.00208.46           C  
ATOM   1035  CG  ARG   129       4.987 -28.726  43.669  1.00226.68           C  
ATOM   1036  CD  ARG   129       6.432 -28.942  44.113  1.00207.56           C  
ATOM   1037  NE  ARG   129       6.503 -30.202  44.903  1.00180.86           N  
ATOM   1038  CZ  ARG   129       6.635 -31.398  44.258  1.00220.72           C  
ATOM   1039  NH1 ARG   129       6.571 -31.450  42.895  1.00233.24           N1+
ATOM   1040  NH2 ARG   129       6.842 -32.542  44.972  1.00251.39           N  
ATOM   1041  C   ARG   129       5.252 -25.538  41.572  1.00190.96           C  
ATOM   1042  O   ARG   129       5.903 -24.499  41.657  1.00211.90           O  
ATOM   1043  N   ASP   130       4.905 -26.080  40.386  1.00193.35           N  
ATOM   1044  CA  ASP   130       5.284 -25.412  39.181  1.00195.79           C  
ATOM   1045  CB  ASP   130       5.244 -26.273  37.904  1.00179.17           C  
ATOM   1046  CG  ASP   130       3.799 -26.532  37.499  1.00186.79           C  
ATOM   1047  OD1 ASP   130       2.906 -26.539  38.387  1.00196.78           O  
ATOM   1048  OD2 ASP   130       3.571 -26.712  36.272  1.00177.05           O1-
ATOM   1049  C   ASP   130       4.346 -24.276  38.963  1.00214.11           C  
ATOM   1050  O   ASP   130       3.364 -24.098  39.678  1.00209.44           O  
ATOM   1051  N   LEU   131       4.691 -23.432  37.983  1.00235.44           N  
ATOM   1052  CA  LEU   131       3.893 -22.317  37.587  1.00209.05           C  
ATOM   1053  CB  LEU   131       3.879 -21.181  38.623  1.00200.85           C  
ATOM   1054  CG  LEU   131       2.916 -20.034  38.276  1.00175.85           C  
ATOM   1055  CD1 LEU   131       1.469 -20.540  38.162  1.00165.24           C  
ATOM   1056  CD2 LEU   131       3.047 -18.882  39.283  1.00183.06           C  
ATOM   1057  C   LEU   131       4.576 -21.856  36.349  1.00191.76           C  
ATOM   1058  O   LEU   131       5.789 -21.645  36.338  1.00176.55           O  
ATOM   1059  N   LYS   132       3.800 -21.711  35.267  1.00164.35           N  
ATOM   1060  CA  LYS   132       4.343 -21.425  33.979  1.00158.17           C  
ATOM   1061  CB  LYS   132       4.342 -22.670  33.081  1.00212.30           C  
ATOM   1062  CG  LYS   132       4.806 -23.957  33.771  1.00234.20           C  
ATOM   1063  CD  LYS   132       6.273 -23.981  34.195  1.00178.06           C  
ATOM   1064  CE  LYS   132       6.666 -25.289  34.882  1.00140.52           C  
ATOM   1065  NZ  LYS   132       8.100 -25.257  35.241  1.00108.79           N1+
ATOM   1066  C   LYS   132       3.336 -20.529  33.351  1.00137.41           C  
ATOM   1067  O   LYS   132       2.389 -20.107  34.010  1.00149.45           O  
ATOM   1068  N   PRO   133       3.547 -20.133  32.131  1.00138.92           N  
ATOM   1069  CA  PRO   133       2.477 -19.464  31.457  1.00120.77           C  
ATOM   1070  CD  PRO   133       4.846 -19.675  31.683  1.00168.76           C  
ATOM   1071  CB  PRO   133       3.123 -18.636  30.339  1.00142.30           C  
ATOM   1072  CG  PRO   133       4.580 -19.133  30.271  1.00133.94           C  
ATOM   1073  C   PRO   133       1.404 -20.420  30.987  1.00140.13           C  
ATOM   1074  O   PRO   133       0.238 -20.039  30.929  1.00145.84           O  
ATOM   1075  N   GLU   134       1.776 -21.682  30.706  1.00166.29           N  
ATOM   1076  CA  GLU   134       0.972 -22.703  30.065  1.00160.23           C  
ATOM   1077  CB  GLU   134       1.793 -23.932  29.645  1.00125.92           C  
ATOM   1078  CG  GLU   134       2.840 -23.614  28.579  1.00147.93           C  
ATOM   1079  CD  GLU   134       3.991 -22.911  29.280  1.00165.67           C  
ATOM   1080  OE1 GLU   134       4.767 -23.605  29.991  1.00161.87           O  
ATOM   1081  OE2 GLU   134       4.102 -21.667  29.124  1.00193.92           O1-
ATOM   1082  C   GLU   134      -0.176 -23.214  30.886  1.00151.05           C  
ATOM   1083  O   GLU   134      -0.960 -24.031  30.402  1.00138.60           O  
ATOM   1084  N   ASN   135      -0.161 -22.952  32.197  1.00143.28           N  
ATOM   1085  CA  ASN   135      -1.209 -23.345  33.103  1.00165.60           C  
ATOM   1086  CB  ASN   135      -0.654 -23.666  34.503  1.00177.90           C  
ATOM   1087  CG  ASN   135       0.217 -22.507  34.955  1.00167.78           C  
ATOM   1088  OD1 ASN   135       0.266 -21.461  34.310  1.00142.40           O  
ATOM   1089  ND2 ASN   135       0.956 -22.711  36.079  1.00150.20           N  
ATOM   1090  C   ASN   135      -2.353 -22.362  33.192  1.00186.04           C  
ATOM   1091  O   ASN   135      -3.426 -22.720  33.683  1.00168.96           O  
ATOM   1092  N   ILE   136      -2.160 -21.091  32.765  1.00201.24           N  
ATOM   1093  CA  ILE   136      -3.156 -20.079  33.015  1.00150.92           C  
ATOM   1094  CB  ILE   136      -2.568 -18.822  33.589  1.00126.95           C  
ATOM   1095  CG2 ILE   136      -3.689 -17.778  33.706  1.00169.37           C  
ATOM   1096  CG1 ILE   136      -1.865 -19.115  34.923  1.00126.82           C  
ATOM   1097  CD1 ILE   136      -0.998 -17.957  35.414  1.00109.45           C  
ATOM   1098  C   ILE   136      -3.843 -19.683  31.744  1.00118.85           C  
ATOM   1099  O   ILE   136      -3.243 -19.689  30.678  1.00 83.60           O  
ATOM   1100  N   VAL   137      -5.148 -19.343  31.834  1.00141.53           N  
ATOM   1101  CA  VAL   137      -5.950 -18.999  30.696  1.00178.10           C  
ATOM   1102  CB  VAL   137      -7.039 -20.008  30.455  1.00179.52           C  
ATOM   1103  CG1 VAL   137      -8.012 -19.473  29.394  1.00184.11           C  
ATOM   1104  CG2 VAL   137      -6.383 -21.347  30.079  1.00183.82           C  
ATOM   1105  C   VAL   137      -6.628 -17.678  30.912  1.00192.18           C  
ATOM   1106  O   VAL   137      -7.500 -17.543  31.771  1.00177.25           O  
ATOM   1107  N   LEU   138      -6.263 -16.678  30.081  1.00187.69           N  
ATOM   1108  CA  LEU   138      -6.872 -15.381  30.110  1.00172.70           C  
ATOM   1109  CB  LEU   138      -6.032 -14.312  29.381  1.00144.38           C  
ATOM   1110  CG  LEU   138      -4.584 -14.109  29.881  1.00138.03           C  
ATOM   1111  CD1 LEU   138      -3.874 -13.020  29.064  1.00128.47           C  
ATOM   1112  CD2 LEU   138      -4.526 -13.806  31.382  1.00141.88           C  
ATOM   1113  C   LEU   138      -8.095 -15.519  29.257  1.00188.27           C  
ATOM   1114  O   LEU   138      -7.985 -15.596  28.034  1.00169.32           O  
ATOM   1115  N   GLN   139      -9.292 -15.545  29.877  1.00211.37           N  
ATOM   1116  CA  GLN   139     -10.513 -15.689  29.133  1.00213.42           C  
ATOM   1117  CB  GLN   139     -11.401 -16.813  29.691  1.00218.99           C  
ATOM   1118  CG  GLN   139     -12.713 -17.022  28.937  1.00229.62           C  
ATOM   1119  CD  GLN   139     -13.460 -18.139  29.650  1.00229.95           C  
ATOM   1120  OE1 GLN   139     -13.286 -18.345  30.851  1.00228.24           O  
ATOM   1121  NE2 GLN   139     -14.317 -18.879  28.898  1.00229.40           N  
ATOM   1122  C   GLN   139     -11.279 -14.400  29.268  1.00220.23           C  
ATOM   1123  O   GLN   139     -11.245 -13.767  30.321  1.00212.23           O  
ATOM   1124  N   GLN   140     -12.009 -14.001  28.200  1.00246.97           N  
ATOM   1125  CA  GLN   140     -12.776 -12.781  28.132  1.00257.30           C  
ATOM   1126  CB  GLN   140     -13.627 -12.690  26.850  1.00246.63           C  
ATOM   1127  CG  GLN   140     -14.665 -11.563  26.847  1.00244.57           C  
ATOM   1128  CD  GLN   140     -13.989 -10.236  26.536  1.00241.20           C  
ATOM   1129  OE1 GLN   140     -12.775 -10.157  26.351  1.00  0.00           O  
ATOM   1130  NE2 GLN   140     -14.808  -9.152  26.471  1.00  0.00           N  
ATOM   1131  C   GLN   140     -13.710 -12.703  29.295  1.00261.75           C  
ATOM   1132  O   GLN   140     -14.374 -13.683  29.638  1.00264.03           O  
ATOM   1133  N   GLY   141     -13.795 -11.504  29.923  1.00242.67           N  
ATOM   1134  CA  GLY   141     -14.641 -11.384  31.076  1.00236.70           C  
ATOM   1135  C   GLY   141     -15.647 -10.309  30.808  1.00242.66           C  
ATOM   1136  O   GLY   141     -15.471  -9.455  29.939  1.00236.59           O  
ATOM   1137  N   GLU   142     -16.745 -10.319  31.584  1.00243.09           N  
ATOM   1138  CA  GLU   142     -17.785  -9.376  31.347  1.00232.59           C  
ATOM   1139  CB  GLU   142     -18.944  -9.509  32.349  1.00225.00           C  
ATOM   1140  CG  GLU   142     -20.078  -8.511  32.110  1.00225.59           C  
ATOM   1141  CD  GLU   142     -21.141  -8.739  33.176  1.00240.56           C  
ATOM   1142  OE1 GLU   142     -20.781  -8.712  34.383  1.00  0.00           O  
ATOM   1143  OE2 GLU   142     -22.324  -8.949  32.797  1.00  0.00           O1-
ATOM   1144  C   GLU   142     -17.217  -8.012  31.521  1.00240.09           C  
ATOM   1145  O   GLU   142     -17.396  -7.141  30.669  1.00253.95           O  
ATOM   1146  N   GLN   143     -16.576  -7.763  32.675  1.00245.24           N  
ATOM   1147  CA  GLN   143     -15.994  -6.474  32.844  1.00237.27           C  
ATOM   1148  CB  GLN   143     -15.784  -6.141  34.320  1.00240.66           C  
ATOM   1149  CG  GLN   143     -17.110  -6.083  35.073  1.00243.49           C  
ATOM   1150  CD  GLN   143     -16.775  -5.879  36.533  1.00245.68           C  
ATOM   1151  OE1 GLN   143     -17.659  -5.750  37.376  1.00244.57           O  
ATOM   1152  NE2 GLN   143     -15.451  -5.853  36.842  1.00247.36           N  
ATOM   1153  C   GLN   143     -14.673  -6.370  32.153  1.00234.97           C  
ATOM   1154  O   GLN   143     -14.495  -5.557  31.249  1.00215.62           O  
ATOM   1155  N   ARG   144     -13.716  -7.245  32.530  1.00246.56           N  
ATOM   1156  CA  ARG   144     -12.426  -7.147  31.916  1.00261.97           C  
ATOM   1157  CB  ARG   144     -11.689  -5.845  32.272  1.00259.80           C  
ATOM   1158  CG  ARG   144     -11.483  -5.640  33.771  1.00273.78           C  
ATOM   1159  CD  ARG   144     -10.967  -4.243  34.117  1.00285.89           C  
ATOM   1160  NE  ARG   144     -10.815  -4.174  35.595  1.00295.64           N  
ATOM   1161  CZ  ARG   144     -11.884  -3.832  36.370  1.00291.18           C  
ATOM   1162  NH1 ARG   144     -13.094  -3.573  35.792  1.00282.96           N1+
ATOM   1163  NH2 ARG   144     -11.744  -3.752  37.725  1.00290.79           N  
ATOM   1164  C   ARG   144     -11.539  -8.305  32.280  1.00264.32           C  
ATOM   1165  O   ARG   144     -10.952  -8.390  33.362  1.00274.22           O  
ATOM   1166  N   LEU   145     -11.400  -9.207  31.296  1.00241.42           N  
ATOM   1167  CA  LEU   145     -10.506 -10.339  31.275  1.00210.79           C  
ATOM   1168  CB  LEU   145      -9.103  -9.955  30.778  1.00190.16           C  
ATOM   1169  CG  LEU   145      -8.100 -11.121  30.742  1.00185.78           C  
ATOM   1170  CD1 LEU   145      -8.474 -12.147  29.665  1.00174.00           C  
ATOM   1171  CD2 LEU   145      -6.657 -10.605  30.617  1.00172.94           C  
ATOM   1172  C   LEU   145     -10.334 -11.112  32.563  1.00209.32           C  
ATOM   1173  O   LEU   145      -9.447 -10.810  33.359  1.00188.42           O  
ATOM   1174  N   ILE   146     -11.180 -12.132  32.825  1.00203.13           N  
ATOM   1175  CA  ILE   146     -10.945 -12.994  33.968  1.00194.65           C  
ATOM   1176  CB  ILE   146     -12.201 -13.579  34.545  1.00203.34           C  
ATOM   1177  CG2 ILE   146     -11.801 -14.582  35.640  1.00205.75           C  
ATOM   1178  CG1 ILE   146     -13.126 -12.458  35.048  1.00209.67           C  
ATOM   1179  CD1 ILE   146     -12.491 -11.586  36.131  1.00205.35           C  
ATOM   1180  C   ILE   146     -10.068 -14.147  33.529  1.00199.87           C  
ATOM   1181  O   ILE   146     -10.318 -14.756  32.491  1.00206.29           O  
ATOM   1182  N   HIS   147      -8.989 -14.481  34.287  1.00211.70           N  
ATOM   1183  CA  HIS   147      -8.186 -15.597  33.841  1.00196.80           C  
ATOM   1184  ND1 HIS   147      -6.425 -12.836  33.914  1.00161.31           N  
ATOM   1185  CG  HIS   147      -6.069 -14.166  33.901  1.00146.12           C  
ATOM   1186  CB  HIS   147      -6.842 -15.226  33.193  1.00156.95           C  
ATOM   1187  NE2 HIS   147      -4.510 -12.997  35.022  1.00158.12           N  
ATOM   1188  CD2 HIS   147      -4.897 -14.247  34.580  1.00149.71           C  
ATOM   1189  CE1 HIS   147      -5.457 -12.181  34.599  1.00170.85           C  
ATOM   1190  C   HIS   147      -8.009 -16.655  34.898  1.00182.79           C  
ATOM   1191  O   HIS   147      -7.888 -16.377  36.092  1.00173.28           O  
ATOM   1192  N   LYS   148      -7.985 -17.933  34.445  1.00163.39           N  
ATOM   1193  CA  LYS   148      -7.978 -19.050  35.352  1.00174.88           C  
ATOM   1194  CB  LYS   148      -9.245 -19.914  35.239  1.00167.97           C  
ATOM   1195  CG  LYS   148     -10.516 -19.162  35.640  1.00173.15           C  
ATOM   1196  CD  LYS   148     -11.809 -19.862  35.220  1.00181.70           C  
ATOM   1197  CE  LYS   148     -13.071 -19.099  35.629  1.00196.02           C  
ATOM   1198  NZ  LYS   148     -14.268 -19.753  35.054  1.00195.36           N1+
ATOM   1199  C   LYS   148      -6.798 -19.961  35.139  1.00201.50           C  
ATOM   1200  O   LYS   148      -6.288 -20.117  34.034  1.00189.27           O  
ATOM   1201  N   ILE   149      -6.358 -20.623  36.231  1.00206.36           N  
ATOM   1202  CA  ILE   149      -5.233 -21.524  36.220  1.00181.32           C  
ATOM   1203  CB  ILE   149      -4.373 -21.357  37.448  1.00127.96           C  
ATOM   1204  CG2 ILE   149      -5.255 -21.505  38.699  1.00134.49           C  
ATOM   1205  CG1 ILE   149      -3.150 -22.284  37.411  1.00144.14           C  
ATOM   1206  CD1 ILE   149      -2.104 -21.936  38.469  1.00149.62           C  
ATOM   1207  C   ILE   149      -5.756 -22.935  36.149  1.00170.06           C  
ATOM   1208  O   ILE   149      -6.318 -23.464  37.105  1.00153.67           O  
ATOM   1209  N   ILE   150      -5.507 -23.609  35.006  1.00180.38           N  
ATOM   1210  CA  ILE   150      -6.062 -24.908  34.714  1.00185.36           C  
ATOM   1211  CB  ILE   150      -6.628 -24.982  33.319  1.00188.29           C  
ATOM   1212  CG2 ILE   150      -5.456 -24.899  32.327  1.00170.49           C  
ATOM   1213  CG1 ILE   150      -7.523 -26.219  33.134  1.00197.24           C  
ATOM   1214  CD1 ILE   150      -8.337 -26.191  31.840  1.00147.80           C  
ATOM   1215  C   ILE   150      -4.961 -25.938  34.829  1.00235.55           C  
ATOM   1216  O   ILE   150      -3.914 -25.659  35.395  1.00223.36           O  
ATOM   1217  N   ASP   151      -5.290 -27.215  34.541  1.00257.10           N  
ATOM   1218  CA  ASP   151      -4.441 -28.355  34.256  1.00265.34           C  
ATOM   1219  CB  ASP   151      -3.658 -28.166  32.941  1.00250.52           C  
ATOM   1220  CG  ASP   151      -3.181 -29.523  32.437  1.00172.64           C  
ATOM   1221  OD1 ASP   151      -3.686 -30.562  32.939  1.00166.70           O  
ATOM   1222  OD2 ASP   151      -2.312 -29.534  31.524  1.00155.63           O1-
ATOM   1223  C   ASP   151      -3.458 -28.784  35.322  1.00241.67           C  
ATOM   1224  O   ASP   151      -3.064 -29.949  35.321  1.00234.31           O  
ATOM   1225  N   LEU   152      -3.122 -27.964  36.339  1.00213.82           N  
ATOM   1226  CA  LEU   152      -1.970 -28.387  37.103  1.00199.67           C  
ATOM   1227  CB  LEU   152      -0.873 -27.307  37.218  1.00197.85           C  
ATOM   1228  CG  LEU   152      -0.212 -26.917  35.878  1.00187.50           C  
ATOM   1229  CD1 LEU   152       0.870 -25.839  36.074  1.00194.10           C  
ATOM   1230  CD2 LEU   152       0.319 -28.152  35.131  1.00157.67           C  
ATOM   1231  C   LEU   152      -2.306 -28.816  38.495  1.00185.46           C  
ATOM   1232  O   LEU   152      -3.147 -28.221  39.168  1.00133.71           O  
ATOM   1233  N   GLY   153      -1.612 -29.890  38.944  1.00198.00           N  
ATOM   1234  CA  GLY   153      -1.719 -30.430  40.273  1.00192.28           C  
ATOM   1235  C   GLY   153      -0.514 -31.304  40.515  1.00193.48           C  
ATOM   1236  O   GLY   153      -0.581 -32.521  40.675  1.00201.28           O  
ATOM   1237  N   TYR   154       0.648 -30.656  40.473  1.00183.95           N  
ATOM   1238  CA  TYR   154       2.002 -31.094  40.766  1.00172.93           C  
ATOM   1239  CB  TYR   154       3.086 -30.308  40.014  1.00158.93           C  
ATOM   1240  CG  TYR   154       3.079 -30.821  38.612  1.00168.65           C  
ATOM   1241  CD1 TYR   154       2.166 -30.359  37.694  1.00187.99           C  
ATOM   1242  CD2 TYR   154       3.975 -31.792  38.225  1.00170.20           C  
ATOM   1243  CE1 TYR   154       2.164 -30.839  36.405  1.00198.56           C  
ATOM   1244  CE2 TYR   154       3.979 -32.276  36.938  1.00169.49           C  
ATOM   1245  CZ  TYR   154       3.072 -31.797  36.023  1.00170.99           C  
ATOM   1246  OH  TYR   154       3.072 -32.289  34.701  1.00135.68           O  
ATOM   1247  C   TYR   154       2.186 -30.942  42.241  1.00171.73           C  
ATOM   1248  O   TYR   154       3.302 -30.825  42.747  1.00156.71           O  
ATOM   1249  N   ALA   155       1.019 -30.842  42.892  1.00177.57           N  
ATOM   1250  CA  ALA   155       0.494 -30.316  44.102  1.00190.77           C  
ATOM   1251  CB  ALA   155      -1.007 -30.623  44.237  1.00208.97           C  
ATOM   1252  C   ALA   155       1.071 -30.533  45.462  1.00188.40           C  
ATOM   1253  O   ALA   155       0.397 -29.995  46.316  1.00187.79           O  
ATOM   1254  N   LYS   156       1.994 -31.459  45.801  1.00200.07           N  
ATOM   1255  CA  LYS   156       2.758 -31.437  47.053  1.00217.85           C  
ATOM   1256  CB  LYS   156       3.964 -30.480  46.939  1.00222.51           C  
ATOM   1257  CG  LYS   156       5.192 -30.820  47.791  1.00228.39           C  
ATOM   1258  CD  LYS   156       5.056 -30.693  49.306  1.00229.29           C  
ATOM   1259  CE  LYS   156       6.356 -31.063  50.026  1.00231.51           C  
ATOM   1260  NZ  LYS   156       6.318 -30.614  51.433  1.00235.72           N1+
ATOM   1261  C   LYS   156       1.914 -31.046  48.252  1.00214.32           C  
ATOM   1262  O   LYS   156       2.350 -30.263  49.098  1.00214.86           O  
ATOM   1263  N   GLU   157       0.672 -31.572  48.345  1.00206.15           N  
ATOM   1264  CA  GLU   157      -0.239 -31.144  49.361  1.00211.31           C  
ATOM   1265  CB  GLU   157      -1.650 -31.730  49.178  1.00214.97           C  
ATOM   1266  CG  GLU   157      -2.656 -31.294  50.243  1.00234.03           C  
ATOM   1267  CD  GLU   157      -3.985 -31.957  49.908  1.00246.89           C  
ATOM   1268  OE1 GLU   157      -4.104 -32.495  48.776  1.00246.06           O  
ATOM   1269  OE2 GLU   157      -4.896 -31.939  50.779  1.00255.65           O1-
ATOM   1270  C   GLU   157       0.294 -31.617  50.662  1.00208.68           C  
ATOM   1271  O   GLU   157       0.614 -32.790  50.838  1.00218.22           O  
ATOM   1272  N   LEU   158       0.368 -30.702  51.637  1.00208.32           N  
ATOM   1273  CA  LEU   158       0.918 -31.058  52.905  1.00211.81           C  
ATOM   1274  CB  LEU   158       0.997 -29.889  53.904  1.00233.69           C  
ATOM   1275  CG  LEU   158       1.963 -28.763  53.493  1.00228.59           C  
ATOM   1276  CD1 LEU   158       1.984 -27.640  54.542  1.00227.64           C  
ATOM   1277  CD2 LEU   158       3.365 -29.311  53.188  1.00198.26           C  
ATOM   1278  C   LEU   158       0.054 -32.108  53.518  1.00215.32           C  
ATOM   1279  O   LEU   158      -1.171 -32.073  53.414  1.00212.50           O  
ATOM   1280  N   ASP   159       0.729 -33.084  54.155  1.00235.75           N  
ATOM   1281  CA  ASP   159       0.198 -34.187  54.911  1.00247.02           C  
ATOM   1282  CB  ASP   159      -0.985 -33.743  55.786  1.00253.17           C  
ATOM   1283  CG  ASP   159      -0.505 -32.648  56.728  1.00255.60           C  
ATOM   1284  OD1 ASP   159       0.730 -32.405  56.779  1.00240.96           O  
ATOM   1285  OD2 ASP   159      -1.372 -32.030  57.402  1.00270.20           O1-
ATOM   1286  C   ASP   159      -0.327 -35.248  53.992  1.00247.20           C  
ATOM   1287  O   ASP   159      -0.345 -36.429  54.334  1.00256.60           O  
ATOM   1288  N   GLN   160      -0.746 -34.840  52.788  1.00229.18           N  
ATOM   1289  CA  GLN   160      -1.256 -35.685  51.750  1.00235.18           C  
ATOM   1290  CB  GLN   160      -2.221 -34.966  50.800  1.00238.32           C  
ATOM   1291  CG  GLN   160      -3.134 -35.943  50.067  1.00243.37           C  
ATOM   1292  CD  GLN   160      -4.160 -36.448  51.074  1.00254.25           C  
ATOM   1293  OE1 GLN   160      -4.353 -35.842  52.127  1.00267.78           O  
ATOM   1294  NE2 GLN   160      -4.838 -37.580  50.744  1.00249.32           N  
ATOM   1295  C   GLN   160      -0.121 -36.251  50.953  1.00227.34           C  
ATOM   1296  O   GLN   160      -0.334 -37.002  50.002  1.00219.88           O  
ATOM   1297  N   GLY   161       1.104 -35.749  51.186  1.00221.41           N  
ATOM   1298  CA  GLY   161       2.227 -36.221  50.431  1.00205.70           C  
ATOM   1299  C   GLY   161       2.247 -35.401  49.184  1.00192.30           C  
ATOM   1300  O   GLY   161       1.450 -34.477  49.032  1.00212.62           O  
ATOM   1301  N   SER   162       3.182 -35.696  48.264  1.00201.89           N  
ATOM   1302  CA  SER   162       3.229 -34.950  47.043  1.00201.62           C  
ATOM   1303  CB  SER   162       4.648 -34.796  46.468  1.00192.30           C  
ATOM   1304  OG  SER   162       5.457 -34.036  47.353  1.00  0.00           O  
ATOM   1305  C   SER   162       2.423 -35.679  46.021  1.00211.95           C  
ATOM   1306  O   SER   162       1.942 -36.785  46.259  1.00235.20           O  
ATOM   1307  N   LEU   163       2.210 -35.024  44.866  1.00192.67           N  
ATOM   1308  CA  LEU   163       1.645 -35.668  43.720  1.00195.73           C  
ATOM   1309  CB  LEU   163       0.621 -34.817  42.950  1.00185.04           C  
ATOM   1310  CG  LEU   163      -0.668 -34.547  43.748  1.00197.64           C  
ATOM   1311  CD1 LEU   163      -1.691 -33.762  42.910  1.00201.82           C  
ATOM   1312  CD2 LEU   163      -1.245 -35.847  44.330  1.00202.42           C  
ATOM   1313  C   LEU   163       2.834 -35.869  42.840  1.00204.53           C  
ATOM   1314  O   LEU   163       3.789 -35.103  42.963  1.00192.36           O  
ATOM   1315  N   CYS   164       2.780 -36.903  41.964  1.00271.41           N  
ATOM   1316  CA  CYS   164       3.806 -37.369  41.047  1.00264.37           C  
ATOM   1317  CB  CYS   164       3.242 -37.684  39.652  1.00258.98           C  
ATOM   1318  SG  CYS   164       2.473 -36.219  38.886  1.00272.55           S  
ATOM   1319  C   CYS   164       4.871 -36.365  40.845  1.00257.96           C  
ATOM   1320  O   CYS   164       4.568 -35.239  40.563  1.00265.15           O  
ATOM   1321  N   THR   165       6.155 -36.644  41.017  1.00208.06           N  
ATOM   1322  CA  THR   165       7.066 -35.585  40.682  1.00193.95           C  
ATOM   1323  CB  THR   165       8.312 -35.615  41.517  1.00183.42           C  
ATOM   1324  OG1 THR   165       7.977 -35.493  42.892  1.00182.30           O  
ATOM   1325  CG2 THR   165       9.228 -34.456  41.096  1.00171.51           C  
ATOM   1326  C   THR   165       7.436 -35.838  39.258  1.00172.51           C  
ATOM   1327  O   THR   165       8.570 -36.197  38.943  1.00165.97           O  
ATOM   1328  N   SER   166       6.457 -35.656  38.351  1.00183.55           N  
ATOM   1329  CA  SER   166       6.720 -35.794  36.957  1.00195.78           C  
ATOM   1330  CB  SER   166       5.464 -36.109  36.126  1.00195.97           C  
ATOM   1331  OG  SER   166       4.527 -35.047  36.230  1.00  0.00           O  
ATOM   1332  C   SER   166       7.194 -34.415  36.593  1.00212.85           C  
ATOM   1333  O   SER   166       6.478 -33.436  36.745  1.00229.12           O  
ATOM   1334  N   PHE   167       8.442 -34.249  36.149  1.00219.10           N  
ATOM   1335  CA  PHE   167       8.856 -32.903  35.849  1.00223.13           C  
ATOM   1336  CB  PHE   167      10.369 -32.678  36.037  1.00219.78           C  
ATOM   1337  CG  PHE   167      10.839 -32.861  37.441  1.00218.89           C  
ATOM   1338  CD1 PHE   167      11.244 -34.100  37.887  1.00206.85           C  
ATOM   1339  CD2 PHE   167      10.901 -31.794  38.309  1.00217.30           C  
ATOM   1340  CE1 PHE   167      11.695 -34.276  39.175  1.00207.28           C  
ATOM   1341  CE2 PHE   167      11.352 -31.964  39.597  1.00207.45           C  
ATOM   1342  CZ  PHE   167      11.750 -33.205  40.033  1.00208.15           C  
ATOM   1343  C   PHE   167       8.689 -32.736  34.365  1.00182.53           C  
ATOM   1344  O   PHE   167       9.668 -32.471  33.671  1.00181.85           O  
ATOM   1345  N   VAL   168       7.443 -32.820  33.852  1.00175.74           N  
ATOM   1346  CA  VAL   168       7.278 -33.022  32.440  1.00178.42           C  
ATOM   1347  CB  VAL   168       5.863 -33.395  32.099  1.00195.90           C  
ATOM   1348  CG1 VAL   168       5.745 -33.595  30.578  1.00187.56           C  
ATOM   1349  CG2 VAL   168       5.473 -34.635  32.923  1.00200.36           C  
ATOM   1350  C   VAL   168       7.714 -31.972  31.427  1.00181.16           C  
ATOM   1351  O   VAL   168       8.872 -31.955  31.013  1.00173.80           O  
ATOM   1352  N   GLY   169       6.808 -31.025  31.061  1.00198.34           N  
ATOM   1353  CA  GLY   169       7.005 -30.294  29.814  1.00205.22           C  
ATOM   1354  C   GLY   169       8.072 -29.239  29.681  1.00201.40           C  
ATOM   1355  O   GLY   169       9.073 -29.449  28.997  1.00187.10           O  
ATOM   1356  N   THR   170       7.918 -28.077  30.347  1.00211.24           N  
ATOM   1357  CA  THR   170       8.886 -27.029  30.138  1.00189.29           C  
ATOM   1358  CB  THR   170       8.333 -25.772  29.531  1.00166.32           C  
ATOM   1359  OG1 THR   170       7.782 -26.039  28.250  1.00169.28           O  
ATOM   1360  CG2 THR   170       9.471 -24.743  29.419  1.00138.80           C  
ATOM   1361  C   THR   170       9.391 -26.655  31.480  1.00174.16           C  
ATOM   1362  O   THR   170       8.708 -25.996  32.262  1.00135.96           O  
ATOM   1363  N   LEU   171      10.626 -27.086  31.757  1.00182.97           N  
ATOM   1364  CA  LEU   171      11.296 -26.898  33.005  1.00202.10           C  
ATOM   1365  CB  LEU   171      12.570 -27.750  33.128  1.00217.13           C  
ATOM   1366  CG  LEU   171      13.301 -27.556  34.470  1.00230.93           C  
ATOM   1367  CD1 LEU   171      12.433 -28.022  35.648  1.00233.16           C  
ATOM   1368  CD2 LEU   171      14.688 -28.220  34.453  1.00237.73           C  
ATOM   1369  C   LEU   171      11.702 -25.475  33.209  1.00186.34           C  
ATOM   1370  O   LEU   171      11.775 -25.005  34.341  1.00188.94           O  
ATOM   1371  N   GLN   172      11.856 -24.725  32.109  1.00154.80           N  
ATOM   1372  CA  GLN   172      12.582 -23.486  32.038  1.00144.52           C  
ATOM   1373  CB  GLN   172      12.264 -22.753  30.727  1.00 67.37           C  
ATOM   1374  CG  GLN   172      12.606 -23.614  29.508  1.00116.36           C  
ATOM   1375  CD  GLN   172      12.266 -22.835  28.249  1.00106.59           C  
ATOM   1376  OE1 GLN   172      12.933 -22.956  27.222  1.00101.11           O  
ATOM   1377  NE2 GLN   172      11.185 -22.017  28.323  1.00 61.95           N  
ATOM   1378  C   GLN   172      12.315 -22.555  33.206  1.00141.53           C  
ATOM   1379  O   GLN   172      13.181 -21.736  33.516  1.00 60.52           O  
ATOM   1380  N   TYR   173      11.097 -22.555  33.786  1.00153.16           N  
ATOM   1381  CA  TYR   173      10.652 -21.718  34.896  1.00126.85           C  
ATOM   1382  CB  TYR   173       9.120 -21.607  34.949  1.00123.21           C  
ATOM   1383  CG  TYR   173       8.648 -20.679  33.890  1.00131.07           C  
ATOM   1384  CD1 TYR   173       8.582 -19.330  34.153  1.00126.00           C  
ATOM   1385  CD2 TYR   173       8.266 -21.144  32.654  1.00155.09           C  
ATOM   1386  CE1 TYR   173       8.143 -18.448  33.195  1.00133.76           C  
ATOM   1387  CE2 TYR   173       7.827 -20.266  31.692  1.00121.06           C  
ATOM   1388  CZ  TYR   173       7.763 -18.920  31.962  1.00129.50           C  
ATOM   1389  OH  TYR   173       7.308 -18.025  30.971  1.00155.47           O  
ATOM   1390  C   TYR   173      11.025 -21.974  36.364  1.00118.66           C  
ATOM   1391  O   TYR   173      11.453 -21.044  37.045  1.00 98.07           O  
ATOM   1392  N   LEU   174      10.910 -23.213  36.905  1.00172.11           N  
ATOM   1393  CA  LEU   174      10.807 -23.418  38.350  1.00168.15           C  
ATOM   1394  CB  LEU   174      10.349 -24.849  38.710  1.00165.91           C  
ATOM   1395  CG  LEU   174       9.844 -25.009  40.158  1.00169.06           C  
ATOM   1396  CD1 LEU   174       8.663 -24.062  40.435  1.00198.22           C  
ATOM   1397  CD2 LEU   174       9.498 -26.471  40.478  1.00174.35           C  
ATOM   1398  C   LEU   174      12.019 -23.004  39.180  1.00128.10           C  
ATOM   1399  O   LEU   174      13.004 -22.490  38.660  1.00154.81           O  
ATOM   1400  N   ALA   175      11.924 -23.158  40.534  1.00 77.36           N  
ATOM   1401  CA  ALA   175      12.885 -22.690  41.517  1.00147.54           C  
ATOM   1402  CB  ALA   175      12.187 -21.937  42.667  1.00211.91           C  
ATOM   1403  C   ALA   175      13.662 -23.835  42.120  1.00137.98           C  
ATOM   1404  O   ALA   175      13.102 -24.915  42.293  1.00175.11           O  
ATOM   1405  N   PRO   176      14.886 -23.554  42.578  1.00104.42           N  
ATOM   1406  CA  PRO   176      15.911 -24.535  42.896  1.00160.14           C  
ATOM   1407  CD  PRO   176      15.113 -22.310  43.299  1.00 75.01           C  
ATOM   1408  CB  PRO   176      16.727 -23.953  44.049  1.00130.11           C  
ATOM   1409  CG  PRO   176      16.511 -22.437  43.923  1.00102.73           C  
ATOM   1410  C   PRO   176      15.467 -25.934  43.146  1.00184.45           C  
ATOM   1411  O   PRO   176      15.379 -26.413  44.277  1.00 70.29           O  
ATOM   1412  N   GLU   177      15.130 -26.523  41.994  1.00180.37           N  
ATOM   1413  CA  GLU   177      14.769 -27.817  41.538  1.00161.73           C  
ATOM   1414  CB  GLU   177      13.683 -27.855  40.456  1.00159.81           C  
ATOM   1415  CG  GLU   177      12.308 -27.533  41.040  1.00182.77           C  
ATOM   1416  CD  GLU   177      12.158 -28.317  42.341  1.00172.67           C  
ATOM   1417  OE1 GLU   177      12.739 -29.431  42.440  1.00208.05           O  
ATOM   1418  OE2 GLU   177      11.464 -27.803  43.259  1.00128.96           O1-
ATOM   1419  C   GLU   177      15.967 -28.527  41.046  1.00151.86           C  
ATOM   1420  O   GLU   177      15.812 -29.245  40.056  1.00142.01           O  
ATOM   1421  N   LEU   178      17.182 -28.093  41.470  1.00183.71           N  
ATOM   1422  CA  LEU   178      18.272 -28.986  41.201  1.00196.16           C  
ATOM   1423  CB  LEU   178      19.532 -28.687  42.029  1.00171.28           C  
ATOM   1424  CG  LEU   178      20.039 -27.239  41.894  1.00173.18           C  
ATOM   1425  CD1 LEU   178      21.390 -27.054  42.602  1.00144.87           C  
ATOM   1426  CD2 LEU   178      20.048 -26.771  40.431  1.00169.88           C  
ATOM   1427  C   LEU   178      17.630 -30.199  41.786  1.00214.13           C  
ATOM   1428  O   LEU   178      17.409 -30.238  42.994  1.00166.81           O  
ATOM   1429  N   LEU   179      17.335 -31.188  40.911  1.00266.74           N  
ATOM   1430  CA  LEU   179      16.339 -32.208  41.119  1.00279.83           C  
ATOM   1431  CB  LEU   179      16.568 -33.488  40.295  1.00266.99           C  
ATOM   1432  CG  LEU   179      16.414 -33.280  38.777  1.00243.58           C  
ATOM   1433  CD1 LEU   179      16.655 -34.590  38.011  1.00242.79           C  
ATOM   1434  CD2 LEU   179      15.059 -32.641  38.432  1.00230.20           C  
ATOM   1435  C   LEU   179      16.194 -32.608  42.546  1.00265.57           C  
ATOM   1436  O   LEU   179      17.065 -33.255  43.125  1.00255.77           O  
ATOM   1437  N   GLU   180      15.063 -32.156  43.138  1.00238.72           N  
ATOM   1438  CA  GLU   180      14.661 -32.472  44.474  1.00239.01           C  
ATOM   1439  CB  GLU   180      15.158 -33.832  44.995  1.00242.07           C  
ATOM   1440  CG  GLU   180      14.731 -34.995  44.093  1.00245.68           C  
ATOM   1441  CD  GLU   180      13.305 -34.750  43.604  1.00257.23           C  
ATOM   1442  OE1 GLU   180      12.391 -34.604  44.459  1.00257.59           O  
ATOM   1443  OE2 GLU   180      13.115 -34.702  42.359  1.00260.45           O1-
ATOM   1444  C   GLU   180      15.074 -31.381  45.408  1.00239.19           C  
ATOM   1445  O   GLU   180      14.955 -30.196  45.098  1.00252.56           O  
ATOM   1446  N   GLN   181      15.513 -31.792  46.614  1.00189.87           N  
ATOM   1447  CA  GLN   181      15.914 -30.934  47.694  1.00187.63           C  
ATOM   1448  CB  GLN   181      16.376 -29.505  47.330  1.00169.35           C  
ATOM   1449  CG  GLN   181      17.873 -29.366  47.027  1.00149.98           C  
ATOM   1450  CD  GLN   181      18.213 -29.977  45.678  1.00159.03           C  
ATOM   1451  OE1 GLN   181      17.814 -31.094  45.354  1.00124.17           O  
ATOM   1452  NE2 GLN   181      18.995 -29.215  44.866  1.00147.63           N  
ATOM   1453  C   GLN   181      14.765 -30.850  48.648  1.00204.93           C  
ATOM   1454  O   GLN   181      13.623 -31.124  48.284  1.00186.71           O  
ATOM   1455  N   GLN   182      15.084 -30.511  49.913  1.00230.23           N  
ATOM   1456  CA  GLN   182      14.208 -30.388  51.050  1.00233.45           C  
ATOM   1457  CB  GLN   182      14.965 -30.293  52.385  1.00232.04           C  
ATOM   1458  CG  GLN   182      14.035 -30.194  53.598  1.00216.80           C  
ATOM   1459  CD  GLN   182      14.889 -30.107  54.854  1.00230.32           C  
ATOM   1460  OE1 GLN   182      14.967 -31.056  55.633  1.00  0.00           O  
ATOM   1461  NE2 GLN   182      15.552 -28.937  55.060  1.00  0.00           N  
ATOM   1462  C   GLN   182      13.337 -29.168  50.951  1.00220.41           C  
ATOM   1463  O   GLN   182      12.269 -29.111  51.556  1.00223.29           O  
ATOM   1464  N   LYS   183      13.794 -28.172  50.174  1.00240.34           N  
ATOM   1465  CA  LYS   183      13.305 -26.826  49.999  1.00272.17           C  
ATOM   1466  CB  LYS   183      14.230 -25.915  49.174  1.00277.59           C  
ATOM   1467  CG  LYS   183      15.328 -25.270  50.024  1.00268.09           C  
ATOM   1468  CD  LYS   183      16.431 -24.590  49.212  1.00252.48           C  
ATOM   1469  CE  LYS   183      17.360 -23.707  50.049  1.00230.68           C  
ATOM   1470  NZ  LYS   183      18.132 -24.534  51.002  1.00215.47           N1+
ATOM   1471  C   LYS   183      11.915 -26.708  49.440  1.00267.12           C  
ATOM   1472  O   LYS   183      11.526 -25.622  49.021  1.00262.49           O  
ATOM   1473  N   TYR   184      11.135 -27.802  49.393  1.00258.67           N  
ATOM   1474  CA  TYR   184       9.779 -27.885  48.892  1.00252.91           C  
ATOM   1475  CB  TYR   184       9.121 -29.271  49.019  1.00245.56           C  
ATOM   1476  CG  TYR   184       9.626 -30.108  47.896  1.00258.70           C  
ATOM   1477  CD1 TYR   184       9.151 -29.892  46.623  1.00249.66           C  
ATOM   1478  CD2 TYR   184      10.548 -31.106  48.103  1.00282.03           C  
ATOM   1479  CE1 TYR   184       9.594 -30.650  45.566  1.00270.30           C  
ATOM   1480  CE2 TYR   184      10.995 -31.868  47.048  1.00286.12           C  
ATOM   1481  CZ  TYR   184      10.519 -31.641  45.778  1.00282.11           C  
ATOM   1482  OH  TYR   184      10.977 -32.421  44.696  1.00268.93           O  
ATOM   1483  C   TYR   184       8.866 -26.881  49.550  1.00272.94           C  
ATOM   1484  O   TYR   184       7.653 -26.969  49.367  1.00284.62           O  
ATOM   1485  N   THR   185       9.394 -26.058  50.482  1.00261.16           N  
ATOM   1486  CA  THR   185       8.674 -25.015  51.166  1.00238.60           C  
ATOM   1487  CB  THR   185       9.587 -24.062  51.888  1.00199.11           C  
ATOM   1488  OG1 THR   185      10.478 -23.441  50.972  1.00185.76           O  
ATOM   1489  CG2 THR   185      10.384 -24.840  52.950  1.00197.12           C  
ATOM   1490  C   THR   185       7.832 -24.215  50.214  1.00219.85           C  
ATOM   1491  O   THR   185       8.061 -24.170  49.007  1.00214.76           O  
ATOM   1492  N   VAL   186       6.849 -23.497  50.794  1.00232.99           N  
ATOM   1493  CA  VAL   186       5.832 -22.761  50.100  1.00224.35           C  
ATOM   1494  CB  VAL   186       5.007 -21.926  51.033  1.00237.85           C  
ATOM   1495  CG1 VAL   186       3.953 -21.168  50.211  1.00251.75           C  
ATOM   1496  CG2 VAL   186       4.423 -22.836  52.124  1.00236.61           C  
ATOM   1497  C   VAL   186       6.485 -21.823  49.134  1.00212.78           C  
ATOM   1498  O   VAL   186       5.979 -21.595  48.036  1.00211.73           O  
ATOM   1499  N   THR   187       7.690 -21.354  49.494  1.00145.22           N  
ATOM   1500  CA  THR   187       8.443 -20.304  48.875  1.00142.65           C  
ATOM   1501  CB  THR   187       9.793 -20.198  49.506  1.00177.96           C  
ATOM   1502  OG1 THR   187      10.347 -18.934  49.214  1.00174.90           O  
ATOM   1503  CG2 THR   187      10.705 -21.309  48.958  1.00167.39           C  
ATOM   1504  C   THR   187       8.615 -20.504  47.390  1.00140.47           C  
ATOM   1505  O   THR   187       8.767 -19.526  46.660  1.00161.82           O  
ATOM   1506  N   VAL   188       8.631 -21.758  46.903  1.00161.94           N  
ATOM   1507  CA  VAL   188       8.877 -22.055  45.516  1.00177.07           C  
ATOM   1508  CB  VAL   188       9.063 -23.520  45.221  1.00208.61           C  
ATOM   1509  CG1 VAL   188       7.715 -24.253  45.291  1.00224.10           C  
ATOM   1510  CG2 VAL   188       9.762 -23.636  43.857  1.00188.64           C  
ATOM   1511  C   VAL   188       7.804 -21.519  44.610  1.00193.27           C  
ATOM   1512  O   VAL   188       8.048 -21.323  43.421  1.00195.77           O  
ATOM   1513  N   ASP   189       6.558 -21.371  45.095  1.00180.25           N  
ATOM   1514  CA  ASP   189       5.542 -20.780  44.269  1.00160.64           C  
ATOM   1515  CB  ASP   189       4.155 -20.779  44.938  1.00140.95           C  
ATOM   1516  CG  ASP   189       3.629 -22.208  44.987  1.00131.24           C  
ATOM   1517  OD1 ASP   189       4.000 -23.010  44.089  1.00 75.77           O  
ATOM   1518  OD2 ASP   189       2.847 -22.514  45.926  1.00137.36           O1-
ATOM   1519  C   ASP   189       5.904 -19.341  44.026  1.00147.48           C  
ATOM   1520  O   ASP   189       5.882 -18.861  42.894  1.00 94.52           O  
ATOM   1521  N   TYR   190       6.336 -18.636  45.089  1.00146.82           N  
ATOM   1522  CA  TYR   190       6.572 -17.220  45.038  1.00140.22           C  
ATOM   1523  CB  TYR   190       7.035 -16.640  46.384  1.00167.37           C  
ATOM   1524  CG  TYR   190       5.873 -16.784  47.305  1.00162.36           C  
ATOM   1525  CD1 TYR   190       4.808 -15.918  47.215  1.00167.25           C  
ATOM   1526  CD2 TYR   190       5.843 -17.780  48.254  1.00167.68           C  
ATOM   1527  CE1 TYR   190       3.728 -16.041  48.055  1.00171.22           C  
ATOM   1528  CE2 TYR   190       4.765 -17.908  49.098  1.00137.04           C  
ATOM   1529  CZ  TYR   190       3.705 -17.038  48.998  1.00152.22           C  
ATOM   1530  OH  TYR   190       2.597 -17.166  49.861  1.00165.28           O  
ATOM   1531  C   TYR   190       7.599 -16.923  43.999  1.00145.00           C  
ATOM   1532  O   TYR   190       7.513 -15.905  43.313  1.00204.67           O  
ATOM   1533  N   TRP   191       8.619 -17.789  43.885  1.00147.31           N  
ATOM   1534  CA  TRP   191       9.641 -17.600  42.899  1.00151.22           C  
ATOM   1535  CB  TRP   191      10.705 -18.708  42.943  1.00162.74           C  
ATOM   1536  CG  TRP   191      11.622 -18.704  41.742  1.00172.85           C  
ATOM   1537  CD2 TRP   191      12.917 -18.088  41.683  1.00124.48           C  
ATOM   1538  CD1 TRP   191      11.415 -19.287  40.526  1.00190.69           C  
ATOM   1539  NE1 TRP   191      12.495 -19.064  39.708  1.00159.61           N  
ATOM   1540  CE2 TRP   191      13.429 -18.330  40.408  1.00102.65           C  
ATOM   1541  CE3 TRP   191      13.623 -17.380  42.613  1.00 95.86           C  
ATOM   1542  CZ2 TRP   191      14.661 -17.867  40.042  1.00 66.15           C  
ATOM   1543  CZ3 TRP   191      14.864 -16.912  42.239  1.00 97.99           C  
ATOM   1544  CH2 TRP   191      15.373 -17.151  40.979  1.00 76.90           C  
ATOM   1545  C   TRP   191       9.076 -17.652  41.509  1.00149.43           C  
ATOM   1546  O   TRP   191       9.265 -16.722  40.727  1.00166.72           O  
ATOM   1547  N   SER   192       8.344 -18.733  41.170  1.00119.78           N  
ATOM   1548  CA  SER   192       7.892 -18.934  39.816  1.00147.21           C  
ATOM   1549  CB  SER   192       7.162 -20.276  39.636  1.00165.08           C  
ATOM   1550  OG  SER   192       6.032 -20.338  40.492  1.00149.97           O  
ATOM   1551  C   SER   192       6.978 -17.829  39.401  1.00165.91           C  
ATOM   1552  O   SER   192       7.103 -17.272  38.310  1.00115.96           O  
ATOM   1553  N   PHE   193       6.053 -17.462  40.296  1.00176.75           N  
ATOM   1554  CA  PHE   193       5.090 -16.440  40.034  1.00163.75           C  
ATOM   1555  CB  PHE   193       4.129 -16.258  41.223  1.00184.16           C  
ATOM   1556  CG  PHE   193       3.144 -15.186  40.909  1.00181.63           C  
ATOM   1557  CD1 PHE   193       2.168 -15.395  39.965  1.00174.60           C  
ATOM   1558  CD2 PHE   193       3.211 -13.965  41.539  1.00143.25           C  
ATOM   1559  CE1 PHE   193       1.258 -14.408  39.668  1.00142.02           C  
ATOM   1560  CE2 PHE   193       2.303 -12.976  41.248  1.00149.85           C  
ATOM   1561  CZ  PHE   193       1.323 -13.197  40.312  1.00156.27           C  
ATOM   1562  C   PHE   193       5.833 -15.171  39.772  1.00133.04           C  
ATOM   1563  O   PHE   193       5.486 -14.438  38.850  1.00128.62           O  
ATOM   1564  N   GLY   194       6.895 -14.886  40.550  1.00140.51           N  
ATOM   1565  CA  GLY   194       7.602 -13.646  40.393  1.00111.01           C  
ATOM   1566  C   GLY   194       8.170 -13.533  39.017  1.00143.05           C  
ATOM   1567  O   GLY   194       7.978 -12.515  38.354  1.00110.65           O  
ATOM   1568  N   THR   195       8.877 -14.573  38.537  1.00172.03           N  
ATOM   1569  CA  THR   195       9.463 -14.480  37.233  1.00151.29           C  
ATOM   1570  CB  THR   195      10.316 -15.662  36.872  1.00132.16           C  
ATOM   1571  OG1 THR   195       9.515 -16.814  36.660  1.00162.34           O  
ATOM   1572  CG2 THR   195      11.282 -15.918  38.037  1.00137.46           C  
ATOM   1573  C   THR   195       8.344 -14.438  36.256  1.00170.00           C  
ATOM   1574  O   THR   195       8.350 -13.608  35.355  1.00192.76           O  
ATOM   1575  N   LEU   196       7.313 -15.281  36.469  1.00141.61           N  
ATOM   1576  CA  LEU   196       6.193 -15.372  35.573  1.00148.14           C  
ATOM   1577  CB  LEU   196       5.041 -16.206  36.155  1.00146.34           C  
ATOM   1578  CG  LEU   196       3.748 -16.154  35.316  1.00149.83           C  
ATOM   1579  CD1 LEU   196       3.918 -16.844  33.954  1.00184.96           C  
ATOM   1580  CD2 LEU   196       2.548 -16.678  36.120  1.00146.34           C  
ATOM   1581  C   LEU   196       5.666 -13.986  35.421  1.00138.39           C  
ATOM   1582  O   LEU   196       5.297 -13.561  34.328  1.00101.11           O  
ATOM   1583  N   ALA   197       5.618 -13.254  36.541  1.00143.20           N  
ATOM   1584  CA  ALA   197       5.209 -11.889  36.551  1.00125.50           C  
ATOM   1585  CB  ALA   197       5.101 -11.313  37.973  1.00131.40           C  
ATOM   1586  C   ALA   197       6.209 -11.059  35.814  1.00113.01           C  
ATOM   1587  O   ALA   197       5.839 -10.300  34.923  1.00122.41           O  
ATOM   1588  N   PHE   198       7.512 -11.243  36.115  1.00 82.67           N  
ATOM   1589  CA  PHE   198       8.545 -10.419  35.546  1.00 80.62           C  
ATOM   1590  CB  PHE   198       9.947 -10.933  35.912  1.00 96.82           C  
ATOM   1591  CG  PHE   198      10.970 -10.038  35.305  1.00101.58           C  
ATOM   1592  CD1 PHE   198      11.383 -10.227  34.006  1.00 73.39           C  
ATOM   1593  CD2 PHE   198      11.513  -9.006  36.034  1.00116.87           C  
ATOM   1594  CE1 PHE   198      12.329  -9.400  33.448  1.00 76.48           C  
ATOM   1595  CE2 PHE   198      12.460  -8.176  35.479  1.00112.45           C  
ATOM   1596  CZ  PHE   198      12.870  -8.373  34.183  1.00 87.21           C  
ATOM   1597  C   PHE   198       8.409 -10.520  34.061  1.00 79.37           C  
ATOM   1598  O   PHE   198       8.100  -9.535  33.394  1.00114.15           O  
ATOM   1599  N   GLU   199       8.454 -11.757  33.543  1.00 79.82           N  
ATOM   1600  CA  GLU   199       8.403 -12.020  32.144  1.00106.66           C  
ATOM   1601  CB  GLU   199       8.314 -13.504  31.774  1.00126.10           C  
ATOM   1602  CG  GLU   199       8.123 -13.662  30.264  1.00150.88           C  
ATOM   1603  CD  GLU   199       8.173 -15.132  29.899  1.00164.13           C  
ATOM   1604  OE1 GLU   199       9.281 -15.724  29.994  1.00165.80           O  
ATOM   1605  OE2 GLU   199       7.108 -15.682  29.511  1.00160.10           O1-
ATOM   1606  C   GLU   199       7.176 -11.378  31.586  1.00141.57           C  
ATOM   1607  O   GLU   199       7.197 -10.891  30.460  1.00135.49           O  
ATOM   1608  N   CYS   200       6.064 -11.374  32.340  1.00151.42           N  
ATOM   1609  CA  CYS   200       4.872 -10.774  31.821  1.00131.93           C  
ATOM   1610  CB  CYS   200       3.644 -10.952  32.736  1.00104.56           C  
ATOM   1611  SG  CYS   200       3.044 -12.670  32.786  1.00132.06           S  
ATOM   1612  C   CYS   200       5.092  -9.315  31.626  1.00116.97           C  
ATOM   1613  O   CYS   200       4.671  -8.754  30.615  1.00 83.42           O  
ATOM   1614  N   ILE   201       5.747  -8.648  32.594  1.00118.16           N  
ATOM   1615  CA  ILE   201       5.911  -7.238  32.428  1.00 83.24           C  
ATOM   1616  CB  ILE   201       6.477  -6.598  33.657  1.00 81.94           C  
ATOM   1617  CG2 ILE   201       6.809  -5.129  33.349  1.00 83.36           C  
ATOM   1618  CG1 ILE   201       5.469  -6.776  34.805  1.00103.90           C  
ATOM   1619  CD1 ILE   201       6.051  -6.513  36.188  1.00128.27           C  
ATOM   1620  C   ILE   201       6.798  -6.950  31.250  1.00103.77           C  
ATOM   1621  O   ILE   201       6.425  -6.171  30.372  1.00121.61           O  
ATOM   1622  N   THR   202       8.033  -7.494  31.262  1.00109.09           N  
ATOM   1623  CA  THR   202       9.008  -7.283  30.217  1.00 71.60           C  
ATOM   1624  CB  THR   202      10.392  -7.172  30.781  1.00 89.34           C  
ATOM   1625  OG1 THR   202      10.783  -8.408  31.360  1.00134.06           O  
ATOM   1626  CG2 THR   202      10.386  -6.078  31.860  1.00137.33           C  
ATOM   1627  C   THR   202       9.099  -8.307  29.113  1.00104.85           C  
ATOM   1628  O   THR   202       8.833  -8.003  27.952  1.00139.98           O  
ATOM   1629  N   GLY   203       9.350  -9.594  29.461  1.00164.59           N  
ATOM   1630  CA  GLY   203       9.701 -10.559  28.444  1.00143.09           C  
ATOM   1631  C   GLY   203      10.890 -11.441  28.816  1.00115.53           C  
ATOM   1632  O   GLY   203      11.362 -12.192  27.963  1.00112.22           O  
ATOM   1633  N   PHE   204      11.411 -11.410  30.070  1.00116.69           N  
ATOM   1634  CA  PHE   204      12.567 -12.215  30.427  1.00123.06           C  
ATOM   1635  CB  PHE   204      13.840 -11.384  30.660  1.00141.43           C  
ATOM   1636  CG  PHE   204      14.057 -10.519  29.470  1.00137.67           C  
ATOM   1637  CD1 PHE   204      14.485 -11.046  28.276  1.00145.51           C  
ATOM   1638  CD2 PHE   204      13.843  -9.163  29.568  1.00149.89           C  
ATOM   1639  CE1 PHE   204      14.681 -10.226  27.192  1.00168.58           C  
ATOM   1640  CE2 PHE   204      14.038  -8.339  28.485  1.00168.54           C  
ATOM   1641  CZ  PHE   204      14.457  -8.873  27.291  1.00175.94           C  
ATOM   1642  C   PHE   204      12.322 -12.893  31.753  1.00145.91           C  
ATOM   1643  O   PHE   204      11.215 -13.340  32.042  1.00170.21           O  
ATOM   1644  N   ARG   205      13.412 -13.055  32.546  1.00 97.27           N  
ATOM   1645  CA  ARG   205      13.441 -13.623  33.875  1.00 82.81           C  
ATOM   1646  CB  ARG   205      13.324 -15.159  33.864  1.00 96.72           C  
ATOM   1647  CG  ARG   205      12.067 -15.668  33.169  1.00120.96           C  
ATOM   1648  CD  ARG   205      12.079 -17.159  32.852  1.00126.12           C  
ATOM   1649  NE  ARG   205      11.118 -17.347  31.731  1.00140.00           N  
ATOM   1650  CZ  ARG   205      11.245 -18.419  30.897  1.00153.78           C  
ATOM   1651  NH1 ARG   205      12.170 -19.383  31.167  1.00194.77           N1+
ATOM   1652  NH2 ARG   205      10.451 -18.528  29.792  1.00118.64           N  
ATOM   1653  C   ARG   205      14.829 -13.307  34.367  1.00126.20           C  
ATOM   1654  O   ARG   205      15.479 -12.471  33.737  1.00 89.20           O  
ATOM   1655  N   PRO   206      15.336 -13.915  35.434  1.00170.32           N  
ATOM   1656  CA  PRO   206      16.698 -13.674  35.848  1.00157.56           C  
ATOM   1657  CD  PRO   206      14.524 -14.417  36.532  1.00162.80           C  
ATOM   1658  CB  PRO   206      16.907 -14.541  37.084  1.00 99.54           C  
ATOM   1659  CG  PRO   206      15.499 -14.582  37.715  1.00106.89           C  
ATOM   1660  C   PRO   206      17.547 -13.970  34.657  1.00150.56           C  
ATOM   1661  O   PRO   206      18.609 -13.353  34.549  1.00130.11           O  
ATOM   1662  N   PHE   207      17.120 -14.971  33.839  1.00166.82           N  
ATOM   1663  CA  PHE   207      17.497 -15.023  32.449  1.00193.72           C  
ATOM   1664  CB  PHE   207      18.907 -14.525  32.107  1.00199.41           C  
ATOM   1665  CG  PHE   207      19.945 -15.521  32.465  1.00159.57           C  
ATOM   1666  CD1 PHE   207      20.258 -15.830  33.767  1.00163.84           C  
ATOM   1667  CD2 PHE   207      20.642 -16.118  31.448  1.00 81.55           C  
ATOM   1668  CE1 PHE   207      21.241 -16.754  34.038  1.00155.27           C  
ATOM   1669  CE2 PHE   207      21.622 -17.037  31.712  1.00130.43           C  
ATOM   1670  CZ  PHE   207      21.923 -17.361  33.011  1.00152.09           C  
ATOM   1671  C   PHE   207      17.296 -16.376  31.815  1.00114.06           C  
ATOM   1672  O   PHE   207      17.795 -17.395  32.287  1.00108.00           O  
ATOM   1673  N   LEU   208      16.469 -16.397  30.745  1.00118.86           N  
ATOM   1674  CA  LEU   208      16.150 -17.521  29.901  1.00132.99           C  
ATOM   1675  CB  LEU   208      14.687 -17.574  29.439  1.00158.82           C  
ATOM   1676  CG  LEU   208      14.362 -18.950  28.830  1.00165.93           C  
ATOM   1677  CD1 LEU   208      14.761 -20.069  29.811  1.00160.81           C  
ATOM   1678  CD2 LEU   208      12.902 -19.053  28.369  1.00154.14           C  
ATOM   1679  C   LEU   208      17.067 -17.735  28.734  1.00152.84           C  
ATOM   1680  O   LEU   208      16.977 -18.780  28.095  1.00150.51           O  
ATOM   1681  N   PRO   209      17.864 -16.812  28.280  1.00150.08           N  
ATOM   1682  CA  PRO   209      18.831 -17.204  27.299  1.00156.68           C  
ATOM   1683  CD  PRO   209      17.590 -15.388  28.261  1.00157.42           C  
ATOM   1684  CB  PRO   209      19.405 -15.902  26.735  1.00146.79           C  
ATOM   1685  CG  PRO   209      18.885 -14.797  27.679  1.00182.73           C  
ATOM   1686  C   PRO   209      19.724 -17.976  28.209  1.00214.52           C  
ATOM   1687  O   PRO   209      19.707 -17.668  29.399  1.00246.21           O  
ATOM   1688  N   ASN   210      20.497 -18.955  27.707  1.00177.29           N  
ATOM   1689  CA  ASN   210      21.156 -19.880  28.590  1.00 75.51           C  
ATOM   1690  CB  ASN   210      21.825 -19.316  29.861  1.00 87.48           C  
ATOM   1691  CG  ASN   210      23.180 -18.721  29.497  1.00127.27           C  
ATOM   1692  OD1 ASN   210      24.214 -19.231  29.925  1.00 77.27           O  
ATOM   1693  ND2 ASN   210      23.184 -17.629  28.686  1.00 51.77           N  
ATOM   1694  C   ASN   210      20.075 -20.852  28.973  1.00119.75           C  
ATOM   1695  O   ASN   210      19.048 -20.912  28.296  1.00120.92           O  
ATOM   1696  N   TRP   211      20.264 -21.657  30.044  1.00164.13           N  
ATOM   1697  CA  TRP   211      19.246 -22.634  30.336  1.00184.50           C  
ATOM   1698  CB  TRP   211      19.483 -23.953  29.569  1.00162.65           C  
ATOM   1699  CG  TRP   211      18.349 -24.950  29.621  1.00153.57           C  
ATOM   1700  CD2 TRP   211      17.151 -24.835  28.837  1.00174.98           C  
ATOM   1701  CD1 TRP   211      18.207 -26.073  30.383  1.00171.82           C  
ATOM   1702  NE1 TRP   211      16.994 -26.663  30.126  1.00176.58           N  
ATOM   1703  CE2 TRP   211      16.334 -25.913  29.175  1.00185.92           C  
ATOM   1704  CE3 TRP   211      16.764 -23.907  27.913  1.00192.13           C  
ATOM   1705  CZ2 TRP   211      15.110 -26.079  28.591  1.00198.76           C  
ATOM   1706  CZ3 TRP   211      15.530 -24.078  27.324  1.00206.26           C  
ATOM   1707  CH2 TRP   211      14.720 -25.143  27.658  1.00211.21           C  
ATOM   1708  C   TRP   211      19.194 -22.895  31.830  1.00171.86           C  
ATOM   1709  O   TRP   211      19.645 -22.068  32.622  1.00196.69           O  
ATOM   1710  N   GLN   212      18.527 -23.998  32.262  1.00106.96           N  
ATOM   1711  CA  GLN   212      18.396 -24.297  33.665  1.00 87.16           C  
ATOM   1712  CB  GLN   212      17.263 -25.301  33.961  1.00137.35           C  
ATOM   1713  CG  GLN   212      17.256 -25.800  35.407  1.00200.23           C  
ATOM   1714  CD  GLN   212      17.084 -24.601  36.324  1.00190.01           C  
ATOM   1715  OE1 GLN   212      16.389 -23.644  35.990  1.00166.41           O  
ATOM   1716  NE2 GLN   212      17.741 -24.650  37.514  1.00194.82           N  
ATOM   1717  C   GLN   212      19.668 -24.755  34.352  1.00176.86           C  
ATOM   1718  O   GLN   212      20.131 -24.033  35.236  1.00150.49           O  
ATOM   1719  N   PRO   213      20.326 -25.846  33.997  1.00175.57           N  
ATOM   1720  CA  PRO   213      21.512 -26.215  34.727  1.00137.92           C  
ATOM   1721  CD  PRO   213      19.677 -27.009  33.407  1.00141.40           C  
ATOM   1722  CB  PRO   213      21.848 -27.639  34.293  1.00 91.56           C  
ATOM   1723  CG  PRO   213      20.485 -28.226  33.888  1.00100.29           C  
ATOM   1724  C   PRO   213      22.539 -25.218  34.364  1.00157.42           C  
ATOM   1725  O   PRO   213      23.564 -25.104  35.036  1.00147.46           O  
ATOM   1726  N   VAL   214      22.264 -24.528  33.254  1.00153.77           N  
ATOM   1727  CA  VAL   214      23.097 -23.510  32.719  1.00153.24           C  
ATOM   1728  CB  VAL   214      22.578 -22.960  31.421  1.00156.21           C  
ATOM   1729  CG1 VAL   214      23.510 -21.827  30.955  1.00177.66           C  
ATOM   1730  CG2 VAL   214      22.446 -24.116  30.415  1.00121.96           C  
ATOM   1731  C   VAL   214      23.135 -22.382  33.690  1.00179.31           C  
ATOM   1732  O   VAL   214      24.184 -21.756  33.822  1.00180.67           O  
ATOM   1733  N   GLN   215      21.987 -22.023  34.321  1.00162.27           N  
ATOM   1734  CA  GLN   215      22.091 -20.909  35.211  1.00144.41           C  
ATOM   1735  CB  GLN   215      20.696 -20.440  35.664  1.00123.45           C  
ATOM   1736  CG  GLN   215      19.850 -19.976  34.469  1.00 85.08           C  
ATOM   1737  CD  GLN   215      18.386 -19.862  34.871  1.00101.46           C  
ATOM   1738  OE1 GLN   215      17.521 -19.639  34.024  1.00109.86           O  
ATOM   1739  NE2 GLN   215      18.096 -20.030  36.189  1.00 51.35           N  
ATOM   1740  C   GLN   215      22.913 -21.294  36.400  1.00135.61           C  
ATOM   1741  O   GLN   215      24.134 -21.309  36.280  1.00140.05           O  
ATOM   1742  N   TRP   216      22.251 -21.731  37.512  1.00 77.84           N  
ATOM   1743  CA  TRP   216      22.793 -22.200  38.773  1.00 62.54           C  
ATOM   1744  CB  TRP   216      23.673 -23.457  38.637  1.00222.13           C  
ATOM   1745  CG  TRP   216      22.875 -24.706  38.328  1.00251.42           C  
ATOM   1746  CD2 TRP   216      23.449 -25.995  38.062  1.00260.64           C  
ATOM   1747  CD1 TRP   216      21.521 -24.864  38.249  1.00253.96           C  
ATOM   1748  NE1 TRP   216      21.216 -26.170  37.950  1.00274.52           N  
ATOM   1749  CE2 TRP   216      22.393 -26.878  37.833  1.00257.80           C  
ATOM   1750  CE3 TRP   216      24.748 -26.410  38.013  1.00225.31           C  
ATOM   1751  CZ2 TRP   216      22.623 -28.194  37.552  1.00214.61           C  
ATOM   1752  CZ3 TRP   216      24.977 -27.738  37.728  1.00206.86           C  
ATOM   1753  CH2 TRP   216      23.934 -28.613  37.502  1.00206.98           C  
ATOM   1754  C   TRP   216      23.568 -21.077  39.432  1.00152.93           C  
ATOM   1755  O   TRP   216      23.414 -20.769  40.612  1.00156.61           O  
ATOM   1756  N   HIS   217      24.443 -20.471  38.611  1.00147.18           N  
ATOM   1757  CA  HIS   217      25.311 -19.343  38.657  1.00160.89           C  
ATOM   1758  ND1 HIS   217      28.467 -18.567  38.929  1.00189.52           N  
ATOM   1759  CG  HIS   217      27.501 -18.377  37.967  1.00179.76           C  
ATOM   1760  CB  HIS   217      26.455 -19.395  37.636  1.00188.30           C  
ATOM   1761  NE2 HIS   217      28.792 -16.532  38.095  1.00157.03           N  
ATOM   1762  CD2 HIS   217      27.714 -17.130  37.466  1.00142.29           C  
ATOM   1763  CE1 HIS   217      29.212 -17.433  38.965  1.00173.07           C  
ATOM   1764  C   HIS   217      24.484 -18.148  38.373  1.00156.73           C  
ATOM   1765  O   HIS   217      24.884 -17.019  38.645  1.00154.03           O  
ATOM   1766  N   SER   218      23.315 -18.368  37.739  1.00159.93           N  
ATOM   1767  CA  SER   218      22.412 -17.280  37.539  1.00150.86           C  
ATOM   1768  CB  SER   218      21.085 -17.708  36.889  1.00  0.00           C  
ATOM   1769  OG  SER   218      20.239 -16.579  36.724  1.00  0.00           O  
ATOM   1770  C   SER   218      22.111 -16.798  38.925  1.00121.41           C  
ATOM   1771  O   SER   218      21.903 -15.611  39.164  1.00105.29           O  
ATOM   1772  N   LYS   219      22.170 -17.732  39.892  1.00139.12           N  
ATOM   1773  CA  LYS   219      21.943 -17.480  41.280  1.00126.17           C  
ATOM   1774  CB  LYS   219      22.012 -18.742  42.162  1.00 92.36           C  
ATOM   1775  CG  LYS   219      20.718 -19.555  42.066  1.00 98.51           C  
ATOM   1776  CD  LYS   219      20.799 -20.966  42.648  1.00 79.20           C  
ATOM   1777  CE  LYS   219      19.435 -21.654  42.732  1.00103.95           C  
ATOM   1778  NZ  LYS   219      18.791 -21.677  41.400  1.00108.79           N1+
ATOM   1779  C   LYS   219      22.931 -16.466  41.746  1.00140.99           C  
ATOM   1780  O   LYS   219      22.767 -15.887  42.811  1.00 78.13           O  
ATOM   1781  N   VAL   220      24.051 -16.121  41.060  1.00152.15           N  
ATOM   1782  CA  VAL   220      25.078 -15.113  41.320  1.00178.86           C  
ATOM   1783  CB  VAL   220      24.634 -13.626  41.312  1.00189.08           C  
ATOM   1784  CG1 VAL   220      25.845 -12.673  41.233  1.00181.69           C  
ATOM   1785  CG2 VAL   220      23.636 -13.301  40.205  1.00146.79           C  
ATOM   1786  C   VAL   220      25.735 -15.517  42.594  1.00187.78           C  
ATOM   1787  O   VAL   220      26.174 -16.663  42.717  1.00154.21           O  
ATOM   1788  N   ARG   221      25.839 -14.595  43.573  1.00255.44           N  
ATOM   1789  CA  ARG   221      26.442 -14.942  44.814  1.00280.04           C  
ATOM   1790  CB  ARG   221      27.305 -13.863  45.492  1.00264.93           C  
ATOM   1791  CG  ARG   221      28.524 -13.326  44.730  1.00257.27           C  
ATOM   1792  CD  ARG   221      29.300 -12.298  45.567  1.00278.30           C  
ATOM   1793  NE  ARG   221      30.096 -11.429  44.658  1.00295.04           N  
ATOM   1794  CZ  ARG   221      30.480 -10.183  45.067  1.00302.74           C  
ATOM   1795  NH1 ARG   221      30.076  -9.694  46.277  1.00282.49           N1+
ATOM   1796  NH2 ARG   221      31.306  -9.435  44.277  1.00314.90           N  
ATOM   1797  C   ARG   221      25.273 -15.203  45.665  1.00280.64           C  
ATOM   1798  O   ARG   221      24.603 -14.310  46.173  1.00264.80           O  
ATOM   1799  N   GLN   222      25.019 -16.504  45.776  1.00  0.00           N  
ATOM   1800  CA  GLN   222      23.954 -17.126  46.471  1.00  0.00           C  
ATOM   1801  CB  GLN   222      24.222 -18.621  46.512  1.00  0.00           C  
ATOM   1802  CG  GLN   222      24.383 -19.255  45.130  1.00  0.00           C  
ATOM   1803  CD  GLN   222      24.931 -20.654  45.368  1.00  0.00           C  
ATOM   1804  OE1 GLN   222      24.468 -21.639  44.796  1.00  0.00           O  
ATOM   1805  NE2 GLN   222      25.955 -20.761  46.258  1.00  0.00           N  
ATOM   1806  C   GLN   222      23.843 -16.627  47.885  1.00  0.00           C  
ATOM   1807  O   GLN   222      22.739 -16.342  48.337  1.00  0.00           O  
ATOM   1808  N   LYS   223      24.973 -16.541  48.619  1.00  0.00           N  
ATOM   1809  CA  LYS   223      25.028 -16.133  50.001  1.00  0.00           C  
ATOM   1810  CB  LYS   223      26.479 -16.040  50.509  1.00  0.00           C  
ATOM   1811  CG  LYS   223      26.655 -15.622  51.978  1.00  0.00           C  
ATOM   1812  CD  LYS   223      26.446 -16.718  53.037  1.00  0.00           C  
ATOM   1813  CE  LYS   223      26.808 -16.255  54.455  1.00  0.00           C  
ATOM   1814  NZ  LYS   223      26.783 -17.393  55.405  1.00  0.00           N1+
ATOM   1815  C   LYS   223      24.369 -14.800  50.198  1.00  0.00           C  
ATOM   1816  O   LYS   223      23.494 -14.654  51.051  1.00  0.00           O  
ATOM   1817  N   SER   224      24.763 -13.772  49.444  1.00  0.00           N  
ATOM   1818  CA  SER   224      24.132 -12.542  49.775  1.00  0.00           C  
ATOM   1819  CB  SER   224      24.974 -11.311  49.415  1.00  0.00           C  
ATOM   1820  OG  SER   224      26.149 -11.274  50.211  1.00  0.00           O  
ATOM   1821  C   SER   224      22.822 -12.459  49.080  1.00  0.00           C  
ATOM   1822  O   SER   224      22.652 -12.829  47.928  1.00  0.00           O  
ATOM   1823  N   GLU   225      21.818 -11.955  49.795  1.00  0.00           N  
ATOM   1824  CA  GLU   225      20.510 -11.823  49.239  1.00  0.00           C  
ATOM   1825  CB  GLU   225      19.496 -11.460  50.332  1.00  0.00           C  
ATOM   1826  CG  GLU   225      19.101 -12.566  51.329  1.00  0.00           C  
ATOM   1827  CD  GLU   225      19.887 -12.529  52.646  1.00  0.00           C  
ATOM   1828  OE1 GLU   225      20.590 -11.520  52.921  1.00  0.00           O  
ATOM   1829  OE2 GLU   225      19.776 -13.530  53.407  1.00  0.00           O1-
ATOM   1830  C   GLU   225      20.544 -10.719  48.205  1.00  0.00           C  
ATOM   1831  O   GLU   225      19.966 -10.830  47.126  1.00  0.00           O  
ATOM   1832  N   VAL   226      21.252  -9.608  48.514  1.00  0.00           N  
ATOM   1833  CA  VAL   226      21.414  -8.498  47.609  1.00  0.00           C  
ATOM   1834  CB  VAL   226      22.137  -7.328  48.217  1.00  0.00           C  
ATOM   1835  CG1 VAL   226      22.271  -6.202  47.177  1.00  0.00           C  
ATOM   1836  CG2 VAL   226      21.386  -6.879  49.484  1.00  0.00           C  
ATOM   1837  C   VAL   226      22.166  -8.968  46.396  1.00  0.00           C  
ATOM   1838  O   VAL   226      21.747  -8.653  45.283  1.00  0.00           O  
ATOM   1839  N   ASP   227      23.238  -9.793  46.542  1.00  0.00           N  
ATOM   1840  CA  ASP   227      23.993 -10.289  45.405  1.00  0.00           C  
ATOM   1841  CB  ASP   227      25.228 -11.095  45.758  1.00  0.00           C  
ATOM   1842  CG  ASP   227      26.469 -10.209  45.910  1.00  0.00           C  
ATOM   1843  OD1 ASP   227      26.846  -9.528  44.919  1.00  0.00           O  
ATOM   1844  OD2 ASP   227      27.121 -10.267  46.987  1.00  0.00           O1-
ATOM   1845  C   ASP   227      23.144 -11.101  44.478  1.00  0.00           C  
ATOM   1846  O   ASP   227      23.307 -10.957  43.267  1.00  0.00           O  
ATOM   1847  N   ILE   228      22.197 -11.922  44.989  1.00193.77           N  
ATOM   1848  CA  ILE   228      21.314 -12.636  44.095  1.00189.69           C  
ATOM   1849  CB  ILE   228      20.333 -13.553  44.790  1.00210.57           C  
ATOM   1850  CG2 ILE   228      19.419 -14.165  43.718  1.00204.30           C  
ATOM   1851  CG1 ILE   228      21.026 -14.658  45.576  1.00190.08           C  
ATOM   1852  CD1 ILE   228      20.026 -15.588  46.273  1.00168.25           C  
ATOM   1853  C   ILE   228      20.516 -11.637  43.250  1.00204.20           C  
ATOM   1854  O   ILE   228      20.420 -11.771  42.028  1.00154.81           O  
ATOM   1855  N   VAL   229      19.928 -10.581  43.868  1.00222.25           N  
ATOM   1856  CA  VAL   229      19.164  -9.612  43.122  1.00215.96           C  
ATOM   1857  CB  VAL   229      17.852  -9.345  43.661  1.00156.22           C  
ATOM   1858  CG1 VAL   229      16.968 -10.563  43.344  1.00159.79           C  
ATOM   1859  CG2 VAL   229      18.071  -9.018  45.141  1.00 89.52           C  
ATOM   1860  C   VAL   229      19.804  -8.272  42.911  1.00223.84           C  
ATOM   1861  O   VAL   229      19.280  -7.193  43.185  1.00231.26           O  
ATOM   1862  N   VAL   230      20.983  -8.360  42.334  1.00215.28           N  
ATOM   1863  CA  VAL   230      21.639  -7.340  41.557  1.00191.43           C  
ATOM   1864  CB  VAL   230      23.156  -7.415  41.697  1.00111.98           C  
ATOM   1865  CG1 VAL   230      23.887  -6.297  40.925  1.00107.02           C  
ATOM   1866  CG2 VAL   230      23.492  -7.355  43.192  1.00119.67           C  
ATOM   1867  C   VAL   230      21.188  -7.601  40.130  1.00176.98           C  
ATOM   1868  O   VAL   230      20.139  -8.208  39.922  1.00140.87           O  
ATOM   1869  N   SER   231      21.926  -7.090  39.119  1.00202.87           N  
ATOM   1870  CA  SER   231      21.711  -7.258  37.702  1.00206.75           C  
ATOM   1871  CB  SER   231      21.637  -5.907  36.966  1.00193.66           C  
ATOM   1872  OG  SER   231      21.650  -6.089  35.558  1.00  0.00           O  
ATOM   1873  C   SER   231      22.949  -7.958  37.209  1.00186.54           C  
ATOM   1874  O   SER   231      23.916  -8.053  37.961  1.00174.61           O  
ATOM   1875  N   GLU   232      22.983  -8.451  35.944  1.00168.63           N  
ATOM   1876  CA  GLU   232      24.106  -9.275  35.565  1.00145.92           C  
ATOM   1877  CB  GLU   232      23.766 -10.760  35.359  1.00171.60           C  
ATOM   1878  CG  GLU   232      23.430 -11.478  36.667  1.00164.69           C  
ATOM   1879  CD  GLU   232      23.541 -12.977  36.429  1.00  0.00           C  
ATOM   1880  OE1 GLU   232      24.665 -13.437  36.091  1.00  0.00           O  
ATOM   1881  OE2 GLU   232      22.510 -13.683  36.584  1.00  0.00           O1-
ATOM   1882  C   GLU   232      24.871  -8.818  34.352  1.00110.28           C  
ATOM   1883  O   GLU   232      24.769  -7.679  33.898  1.00 92.50           O  
ATOM   1884  N   ASP   233      25.706  -9.755  33.831  1.00169.50           N  
ATOM   1885  CA  ASP   233      26.716  -9.487  32.840  1.00198.41           C  
ATOM   1886  CB  ASP   233      27.997 -10.329  33.012  1.00152.90           C  
ATOM   1887  CG  ASP   233      27.711 -11.795  32.693  1.00 96.83           C  
ATOM   1888  OD1 ASP   233      26.520 -12.159  32.501  1.00 81.02           O  
ATOM   1889  OD2 ASP   233      28.698 -12.575  32.633  1.00147.24           O1-
ATOM   1890  C   ASP   233      26.297  -9.658  31.413  1.00229.36           C  
ATOM   1891  O   ASP   233      25.221 -10.160  31.089  1.00228.68           O  
ATOM   1892  N   LEU   234      27.223  -9.224  30.525  1.00236.27           N  
ATOM   1893  CA  LEU   234      27.095  -9.266  29.097  1.00214.81           C  
ATOM   1894  CB  LEU   234      27.207  -7.900  28.393  1.00225.61           C  
ATOM   1895  CG  LEU   234      26.200  -6.812  28.798  1.00152.57           C  
ATOM   1896  CD1 LEU   234      26.466  -6.283  30.217  1.00141.78           C  
ATOM   1897  CD2 LEU   234      26.148  -5.706  27.732  1.00156.06           C  
ATOM   1898  C   LEU   234      28.294  -9.976  28.554  1.00153.55           C  
ATOM   1899  O   LEU   234      29.068 -10.592  29.281  1.00122.09           O  
ATOM   1900  N   ASN   235      28.388  -9.955  27.212  1.00176.42           N  
ATOM   1901  CA  ASN   235      29.493 -10.365  26.392  1.00182.78           C  
ATOM   1902  CB  ASN   235      29.718 -11.886  26.374  1.00203.08           C  
ATOM   1903  CG  ASN   235      31.046 -12.162  25.684  1.00  0.00           C  
ATOM   1904  OD1 ASN   235      31.543 -11.344  24.912  1.00  0.00           O  
ATOM   1905  ND2 ASN   235      31.638 -13.354  25.964  1.00  0.00           N  
ATOM   1906  C   ASN   235      28.990  -9.974  25.047  1.00173.09           C  
ATOM   1907  O   ASN   235      28.273 -10.757  24.433  1.00176.02           O  
ATOM   1908  N   GLY   236      29.398  -8.798  24.526  1.00166.53           N  
ATOM   1909  CA  GLY   236      28.694  -8.253  23.399  1.00153.35           C  
ATOM   1910  C   GLY   236      27.512  -7.651  24.090  1.00157.83           C  
ATOM   1911  O   GLY   236      27.638  -7.217  25.235  1.00147.34           O  
ATOM   1912  N   THR   237      26.330  -7.586  23.452  1.00175.58           N  
ATOM   1913  CA  THR   237      25.243  -7.077  24.236  1.00178.81           C  
ATOM   1914  CB  THR   237      24.419  -6.019  23.547  1.00169.54           C  
ATOM   1915  OG1 THR   237      23.446  -5.504  24.443  1.00  0.00           O  
ATOM   1916  CG2 THR   237      23.749  -6.594  22.289  1.00  0.00           C  
ATOM   1917  C   THR   237      24.368  -8.243  24.623  1.00161.62           C  
ATOM   1918  O   THR   237      23.784  -8.901  23.765  1.00144.67           O  
ATOM   1919  N   VAL   238      24.319  -8.563  25.940  1.00136.33           N  
ATOM   1920  CA  VAL   238      23.482  -9.603  26.495  1.00152.20           C  
ATOM   1921  CB  VAL   238      24.046 -10.993  26.384  1.00201.22           C  
ATOM   1922  CG1 VAL   238      24.140 -11.376  24.898  1.00199.75           C  
ATOM   1923  CG2 VAL   238      25.392 -11.042  27.129  1.00217.76           C  
ATOM   1924  C   VAL   238      23.385  -9.300  27.966  1.00147.33           C  
ATOM   1925  O   VAL   238      24.355  -8.812  28.539  1.00115.79           O  
ATOM   1926  N   LYS   239      22.240  -9.574  28.638  1.00171.58           N  
ATOM   1927  CA  LYS   239      22.177  -9.204  30.031  1.00199.13           C  
ATOM   1928  CB  LYS   239      21.741  -7.742  30.226  1.00193.39           C  
ATOM   1929  CG  LYS   239      22.019  -7.173  31.617  1.00133.31           C  
ATOM   1930  CD  LYS   239      21.933  -5.647  31.657  1.00 74.64           C  
ATOM   1931  CE  LYS   239      22.210  -5.045  33.035  1.00132.65           C  
ATOM   1932  NZ  LYS   239      22.101  -3.570  32.971  1.00153.58           N1+
ATOM   1933  C   LYS   239      21.188 -10.086  30.745  1.00164.90           C  
ATOM   1934  O   LYS   239      20.176 -10.490  30.174  1.00161.80           O  
ATOM   1935  N   PHE   240      21.450 -10.434  32.029  1.00134.20           N  
ATOM   1936  CA  PHE   240      20.547 -11.364  32.662  1.00125.25           C  
ATOM   1937  CB  PHE   240      21.198 -12.760  32.680  1.00152.34           C  
ATOM   1938  CG  PHE   240      21.695 -12.924  31.272  1.00187.76           C  
ATOM   1939  CD1 PHE   240      20.885 -13.384  30.260  1.00197.07           C  
ATOM   1940  CD2 PHE   240      22.981 -12.549  30.947  1.00183.10           C  
ATOM   1941  CE1 PHE   240      21.349 -13.507  28.971  1.00169.68           C  
ATOM   1942  CE2 PHE   240      23.456 -12.667  29.661  1.00170.36           C  
ATOM   1943  CZ  PHE   240      22.640 -13.151  28.667  1.00140.65           C  
ATOM   1944  C   PHE   240      20.265 -10.874  34.053  1.00157.62           C  
ATOM   1945  O   PHE   240      21.047 -11.147  34.971  1.00113.14           O  
ATOM   1946  N   SER   241      19.074 -10.247  34.274  1.00180.50           N  
ATOM   1947  CA  SER   241      19.066  -9.474  35.485  1.00148.87           C  
ATOM   1948  CB  SER   241      19.808  -8.149  35.282  1.00128.44           C  
ATOM   1949  OG  SER   241      19.284  -7.474  34.147  1.00148.08           O  
ATOM   1950  C   SER   241      17.776  -9.162  36.182  1.00118.04           C  
ATOM   1951  O   SER   241      16.656  -9.421  35.736  1.00 95.99           O  
ATOM   1952  N   SER   242      17.973  -8.608  37.401  1.00 85.50           N  
ATOM   1953  CA  SER   242      16.904  -8.143  38.230  1.00101.90           C  
ATOM   1954  CB  SER   242      16.327  -9.248  39.135  1.00 80.26           C  
ATOM   1955  OG  SER   242      15.262  -8.740  39.923  1.00 69.74           O  
ATOM   1956  C   SER   242      17.423  -7.043  39.113  1.00170.09           C  
ATOM   1957  O   SER   242      17.813  -7.281  40.258  1.00130.16           O  
ATOM   1958  N   SER   243      17.394  -5.804  38.578  1.00186.26           N  
ATOM   1959  CA  SER   243      17.755  -4.566  39.216  1.00192.17           C  
ATOM   1960  CB  SER   243      19.220  -4.159  38.988  1.00139.28           C  
ATOM   1961  OG  SER   243      20.085  -5.097  39.608  1.00  0.00           O  
ATOM   1962  C   SER   243      16.905  -3.530  38.541  1.00153.48           C  
ATOM   1963  O   SER   243      15.919  -3.056  39.104  1.00149.04           O  
ATOM   1964  N   LEU   244      17.288  -3.121  37.310  1.00161.06           N  
ATOM   1965  CA  LEU   244      16.486  -2.158  36.604  1.00141.21           C  
ATOM   1966  CB  LEU   244      17.264  -0.954  36.056  1.00162.88           C  
ATOM   1967  CG  LEU   244      17.786  -0.041  37.179  1.00211.36           C  
ATOM   1968  CD1 LEU   244      18.329   1.279  36.619  1.00249.33           C  
ATOM   1969  CD2 LEU   244      16.722   0.170  38.269  1.00213.31           C  
ATOM   1970  C   LEU   244      15.755  -2.825  35.472  1.00127.18           C  
ATOM   1971  O   LEU   244      16.304  -3.264  34.463  1.00125.52           O  
ATOM   1972  N   PRO   245      14.470  -2.724  35.633  1.00128.93           N  
ATOM   1973  CA  PRO   245      13.434  -3.403  34.892  1.00123.23           C  
ATOM   1974  CD  PRO   245      13.929  -1.770  36.589  1.00138.86           C  
ATOM   1975  CB  PRO   245      12.134  -3.059  35.621  1.00 98.92           C  
ATOM   1976  CG  PRO   245      12.426  -1.703  36.283  1.00120.21           C  
ATOM   1977  C   PRO   245      13.273  -3.181  33.403  1.00132.68           C  
ATOM   1978  O   PRO   245      12.206  -3.585  32.946  1.00140.07           O  
ATOM   1979  N   TYR   246      14.154  -2.463  32.649  1.00137.71           N  
ATOM   1980  CA  TYR   246      14.045  -2.580  31.197  1.00173.59           C  
ATOM   1981  CB  TYR   246      13.704  -4.000  30.696  1.00169.22           C  
ATOM   1982  CG  TYR   246      14.917  -4.843  30.874  1.00  0.00           C  
ATOM   1983  CD1 TYR   246      15.222  -5.401  32.094  1.00  0.00           C  
ATOM   1984  CD2 TYR   246      15.753  -5.074  29.806  1.00  0.00           C  
ATOM   1985  CE1 TYR   246      16.347  -6.178  32.244  1.00  0.00           C  
ATOM   1986  CE2 TYR   246      16.878  -5.849  29.950  1.00  0.00           C  
ATOM   1987  CZ  TYR   246      17.176  -6.402  31.171  1.00  0.00           C  
ATOM   1988  OH  TYR   246      18.331  -7.198  31.320  1.00  0.00           O  
ATOM   1989  C   TYR   246      13.148  -1.579  30.464  1.00127.49           C  
ATOM   1990  O   TYR   246      12.492  -0.717  31.046  1.00 54.61           O  
ATOM   1991  N   PRO   247      13.262  -1.650  29.136  1.00107.79           N  
ATOM   1992  CA  PRO   247      12.495  -0.892  28.142  1.00 70.33           C  
ATOM   1993  CD  PRO   247      14.584  -1.980  28.616  1.00170.11           C  
ATOM   1994  CB  PRO   247      13.318  -0.916  26.854  1.00119.89           C  
ATOM   1995  CG  PRO   247      14.755  -1.169  27.324  1.00171.88           C  
ATOM   1996  C   PRO   247      11.069  -1.344  27.868  1.00 92.09           C  
ATOM   1997  O   PRO   247      10.691  -1.370  26.691  1.00 59.15           O  
ATOM   1998  N   ASN   248      10.307  -1.784  28.897  1.00115.12           N  
ATOM   1999  CA  ASN   248       8.956  -2.310  28.769  1.00131.47           C  
ATOM   2000  CB  ASN   248       8.465  -3.121  29.981  1.00161.77           C  
ATOM   2001  CG  ASN   248       8.125  -2.166  31.116  1.00145.61           C  
ATOM   2002  OD1 ASN   248       8.761  -1.134  31.323  1.00134.27           O  
ATOM   2003  ND2 ASN   248       7.052  -2.519  31.871  1.00152.69           N  
ATOM   2004  C   ASN   248       7.960  -1.197  28.588  1.00142.12           C  
ATOM   2005  O   ASN   248       8.317  -0.105  28.157  1.00166.72           O  
ATOM   2006  N   ASN   249       6.646  -1.471  28.811  1.00152.84           N  
ATOM   2007  CA  ASN   249       5.699  -0.388  28.676  1.00148.99           C  
ATOM   2008  CB  ASN   249       4.801  -0.543  27.435  1.00100.24           C  
ATOM   2009  CG  ASN   249       4.012  -1.840  27.567  1.00143.19           C  
ATOM   2010  OD1 ASN   249       2.786  -1.824  27.666  1.00  0.00           O  
ATOM   2011  ND2 ASN   249       4.730  -2.995  27.568  1.00  0.00           N  
ATOM   2012  C   ASN   249       4.785  -0.259  29.876  1.00158.65           C  
ATOM   2013  O   ASN   249       3.572  -0.176  29.706  1.00170.32           O  
ATOM   2014  N   LEU   250       5.339  -0.126  31.102  1.00161.31           N  
ATOM   2015  CA  LEU   250       4.612  -0.094  32.357  1.00160.90           C  
ATOM   2016  CB  LEU   250       5.469  -0.744  33.463  1.00167.95           C  
ATOM   2017  CG  LEU   250       4.800  -1.076  34.807  1.00143.79           C  
ATOM   2018  CD1 LEU   250       3.701  -2.142  34.658  1.00102.46           C  
ATOM   2019  CD2 LEU   250       5.872  -1.515  35.819  1.00132.61           C  
ATOM   2020  C   LEU   250       4.237   1.309  32.776  1.00160.32           C  
ATOM   2021  O   LEU   250       4.589   2.288  32.119  1.00152.96           O  
ATOM   2022  N   ASN   251       3.461   1.420  33.888  1.00163.15           N  
ATOM   2023  CA  ASN   251       3.032   2.679  34.453  1.00158.15           C  
ATOM   2024  CB  ASN   251       1.974   2.545  35.562  1.00124.32           C  
ATOM   2025  CG  ASN   251       0.694   2.016  34.931  1.00  0.00           C  
ATOM   2026  OD1 ASN   251       0.663   1.679  33.749  1.00  0.00           O  
ATOM   2027  ND2 ASN   251      -0.397   1.948  35.740  1.00  0.00           N  
ATOM   2028  C   ASN   251       4.234   3.336  35.050  1.00138.70           C  
ATOM   2029  O   ASN   251       5.171   2.676  35.497  1.00168.23           O  
ATOM   2030  N   SER   252       4.231   4.680  35.068  1.00151.79           N  
ATOM   2031  CA  SER   252       5.358   5.404  35.573  1.00148.25           C  
ATOM   2032  CB  SER   252       5.144   6.927  35.552  1.00  0.00           C  
ATOM   2033  OG  SER   252       4.094   7.284  36.438  1.00  0.00           O  
ATOM   2034  C   SER   252       5.566   5.000  36.997  1.00138.61           C  
ATOM   2035  O   SER   252       6.687   4.732  37.424  1.00110.05           O  
ATOM   2036  N   VAL   253       4.462   4.936  37.760  1.00153.55           N  
ATOM   2037  CA  VAL   253       4.455   4.615  39.157  1.00164.30           C  
ATOM   2038  CB  VAL   253       3.122   4.857  39.799  1.00144.09           C  
ATOM   2039  CG1 VAL   253       2.098   3.893  39.176  1.00168.85           C  
ATOM   2040  CG2 VAL   253       3.276   4.698  41.321  1.00109.32           C  
ATOM   2041  C   VAL   253       4.799   3.172  39.404  1.00153.61           C  
ATOM   2042  O   VAL   253       5.143   2.826  40.528  1.00132.24           O  
ATOM   2043  N   LEU   254       4.608   2.277  38.414  1.00143.60           N  
ATOM   2044  CA  LEU   254       4.807   0.853  38.567  1.00131.05           C  
ATOM   2045  CB  LEU   254       4.046   0.019  37.533  1.00103.33           C  
ATOM   2046  CG  LEU   254       2.534   0.050  37.809  1.00 84.90           C  
ATOM   2047  CD1 LEU   254       1.762  -0.899  36.879  1.00 93.05           C  
ATOM   2048  CD2 LEU   254       2.256  -0.206  39.300  1.00 86.31           C  
ATOM   2049  C   LEU   254       6.234   0.390  38.682  1.00135.55           C  
ATOM   2050  O   LEU   254       6.495  -0.701  39.196  1.00109.94           O  
ATOM   2051  N   ALA   255       7.206   1.162  38.166  1.00147.27           N  
ATOM   2052  CA  ALA   255       8.574   0.806  38.413  1.00140.78           C  
ATOM   2053  CB  ALA   255       9.577   1.845  37.885  1.00141.65           C  
ATOM   2054  C   ALA   255       8.664   0.796  39.912  1.00150.56           C  
ATOM   2055  O   ALA   255       9.408   0.010  40.499  1.00146.86           O  
ATOM   2056  N   GLU   256       7.863   1.665  40.568  1.00190.05           N  
ATOM   2057  CA  GLU   256       7.858   1.735  41.997  1.00184.76           C  
ATOM   2058  CB  GLU   256       6.887   2.753  42.618  1.00  0.00           C  
ATOM   2059  CG  GLU   256       7.284   4.205  42.345  1.00  0.00           C  
ATOM   2060  CD  GLU   256       6.255   5.111  43.005  1.00  0.00           C  
ATOM   2061  OE1 GLU   256       5.979   4.912  44.217  1.00  0.00           O  
ATOM   2062  OE2 GLU   256       5.729   6.015  42.301  1.00  0.00           O1-
ATOM   2063  C   GLU   256       7.556   0.381  42.556  1.00160.05           C  
ATOM   2064  O   GLU   256       8.180  -0.013  43.538  1.00153.08           O  
ATOM   2065  N   ARG   257       6.563  -0.352  42.015  1.00136.55           N  
ATOM   2066  CA  ARG   257       6.369  -1.694  42.483  1.00148.95           C  
ATOM   2067  CB  ARG   257       5.100  -2.337  41.912  1.00168.49           C  
ATOM   2068  CG  ARG   257       5.028  -3.839  42.190  1.00 98.35           C  
ATOM   2069  CD  ARG   257       3.893  -4.532  41.439  1.00 77.17           C  
ATOM   2070  NE  ARG   257       4.186  -4.412  39.983  1.00  0.00           N  
ATOM   2071  CZ  ARG   257       3.159  -4.325  39.089  1.00  0.00           C  
ATOM   2072  NH1 ARG   257       1.867  -4.323  39.532  1.00  0.00           N1+
ATOM   2073  NH2 ARG   257       3.421  -4.231  37.753  1.00  0.00           N  
ATOM   2074  C   ARG   257       7.492  -2.588  42.051  1.00155.61           C  
ATOM   2075  O   ARG   257       8.238  -3.076  42.884  1.00179.71           O  
ATOM   2076  N   LEU   258       7.759  -2.682  40.733  1.00108.72           N  
ATOM   2077  CA  LEU   258       8.522  -3.784  40.193  1.00101.04           C  
ATOM   2078  CB  LEU   258       8.754  -3.572  38.674  1.00168.78           C  
ATOM   2079  CG  LEU   258       9.400  -4.711  37.844  1.00198.24           C  
ATOM   2080  CD1 LEU   258       9.453  -4.316  36.359  1.00109.56           C  
ATOM   2081  CD2 LEU   258      10.793  -5.129  38.342  1.00173.55           C  
ATOM   2082  C   LEU   258       9.839  -3.979  40.865  1.00112.24           C  
ATOM   2083  O   LEU   258      10.034  -4.982  41.551  1.00142.49           O  
ATOM   2084  N   GLU   259      10.721  -2.977  40.802  1.00 70.29           N  
ATOM   2085  CA  GLU   259      12.074  -3.149  41.232  1.00 94.67           C  
ATOM   2086  CB  GLU   259      12.873  -1.844  41.079  1.00106.12           C  
ATOM   2087  CG  GLU   259      12.939  -1.378  39.622  1.00145.29           C  
ATOM   2088  CD  GLU   259      13.690  -0.055  39.554  1.00174.86           C  
ATOM   2089  OE1 GLU   259      14.580   0.170  40.416  1.00153.72           O  
ATOM   2090  OE2 GLU   259      13.379   0.752  38.637  1.00195.67           O1-
ATOM   2091  C   GLU   259      12.092  -3.555  42.666  1.00131.07           C  
ATOM   2092  O   GLU   259      12.959  -4.322  43.075  1.00164.37           O  
ATOM   2093  N   LYS   260      11.197  -2.976  43.483  1.00136.18           N  
ATOM   2094  CA  LYS   260      11.117  -3.316  44.874  1.00169.45           C  
ATOM   2095  CB  LYS   260      10.456  -2.228  45.733  1.00176.88           C  
ATOM   2096  CG  LYS   260      10.801  -2.392  47.213  1.00178.76           C  
ATOM   2097  CD  LYS   260      12.272  -2.092  47.515  1.00230.58           C  
ATOM   2098  CE  LYS   260      12.717  -2.492  48.922  1.00  0.00           C  
ATOM   2099  NZ  LYS   260      13.202  -3.891  48.918  1.00  0.00           N1+
ATOM   2100  C   LYS   260      10.381  -4.600  45.133  1.00162.69           C  
ATOM   2101  O   LYS   260      10.685  -5.302  46.093  1.00176.81           O  
ATOM   2102  N   TRP   261       9.302  -4.883  44.378  1.00123.18           N  
ATOM   2103  CA  TRP   261       8.569  -6.083  44.635  1.00143.83           C  
ATOM   2104  CB  TRP   261       7.170  -6.125  43.998  1.00107.86           C  
ATOM   2105  CG  TRP   261       6.387  -7.341  44.435  1.00111.44           C  
ATOM   2106  CD2 TRP   261       5.809  -8.319  43.556  1.00 96.57           C  
ATOM   2107  CD1 TRP   261       6.046  -7.714  45.702  1.00114.35           C  
ATOM   2108  NE1 TRP   261       5.303  -8.869  45.670  1.00 94.37           N  
ATOM   2109  CE2 TRP   261       5.145  -9.251  44.356  1.00111.53           C  
ATOM   2110  CE3 TRP   261       5.822  -8.430  42.195  1.00103.64           C  
ATOM   2111  CZ2 TRP   261       4.483 -10.310  43.805  1.00163.50           C  
ATOM   2112  CZ3 TRP   261       5.159  -9.504  41.644  1.00124.24           C  
ATOM   2113  CH2 TRP   261       4.502 -10.426  42.433  1.00163.10           C  
ATOM   2114  C   TRP   261       9.330  -7.277  44.172  1.00178.21           C  
ATOM   2115  O   TRP   261       9.775  -8.090  44.972  1.00197.07           O  
ATOM   2116  N   LEU   262       9.625  -7.334  42.864  1.00163.97           N  
ATOM   2117  CA  LEU   262      10.223  -8.491  42.269  1.00104.43           C  
ATOM   2118  CB  LEU   262      10.463  -8.345  40.758  1.00 86.20           C  
ATOM   2119  CG  LEU   262       9.155  -8.228  39.953  1.00 87.23           C  
ATOM   2120  CD1 LEU   262       9.421  -8.266  38.441  1.00 90.82           C  
ATOM   2121  CD2 LEU   262       8.126  -9.275  40.408  1.00103.98           C  
ATOM   2122  C   LEU   262      11.531  -8.771  42.927  1.00152.67           C  
ATOM   2123  O   LEU   262      11.935  -9.926  43.038  1.00190.41           O  
ATOM   2124  N   GLN   263      12.227  -7.728  43.401  1.00146.74           N  
ATOM   2125  CA  GLN   263      13.507  -7.944  44.005  1.00149.73           C  
ATOM   2126  CB  GLN   263      14.187  -6.666  44.526  1.00174.46           C  
ATOM   2127  CG  GLN   263      15.550  -6.958  45.155  1.00223.09           C  
ATOM   2128  CD  GLN   263      16.300  -5.651  45.358  1.00216.24           C  
ATOM   2129  OE1 GLN   263      17.179  -5.553  46.213  1.00177.05           O  
ATOM   2130  NE2 GLN   263      15.958  -4.620  44.539  1.00211.04           N  
ATOM   2131  C   GLN   263      13.334  -8.898  45.151  1.00146.58           C  
ATOM   2132  O   GLN   263      14.272  -9.598  45.522  1.00130.07           O  
ATOM   2133  N   LEU   264      12.174  -8.848  45.826  1.00164.67           N  
ATOM   2134  CA  LEU   264      11.812  -9.724  46.910  1.00186.51           C  
ATOM   2135  CB  LEU   264      10.715  -9.108  47.794  1.00200.37           C  
ATOM   2136  CG  LEU   264      11.160  -7.815  48.501  1.00  0.00           C  
ATOM   2137  CD1 LEU   264      10.036  -7.234  49.373  1.00  0.00           C  
ATOM   2138  CD2 LEU   264      12.468  -8.032  49.280  1.00  0.00           C  
ATOM   2139  C   LEU   264      11.306 -11.065  46.458  1.00169.90           C  
ATOM   2140  O   LEU   264      11.580 -12.094  47.071  1.00150.79           O  
ATOM   2141  N   MET   265      10.503 -11.052  45.384  1.00166.54           N  
ATOM   2142  CA  MET   265       9.772 -12.157  44.838  1.00171.27           C  
ATOM   2143  CB  MET   265       8.762 -11.675  43.786  1.00167.58           C  
ATOM   2144  CG  MET   265       7.596 -12.635  43.592  1.00202.22           C  
ATOM   2145  SD  MET   265       6.526 -12.781  45.054  1.00112.34           S  
ATOM   2146  CE  MET   265       5.355 -13.929  44.277  1.00174.02           C  
ATOM   2147  C   MET   265      10.694 -13.163  44.217  1.00175.95           C  
ATOM   2148  O   MET   265      10.334 -14.330  44.075  1.00183.56           O  
ATOM   2149  N   LEU   266      11.878 -12.727  43.750  1.00153.55           N  
ATOM   2150  CA  LEU   266      12.771 -13.630  43.087  1.00128.12           C  
ATOM   2151  CB  LEU   266      13.435 -12.971  41.869  1.00100.74           C  
ATOM   2152  CG  LEU   266      12.440 -12.511  40.789  1.00103.09           C  
ATOM   2153  CD1 LEU   266      13.164 -11.799  39.644  1.00121.78           C  
ATOM   2154  CD2 LEU   266      11.577 -13.670  40.275  1.00128.84           C  
ATOM   2155  C   LEU   266      13.890 -14.020  44.013  1.00168.36           C  
ATOM   2156  O   LEU   266      14.959 -13.409  43.971  1.00115.50           O  
ATOM   2157  N   MET   267      13.699 -15.086  44.828  1.00208.59           N  
ATOM   2158  CA  MET   267      14.720 -15.505  45.759  1.00204.92           C  
ATOM   2159  CB  MET   267      14.666 -14.770  47.107  1.00214.55           C  
ATOM   2160  CG  MET   267      15.040 -13.293  46.990  1.00211.53           C  
ATOM   2161  SD  MET   267      16.774 -13.001  46.528  1.00207.52           S  
ATOM   2162  CE  MET   267      16.604 -11.196  46.457  1.00178.29           C  
ATOM   2163  C   MET   267      14.582 -16.976  46.048  1.00193.60           C  
ATOM   2164  O   MET   267      13.700 -17.641  45.504  1.00160.24           O  
ATOM   2165  N   TRP   268      15.452 -17.509  46.921  1.00196.67           N  
ATOM   2166  CA  TRP   268      15.534 -18.900  47.263  1.00159.80           C  
ATOM   2167  CB  TRP   268      17.028 -19.133  47.550  1.00155.78           C  
ATOM   2168  CG  TRP   268      17.616 -20.492  47.389  1.00127.21           C  
ATOM   2169  CD2 TRP   268      19.033 -20.721  47.367  1.00167.76           C  
ATOM   2170  CD1 TRP   268      17.028 -21.690  47.163  1.00119.54           C  
ATOM   2171  NE1 TRP   268      17.997 -22.641  46.947  1.00164.33           N  
ATOM   2172  CE2 TRP   268      19.230 -22.069  47.083  1.00187.27           C  
ATOM   2173  CE3 TRP   268      20.085 -19.877  47.545  1.00162.69           C  
ATOM   2174  CZ2 TRP   268      20.476 -22.608  46.971  1.00193.80           C  
ATOM   2175  CZ3 TRP   268      21.333 -20.435  47.460  1.00149.57           C  
ATOM   2176  CH2 TRP   268      21.539 -21.768  47.177  1.00172.10           C  
ATOM   2177  C   TRP   268      14.691 -18.968  48.504  1.00137.37           C  
ATOM   2178  O   TRP   268      14.131 -17.942  48.854  1.00130.47           O  
ATOM   2179  N   HIS   269      14.539 -20.102  49.210  1.00186.66           N  
ATOM   2180  CA  HIS   269      13.681 -20.055  50.381  1.00223.60           C  
ATOM   2181  ND1 HIS   269      11.359 -20.923  52.556  1.00180.04           N  
ATOM   2182  CG  HIS   269      12.648 -21.357  52.334  1.00223.96           C  
ATOM   2183  CB  HIS   269      13.290 -21.428  50.964  1.00252.76           C  
ATOM   2184  NE2 HIS   269      12.188 -21.448  54.550  1.00221.03           N  
ATOM   2185  CD2 HIS   269      13.137 -21.681  53.568  1.00214.31           C  
ATOM   2186  CE1 HIS   269      11.137 -20.994  53.893  1.00226.44           C  
ATOM   2187  C   HIS   269      14.250 -19.237  51.507  1.00196.70           C  
ATOM   2188  O   HIS   269      13.547 -18.343  51.987  1.00194.91           O  
ATOM   2189  N   PRO   270      15.476 -19.460  51.978  1.00  0.00           N  
ATOM   2190  CA  PRO   270      15.958 -18.625  53.046  1.00  0.00           C  
ATOM   2191  CD  PRO   270      16.113 -20.776  52.037  1.00  0.00           C  
ATOM   2192  CB  PRO   270      17.176 -19.338  53.652  1.00  0.00           C  
ATOM   2193  CG  PRO   270      16.929 -20.817  53.333  1.00  0.00           C  
ATOM   2194  C   PRO   270      16.255 -17.261  52.528  1.00  0.00           C  
ATOM   2195  O   PRO   270      16.223 -16.323  53.317  1.00  0.00           O  
ATOM   2196  N   ARG   271      16.523 -17.098  51.217  1.00  0.00           N  
ATOM   2197  CA  ARG   271      16.857 -15.782  50.769  1.00  0.00           C  
ATOM   2198  CB  ARG   271      17.736 -15.767  49.511  1.00  0.00           C  
ATOM   2199  CG  ARG   271      19.084 -16.533  49.638  1.00  0.00           C  
ATOM   2200  CD  ARG   271      20.100 -16.081  50.708  1.00  0.00           C  
ATOM   2201  NE  ARG   271      20.166 -17.150  51.755  1.00  0.00           N  
ATOM   2202  CZ  ARG   271      20.913 -17.000  52.893  1.00  0.00           C  
ATOM   2203  NH1 ARG   271      21.658 -15.879  53.116  1.00  0.00           N1+
ATOM   2204  NH2 ARG   271      20.913 -18.003  53.820  1.00  0.00           N  
ATOM   2205  C   ARG   271      15.603 -14.987  50.574  1.00  0.00           C  
ATOM   2206  O   ARG   271      15.684 -13.768  50.555  1.00  0.00           O  
ATOM   2207  N   GLN   272      14.402 -15.623  50.495  1.00173.66           N  
ATOM   2208  CA  GLN   272      13.183 -14.849  50.433  1.00190.64           C  
ATOM   2209  CB  GLN   272      11.974 -15.510  49.768  1.00174.81           C  
ATOM   2210  CG  GLN   272      11.057 -14.398  49.261  1.00173.35           C  
ATOM   2211  CD  GLN   272       9.696 -14.912  48.853  1.00168.34           C  
ATOM   2212  OE1 GLN   272       9.422 -16.109  48.847  1.00180.92           O  
ATOM   2213  NE2 GLN   272       8.786 -13.951  48.538  1.00149.59           N  
ATOM   2214  C   GLN   272      12.772 -14.468  51.823  1.00198.60           C  
ATOM   2215  O   GLN   272      12.263 -13.374  52.018  1.00162.79           O  
ATOM   2216  N   ARG   273      12.998 -15.312  52.846  1.00206.74           N  
ATOM   2217  CA  ARG   273      12.672 -14.905  54.183  1.00163.48           C  
ATOM   2218  CB  ARG   273      12.760 -16.062  55.173  1.00159.43           C  
ATOM   2219  CG  ARG   273      11.632 -17.085  55.040  1.00152.81           C  
ATOM   2220  CD  ARG   273      10.264 -16.537  55.459  1.00152.06           C  
ATOM   2221  NE  ARG   273      10.334 -16.067  56.874  1.00140.79           N  
ATOM   2222  CZ  ARG   273       9.514 -15.058  57.298  1.00177.01           C  
ATOM   2223  NH1 ARG   273       8.549 -14.552  56.478  1.00179.53           N1+
ATOM   2224  NH2 ARG   273       9.639 -14.576  58.568  1.00195.28           N  
ATOM   2225  C   ARG   273      13.640 -13.828  54.616  1.00177.14           C  
ATOM   2226  O   ARG   273      13.274 -12.885  55.319  1.00199.90           O  
ATOM   2227  N   GLY   274      14.910 -13.933  54.164  1.00  0.00           N  
ATOM   2228  CA  GLY   274      15.941 -12.977  54.449  1.00  0.00           C  
ATOM   2229  C   GLY   274      15.605 -11.715  53.737  1.00  0.00           C  
ATOM   2230  O   GLY   274      16.009 -10.659  54.200  1.00  0.00           O  
ATOM   2231  N   THR   275      14.899 -11.777  52.588  1.00147.86           N  
ATOM   2232  CA  THR   275      14.471 -10.575  51.945  1.00146.50           C  
ATOM   2233  CB  THR   275      14.776 -10.407  50.489  1.00149.15           C  
ATOM   2234  OG1 THR   275      14.251 -11.462  49.712  1.00146.59           O  
ATOM   2235  CG2 THR   275      16.274 -10.258  50.283  1.00170.02           C  
ATOM   2236  C   THR   275      12.991 -10.390  52.117  1.00199.21           C  
ATOM   2237  O   THR   275      12.251 -10.140  51.174  1.00182.65           O  
ATOM   2238  N   ASP   276      12.493 -10.521  53.345  1.00241.33           N  
ATOM   2239  CA  ASP   276      11.280  -9.796  53.612  1.00231.32           C  
ATOM   2240  CB  ASP   276      10.300 -10.552  54.509  1.00212.27           C  
ATOM   2241  CG  ASP   276       9.928 -11.817  53.816  1.00  0.00           C  
ATOM   2242  OD1 ASP   276       9.638 -11.722  52.598  1.00  0.00           O  
ATOM   2243  OD2 ASP   276       9.899 -12.890  54.476  1.00  0.00           O1-
ATOM   2244  C   ASP   276      11.875  -8.822  54.609  1.00227.90           C  
ATOM   2245  O   ASP   276      11.782  -9.298  55.739  1.00227.00           O  
ATOM   2246  N   PRO   277      12.491  -7.589  54.512  1.00209.14           N  
ATOM   2247  CA  PRO   277      12.973  -7.658  55.861  1.00217.71           C  
ATOM   2248  CD  PRO   277      13.553  -7.792  53.540  1.00206.14           C  
ATOM   2249  CB  PRO   277      14.485  -7.465  55.764  1.00221.23           C  
ATOM   2250  CG  PRO   277      14.828  -8.021  54.369  1.00213.99           C  
ATOM   2251  C   PRO   277      12.280  -6.703  56.777  1.00222.43           C  
ATOM   2252  O   PRO   277      12.378  -6.875  57.991  1.00222.28           O  
ATOM   2253  N   THR   278      11.562  -5.745  56.170  1.00258.17           N  
ATOM   2254  CA  THR   278      10.714  -4.780  56.804  1.00266.17           C  
ATOM   2255  CB  THR   278      11.282  -3.375  56.799  1.00254.78           C  
ATOM   2256  OG1 THR   278      11.576  -2.945  55.476  1.00  0.00           O  
ATOM   2257  CG2 THR   278      12.552  -3.329  57.671  1.00  0.00           C  
ATOM   2258  C   THR   278       9.439  -4.803  56.007  1.00263.58           C  
ATOM   2259  O   THR   278       8.354  -4.565  56.537  1.00266.79           O  
ATOM   2260  N   TYR   279       9.549  -5.105  54.693  1.00226.17           N  
ATOM   2261  CA  TYR   279       8.413  -5.180  53.808  1.00226.57           C  
ATOM   2262  CB  TYR   279       8.778  -5.086  52.300  1.00228.63           C  
ATOM   2263  CG  TYR   279       9.053  -3.701  51.778  1.00195.45           C  
ATOM   2264  CD1 TYR   279      10.206  -3.010  52.088  1.00  0.00           C  
ATOM   2265  CD2 TYR   279       8.136  -3.081  50.953  1.00  0.00           C  
ATOM   2266  CE1 TYR   279      10.442  -1.746  51.594  1.00  0.00           C  
ATOM   2267  CE2 TYR   279       8.364  -1.817  50.450  1.00  0.00           C  
ATOM   2268  CZ  TYR   279       9.521  -1.146  50.770  1.00  0.00           C  
ATOM   2269  OH  TYR   279       9.765   0.148  50.260  1.00  0.00           O  
ATOM   2270  C   TYR   279       7.836  -6.533  54.027  1.00207.58           C  
ATOM   2271  O   TYR   279       8.407  -7.348  54.749  1.00169.23           O  
ATOM   2272  N   GLY   280       6.674  -6.820  53.417  1.00  0.00           N  
ATOM   2273  CA  GLY   280       6.170  -8.142  53.605  1.00  0.00           C  
ATOM   2274  C   GLY   280       5.571  -8.714  52.350  1.00  0.00           C  
ATOM   2275  O   GLY   280       4.348  -8.822  52.278  1.00  0.00           O  
ATOM   2276  N   PRO   281       6.347  -9.038  51.339  1.00208.62           N  
ATOM   2277  CA  PRO   281       5.756  -9.852  50.334  1.00202.44           C  
ATOM   2278  CD  PRO   281       7.045  -7.967  50.661  1.00211.97           C  
ATOM   2279  CB  PRO   281       5.974  -9.271  48.967  1.00204.25           C  
ATOM   2280  CG  PRO   281       7.155  -8.371  49.185  1.00200.28           C  
ATOM   2281  C   PRO   281       6.349 -11.208  50.340  1.00201.16           C  
ATOM   2282  O   PRO   281       6.558 -11.726  49.243  1.00215.57           O  
ATOM   2283  N   ASN   282       6.627 -11.793  51.529  1.00197.76           N  
ATOM   2284  CA  ASN   282       6.988 -13.188  51.588  1.00181.61           C  
ATOM   2285  CB  ASN   282       7.115 -13.736  53.005  1.00194.48           C  
ATOM   2286  CG  ASN   282       7.897 -15.043  52.943  1.00229.68           C  
ATOM   2287  OD1 ASN   282       7.520 -16.042  53.556  1.00228.84           O  
ATOM   2288  ND2 ASN   282       9.066 -15.024  52.252  1.00243.54           N  
ATOM   2289  C   ASN   282       5.767 -13.829  51.069  1.00203.99           C  
ATOM   2290  O   ASN   282       5.801 -14.661  50.167  1.00192.95           O  
ATOM   2291  N   GLY   283       4.649 -13.399  51.666  1.00197.64           N  
ATOM   2292  CA  GLY   283       3.403 -13.735  51.124  1.00217.10           C  
ATOM   2293  C   GLY   283       2.996 -12.511  50.350  1.00198.28           C  
ATOM   2294  O   GLY   283       2.563 -11.531  50.955  1.00149.77           O  
ATOM   2295  N   CYS   284       3.192 -12.583  48.999  1.00219.89           N  
ATOM   2296  CA  CYS   284       2.594 -11.995  47.843  1.00227.85           C  
ATOM   2297  CB  CYS   284       1.914 -13.050  46.952  1.00245.67           C  
ATOM   2298  SG  CYS   284       1.140 -12.353  45.468  1.00187.24           S  
ATOM   2299  C   CYS   284       1.566 -10.981  48.243  1.00231.44           C  
ATOM   2300  O   CYS   284       1.714  -9.789  47.984  1.00235.34           O  
ATOM   2301  N   PHE   285       0.573 -11.437  49.034  1.00243.71           N  
ATOM   2302  CA  PHE   285      -0.661 -10.731  49.251  1.00248.89           C  
ATOM   2303  CB  PHE   285      -1.539 -11.435  50.298  1.00255.31           C  
ATOM   2304  CG  PHE   285      -1.701 -12.850  49.871  1.00265.92           C  
ATOM   2305  CD1 PHE   285      -2.574 -13.190  48.867  1.00268.57           C  
ATOM   2306  CD2 PHE   285      -0.975 -13.841  50.493  1.00270.74           C  
ATOM   2307  CE1 PHE   285      -2.712 -14.503  48.487  1.00274.02           C  
ATOM   2308  CE2 PHE   285      -1.111 -15.155  50.116  1.00273.36           C  
ATOM   2309  CZ  PHE   285      -1.982 -15.487  49.108  1.00276.05           C  
ATOM   2310  C   PHE   285      -0.519  -9.332  49.757  1.00243.44           C  
ATOM   2311  O   PHE   285      -0.872  -8.390  49.051  1.00252.46           O  
ATOM   2312  N   LYS   286       0.035  -9.133  50.966  1.00265.00           N  
ATOM   2313  CA  LYS   286      -0.061  -7.804  51.505  1.00274.10           C  
ATOM   2314  CB  LYS   286       0.460  -7.675  52.947  1.00287.32           C  
ATOM   2315  CG  LYS   286      -0.526  -8.204  53.990  1.00298.99           C  
ATOM   2316  CD  LYS   286       0.059  -8.319  55.397  1.00304.93           C  
ATOM   2317  CE  LYS   286      -0.962  -8.776  56.440  1.00  0.00           C  
ATOM   2318  NZ  LYS   286      -1.399 -10.158  56.146  1.00  0.00           N1+
ATOM   2319  C   LYS   286       0.681  -6.816  50.669  1.00268.05           C  
ATOM   2320  O   LYS   286       0.120  -5.804  50.249  1.00282.04           O  
ATOM   2321  N   ALA   287       1.959  -7.093  50.372  1.00158.66           N  
ATOM   2322  CA  ALA   287       2.733  -6.116  49.666  1.00168.77           C  
ATOM   2323  CB  ALA   287       4.206  -6.530  49.513  1.00186.45           C  
ATOM   2324  C   ALA   287       2.185  -5.907  48.291  1.00182.65           C  
ATOM   2325  O   ALA   287       2.003  -4.775  47.847  1.00217.23           O  
ATOM   2326  N   LEU   288       1.884  -7.015  47.596  1.00161.42           N  
ATOM   2327  CA  LEU   288       1.474  -6.975  46.224  1.00156.68           C  
ATOM   2328  CB  LEU   288       1.283  -8.396  45.656  1.00181.97           C  
ATOM   2329  CG  LEU   288       1.349  -8.518  44.120  1.00171.42           C  
ATOM   2330  CD1 LEU   288       0.611  -9.774  43.636  1.00184.22           C  
ATOM   2331  CD2 LEU   288       0.983  -7.225  43.390  1.00139.24           C  
ATOM   2332  C   LEU   288       0.148  -6.293  46.155  1.00181.20           C  
ATOM   2333  O   LEU   288      -0.090  -5.508  45.245  1.00197.08           O  
ATOM   2334  N   ASP   289      -0.758  -6.594  47.108  1.00178.80           N  
ATOM   2335  CA  ASP   289      -2.080  -6.029  47.109  1.00184.59           C  
ATOM   2336  CB  ASP   289      -2.975  -6.614  48.216  1.00187.68           C  
ATOM   2337  CG  ASP   289      -3.318  -8.052  47.848  1.00186.62           C  
ATOM   2338  OD1 ASP   289      -3.097  -8.433  46.667  1.00178.40           O  
ATOM   2339  OD2 ASP   289      -3.810  -8.789  48.744  1.00185.82           O1-
ATOM   2340  C   ASP   289      -2.015  -4.548  47.320  1.00197.68           C  
ATOM   2341  O   ASP   289      -2.671  -3.791  46.607  1.00214.17           O  
ATOM   2342  N   ASP   290      -1.213  -4.086  48.297  1.00183.40           N  
ATOM   2343  CA  ASP   290      -1.133  -2.679  48.572  1.00189.72           C  
ATOM   2344  CB  ASP   290      -0.175  -2.367  49.736  1.00190.02           C  
ATOM   2345  CG  ASP   290      -0.216  -0.871  50.016  1.00  0.00           C  
ATOM   2346  OD1 ASP   290      -1.002  -0.158  49.338  1.00  0.00           O  
ATOM   2347  OD2 ASP   290       0.543  -0.422  50.916  1.00  0.00           O1-
ATOM   2348  C   ASP   290      -0.583  -2.027  47.346  1.00178.63           C  
ATOM   2349  O   ASP   290      -1.031  -0.961  46.929  1.00203.62           O  
ATOM   2350  N   ILE   291       0.421  -2.676  46.736  1.00191.62           N  
ATOM   2351  CA  ILE   291       1.064  -2.181  45.558  1.00185.69           C  
ATOM   2352  CB  ILE   291       2.265  -2.990  45.164  1.00182.98           C  
ATOM   2353  CG2 ILE   291       2.775  -2.451  43.817  1.00182.56           C  
ATOM   2354  CG1 ILE   291       3.324  -2.949  46.279  1.00186.38           C  
ATOM   2355  CD1 ILE   291       4.440  -3.978  46.100  1.00188.45           C  
ATOM   2356  C   ILE   291       0.110  -2.180  44.394  1.00168.47           C  
ATOM   2357  O   ILE   291       0.231  -1.341  43.505  1.00159.86           O  
ATOM   2358  N   LEU   292      -0.772  -3.198  44.300  1.00136.48           N  
ATOM   2359  CA  LEU   292      -1.747  -3.356  43.248  1.00178.28           C  
ATOM   2360  CB  LEU   292      -2.430  -4.733  43.215  1.00168.76           C  
ATOM   2361  CG  LEU   292      -1.536  -5.869  42.707  1.00178.32           C  
ATOM   2362  CD1 LEU   292      -2.317  -7.189  42.599  1.00164.22           C  
ATOM   2363  CD2 LEU   292      -0.842  -5.478  41.394  1.00188.71           C  
ATOM   2364  C   LEU   292      -2.859  -2.381  43.379  1.00189.21           C  
ATOM   2365  O   LEU   292      -3.310  -1.800  42.394  1.00140.29           O  
ATOM   2366  N   ASN   293      -3.329  -2.215  44.624  1.00196.09           N  
ATOM   2367  CA  ASN   293      -4.431  -1.384  44.976  1.00171.26           C  
ATOM   2368  CB  ASN   293      -4.961  -1.649  46.396  1.00159.04           C  
ATOM   2369  CG  ASN   293      -5.538  -3.058  46.436  1.00  0.00           C  
ATOM   2370  OD1 ASN   293      -6.162  -3.516  45.480  1.00  0.00           O  
ATOM   2371  ND2 ASN   293      -5.313  -3.772  47.571  1.00  0.00           N  
ATOM   2372  C   ASN   293      -3.924   0.003  44.940  1.00195.23           C  
ATOM   2373  O   ASN   293      -3.019   0.315  44.168  1.00195.22           O  
ATOM   2374  N   LEU   294      -4.526   0.858  45.781  1.00203.10           N  
ATOM   2375  CA  LEU   294      -4.257   2.253  45.759  1.00200.47           C  
ATOM   2376  CB  LEU   294      -2.784   2.662  45.548  1.00170.94           C  
ATOM   2377  CG  LEU   294      -1.862   2.265  46.717  1.00169.87           C  
ATOM   2378  CD1 LEU   294      -0.412   2.697  46.454  1.00168.47           C  
ATOM   2379  CD2 LEU   294      -2.404   2.787  48.056  1.00174.58           C  
ATOM   2380  C   LEU   294      -5.074   2.704  44.618  1.00202.72           C  
ATOM   2381  O   LEU   294      -5.069   2.083  43.556  1.00191.96           O  
ATOM   2382  N   LYS   295      -5.860   3.763  44.826  1.00220.47           N  
ATOM   2383  CA  LYS   295      -6.685   4.166  43.743  1.00210.23           C  
ATOM   2384  CB  LYS   295      -8.047   4.676  44.225  1.00209.03           C  
ATOM   2385  CG  LYS   295      -8.795   3.552  44.943  1.00205.77           C  
ATOM   2386  CD  LYS   295      -9.966   4.010  45.806  1.00215.35           C  
ATOM   2387  CE  LYS   295     -10.675   2.851  46.508  1.00226.32           C  
ATOM   2388  NZ  LYS   295     -11.795   3.358  47.331  1.00252.47           N1+
ATOM   2389  C   LYS   295      -5.933   5.245  43.067  1.00203.26           C  
ATOM   2390  O   LYS   295      -5.536   6.227  43.694  1.00194.10           O  
ATOM   2391  N   LEU   296      -5.705   5.074  41.755  1.00164.99           N  
ATOM   2392  CA  LEU   296      -4.845   6.007  41.116  1.00173.80           C  
ATOM   2393  CB  LEU   296      -3.655   5.336  40.415  1.00165.94           C  
ATOM   2394  CG  LEU   296      -2.761   4.551  41.394  1.00187.74           C  
ATOM   2395  CD1 LEU   296      -1.536   3.954  40.685  1.00186.27           C  
ATOM   2396  CD2 LEU   296      -2.396   5.403  42.619  1.00188.15           C  
ATOM   2397  C   LEU   296      -5.606   6.759  40.097  1.00197.41           C  
ATOM   2398  O   LEU   296      -6.207   6.207  39.178  1.00185.35           O  
ATOM   2399  N   VAL   297      -5.612   8.076  40.292  1.00200.37           N  
ATOM   2400  CA  VAL   297      -6.157   8.975  39.352  1.00191.06           C  
ATOM   2401  CB  VAL   297      -6.775  10.143  40.048  1.00207.68           C  
ATOM   2402  CG1 VAL   297      -7.979   9.640  40.864  1.00  0.00           C  
ATOM   2403  CG2 VAL   297      -5.696  10.822  40.907  1.00  0.00           C  
ATOM   2404  C   VAL   297      -4.980   9.411  38.552  1.00177.35           C  
ATOM   2405  O   VAL   297      -3.865   9.480  39.069  1.00179.50           O  
ATOM   2406  N   HIS   298      -5.195   9.641  37.248  1.00138.35           N  
ATOM   2407  CA  HIS   298      -4.158  10.071  36.367  1.00164.08           C  
ATOM   2408  ND1 HIS   298      -2.887   9.942  33.287  1.00  0.00           N  
ATOM   2409  CG  HIS   298      -2.668   9.235  34.447  1.00  0.00           C  
ATOM   2410  CB  HIS   298      -3.742   8.919  35.439  1.00172.84           C  
ATOM   2411  NE2 HIS   298      -0.742   9.357  33.283  1.00  0.00           N  
ATOM   2412  CD2 HIS   298      -1.354   8.888  34.431  1.00  0.00           C  
ATOM   2413  CE1 HIS   298      -1.703   9.983  32.628  1.00  0.00           C  
ATOM   2414  C   HIS   298      -4.765  11.131  35.520  1.00191.25           C  
ATOM   2415  O   HIS   298      -5.767  10.893  34.848  1.00213.87           O  
ATOM   2416  N   ILE   299      -4.192  12.347  35.571  1.00200.56           N  
ATOM   2417  CA  ILE   299      -4.719  13.405  34.767  1.00182.68           C  
ATOM   2418  CB  ILE   299      -4.981  14.724  35.465  1.00189.81           C  
ATOM   2419  CG2 ILE   299      -6.246  14.635  36.319  1.00184.68           C  
ATOM   2420  CG1 ILE   299      -3.725  15.241  36.185  1.00205.96           C  
ATOM   2421  CD1 ILE   299      -3.815  16.711  36.594  1.00  0.00           C  
ATOM   2422  C   ILE   299      -3.730  13.726  33.720  1.00149.49           C  
ATOM   2423  O   ILE   299      -2.583  14.083  33.988  1.00132.30           O  
ATOM   2424  N   LEU   300      -4.185  13.631  32.468  1.00131.86           N  
ATOM   2425  CA  LEU   300      -3.354  14.055  31.395  1.00119.41           C  
ATOM   2426  CB  LEU   300      -3.981  13.814  30.011  1.00150.75           C  
ATOM   2427  CG  LEU   300      -3.062  14.195  28.838  1.00193.85           C  
ATOM   2428  CD1 LEU   300      -1.867  13.232  28.743  1.00  0.00           C  
ATOM   2429  CD2 LEU   300      -3.847  14.315  27.523  1.00  0.00           C  
ATOM   2430  C   LEU   300      -3.253  15.531  31.599  1.00136.60           C  
ATOM   2431  O   LEU   300      -3.959  16.112  32.420  1.00201.71           O  
ATOM   2432  N   ASN   301      -2.318  16.182  30.905  1.00 93.80           N  
ATOM   2433  CA  ASN   301      -2.200  17.592  31.062  1.00143.64           C  
ATOM   2434  CB  ASN   301      -0.752  18.075  31.256  1.00136.07           C  
ATOM   2435  CG  ASN   301      -0.813  19.437  31.939  1.00142.86           C  
ATOM   2436  OD1 ASN   301      -1.801  20.161  31.825  1.00 97.34           O  
ATOM   2437  ND2 ASN   301       0.270  19.796  32.680  1.00167.66           N  
ATOM   2438  C   ASN   301      -2.730  18.129  29.789  1.00155.41           C  
ATOM   2439  O   ASN   301      -3.923  18.059  29.554  1.00140.39           O  
ATOM   2440  N   MET   302      -1.859  18.699  28.956  1.00135.89           N  
ATOM   2441  CA  MET   302      -2.137  19.297  27.683  1.00 98.55           C  
ATOM   2442  CB  MET   302      -3.537  19.921  27.458  1.00 95.90           C  
ATOM   2443  CG  MET   302      -4.639  18.916  27.084  1.00 81.74           C  
ATOM   2444  SD  MET   302      -4.234  17.777  25.722  1.00123.27           S  
ATOM   2445  CE  MET   302      -4.735  18.872  24.363  1.00 76.59           C  
ATOM   2446  C   MET   302      -1.135  20.372  27.684  1.00114.65           C  
ATOM   2447  O   MET   302      -0.512  20.673  26.665  1.00 99.14           O  
ATOM   2448  N   VAL   303      -1.017  21.008  28.870  1.00 91.98           N  
ATOM   2449  CA  VAL   303       0.183  21.738  29.056  1.00136.04           C  
ATOM   2450  CB  VAL   303       0.342  22.294  30.441  1.00144.42           C  
ATOM   2451  CG1 VAL   303       1.753  22.889  30.583  1.00192.37           C  
ATOM   2452  CG2 VAL   303      -0.784  23.319  30.670  1.00169.42           C  
ATOM   2453  C   VAL   303       1.094  20.580  28.861  1.00209.18           C  
ATOM   2454  O   VAL   303       1.002  19.567  29.548  1.00211.12           O  
ATOM   2455  N   THR   304       2.063  20.760  27.977  1.00246.86           N  
ATOM   2456  CA  THR   304       2.803  19.752  27.290  1.00223.59           C  
ATOM   2457  CB  THR   304       4.053  20.421  26.866  1.00208.41           C  
ATOM   2458  OG1 THR   304       4.901  20.657  27.979  1.00  0.00           O  
ATOM   2459  CG2 THR   304       3.638  21.809  26.375  1.00  0.00           C  
ATOM   2460  C   THR   304       3.145  18.587  28.159  1.00196.91           C  
ATOM   2461  O   THR   304       3.166  17.484  27.617  1.00203.14           O  
ATOM   2462  N   GLY   305       3.651  18.823  29.394  1.00186.16           N  
ATOM   2463  CA  GLY   305       3.806  17.921  30.511  1.00211.48           C  
ATOM   2464  C   GLY   305       2.776  16.843  30.464  1.00205.73           C  
ATOM   2465  O   GLY   305       1.922  16.836  31.341  1.00170.06           O  
ATOM   2466  N   THR   306       2.880  15.850  29.566  1.00204.67           N  
ATOM   2467  CA  THR   306       1.767  15.020  29.219  1.00203.92           C  
ATOM   2468  CB  THR   306       2.160  13.881  28.319  1.00208.63           C  
ATOM   2469  OG1 THR   306       1.004  13.187  27.874  1.00  0.00           O  
ATOM   2470  CG2 THR   306       3.108  12.929  29.069  1.00  0.00           C  
ATOM   2471  C   THR   306       1.016  14.461  30.391  1.00212.77           C  
ATOM   2472  O   THR   306      -0.166  14.758  30.528  1.00257.61           O  
ATOM   2473  N   ILE   307       1.635  13.740  31.335  1.00128.90           N  
ATOM   2474  CA  ILE   307       0.742  13.135  32.289  1.00144.29           C  
ATOM   2475  CB  ILE   307       0.808  11.639  32.265  1.00140.09           C  
ATOM   2476  CG2 ILE   307       0.436  11.180  30.845  1.00151.65           C  
ATOM   2477  CG1 ILE   307       2.200  11.161  32.713  1.00113.82           C  
ATOM   2478  CD1 ILE   307       2.262   9.665  33.018  1.00  0.00           C  
ATOM   2479  C   ILE   307       1.091  13.541  33.691  1.00140.88           C  
ATOM   2480  O   ILE   307       2.081  14.228  33.930  1.00138.02           O  
ATOM   2481  N   HIS   308       0.189  13.185  34.637  1.00137.12           N  
ATOM   2482  CA  HIS   308       0.332  13.339  36.063  1.00156.37           C  
ATOM   2483  ND1 HIS   308       0.406  16.489  35.019  1.00103.89           N  
ATOM   2484  CG  HIS   308       0.469  15.887  36.256  1.00135.01           C  
ATOM   2485  CB  HIS   308      -0.276  14.638  36.626  1.00144.72           C  
ATOM   2486  NE2 HIS   308       1.752  17.743  36.269  1.00109.41           N  
ATOM   2487  CD2 HIS   308       1.295  16.665  37.006  1.00121.44           C  
ATOM   2488  CE1 HIS   308       1.192  17.593  35.082  1.00136.00           C  
ATOM   2489  C   HIS   308      -0.482  12.223  36.654  1.00168.29           C  
ATOM   2490  O   HIS   308      -1.503  11.850  36.078  1.00176.56           O  
ATOM   2491  N   THR   309      -0.043  11.647  37.801  1.00168.10           N  
ATOM   2492  CA  THR   309      -0.790  10.582  38.433  1.00166.07           C  
ATOM   2493  CB  THR   309      -0.147   9.235  38.281  1.00145.06           C  
ATOM   2494  OG1 THR   309       0.003   8.911  36.908  1.00140.56           O  
ATOM   2495  CG2 THR   309      -1.026   8.187  38.982  1.00148.81           C  
ATOM   2496  C   THR   309      -0.852  10.835  39.914  1.00163.78           C  
ATOM   2497  O   THR   309       0.130  11.279  40.506  1.00155.13           O  
ATOM   2498  N   TYR   310      -2.010  10.551  40.562  1.00168.61           N  
ATOM   2499  CA  TYR   310      -2.130  10.795  41.980  1.00168.73           C  
ATOM   2500  CB  TYR   310      -2.917  12.079  42.293  1.00183.45           C  
ATOM   2501  CG  TYR   310      -2.204  13.223  41.658  1.00167.34           C  
ATOM   2502  CD1 TYR   310      -2.370  13.477  40.316  1.00167.14           C  
ATOM   2503  CD2 TYR   310      -1.380  14.044  42.393  1.00146.85           C  
ATOM   2504  CE1 TYR   310      -1.723  14.528  39.712  1.00140.89           C  
ATOM   2505  CE2 TYR   310      -0.730  15.098  41.795  1.00133.62           C  
ATOM   2506  CZ  TYR   310      -0.900  15.341  40.452  1.00131.63           C  
ATOM   2507  OH  TYR   310      -0.234  16.421  39.834  1.00127.51           O  
ATOM   2508  C   TYR   310      -2.878   9.675  42.660  1.00149.34           C  
ATOM   2509  O   TYR   310      -3.851   9.144  42.125  1.00160.08           O  
ATOM   2510  N   PRO   311      -2.413   9.296  43.834  1.00126.51           N  
ATOM   2511  CA  PRO   311      -3.116   8.316  44.637  1.00141.44           C  
ATOM   2512  CD  PRO   311      -0.974   9.216  44.036  1.00144.64           C  
ATOM   2513  CB  PRO   311      -2.090   7.740  45.609  1.00156.60           C  
ATOM   2514  CG  PRO   311      -0.745   7.964  44.898  1.00146.19           C  
ATOM   2515  C   PRO   311      -4.275   8.981  45.344  1.00198.74           C  
ATOM   2516  O   PRO   311      -4.085  10.087  45.849  1.00215.40           O  
ATOM   2517  N   VAL   312      -5.462   8.336  45.459  1.00217.81           N  
ATOM   2518  CA  VAL   312      -6.552   9.049  46.080  1.00202.82           C  
ATOM   2519  CB  VAL   312      -7.448   9.717  45.075  1.00223.08           C  
ATOM   2520  CG1 VAL   312      -8.662  10.315  45.806  1.00247.39           C  
ATOM   2521  CG2 VAL   312      -6.620  10.751  44.293  1.00223.66           C  
ATOM   2522  C   VAL   312      -7.424   8.149  46.910  1.00194.36           C  
ATOM   2523  O   VAL   312      -7.767   7.038  46.510  1.00220.08           O  
ATOM   2524  N   THR   313      -7.840   8.647  48.097  1.00143.97           N  
ATOM   2525  CA  THR   313      -8.698   7.908  48.984  1.00174.93           C  
ATOM   2526  CB  THR   313      -8.528   8.280  50.428  1.00201.69           C  
ATOM   2527  OG1 THR   313      -8.912   9.633  50.634  1.00216.45           O  
ATOM   2528  CG2 THR   313      -7.054   8.087  50.818  1.00238.24           C  
ATOM   2529  C   THR   313     -10.112   8.245  48.632  1.00221.15           C  
ATOM   2530  O   THR   313     -10.379   9.287  48.035  1.00265.35           O  
ATOM   2531  N   GLU   314     -11.068   7.364  48.990  1.00238.28           N  
ATOM   2532  CA  GLU   314     -12.429   7.707  48.709  1.00256.58           C  
ATOM   2533  CB  GLU   314     -13.384   6.503  48.642  1.00262.77           C  
ATOM   2534  CG  GLU   314     -14.819   6.895  48.279  1.00263.74           C  
ATOM   2535  CD  GLU   314     -15.580   5.630  47.910  1.00263.31           C  
ATOM   2536  OE1 GLU   314     -15.533   4.655  48.706  1.00270.78           O  
ATOM   2537  OE2 GLU   314     -16.220   5.624  46.825  1.00253.48           O1-
ATOM   2538  C   GLU   314     -12.871   8.596  49.818  1.00257.31           C  
ATOM   2539  O   GLU   314     -13.589   8.182  50.729  1.00249.58           O  
ATOM   2540  N   ASP   315     -12.426   9.863  49.756  1.00214.90           N  
ATOM   2541  CA  ASP   315     -12.796  10.809  50.758  1.00208.76           C  
ATOM   2542  CB  ASP   315     -12.200  10.475  52.132  1.00207.43           C  
ATOM   2543  CG  ASP   315     -12.929  11.328  53.157  1.00210.96           C  
ATOM   2544  OD1 ASP   315     -13.846  12.085  52.742  1.00  0.00           O  
ATOM   2545  OD2 ASP   315     -12.589  11.228  54.366  1.00218.89           O1-
ATOM   2546  C   ASP   315     -12.220  12.120  50.330  1.00207.59           C  
ATOM   2547  O   ASP   315     -11.935  12.982  51.160  1.00207.23           O  
ATOM   2548  N   GLU   316     -12.041  12.300  49.006  1.00195.84           N  
ATOM   2549  CA  GLU   316     -11.485  13.514  48.483  1.00193.97           C  
ATOM   2550  CB  GLU   316     -10.008  13.363  48.089  1.00237.64           C  
ATOM   2551  CG  GLU   316      -9.102  13.103  49.295  1.00265.42           C  
ATOM   2552  CD  GLU   316      -7.724  12.718  48.781  1.00208.36           C  
ATOM   2553  OE1 GLU   316      -7.607  12.452  47.555  1.00195.34           O  
ATOM   2554  OE2 GLU   316      -6.772  12.677  49.605  1.00179.07           O1-
ATOM   2555  C   GLU   316     -12.269  13.841  47.248  1.00200.11           C  
ATOM   2556  O   GLU   316     -12.883  12.954  46.656  1.00198.85           O  
ATOM   2557  N   SER   317     -12.267  15.128  46.827  1.00196.75           N  
ATOM   2558  CA  SER   317     -13.059  15.539  45.699  1.00186.72           C  
ATOM   2559  CB  SER   317     -14.309  16.347  46.086  1.00200.33           C  
ATOM   2560  OG  SER   317     -15.212  15.528  46.815  1.00  0.00           O  
ATOM   2561  C   SER   317     -12.245  16.402  44.777  1.00166.28           C  
ATOM   2562  O   SER   317     -11.019  16.458  44.862  1.00171.40           O  
ATOM   2563  N   LEU   318     -12.944  17.108  43.861  1.00130.02           N  
ATOM   2564  CA  LEU   318     -12.324  17.847  42.795  1.00142.82           C  
ATOM   2565  CB  LEU   318     -13.373  18.563  41.924  1.00170.15           C  
ATOM   2566  CG  LEU   318     -12.790  19.274  40.692  1.00176.22           C  
ATOM   2567  CD1 LEU   318     -12.223  18.253  39.694  1.00154.12           C  
ATOM   2568  CD2 LEU   318     -13.815  20.224  40.050  1.00216.89           C  
ATOM   2569  C   LEU   318     -11.373  18.892  43.302  1.00163.44           C  
ATOM   2570  O   LEU   318     -10.188  18.845  42.981  1.00172.71           O  
ATOM   2571  N   GLN   319     -11.825  19.793  44.190  1.00205.01           N  
ATOM   2572  CA  GLN   319     -11.013  20.908  44.601  1.00213.62           C  
ATOM   2573  CB  GLN   319     -11.693  21.805  45.653  1.00229.95           C  
ATOM   2574  CG  GLN   319     -11.930  21.111  46.997  1.00225.11           C  
ATOM   2575  CD  GLN   319     -12.596  22.107  47.938  1.00232.74           C  
ATOM   2576  OE1 GLN   319     -13.103  23.142  47.511  1.00220.62           O  
ATOM   2577  NE2 GLN   319     -12.599  21.784  49.260  1.00243.52           N  
ATOM   2578  C   GLN   319      -9.758  20.391  45.208  1.00216.51           C  
ATOM   2579  O   GLN   319      -8.720  21.044  45.127  1.00228.06           O  
ATOM   2580  N   SER   320      -9.820  19.222  45.868  1.00217.82           N  
ATOM   2581  CA  SER   320      -8.627  18.696  46.462  1.00186.65           C  
ATOM   2582  CB  SER   320      -8.835  17.308  47.092  1.00157.67           C  
ATOM   2583  OG  SER   320      -9.726  17.397  48.194  1.00  0.00           O  
ATOM   2584  C   SER   320      -7.623  18.544  45.367  1.00165.84           C  
ATOM   2585  O   SER   320      -6.497  19.028  45.471  1.00166.65           O  
ATOM   2586  N   LEU   321      -8.037  17.892  44.265  1.00144.52           N  
ATOM   2587  CA  LEU   321      -7.169  17.644  43.157  1.00128.38           C  
ATOM   2588  CB  LEU   321      -7.815  16.821  42.040  1.00105.93           C  
ATOM   2589  CG  LEU   321      -6.863  16.707  40.841  1.00105.10           C  
ATOM   2590  CD1 LEU   321      -5.577  15.962  41.231  1.00176.23           C  
ATOM   2591  CD2 LEU   321      -7.578  16.155  39.601  1.00108.65           C  
ATOM   2592  C   LEU   321      -6.760  18.919  42.532  1.00141.36           C  
ATOM   2593  O   LEU   321      -5.583  19.092  42.247  1.00148.84           O  
ATOM   2594  N   LYS   322      -7.701  19.861  42.354  1.00189.20           N  
ATOM   2595  CA  LYS   322      -7.409  21.072  41.648  1.00191.75           C  
ATOM   2596  CB  LYS   322      -8.589  22.059  41.657  1.00200.01           C  
ATOM   2597  CG  LYS   322      -9.807  21.543  40.887  1.00190.57           C  
ATOM   2598  CD  LYS   322     -11.073  22.380  41.082  1.00186.77           C  
ATOM   2599  CE  LYS   322     -11.291  23.414  39.976  1.00176.84           C  
ATOM   2600  NZ  LYS   322     -12.532  24.179  40.229  1.00191.34           N1+
ATOM   2601  C   LYS   322      -6.237  21.732  42.305  1.00178.21           C  
ATOM   2602  O   LYS   322      -5.343  22.228  41.621  1.00137.24           O  
ATOM   2603  N   ALA   323      -6.190  21.742  43.650  1.00202.00           N  
ATOM   2604  CA  ALA   323      -5.071  22.367  44.295  1.00213.10           C  
ATOM   2605  CB  ALA   323      -5.206  22.399  45.826  1.00196.12           C  
ATOM   2606  C   ALA   323      -3.807  21.622  43.977  1.00201.46           C  
ATOM   2607  O   ALA   323      -2.825  22.213  43.533  1.00178.23           O  
ATOM   2608  N   ARG   324      -3.821  20.286  44.135  1.00222.83           N  
ATOM   2609  CA  ARG   324      -2.639  19.488  43.957  1.00212.52           C  
ATOM   2610  CB  ARG   324      -2.798  18.037  44.443  1.00190.89           C  
ATOM   2611  CG  ARG   324      -1.515  17.216  44.298  1.00172.03           C  
ATOM   2612  CD  ARG   324      -1.483  15.951  45.159  1.00  0.00           C  
ATOM   2613  NE  ARG   324      -1.299  16.379  46.577  1.00  0.00           N  
ATOM   2614  CZ  ARG   324      -0.043  16.574  47.073  1.00  0.00           C  
ATOM   2615  NH1 ARG   324       1.045  16.396  46.267  1.00  0.00           N1+
ATOM   2616  NH2 ARG   324       0.130  16.949  48.375  1.00  0.00           N  
ATOM   2617  C   ARG   324      -2.219  19.483  42.516  1.00200.43           C  
ATOM   2618  O   ARG   324      -1.082  19.135  42.204  1.00236.47           O  
ATOM   2619  N   ILE   325      -3.168  19.734  41.595  1.00151.96           N  
ATOM   2620  CA  ILE   325      -2.910  19.809  40.184  1.00147.44           C  
ATOM   2621  CB  ILE   325      -4.155  19.926  39.351  1.00156.73           C  
ATOM   2622  CG2 ILE   325      -3.726  20.198  37.899  1.00  0.00           C  
ATOM   2623  CG1 ILE   325      -5.046  18.684  39.506  1.00  0.00           C  
ATOM   2624  CD1 ILE   325      -6.427  18.860  38.875  1.00167.42           C  
ATOM   2625  C   ILE   325      -2.117  21.040  39.912  1.00158.45           C  
ATOM   2626  O   ILE   325      -1.158  21.025  39.146  1.00 90.49           O  
ATOM   2627  N   GLN   326      -2.560  22.148  40.527  1.00184.48           N  
ATOM   2628  CA  GLN   326      -1.963  23.448  40.467  1.00186.23           C  
ATOM   2629  CB  GLN   326      -2.799  24.484  41.231  1.00213.18           C  
ATOM   2630  CG  GLN   326      -2.104  25.829  41.418  1.00213.40           C  
ATOM   2631  CD  GLN   326      -2.971  26.651  42.363  1.00218.28           C  
ATOM   2632  OE1 GLN   326      -4.145  26.899  42.099  1.00209.82           O  
ATOM   2633  NE2 GLN   326      -2.379  27.073  43.512  1.00216.83           N  
ATOM   2634  C   GLN   326      -0.656  23.363  41.170  1.00190.95           C  
ATOM   2635  O   GLN   326       0.293  24.072  40.841  1.00205.45           O  
ATOM   2636  N   GLN   327      -0.585  22.498  42.193  1.00192.04           N  
ATOM   2637  CA  GLN   327       0.624  22.413  42.945  1.00204.50           C  
ATOM   2638  CB  GLN   327       0.577  21.306  44.013  1.00207.82           C  
ATOM   2639  CG  GLN   327      -0.439  21.555  45.130  1.00213.60           C  
ATOM   2640  CD  GLN   327       0.114  22.638  46.045  1.00232.34           C  
ATOM   2641  OE1 GLN   327       0.385  22.391  47.219  1.00234.10           O  
ATOM   2642  NE2 GLN   327       0.289  23.871  45.499  1.00247.33           N  
ATOM   2643  C   GLN   327       1.722  22.059  41.994  1.00209.21           C  
ATOM   2644  O   GLN   327       2.790  22.668  42.019  1.00199.18           O  
ATOM   2645  N   ASP   328       1.499  21.038  41.148  1.00230.62           N  
ATOM   2646  CA  ASP   328       2.496  20.669  40.186  1.00228.28           C  
ATOM   2647  CB  ASP   328       2.265  19.249  39.648  1.00211.03           C  
ATOM   2648  CG  ASP   328       2.459  18.305  40.825  1.00167.41           C  
ATOM   2649  OD1 ASP   328       2.905  18.787  41.901  1.00176.06           O  
ATOM   2650  OD2 ASP   328       2.164  17.090  40.668  1.00114.24           O1-
ATOM   2651  C   ASP   328       2.548  21.607  39.004  1.00232.72           C  
ATOM   2652  O   ASP   328       3.602  22.162  38.697  1.00237.81           O  
ATOM   2653  N   THR   329       1.408  21.785  38.291  1.00206.50           N  
ATOM   2654  CA  THR   329       1.385  22.598  37.099  1.00184.14           C  
ATOM   2655  CB  THR   329       0.177  22.349  36.238  1.00170.53           C  
ATOM   2656  OG1 THR   329       0.266  23.126  35.058  1.00204.69           O  
ATOM   2657  CG2 THR   329      -1.104  22.713  36.995  1.00160.59           C  
ATOM   2658  C   THR   329       1.473  24.060  37.399  1.00198.51           C  
ATOM   2659  O   THR   329       2.311  24.774  36.850  1.00197.62           O  
ATOM   2660  N   GLY   330       0.621  24.548  38.311  1.00201.84           N  
ATOM   2661  CA  GLY   330       0.685  25.929  38.683  1.00194.35           C  
ATOM   2662  C   GLY   330      -0.374  26.733  37.997  1.00206.26           C  
ATOM   2663  O   GLY   330      -0.436  27.941  38.219  1.00212.69           O  
ATOM   2664  N   ILE   331      -1.218  26.120  37.138  1.00222.87           N  
ATOM   2665  CA  ILE   331      -2.302  26.881  36.588  1.00215.47           C  
ATOM   2666  CB  ILE   331      -2.577  26.579  35.131  1.00208.13           C  
ATOM   2667  CG2 ILE   331      -2.910  25.086  34.956  1.00195.06           C  
ATOM   2668  CG1 ILE   331      -3.633  27.546  34.572  1.00225.49           C  
ATOM   2669  CD1 ILE   331      -3.146  28.992  34.491  1.00223.42           C  
ATOM   2670  C   ILE   331      -3.487  26.545  37.454  1.00214.95           C  
ATOM   2671  O   ILE   331      -4.022  25.438  37.428  1.00197.29           O  
ATOM   2672  N   PRO   332      -3.901  27.529  38.218  1.00183.90           N  
ATOM   2673  CA  PRO   332      -4.875  27.387  39.272  1.00162.68           C  
ATOM   2674  CD  PRO   332      -3.125  28.750  38.350  1.00159.61           C  
ATOM   2675  CB  PRO   332      -4.849  28.707  40.042  1.00148.46           C  
ATOM   2676  CG  PRO   332      -3.461  29.295  39.744  1.00161.24           C  
ATOM   2677  C   PRO   332      -6.246  27.071  38.774  1.00194.44           C  
ATOM   2678  O   PRO   332      -6.527  27.296  37.601  1.00216.77           O  
ATOM   2679  N   GLU   333      -7.141  26.669  39.695  1.00196.55           N  
ATOM   2680  CA  GLU   333      -8.451  26.148  39.415  1.00216.70           C  
ATOM   2681  CB  GLU   333      -9.318  26.045  40.682  1.00220.91           C  
ATOM   2682  CG  GLU   333      -8.796  25.035  41.703  1.00238.93           C  
ATOM   2683  CD  GLU   333      -7.625  25.643  42.467  1.00204.82           C  
ATOM   2684  OE1 GLU   333      -7.347  26.860  42.295  1.00164.11           O  
ATOM   2685  OE2 GLU   333      -6.991  24.884  43.248  1.00172.11           O1-
ATOM   2686  C   GLU   333      -9.180  27.049  38.469  1.00236.54           C  
ATOM   2687  O   GLU   333      -9.910  26.570  37.602  1.00236.60           O  
ATOM   2688  N   GLU   334      -8.968  28.371  38.572  1.00255.74           N  
ATOM   2689  CA  GLU   334      -9.692  29.315  37.772  1.00259.78           C  
ATOM   2690  CB  GLU   334      -9.263  30.772  38.013  1.00280.95           C  
ATOM   2691  CG  GLU   334      -9.911  31.383  39.257  1.00277.40           C  
ATOM   2692  CD  GLU   334      -9.518  30.558  40.472  1.00272.35           C  
ATOM   2693  OE1 GLU   334      -8.292  30.393  40.709  1.00274.79           O  
ATOM   2694  OE2 GLU   334     -10.444  30.079  41.179  1.00267.67           O1-
ATOM   2695  C   GLU   334      -9.533  29.005  36.317  1.00249.22           C  
ATOM   2696  O   GLU   334     -10.396  29.381  35.529  1.00245.72           O  
ATOM   2697  N   ASP   335      -8.414  28.391  35.888  1.00228.89           N  
ATOM   2698  CA  ASP   335      -8.332  28.059  34.491  1.00235.91           C  
ATOM   2699  CB  ASP   335      -7.175  28.776  33.778  1.00233.21           C  
ATOM   2700  CG  ASP   335      -7.514  30.259  33.711  1.00228.97           C  
ATOM   2701  OD1 ASP   335      -8.666  30.618  34.076  1.00  0.00           O  
ATOM   2702  OD2 ASP   335      -6.629  31.053  33.293  1.00  0.00           O1-
ATOM   2703  C   ASP   335      -8.096  26.580  34.346  1.00232.75           C  
ATOM   2704  O   ASP   335      -7.238  26.165  33.567  1.00207.50           O  
ATOM   2705  N   GLN   336      -8.879  25.732  35.049  1.00203.13           N  
ATOM   2706  CA  GLN   336      -8.625  24.322  34.972  1.00161.01           C  
ATOM   2707  CB  GLN   336      -8.331  23.682  36.339  1.00184.61           C  
ATOM   2708  CG  GLN   336      -7.037  24.199  36.970  1.00203.39           C  
ATOM   2709  CD  GLN   336      -6.847  23.503  38.308  1.00191.45           C  
ATOM   2710  OE1 GLN   336      -7.591  22.589  38.659  1.00172.54           O  
ATOM   2711  NE2 GLN   336      -5.814  23.942  39.076  1.00183.09           N  
ATOM   2712  C   GLN   336      -9.804  23.610  34.383  1.00144.07           C  
ATOM   2713  O   GLN   336     -10.905  23.629  34.935  1.00138.28           O  
ATOM   2714  N   GLU   337      -9.590  22.927  33.237  1.00153.42           N  
ATOM   2715  CA  GLU   337     -10.695  22.238  32.642  1.00195.67           C  
ATOM   2716  CB  GLU   337     -10.902  22.558  31.152  1.00210.59           C  
ATOM   2717  CG  GLU   337     -11.357  23.998  30.909  1.00216.91           C  
ATOM   2718  CD  GLU   337     -11.680  24.149  29.430  1.00214.60           C  
ATOM   2719  OE1 GLU   337     -10.982  23.507  28.601  1.00182.55           O  
ATOM   2720  OE2 GLU   337     -12.634  24.907  29.110  1.00239.20           O1-
ATOM   2721  C   GLU   337     -10.465  20.766  32.772  1.00212.34           C  
ATOM   2722  O   GLU   337      -9.664  20.174  32.051  1.00209.14           O  
ATOM   2723  N   LEU   338     -11.211  20.132  33.691  1.00202.72           N  
ATOM   2724  CA  LEU   338     -11.069  18.735  33.965  1.00152.42           C  
ATOM   2725  CB  LEU   338     -11.148  18.497  35.476  1.00144.65           C  
ATOM   2726  CG  LEU   338      -9.980  19.161  36.234  1.00151.97           C  
ATOM   2727  CD1 LEU   338     -10.172  19.106  37.755  1.00168.29           C  
ATOM   2728  CD2 LEU   338      -8.639  18.542  35.816  1.00179.30           C  
ATOM   2729  C   LEU   338     -12.196  18.041  33.264  1.00152.46           C  
ATOM   2730  O   LEU   338     -13.362  18.235  33.612  1.00185.06           O  
ATOM   2731  N   LEU   339     -11.863  17.208  32.250  1.00186.66           N  
ATOM   2732  CA  LEU   339     -12.891  16.600  31.445  1.00208.57           C  
ATOM   2733  CB  LEU   339     -12.768  17.008  29.966  1.00216.94           C  
ATOM   2734  CG  LEU   339     -12.676  18.532  29.736  1.00207.54           C  
ATOM   2735  CD1 LEU   339     -12.574  18.866  28.239  1.00203.31           C  
ATOM   2736  CD2 LEU   339     -13.803  19.296  30.447  1.00214.25           C  
ATOM   2737  C   LEU   339     -12.789  15.095  31.472  1.00185.24           C  
ATOM   2738  O   LEU   339     -12.066  14.486  30.683  1.00128.80           O  
ATOM   2739  N   GLN   340     -13.593  14.449  32.335  1.00185.04           N  
ATOM   2740  CA  GLN   340     -13.600  13.016  32.441  1.00179.32           C  
ATOM   2741  CB  GLN   340     -14.574  12.516  33.519  1.00197.86           C  
ATOM   2742  CG  GLN   340     -16.038  12.848  33.215  1.00213.36           C  
ATOM   2743  CD  GLN   340     -16.898  12.305  34.345  1.00222.24           C  
ATOM   2744  OE1 GLN   340     -17.817  12.976  34.814  1.00237.11           O  
ATOM   2745  NE2 GLN   340     -16.602  11.057  34.794  1.00212.29           N  
ATOM   2746  C   GLN   340     -14.084  12.487  31.129  1.00195.97           C  
ATOM   2747  O   GLN   340     -15.122  12.914  30.629  1.00238.60           O  
ATOM   2748  N   GLU   341     -13.337  11.536  30.529  1.00204.25           N  
ATOM   2749  CA  GLU   341     -13.736  11.012  29.253  1.00199.49           C  
ATOM   2750  CB  GLU   341     -15.113  10.319  29.292  1.00189.61           C  
ATOM   2751  CG  GLU   341     -15.479   9.549  28.020  1.00  0.00           C  
ATOM   2752  CD  GLU   341     -16.876   8.973  28.204  1.00  0.00           C  
ATOM   2753  OE1 GLU   341     -17.762   9.719  28.701  1.00  0.00           O  
ATOM   2754  OE2 GLU   341     -17.079   7.781  27.851  1.00  0.00           O1-
ATOM   2755  C   GLU   341     -13.838  12.187  28.327  1.00168.69           C  
ATOM   2756  O   GLU   341     -13.293  13.248  28.617  1.00102.64           O  
ATOM   2757  N   ALA   342     -14.362  11.972  27.104  1.00184.27           N  
ATOM   2758  CA  ALA   342     -14.766  13.036  26.236  1.00216.43           C  
ATOM   2759  CB  ALA   342     -14.983  12.574  24.785  1.00203.38           C  
ATOM   2760  C   ALA   342     -16.077  13.558  26.742  1.00236.03           C  
ATOM   2761  O   ALA   342     -16.366  14.752  26.704  1.00227.23           O  
ATOM   2762  N   GLY   343     -16.928  12.633  27.224  1.00218.35           N  
ATOM   2763  CA  GLY   343     -18.249  13.011  27.615  1.00215.15           C  
ATOM   2764  C   GLY   343     -18.221  13.598  28.979  1.00211.78           C  
ATOM   2765  O   GLY   343     -17.834  12.934  29.942  1.00235.54           O  
ATOM   2766  N   LEU   344     -18.642  14.881  29.055  1.00189.29           N  
ATOM   2767  CA  LEU   344     -18.845  15.597  30.281  1.00211.90           C  
ATOM   2768  CB  LEU   344     -19.109  14.746  31.538  1.00193.00           C  
ATOM   2769  CG  LEU   344     -20.480  14.051  31.549  1.00225.80           C  
ATOM   2770  CD1 LEU   344     -20.703  13.301  32.872  1.00212.16           C  
ATOM   2771  CD2 LEU   344     -21.609  15.044  31.232  1.00260.60           C  
ATOM   2772  C   LEU   344     -17.731  16.522  30.611  1.00201.63           C  
ATOM   2773  O   LEU   344     -16.841  16.817  29.814  1.00160.57           O  
ATOM   2774  N   ALA   345     -17.865  17.057  31.838  1.00213.61           N  
ATOM   2775  CA  ALA   345     -16.951  17.894  32.546  1.00208.68           C  
ATOM   2776  CB  ALA   345     -17.456  19.332  32.748  1.00237.45           C  
ATOM   2777  C   ALA   345     -16.911  17.238  33.888  1.00189.01           C  
ATOM   2778  O   ALA   345     -17.679  16.308  34.131  1.00169.44           O  
ATOM   2779  N   LEU   346     -16.020  17.675  34.799  1.00185.60           N  
ATOM   2780  CA  LEU   346     -15.928  16.927  36.021  1.00198.26           C  
ATOM   2781  CB  LEU   346     -14.606  17.069  36.781  1.00223.25           C  
ATOM   2782  CG  LEU   346     -13.416  16.605  35.948  1.00190.23           C  
ATOM   2783  CD1 LEU   346     -12.258  16.151  36.845  1.00155.20           C  
ATOM   2784  CD2 LEU   346     -13.861  15.590  34.897  1.00183.40           C  
ATOM   2785  C   LEU   346     -16.982  17.315  37.002  1.00175.09           C  
ATOM   2786  O   LEU   346     -16.987  18.424  37.534  1.00159.14           O  
ATOM   2787  N   ILE   347     -17.871  16.355  37.325  1.00207.33           N  
ATOM   2788  CA  ILE   347     -18.887  16.632  38.290  1.00248.65           C  
ATOM   2789  CB  ILE   347     -20.111  15.778  38.136  1.00263.25           C  
ATOM   2790  CG2 ILE   347     -21.026  16.047  39.343  1.00  0.00           C  
ATOM   2791  CG1 ILE   347     -20.783  16.052  36.780  1.00  0.00           C  
ATOM   2792  CD1 ILE   347     -21.226  17.505  36.607  1.00  0.00           C  
ATOM   2793  C   ILE   347     -18.289  16.334  39.627  1.00237.95           C  
ATOM   2794  O   ILE   347     -18.199  15.196  40.082  1.00247.44           O  
ATOM   2795  N   PRO   348     -17.934  17.406  40.267  1.00217.47           N  
ATOM   2796  CA  PRO   348     -17.250  17.417  41.532  1.00228.43           C  
ATOM   2797  CD  PRO   348     -18.474  18.710  39.919  1.00  0.00           C  
ATOM   2798  CB  PRO   348     -17.004  18.894  41.834  1.00220.41           C  
ATOM   2799  CG  PRO   348     -18.184  19.598  41.140  1.00  0.00           C  
ATOM   2800  C   PRO   348     -18.104  16.794  42.591  1.00217.74           C  
ATOM   2801  O   PRO   348     -17.676  16.760  43.743  1.00212.87           O  
ATOM   2802  N   ASP   349     -19.332  16.360  42.257  1.00209.15           N  
ATOM   2803  CA  ASP   349     -20.189  15.812  43.270  1.00233.19           C  
ATOM   2804  CB  ASP   349     -21.558  15.387  42.712  1.00248.90           C  
ATOM   2805  CG  ASP   349     -22.346  16.641  42.358  1.00  0.00           C  
ATOM   2806  OD1 ASP   349     -22.220  17.650  43.103  1.00  0.00           O  
ATOM   2807  OD2 ASP   349     -23.079  16.610  41.334  1.00  0.00           O1-
ATOM   2808  C   ASP   349     -19.576  14.592  43.907  1.00247.98           C  
ATOM   2809  O   ASP   349     -19.380  14.560  45.121  1.00238.08           O  
ATOM   2810  N   LYS   350     -19.195  13.578  43.103  1.00267.50           N  
ATOM   2811  CA  LYS   350     -18.718  12.332  43.650  1.00269.55           C  
ATOM   2812  CB  LYS   350     -18.626  11.193  42.617  1.00274.48           C  
ATOM   2813  CG  LYS   350     -19.895  10.977  41.792  1.00274.85           C  
ATOM   2814  CD  LYS   350     -20.122  12.085  40.759  1.00273.73           C  
ATOM   2815  CE  LYS   350     -21.253  11.793  39.772  1.00  0.00           C  
ATOM   2816  NZ  LYS   350     -22.558  12.119  40.387  1.00  0.00           N1+
ATOM   2817  C   LYS   350     -17.325  12.517  44.169  1.00265.36           C  
ATOM   2818  O   LYS   350     -16.668  13.526  43.922  1.00254.69           O  
ATOM   2819  N   PRO   351     -16.889  11.550  44.936  1.00251.83           N  
ATOM   2820  CA  PRO   351     -15.543  11.501  45.441  1.00244.99           C  
ATOM   2821  CD  PRO   351     -17.800  10.724  45.710  1.00242.52           C  
ATOM   2822  CB  PRO   351     -15.570  10.524  46.619  1.00239.41           C  
ATOM   2823  CG  PRO   351     -16.880   9.735  46.441  1.00238.68           C  
ATOM   2824  C   PRO   351     -14.676  11.053  44.297  1.00242.65           C  
ATOM   2825  O   PRO   351     -15.216  10.640  43.275  1.00261.57           O  
ATOM   2826  N   ALA   352     -13.340  11.124  44.454  1.00187.44           N  
ATOM   2827  CA  ALA   352     -12.349  10.827  43.451  1.00173.17           C  
ATOM   2828  CB  ALA   352     -10.918  11.112  43.936  1.00165.30           C  
ATOM   2829  C   ALA   352     -12.393   9.386  43.015  1.00161.94           C  
ATOM   2830  O   ALA   352     -11.950   9.051  41.917  1.00144.27           O  
ATOM   2831  N   THR   353     -12.852   8.492  43.907  1.00198.58           N  
ATOM   2832  CA  THR   353     -12.880   7.062  43.747  1.00192.49           C  
ATOM   2833  CB  THR   353     -13.277   6.372  45.017  1.00175.70           C  
ATOM   2834  OG1 THR   353     -12.374   6.725  46.054  1.00106.47           O  
ATOM   2835  CG2 THR   353     -13.247   4.852  44.788  1.00165.91           C  
ATOM   2836  C   THR   353     -13.818   6.592  42.668  1.00187.97           C  
ATOM   2837  O   THR   353     -13.655   5.491  42.149  1.00186.47           O  
ATOM   2838  N   GLN   354     -14.884   7.341  42.354  1.00188.56           N  
ATOM   2839  CA  GLN   354     -15.801   6.903  41.331  1.00210.34           C  
ATOM   2840  CB  GLN   354     -17.005   7.848  41.186  1.00223.63           C  
ATOM   2841  CG  GLN   354     -17.866   7.946  42.444  1.00230.65           C  
ATOM   2842  CD  GLN   354     -18.666   6.660  42.575  1.00242.84           C  
ATOM   2843  OE1 GLN   354     -18.396   5.673  41.894  1.00237.23           O  
ATOM   2844  NE2 GLN   354     -19.683   6.673  43.478  1.00256.62           N  
ATOM   2845  C   GLN   354     -15.095   6.905  40.010  1.00197.72           C  
ATOM   2846  O   GLN   354     -15.350   6.089  39.127  1.00197.65           O  
ATOM   2847  N   CYS   355     -14.235   7.912  39.852  1.00174.60           N  
ATOM   2848  CA  CYS   355     -13.467   8.291  38.714  1.00195.71           C  
ATOM   2849  CB  CYS   355     -13.221   9.769  38.868  1.00219.78           C  
ATOM   2850  SG  CYS   355     -14.899  10.488  38.988  1.00  0.00           S  
ATOM   2851  C   CYS   355     -12.234   7.458  38.511  1.00207.33           C  
ATOM   2852  O   CYS   355     -11.549   7.629  37.501  1.00202.84           O  
ATOM   2853  N   ILE   356     -11.861   6.605  39.491  1.00230.30           N  
ATOM   2854  CA  ILE   356     -10.613   5.903  39.376  1.00207.96           C  
ATOM   2855  CB  ILE   356     -10.252   5.178  40.659  1.00159.34           C  
ATOM   2856  CG2 ILE   356     -11.316   4.108  40.960  1.00189.47           C  
ATOM   2857  CG1 ILE   356      -8.796   4.662  40.654  1.00168.17           C  
ATOM   2858  CD1 ILE   356      -8.502   3.518  39.683  1.00  0.00           C  
ATOM   2859  C   ILE   356     -10.571   4.972  38.191  1.00189.74           C  
ATOM   2860  O   ILE   356      -9.872   5.290  37.236  1.00172.40           O  
ATOM   2861  N   SER   357     -11.377   3.882  38.156  1.00200.58           N  
ATOM   2862  CA  SER   357     -11.429   2.936  37.060  1.00196.77           C  
ATOM   2863  CB  SER   357     -12.396   3.354  35.935  1.00206.51           C  
ATOM   2864  OG  SER   357     -11.950   4.558  35.328  1.00  0.00           O  
ATOM   2865  C   SER   357     -10.080   2.669  36.435  1.00198.26           C  
ATOM   2866  O   SER   357      -9.647   3.420  35.566  1.00184.87           O  
ATOM   2867  N   ASP   358      -9.343   1.613  36.856  1.00258.82           N  
ATOM   2868  CA  ASP   358      -8.059   1.425  36.228  1.00271.44           C  
ATOM   2869  CB  ASP   358      -6.881   1.731  37.174  1.00214.67           C  
ATOM   2870  CG  ASP   358      -5.593   1.883  36.371  1.00174.68           C  
ATOM   2871  OD1 ASP   358      -5.672   2.015  35.121  1.00146.34           O  
ATOM   2872  OD2 ASP   358      -4.506   1.871  37.008  1.00179.33           O1-
ATOM   2873  C   ASP   358      -7.925   0.008  35.811  1.00241.01           C  
ATOM   2874  O   ASP   358      -8.689  -0.847  36.252  1.00238.06           O  
ATOM   2875  N   GLY   359      -6.976  -0.239  34.884  1.00190.13           N  
ATOM   2876  CA  GLY   359      -6.577  -1.565  34.530  1.00185.13           C  
ATOM   2877  C   GLY   359      -7.159  -1.997  33.232  1.00206.41           C  
ATOM   2878  O   GLY   359      -6.477  -2.664  32.456  1.00214.97           O  
ATOM   2879  N   LYS   360      -8.430  -1.657  32.949  1.00220.79           N  
ATOM   2880  CA  LYS   360      -8.922  -2.094  31.679  1.00231.60           C  
ATOM   2881  CB  LYS   360      -9.469  -3.529  31.679  1.00223.43           C  
ATOM   2882  CG  LYS   360      -8.313  -4.530  31.628  1.00  0.00           C  
ATOM   2883  CD  LYS   360      -8.661  -5.973  31.981  1.00  0.00           C  
ATOM   2884  CE  LYS   360      -7.439  -6.890  31.897  1.00  0.00           C  
ATOM   2885  NZ  LYS   360      -7.706  -8.169  32.585  1.00  0.00           N1+
ATOM   2886  C   LYS   360      -9.969  -1.133  31.164  1.00206.99           C  
ATOM   2887  O   LYS   360     -11.006  -0.953  31.796  1.00188.16           O  
ATOM   2888  N   LEU   361      -9.814  -0.701  29.886  1.00202.87           N  
ATOM   2889  CA  LEU   361     -10.639   0.121  29.013  1.00195.23           C  
ATOM   2890  CB  LEU   361     -10.704  -0.417  27.565  1.00196.71           C  
ATOM   2891  CG  LEU   361      -9.393  -0.569  26.751  1.00  0.00           C  
ATOM   2892  CD1 LEU   361      -9.701  -1.122  25.347  1.00  0.00           C  
ATOM   2893  CD2 LEU   361      -8.589   0.732  26.653  1.00  0.00           C  
ATOM   2894  C   LEU   361     -12.074   0.284  29.469  1.00171.57           C  
ATOM   2895  O   LEU   361     -12.464   1.411  29.768  1.00171.08           O  
ATOM   2896  N   ASN   362     -12.872  -0.824  29.537  1.00149.59           N  
ATOM   2897  CA  ASN   362     -14.252  -0.907  29.999  1.00159.73           C  
ATOM   2898  CB  ASN   362     -14.666  -2.331  30.410  1.00  0.00           C  
ATOM   2899  CG  ASN   362     -14.769  -3.208  29.176  1.00  0.00           C  
ATOM   2900  OD1 ASN   362     -13.773  -3.511  28.522  1.00  0.00           O  
ATOM   2901  ND2 ASN   362     -16.014  -3.650  28.858  1.00  0.00           N  
ATOM   2902  C   ASN   362     -14.429  -0.057  31.221  1.00170.61           C  
ATOM   2903  O   ASN   362     -15.229   0.880  31.237  1.00129.98           O  
ATOM   2904  N   GLU   363     -13.696  -0.395  32.294  1.00  0.00           N  
ATOM   2905  CA  GLU   363     -13.691   0.418  33.471  1.00  0.00           C  
ATOM   2906  CB  GLU   363     -14.219  -0.295  34.712  1.00  0.00           C  
ATOM   2907  CG  GLU   363     -15.735  -0.530  34.652  1.00  0.00           C  
ATOM   2908  CD  GLU   363     -16.190  -1.359  35.847  1.00  0.00           C  
ATOM   2909  OE1 GLU   363     -15.769  -2.540  35.936  1.00  0.00           O  
ATOM   2910  OE2 GLU   363     -16.974  -0.831  36.681  1.00  0.00           O1-
ATOM   2911  C   GLU   363     -12.264   0.767  33.721  1.00  0.00           C  
ATOM   2912  O   GLU   363     -11.594   0.182  34.574  1.00  0.00           O  
ATOM   2913  N   GLY   364     -11.757   1.748  32.962  1.00  0.00           N  
ATOM   2914  CA  GLY   364     -10.392   2.065  33.166  1.00  0.00           C  
ATOM   2915  C   GLY   364     -10.091   3.286  32.409  1.00  0.00           C  
ATOM   2916  O   GLY   364     -10.875   4.232  32.390  1.00  0.00           O  
ATOM   2917  N   HIS   365      -8.905   3.293  31.787  1.00  0.00           N  
ATOM   2918  CA  HIS   365      -8.548   4.424  30.992  1.00  0.00           C  
ATOM   2919  ND1 HIS   365      -5.461   3.905  32.465  1.00  0.00           N  
ATOM   2920  CG  HIS   365      -6.035   4.801  31.588  1.00  0.00           C  
ATOM   2921  CB  HIS   365      -7.076   4.444  30.551  1.00  0.00           C  
ATOM   2922  NE2 HIS   365      -4.422   5.847  32.789  1.00  0.00           N  
ATOM   2923  CD2 HIS   365      -5.389   5.984  31.809  1.00  0.00           C  
ATOM   2924  CE1 HIS   365      -4.504   4.582  33.153  1.00  0.00           C  
ATOM   2925  C   HIS   365      -9.414   4.300  29.788  1.00  0.00           C  
ATOM   2926  O   HIS   365      -9.591   3.195  29.276  1.00  0.00           O  
ATOM   2927  N   THR   366     -10.011   5.423  29.352  1.00  0.00           N  
ATOM   2928  CA  THR   366     -10.950   5.302  28.288  1.00  0.00           C  
ATOM   2929  CB  THR   366     -12.123   6.214  28.455  1.00  0.00           C  
ATOM   2930  OG1 THR   366     -12.691   6.023  29.740  1.00  0.00           O  
ATOM   2931  CG2 THR   366     -13.174   5.829  27.402  1.00  0.00           C  
ATOM   2932  C   THR   366     -10.240   5.645  27.029  1.00  0.00           C  
ATOM   2933  O   THR   366     -10.022   6.814  26.736  1.00  0.00           O  
ATOM   2934  N   LEU   367      -9.869   4.598  26.263  1.00  0.00           N  
ATOM   2935  CA  LEU   367      -9.132   4.644  25.028  1.00  0.00           C  
ATOM   2936  CB  LEU   367      -9.954   4.961  23.762  1.00  0.00           C  
ATOM   2937  CG  LEU   367     -10.913   3.841  23.295  1.00  0.00           C  
ATOM   2938  CD1 LEU   367     -11.674   4.271  22.031  1.00  0.00           C  
ATOM   2939  CD2 LEU   367     -10.189   2.496  23.093  1.00  0.00           C  
ATOM   2940  C   LEU   367      -7.980   5.592  25.098  1.00  0.00           C  
ATOM   2941  O   LEU   367      -7.861   6.491  24.263  1.00  0.00           O  
ATOM   2942  N   ASP   368      -7.097   5.326  26.076  1.00  0.00           N  
ATOM   2943  CA  ASP   368      -5.876   5.989  26.427  1.00  0.00           C  
ATOM   2944  CB  ASP   368      -5.069   6.666  25.292  1.00  0.00           C  
ATOM   2945  CG  ASP   368      -3.587   6.499  25.627  1.00  0.00           C  
ATOM   2946  OD1 ASP   368      -3.095   7.078  26.631  1.00  0.00           O  
ATOM   2947  OD2 ASP   368      -2.928   5.747  24.861  1.00  0.00           O1-
ATOM   2948  C   ASP   368      -6.204   6.951  27.510  1.00  0.00           C  
ATOM   2949  O   ASP   368      -5.934   6.647  28.669  1.00  0.00           O  
ATOM   2950  N   MET   369      -6.808   8.123  27.224  1.00  0.00           N  
ATOM   2951  CA  MET   369      -7.042   8.928  28.391  1.00  0.00           C  
ATOM   2952  CB  MET   369      -6.233  10.229  28.486  1.00  0.00           C  
ATOM   2953  CG  MET   369      -4.752   9.999  28.747  1.00  0.00           C  
ATOM   2954  SD  MET   369      -4.393   9.238  30.348  1.00  0.00           S  
ATOM   2955  CE  MET   369      -2.892   8.345  29.845  1.00  0.00           C  
ATOM   2956  C   MET   369      -8.474   9.305  28.530  1.00  0.00           C  
ATOM   2957  O   MET   369      -9.192   9.568  27.566  1.00  0.00           O  
ATOM   2958  N   ASP   370      -8.861   9.359  29.816  1.00216.67           N  
ATOM   2959  CA  ASP   370     -10.126   9.647  30.400  1.00215.68           C  
ATOM   2960  CB  ASP   370     -10.272   8.698  31.615  1.00194.83           C  
ATOM   2961  CG  ASP   370     -11.694   8.397  32.061  1.00211.27           C  
ATOM   2962  OD1 ASP   370     -12.669   8.566  31.282  1.00213.44           O  
ATOM   2963  OD2 ASP   370     -11.808   7.968  33.238  1.00216.43           O1-
ATOM   2964  C   ASP   370      -9.979  11.071  30.818  1.00194.66           C  
ATOM   2965  O   ASP   370     -10.197  11.967  30.004  1.00178.25           O  
ATOM   2966  N   LEU   371      -9.582  11.331  32.075  1.00177.42           N  
ATOM   2967  CA  LEU   371      -9.451  12.695  32.498  1.00168.43           C  
ATOM   2968  CB  LEU   371      -9.145  12.916  33.996  1.00144.53           C  
ATOM   2969  CG  LEU   371     -10.215  12.688  35.097  1.00185.50           C  
ATOM   2970  CD1 LEU   371     -10.623  11.218  35.290  1.00189.18           C  
ATOM   2971  CD2 LEU   371      -9.777  13.331  36.428  1.00206.94           C  
ATOM   2972  C   LEU   371      -8.262  13.314  31.795  1.00168.30           C  
ATOM   2973  O   LEU   371      -7.094  13.010  32.047  1.00163.12           O  
ATOM   2974  N   VAL   372      -8.605  14.210  30.859  1.00165.45           N  
ATOM   2975  CA  VAL   372      -7.718  15.121  30.187  1.00172.72           C  
ATOM   2976  CB  VAL   372      -8.057  15.343  28.741  1.00151.35           C  
ATOM   2977  CG1 VAL   372      -7.889  14.010  27.993  1.00105.73           C  
ATOM   2978  CG2 VAL   372      -9.476  15.930  28.651  1.00136.31           C  
ATOM   2979  C   VAL   372      -7.922  16.413  30.928  1.00173.95           C  
ATOM   2980  O   VAL   372      -8.732  16.449  31.853  1.00175.13           O  
ATOM   2981  N   PHE   373      -7.169  17.488  30.602  1.00162.16           N  
ATOM   2982  CA  PHE   373      -7.263  18.681  31.413  1.00180.85           C  
ATOM   2983  CB  PHE   373      -6.597  18.426  32.783  1.00183.87           C  
ATOM   2984  CG  PHE   373      -6.230  19.679  33.502  1.00184.93           C  
ATOM   2985  CD1 PHE   373      -7.170  20.460  34.130  1.00213.83           C  
ATOM   2986  CD2 PHE   373      -4.910  20.073  33.535  1.00189.79           C  
ATOM   2987  CE1 PHE   373      -6.795  21.607  34.790  1.00231.93           C  
ATOM   2988  CE2 PHE   373      -4.528  21.218  34.193  1.00198.85           C  
ATOM   2989  CZ  PHE   373      -5.474  21.988  34.825  1.00222.73           C  
ATOM   2990  C   PHE   373      -6.629  19.885  30.749  1.00192.98           C  
ATOM   2991  O   PHE   373      -5.474  19.841  30.337  1.00196.71           O  
ATOM   2992  N   LEU   374      -7.339  21.040  30.702  1.00175.03           N  
ATOM   2993  CA  LEU   374      -6.827  22.176  29.961  1.00142.44           C  
ATOM   2994  CB  LEU   374      -7.695  22.553  28.747  1.00125.77           C  
ATOM   2995  CG  LEU   374      -7.791  21.440  27.685  1.00115.88           C  
ATOM   2996  CD1 LEU   374      -8.604  20.239  28.198  1.00 97.92           C  
ATOM   2997  CD2 LEU   374      -8.303  21.989  26.344  1.00 95.89           C  
ATOM   2998  C   LEU   374      -6.638  23.440  30.779  1.00138.19           C  
ATOM   2999  O   LEU   374      -7.200  23.616  31.859  1.00114.60           O  
ATOM   3000  N   PHE   375      -5.762  24.318  30.224  1.00161.91           N  
ATOM   3001  CA  PHE   375      -5.162  25.571  30.656  1.00168.96           C  
ATOM   3002  CB  PHE   375      -3.759  25.754  30.038  1.00171.07           C  
ATOM   3003  CG  PHE   375      -3.822  25.477  28.571  1.00217.27           C  
ATOM   3004  CD1 PHE   375      -3.876  24.176  28.123  1.00177.74           C  
ATOM   3005  CD2 PHE   375      -3.800  26.490  27.642  1.00226.62           C  
ATOM   3006  CE1 PHE   375      -3.928  23.888  26.779  1.00119.71           C  
ATOM   3007  CE2 PHE   375      -3.851  26.209  26.295  1.00214.96           C  
ATOM   3008  CZ  PHE   375      -3.918  24.908  25.860  1.00137.41           C  
ATOM   3009  C   PHE   375      -5.920  26.881  30.584  1.00226.33           C  
ATOM   3010  O   PHE   375      -5.617  27.786  31.359  1.00251.51           O  
ATOM   3011  N   ASP   376      -6.890  27.073  29.674  1.00243.71           N  
ATOM   3012  CA  ASP   376      -7.511  28.375  29.531  1.00206.44           C  
ATOM   3013  CB  ASP   376      -8.211  28.866  30.811  1.00189.97           C  
ATOM   3014  CG  ASP   376      -9.475  28.034  31.002  1.00169.02           C  
ATOM   3015  OD1 ASP   376      -9.824  27.261  30.070  1.00133.71           O  
ATOM   3016  OD2 ASP   376     -10.113  28.165  32.082  1.00153.27           O1-
ATOM   3017  C   ASP   376      -6.551  29.453  29.049  1.00185.91           C  
ATOM   3018  O   ASP   376      -6.423  30.505  29.675  1.00152.23           O  
ATOM   3019  N   ASN   377      -5.847  29.217  27.909  1.00169.75           N  
ATOM   3020  CA  ASN   377      -4.946  30.179  27.302  1.00177.37           C  
ATOM   3021  CB  ASN   377      -3.492  30.075  27.798  1.00188.53           C  
ATOM   3022  CG  ASN   377      -3.405  30.692  29.186  1.00209.40           C  
ATOM   3023  OD1 ASN   377      -3.911  31.787  29.423  1.00175.10           O  
ATOM   3024  ND2 ASN   377      -2.738  29.974  30.129  1.00246.97           N  
ATOM   3025  C   ASN   377      -4.901  29.927  25.816  1.00176.26           C  
ATOM   3026  O   ASN   377      -5.845  29.389  25.238  1.00156.20           O  
ATOM   3027  N   SER   378      -3.806  30.361  25.142  1.00176.69           N  
ATOM   3028  CA  SER   378      -3.703  30.131  23.722  1.00206.96           C  
ATOM   3029  CB  SER   378      -3.569  31.424  22.896  1.00223.73           C  
ATOM   3030  OG  SER   378      -4.748  32.207  23.013  1.00  0.00           O  
ATOM   3031  C   SER   378      -2.480  29.284  23.400  1.00234.78           C  
ATOM   3032  O   SER   378      -1.361  29.702  23.688  1.00228.99           O  
ATOM   3033  N   LYS   379      -2.669  28.072  22.795  1.00245.10           N  
ATOM   3034  CA  LYS   379      -1.589  27.219  22.276  1.00247.44           C  
ATOM   3035  CB  LYS   379      -0.440  27.973  21.585  1.00234.41           C  
ATOM   3036  CG  LYS   379      -0.654  28.103  20.077  1.00228.63           C  
ATOM   3037  CD  LYS   379      -0.787  26.727  19.414  1.00222.18           C  
ATOM   3038  CE  LYS   379      -0.690  26.739  17.889  1.00215.82           C  
ATOM   3039  NZ  LYS   379       0.711  26.510  17.473  1.00211.51           N1+
ATOM   3040  C   LYS   379      -0.978  26.204  23.256  1.00209.16           C  
ATOM   3041  O   LYS   379      -1.755  25.586  23.976  1.00181.23           O  
ATOM   3042  N   ILE   380       0.347  26.414  23.479  1.00174.88           N  
ATOM   3043  CA  ILE   380       1.284  25.794  24.393  1.00194.48           C  
ATOM   3044  CB  ILE   380       0.830  25.633  25.837  1.00188.06           C  
ATOM   3045  CG2 ILE   380       1.978  25.040  26.652  1.00225.06           C  
ATOM   3046  CG1 ILE   380       0.443  26.996  26.446  1.00172.92           C  
ATOM   3047  CD1 ILE   380      -0.071  26.902  27.886  1.00174.14           C  
ATOM   3048  C   ILE   380       1.740  24.500  23.811  1.00217.80           C  
ATOM   3049  O   ILE   380       1.252  23.423  24.150  1.00214.24           O  
ATOM   3050  N   THR   381       2.704  24.597  22.872  1.00224.94           N  
ATOM   3051  CA  THR   381       3.196  23.408  22.260  1.00188.45           C  
ATOM   3052  CB  THR   381       3.222  23.445  20.746  1.00146.91           C  
ATOM   3053  OG1 THR   381       1.984  23.902  20.220  1.00  0.00           O  
ATOM   3054  CG2 THR   381       3.452  22.000  20.236  1.00  0.00           C  
ATOM   3055  C   THR   381       4.612  23.256  22.727  1.00210.05           C  
ATOM   3056  O   THR   381       4.863  22.688  23.782  1.00201.22           O  
ATOM   3057  N   TYR   382       5.556  23.817  21.945  1.00  0.00           N  
ATOM   3058  CA  TYR   382       6.978  23.668  22.105  1.00  0.00           C  
ATOM   3059  CB  TYR   382       7.822  24.421  21.056  1.00  0.00           C  
ATOM   3060  CG  TYR   382       7.958  23.535  19.843  1.00  0.00           C  
ATOM   3061  CD1 TYR   382       8.996  22.624  19.776  1.00  0.00           C  
ATOM   3062  CD2 TYR   382       7.087  23.590  18.771  1.00  0.00           C  
ATOM   3063  CE1 TYR   382       9.168  21.791  18.694  1.00  0.00           C  
ATOM   3064  CE2 TYR   382       7.248  22.759  17.680  1.00  0.00           C  
ATOM   3065  CZ  TYR   382       8.289  21.856  17.642  1.00  0.00           C  
ATOM   3066  OH  TYR   382       8.473  20.998  16.537  1.00  0.00           O  
ATOM   3067  C   TYR   382       7.471  23.901  23.488  1.00  0.00           C  
ATOM   3068  O   TYR   382       7.302  24.974  24.068  1.00  0.00           O  
ATOM   3069  N   GLU   383       8.099  22.802  23.971  1.00  0.00           N  
ATOM   3070  CA  GLU   383       8.704  22.424  25.221  1.00  0.00           C  
ATOM   3071  CB  GLU   383      10.219  22.249  25.133  1.00  0.00           C  
ATOM   3072  CG  GLU   383      10.592  21.162  24.119  1.00  0.00           C  
ATOM   3073  CD  GLU   383      12.099  20.940  24.087  1.00  0.00           C  
ATOM   3074  OE1 GLU   383      12.801  21.488  24.975  1.00  0.00           O  
ATOM   3075  OE2 GLU   383      12.570  20.215  23.171  1.00  0.00           O1-
ATOM   3076  C   GLU   383       8.427  23.399  26.285  1.00  0.00           C  
ATOM   3077  O   GLU   383       9.188  24.340  26.525  1.00  0.00           O  
ATOM   3078  N   THR   384       7.326  23.144  26.992  1.00  0.00           N  
ATOM   3079  CA  THR   384       6.912  24.066  27.988  1.00  0.00           C  
ATOM   3080  CB  THR   384       5.445  24.309  27.868  1.00  0.00           C  
ATOM   3081  OG1 THR   384       5.181  24.775  26.553  1.00  0.00           O  
ATOM   3082  CG2 THR   384       4.993  25.378  28.874  1.00  0.00           C  
ATOM   3083  C   THR   384       7.334  23.576  29.345  1.00  0.00           C  
ATOM   3084  O   THR   384       8.302  24.094  29.901  1.00  0.00           O  
ATOM   3085  N   GLN   385       6.647  22.580  29.940  1.00  0.00           N  
ATOM   3086  CA  GLN   385       7.123  22.105  31.214  1.00  0.00           C  
ATOM   3087  CB  GLN   385       5.999  21.576  32.123  1.00  0.00           C  
ATOM   3088  CG  GLN   385       5.083  22.673  32.680  1.00  0.00           C  
ATOM   3089  CD  GLN   385       4.245  22.029  33.756  1.00  0.00           C  
ATOM   3090  OE1 GLN   385       4.592  20.967  34.267  1.00  0.00           O  
ATOM   3091  NE2 GLN   385       3.122  22.700  34.112  1.00  0.00           N  
ATOM   3092  C   GLN   385       8.151  21.037  30.926  1.00  0.00           C  
ATOM   3093  O   GLN   385       9.332  21.193  31.237  1.00  0.00           O  
ATOM   3094  N   ILE   386       7.716  19.903  30.345  1.00  0.00           N  
ATOM   3095  CA  ILE   386       8.592  18.883  29.840  1.00  0.00           C  
ATOM   3096  CB  ILE   386       8.233  17.493  30.361  1.00  0.00           C  
ATOM   3097  CG2 ILE   386       9.243  16.434  29.875  1.00  0.00           C  
ATOM   3098  CG1 ILE   386       8.241  17.507  31.907  1.00  0.00           C  
ATOM   3099  CD1 ILE   386       7.793  16.188  32.548  1.00  0.00           C  
ATOM   3100  C   ILE   386       8.302  19.118  28.384  1.00  0.00           C  
ATOM   3101  O   ILE   386       7.695  20.137  28.073  1.00  0.00           O  
ATOM   3102  N   SER   387       8.701  18.285  27.429  1.00254.38           N  
ATOM   3103  CA  SER   387       8.419  18.669  26.090  1.00256.92           C  
ATOM   3104  CB  SER   387       9.381  17.915  25.159  1.00248.23           C  
ATOM   3105  OG  SER   387      10.737  18.123  25.530  1.00  0.00           O  
ATOM   3106  C   SER   387       7.005  18.237  25.808  1.00244.33           C  
ATOM   3107  O   SER   387       6.449  17.451  26.578  1.00230.46           O  
ATOM   3108  N   PRO   388       6.371  18.692  24.744  1.00215.82           N  
ATOM   3109  CA  PRO   388       5.074  18.195  24.337  1.00220.75           C  
ATOM   3110  CD  PRO   388       6.826  19.803  23.922  1.00200.36           C  
ATOM   3111  CB  PRO   388       4.634  19.098  23.176  1.00213.76           C  
ATOM   3112  CG  PRO   388       5.945  19.717  22.657  1.00196.46           C  
ATOM   3113  C   PRO   388       5.169  16.746  23.901  1.00206.84           C  
ATOM   3114  O   PRO   388       4.148  16.061  23.863  1.00189.97           O  
ATOM   3115  N   ARG   389       6.390  16.266  23.553  1.00  0.00           N  
ATOM   3116  CA  ARG   389       6.725  14.931  23.117  1.00  0.00           C  
ATOM   3117  CB  ARG   389       7.771  14.984  21.966  1.00  0.00           C  
ATOM   3118  CG  ARG   389       9.021  15.816  22.317  1.00  0.00           C  
ATOM   3119  CD  ARG   389      10.231  15.753  21.381  1.00  0.00           C  
ATOM   3120  NE  ARG   389      10.410  17.109  20.789  1.00  0.00           N  
ATOM   3121  CZ  ARG   389      11.495  17.893  21.076  1.00  0.00           C  
ATOM   3122  NH1 ARG   389      12.413  17.529  22.015  1.00  0.00           N1+
ATOM   3123  NH2 ARG   389      11.670  19.062  20.394  1.00  0.00           N  
ATOM   3124  C   ARG   389       7.328  14.186  24.296  1.00  0.00           C  
ATOM   3125  O   ARG   389       8.187  14.717  25.007  1.00  0.00           O  
ATOM   3126  N   PRO   390       6.929  12.963  24.564  1.00205.09           N  
ATOM   3127  CA  PRO   390       7.598  12.334  25.659  1.00186.99           C  
ATOM   3128  CD  PRO   390       5.513  12.619  24.541  1.00  0.00           C  
ATOM   3129  CB  PRO   390       6.659  11.265  26.204  1.00135.59           C  
ATOM   3130  CG  PRO   390       5.274  11.820  25.834  1.00  0.00           C  
ATOM   3131  C   PRO   390       8.876  11.843  25.097  1.00226.67           C  
ATOM   3132  O   PRO   390       8.909  11.474  23.923  1.00231.38           O  
ATOM   3133  N   GLN   391       9.960  11.848  25.893  1.00238.79           N  
ATOM   3134  CA  GLN   391      11.208  11.429  25.325  1.00207.83           C  
ATOM   3135  CB  GLN   391      12.220  12.580  25.284  1.00192.72           C  
ATOM   3136  CG  GLN   391      11.744  13.741  24.417  1.00192.37           C  
ATOM   3137  CD  GLN   391      12.758  14.871  24.438  1.00  0.00           C  
ATOM   3138  OE1 GLN   391      13.394  15.135  23.418  1.00  0.00           O  
ATOM   3139  NE2 GLN   391      12.881  15.584  25.590  1.00232.52           N  
ATOM   3140  C   GLN   391      11.865  10.365  26.138  1.00206.21           C  
ATOM   3141  O   GLN   391      12.919  10.635  26.711  1.00158.38           O  
ATOM   3142  N   PRO   392      11.376   9.166  26.238  1.00225.36           N  
ATOM   3143  CA  PRO   392      12.196   8.204  26.946  1.00242.87           C  
ATOM   3144  CD  PRO   392       9.963   8.840  26.337  1.00223.95           C  
ATOM   3145  CB  PRO   392      11.235   7.159  27.518  1.00237.07           C  
ATOM   3146  CG  PRO   392       9.934   7.353  26.722  1.00224.75           C  
ATOM   3147  C   PRO   392      13.281   7.595  26.073  1.00254.29           C  
ATOM   3148  O   PRO   392      13.146   7.683  24.857  1.00268.34           O  
ATOM   3149  N   GLU   393      14.436   7.127  26.627  1.00248.24           N  
ATOM   3150  CA  GLU   393      15.451   6.520  25.779  1.00218.96           C  
ATOM   3151  CB  GLU   393      16.859   7.008  26.163  1.00185.19           C  
ATOM   3152  CG  GLU   393      17.931   6.587  25.159  1.00170.12           C  
ATOM   3153  CD  GLU   393      17.634   7.306  23.853  1.00155.52           C  
ATOM   3154  OE1 GLU   393      17.687   8.565  23.840  1.00155.11           O  
ATOM   3155  OE2 GLU   393      17.345   6.602  22.849  1.00106.51           O1-
ATOM   3156  C   GLU   393      15.558   5.005  25.595  1.00189.57           C  
ATOM   3157  O   GLU   393      15.106   4.445  24.596  1.00175.71           O  
ATOM   3158  N   SER   394      16.096   4.298  26.633  1.00182.95           N  
ATOM   3159  CA  SER   394      16.496   2.895  26.598  1.00177.39           C  
ATOM   3160  CB  SER   394      15.555   2.000  25.770  1.00150.39           C  
ATOM   3161  OG  SER   394      14.274   1.940  26.379  1.00125.50           O  
ATOM   3162  C   SER   394      17.891   2.792  26.006  1.00181.42           C  
ATOM   3163  O   SER   394      18.102   3.120  24.839  1.00152.10           O  
ATOM   3164  N   VAL   395      18.858   2.242  26.785  1.00189.86           N  
ATOM   3165  CA  VAL   395      20.278   2.248  26.490  1.00179.42           C  
ATOM   3166  CB  VAL   395      21.097   1.669  27.606  1.00168.84           C  
ATOM   3167  CG1 VAL   395      22.580   1.705  27.193  1.00158.41           C  
ATOM   3168  CG2 VAL   395      20.788   2.450  28.894  1.00179.25           C  
ATOM   3169  C   VAL   395      20.695   1.534  25.232  1.00163.95           C  
ATOM   3170  O   VAL   395      21.360   2.136  24.392  1.00159.53           O  
ATOM   3171  N   SER   396      20.308   0.260  25.030  1.00154.31           N  
ATOM   3172  CA  SER   396      20.826  -0.483  23.904  1.00155.46           C  
ATOM   3173  CB  SER   396      20.231  -1.897  23.796  1.00152.43           C  
ATOM   3174  OG  SER   396      18.841  -1.816  23.522  1.00137.54           O  
ATOM   3175  C   SER   396      20.482   0.243  22.639  1.00168.55           C  
ATOM   3176  O   SER   396      21.296   0.341  21.722  1.00148.32           O  
ATOM   3177  N   CYS   397      19.268   0.813  22.586  1.00172.45           N  
ATOM   3178  CA  CYS   397      18.786   1.486  21.418  1.00137.04           C  
ATOM   3179  CB  CYS   397      17.354   2.007  21.600  1.00116.48           C  
ATOM   3180  SG  CYS   397      16.186   0.673  21.990  1.00  0.00           S  
ATOM   3181  C   CYS   397      19.638   2.680  21.125  1.00111.04           C  
ATOM   3182  O   CYS   397      20.028   2.910  19.981  1.00 87.29           O  
ATOM   3183  N   ILE   398      20.002   3.438  22.173  1.00121.20           N  
ATOM   3184  CA  ILE   398      20.665   4.696  21.999  1.00180.08           C  
ATOM   3185  CB  ILE   398      20.993   5.403  23.288  1.00205.18           C  
ATOM   3186  CG2 ILE   398      22.193   4.704  23.946  1.00201.06           C  
ATOM   3187  CG1 ILE   398      21.259   6.892  23.021  1.00174.15           C  
ATOM   3188  CD1 ILE   398      21.289   7.737  24.294  1.00  0.00           C  
ATOM   3189  C   ILE   398      21.938   4.475  21.263  1.00186.74           C  
ATOM   3190  O   ILE   398      22.379   5.367  20.548  1.00185.00           O  
ATOM   3191  N   LEU   399      22.604   3.333  21.510  1.00190.37           N  
ATOM   3192  CA  LEU   399      23.845   2.964  20.890  1.00160.07           C  
ATOM   3193  CB  LEU   399      24.503   1.770  21.592  1.00 98.56           C  
ATOM   3194  CG  LEU   399      24.735   2.031  23.089  1.00136.26           C  
ATOM   3195  CD1 LEU   399      25.484   0.865  23.753  1.00133.81           C  
ATOM   3196  CD2 LEU   399      25.406   3.394  23.321  1.00161.40           C  
ATOM   3197  C   LEU   399      23.665   2.578  19.452  1.00146.54           C  
ATOM   3198  O   LEU   399      24.485   2.923  18.603  1.00152.40           O  
ATOM   3199  N   GLN   400      22.569   1.866  19.134  1.00140.01           N  
ATOM   3200  CA  GLN   400      22.419   1.274  17.835  1.00155.93           C  
ATOM   3201  CB  GLN   400      21.117   0.480  17.661  1.00169.25           C  
ATOM   3202  CG  GLN   400      21.044  -0.780  18.521  1.00168.22           C  
ATOM   3203  CD  GLN   400      19.870  -1.594  18.008  1.00195.57           C  
ATOM   3204  OE1 GLN   400      19.990  -2.296  17.005  1.00211.41           O  
ATOM   3205  NE2 GLN   400      18.703  -1.490  18.697  1.00212.24           N  
ATOM   3206  C   GLN   400      22.447   2.301  16.744  1.00164.42           C  
ATOM   3207  O   GLN   400      23.026   2.054  15.685  1.00145.50           O  
ATOM   3208  N   GLU   401      21.799   3.463  16.950  1.00181.39           N  
ATOM   3209  CA  GLU   401      21.732   4.463  15.916  1.00193.30           C  
ATOM   3210  CB  GLU   401      20.735   5.592  16.234  1.00191.38           C  
ATOM   3211  CG  GLU   401      19.335   5.071  16.543  1.00191.28           C  
ATOM   3212  CD  GLU   401      19.303   4.700  18.017  1.00  0.00           C  
ATOM   3213  OE1 GLU   401      20.244   5.116  18.744  1.00  0.00           O  
ATOM   3214  OE2 GLU   401      18.337   4.009  18.436  1.00  0.00           O1-
ATOM   3215  C   GLU   401      23.089   5.065  15.678  1.00201.28           C  
ATOM   3216  O   GLU   401      23.480   5.297  14.536  1.00195.29           O  
ATOM   3217  N   PRO   402      23.823   5.338  16.717  1.00223.80           N  
ATOM   3218  CA  PRO   402      25.152   5.843  16.544  1.00228.77           C  
ATOM   3219  CD  PRO   402      23.215   5.886  17.917  1.00211.37           C  
ATOM   3220  CB  PRO   402      25.572   6.418  17.893  1.00206.90           C  
ATOM   3221  CG  PRO   402      24.242   6.854  18.522  1.00202.66           C  
ATOM   3222  C   PRO   402      26.030   4.730  16.073  1.00243.38           C  
ATOM   3223  O   PRO   402      27.238   4.925  16.058  1.00250.81           O  
ATOM   3224  N   LYS   403      25.479   3.541  15.753  1.00212.61           N  
ATOM   3225  CA  LYS   403      26.317   2.441  15.356  1.00191.06           C  
ATOM   3226  CB  LYS   403      26.568   1.441  16.499  1.00206.62           C  
ATOM   3227  CG  LYS   403      27.294   2.008  17.720  1.00209.93           C  
ATOM   3228  CD  LYS   403      28.725   2.468  17.449  1.00207.01           C  
ATOM   3229  CE  LYS   403      29.424   3.013  18.696  1.00201.18           C  
ATOM   3230  NZ  LYS   403      30.808   3.415  18.368  1.00200.11           N1+
ATOM   3231  C   LYS   403      25.612   1.632  14.303  1.00173.57           C  
ATOM   3232  O   LYS   403      24.641   2.080  13.694  1.00140.66           O  
ATOM   3233  N   ARG   404      26.173   0.433  14.006  1.00234.13           N  
ATOM   3234  CA  ARG   404      25.543  -0.530  13.143  1.00240.87           C  
ATOM   3235  CB  ARG   404      25.144   0.043  11.772  1.00223.35           C  
ATOM   3236  CG  ARG   404      26.333   0.569  10.967  1.00212.49           C  
ATOM   3237  CD  ARG   404      25.965   1.145   9.597  1.00215.57           C  
ATOM   3238  NE  ARG   404      25.698   0.012   8.666  1.00230.18           N  
ATOM   3239  CZ  ARG   404      24.450  -0.530   8.564  1.00238.84           C  
ATOM   3240  NH1 ARG   404      23.437  -0.069   9.355  1.00248.43           N1+
ATOM   3241  NH2 ARG   404      24.215  -1.527   7.662  1.00230.65           N  
ATOM   3242  C   ARG   404      26.511  -1.651  12.874  1.00243.84           C  
ATOM   3243  O   ARG   404      26.479  -2.245  11.797  1.00222.47           O  
ATOM   3244  N   ASN   405      27.326  -2.045  13.875  1.00241.33           N  
ATOM   3245  CA  ASN   405      28.375  -2.999  13.626  1.00220.98           C  
ATOM   3246  CB  ASN   405      29.698  -2.642  14.324  1.00213.48           C  
ATOM   3247  CG  ASN   405      30.773  -3.581  13.795  1.00204.45           C  
ATOM   3248  OD1 ASN   405      30.966  -3.707  12.586  1.00  0.00           O  
ATOM   3249  ND2 ASN   405      31.494  -4.265  14.724  1.00  0.00           N  
ATOM   3250  C   ASN   405      27.970  -4.351  14.111  1.00210.56           C  
ATOM   3251  O   ASN   405      27.208  -5.059  13.455  1.00161.54           O  
ATOM   3252  N   LEU   406      28.507  -4.765  15.273  1.00241.05           N  
ATOM   3253  CA  LEU   406      28.216  -6.085  15.736  1.00245.13           C  
ATOM   3254  CB  LEU   406      28.896  -6.442  17.068  1.00254.75           C  
ATOM   3255  CG  LEU   406      30.432  -6.506  16.965  1.00242.82           C  
ATOM   3256  CD1 LEU   406      31.067  -6.908  18.306  1.00229.59           C  
ATOM   3257  CD2 LEU   406      30.875  -7.405  15.800  1.00238.29           C  
ATOM   3258  C   LEU   406      26.745  -6.202  15.912  1.00214.60           C  
ATOM   3259  O   LEU   406      26.091  -5.321  16.468  1.00238.73           O  
ATOM   3260  N   ALA   407      26.171  -7.281  15.354  1.00133.84           N  
ATOM   3261  CA  ALA   407      24.787  -7.526  15.600  1.00156.30           C  
ATOM   3262  CB  ALA   407      23.860  -7.099  14.453  1.00193.04           C  
ATOM   3263  C   ALA   407      24.656  -8.991  15.800  1.00148.43           C  
ATOM   3264  O   ALA   407      24.510  -9.768  14.859  1.00117.88           O  
ATOM   3265  N   PHE   408      24.615  -9.391  17.072  1.00161.80           N  
ATOM   3266  CA  PHE   408      24.610 -10.778  17.404  1.00155.83           C  
ATOM   3267  CB  PHE   408      24.980 -11.064  18.873  1.00167.91           C  
ATOM   3268  CG  PHE   408      23.910 -10.567  19.782  1.00216.62           C  
ATOM   3269  CD1 PHE   408      23.584  -9.231  19.833  1.00214.42           C  
ATOM   3270  CD2 PHE   408      23.261 -11.443  20.622  1.00224.49           C  
ATOM   3271  CE1 PHE   408      22.602  -8.786  20.686  1.00185.98           C  
ATOM   3272  CE2 PHE   408      22.281 -11.003  21.479  1.00203.94           C  
ATOM   3273  CZ  PHE   408      21.947  -9.671  21.509  1.00173.88           C  
ATOM   3274  C   PHE   408      23.257 -11.311  17.097  1.00145.13           C  
ATOM   3275  O   PHE   408      22.343 -10.574  16.733  1.00163.41           O  
ATOM   3276  N   PHE   409      23.101 -12.625  17.298  1.00153.41           N  
ATOM   3277  CA  PHE   409      21.950 -13.385  16.934  1.00164.39           C  
ATOM   3278  CB  PHE   409      21.995 -14.777  17.590  1.00215.50           C  
ATOM   3279  CG  PHE   409      20.905 -15.647  17.066  1.00  0.00           C  
ATOM   3280  CD1 PHE   409      19.666 -15.662  17.665  1.00  0.00           C  
ATOM   3281  CD2 PHE   409      21.130 -16.459  15.980  1.00  0.00           C  
ATOM   3282  CE1 PHE   409      18.665 -16.471  17.181  1.00  0.00           C  
ATOM   3283  CE2 PHE   409      20.133 -17.270  15.494  1.00  0.00           C  
ATOM   3284  CZ  PHE   409      18.897 -17.278  16.094  1.00  0.00           C  
ATOM   3285  C   PHE   409      20.739 -12.679  17.451  1.00136.91           C  
ATOM   3286  O   PHE   409      19.696 -12.706  16.798  1.00 98.60           O  
ATOM   3287  N   GLN   410      20.833 -12.035  18.633  1.00196.94           N  
ATOM   3288  CA  GLN   410      19.635 -11.486  19.202  1.00170.96           C  
ATOM   3289  CB  GLN   410      19.512 -11.748  20.712  1.00126.86           C  
ATOM   3290  CG  GLN   410      19.339 -13.234  21.038  1.00171.19           C  
ATOM   3291  CD  GLN   410      19.224 -13.389  22.547  1.00  0.00           C  
ATOM   3292  OE1 GLN   410      19.380 -12.431  23.303  1.00  0.00           O  
ATOM   3293  NE2 GLN   410      18.936 -14.637  23.003  1.00203.78           N  
ATOM   3294  C   GLN   410      19.452 -10.027  18.977  1.00166.75           C  
ATOM   3295  O   GLN   410      19.920  -9.172  19.728  1.00141.91           O  
ATOM   3296  N   LEU   411      18.810  -9.732  17.847  1.00154.10           N  
ATOM   3297  CA  LEU   411      18.223  -8.482  17.525  1.00108.12           C  
ATOM   3298  CB  LEU   411      18.062  -8.333  16.011  1.00 98.40           C  
ATOM   3299  CG  LEU   411      19.427  -8.514  15.320  1.00102.69           C  
ATOM   3300  CD1 LEU   411      19.367  -8.180  13.823  1.00 85.30           C  
ATOM   3301  CD2 LEU   411      20.529  -7.756  16.077  1.00 90.67           C  
ATOM   3302  C   LEU   411      16.899  -8.563  18.194  1.00 97.98           C  
ATOM   3303  O   LEU   411      16.287  -7.558  18.516  1.00147.95           O  
ATOM   3304  N   ARG   412      16.448  -9.801  18.476  1.00 55.72           N  
ATOM   3305  CA  ARG   412      15.113 -10.048  18.942  1.00 91.52           C  
ATOM   3306  CB  ARG   412      14.817 -11.525  19.274  1.00115.53           C  
ATOM   3307  CG  ARG   412      15.668 -12.147  20.377  1.00131.79           C  
ATOM   3308  CD  ARG   412      15.436 -13.653  20.521  1.00157.81           C  
ATOM   3309  NE  ARG   412      13.994 -13.858  20.830  1.00199.23           N  
ATOM   3310  CZ  ARG   412      13.480 -15.123  20.862  1.00227.02           C  
ATOM   3311  NH1 ARG   412      14.291 -16.194  20.620  1.00228.91           N1+
ATOM   3312  NH2 ARG   412      12.158 -15.317  21.137  1.00230.42           N  
ATOM   3313  C   ARG   412      14.837  -9.183  20.131  1.00136.80           C  
ATOM   3314  O   ARG   412      13.682  -8.858  20.405  1.00147.33           O  
ATOM   3315  N   LYS   413      15.855  -8.868  20.949  1.00138.15           N  
ATOM   3316  CA  LYS   413      15.578  -7.855  21.925  1.00119.80           C  
ATOM   3317  CB  LYS   413      16.692  -7.735  22.976  1.00167.58           C  
ATOM   3318  CG  LYS   413      16.951  -9.022  23.753  1.00237.09           C  
ATOM   3319  CD  LYS   413      15.736  -9.512  24.536  1.00267.60           C  
ATOM   3320  CE  LYS   413      15.338 -10.954  24.219  1.00  0.00           C  
ATOM   3321  NZ  LYS   413      16.310 -11.896  24.820  1.00  0.00           N1+
ATOM   3322  C   LYS   413      15.529  -6.504  21.266  1.00162.07           C  
ATOM   3323  O   LYS   413      14.468  -5.905  21.117  1.00232.52           O  
ATOM   3324  N   VAL   414      16.684  -6.069  20.710  1.00 86.51           N  
ATOM   3325  CA  VAL   414      16.877  -4.701  20.302  1.00144.19           C  
ATOM   3326  CB  VAL   414      18.243  -4.432  19.741  1.00134.29           C  
ATOM   3327  CG1 VAL   414      19.275  -4.653  20.852  1.00111.24           C  
ATOM   3328  CG2 VAL   414      18.467  -5.321  18.513  1.00112.41           C  
ATOM   3329  C   VAL   414      15.879  -4.269  19.283  1.00152.11           C  
ATOM   3330  O   VAL   414      15.305  -3.188  19.383  1.00152.20           O  
ATOM   3331  N   TRP   415      15.658  -5.100  18.263  1.00159.41           N  
ATOM   3332  CA  TRP   415      14.723  -4.828  17.229  1.00122.89           C  
ATOM   3333  CB  TRP   415      14.732  -5.908  16.133  1.00126.23           C  
ATOM   3334  CG  TRP   415      15.911  -5.745  15.208  1.00122.54           C  
ATOM   3335  CD2 TRP   415      15.925  -6.139  13.827  1.00 81.98           C  
ATOM   3336  CD1 TRP   415      17.117  -5.160  15.455  1.00127.74           C  
ATOM   3337  NE1 TRP   415      17.883  -5.161  14.314  1.00100.50           N  
ATOM   3338  CE2 TRP   415      17.161  -5.760  13.304  1.00 88.51           C  
ATOM   3339  CE3 TRP   415      14.983  -6.756  13.055  1.00 90.52           C  
ATOM   3340  CZ2 TRP   415      17.476  -5.993  11.995  1.00 84.11           C  
ATOM   3341  CZ3 TRP   415      15.307  -6.997  11.738  1.00121.21           C  
ATOM   3342  CH2 TRP   415      16.529  -6.623  11.218  1.00119.26           C  
ATOM   3343  C   TRP   415      13.368  -4.691  17.829  1.00146.83           C  
ATOM   3344  O   TRP   415      12.749  -3.643  17.667  1.00194.72           O  
ATOM   3345  N   GLY   416      12.916  -5.686  18.616  1.00107.55           N  
ATOM   3346  CA  GLY   416      11.602  -5.636  19.204  1.00140.53           C  
ATOM   3347  C   GLY   416      11.498  -4.344  19.964  1.00148.34           C  
ATOM   3348  O   GLY   416      10.475  -3.665  19.916  1.00175.84           O  
ATOM   3349  N   GLN   417      12.587  -3.937  20.638  1.00127.83           N  
ATOM   3350  CA  GLN   417      12.582  -2.734  21.414  1.00124.50           C  
ATOM   3351  CB  GLN   417      13.904  -2.557  22.187  1.00141.69           C  
ATOM   3352  CG  GLN   417      14.105  -3.648  23.245  1.00166.67           C  
ATOM   3353  CD  GLN   417      15.520  -3.563  23.799  1.00154.04           C  
ATOM   3354  OE1 GLN   417      16.334  -2.757  23.352  1.00157.42           O  
ATOM   3355  NE2 GLN   417      15.826  -4.430  24.802  1.00106.40           N  
ATOM   3356  C   GLN   417      12.345  -1.526  20.545  1.00140.19           C  
ATOM   3357  O   GLN   417      11.563  -0.644  20.905  1.00176.77           O  
ATOM   3358  N   VAL   418      12.982  -1.464  19.357  1.00142.38           N  
ATOM   3359  CA  VAL   418      12.901  -0.290  18.532  1.00127.87           C  
ATOM   3360  CB  VAL   418      13.729  -0.378  17.287  1.00134.23           C  
ATOM   3361  CG1 VAL   418      13.552   0.934  16.505  1.00152.93           C  
ATOM   3362  CG2 VAL   418      15.188  -0.682  17.677  1.00137.80           C  
ATOM   3363  C   VAL   418      11.493  -0.004  18.107  1.00141.97           C  
ATOM   3364  O   VAL   418      11.061   1.147  18.149  1.00190.06           O  
ATOM   3365  N   TRP   419      10.737  -1.022  17.660  1.00106.43           N  
ATOM   3366  CA  TRP   419       9.398  -0.728  17.240  1.00130.30           C  
ATOM   3367  CB  TRP   419       8.628  -1.830  16.466  1.00106.88           C  
ATOM   3368  CG  TRP   419       7.903  -2.895  17.259  1.00109.31           C  
ATOM   3369  CD2 TRP   419       6.693  -3.513  16.790  1.00109.69           C  
ATOM   3370  CD1 TRP   419       8.153  -3.429  18.487  1.00118.88           C  
ATOM   3371  NE1 TRP   419       7.175  -4.337  18.816  1.00126.82           N  
ATOM   3372  CE2 TRP   419       6.269  -4.399  17.780  1.00121.19           C  
ATOM   3373  CE3 TRP   419       5.987  -3.349  15.632  1.00101.52           C  
ATOM   3374  CZ2 TRP   419       5.128  -5.137  17.626  1.00108.95           C  
ATOM   3375  CZ3 TRP   419       4.842  -4.100  15.477  1.00133.14           C  
ATOM   3376  CH2 TRP   419       4.420  -4.977  16.455  1.00130.45           C  
ATOM   3377  C   TRP   419       8.605  -0.391  18.450  1.00137.16           C  
ATOM   3378  O   TRP   419       7.678   0.401  18.375  1.00195.39           O  
ATOM   3379  N   HIS   420       8.946  -0.974  19.610  1.00 87.42           N  
ATOM   3380  CA  HIS   420       8.152  -0.747  20.784  1.00 55.84           C  
ATOM   3381  ND1 HIS   420       6.749  -1.917  23.584  1.00  0.00           N  
ATOM   3382  CG  HIS   420       7.872  -1.193  23.261  1.00115.89           C  
ATOM   3383  CB  HIS   420       8.712  -1.435  22.041  1.00113.27           C  
ATOM   3384  NE2 HIS   420       7.006  -0.401  25.189  1.00134.58           N  
ATOM   3385  CD2 HIS   420       8.016  -0.268  24.253  1.00  0.00           C  
ATOM   3386  CE1 HIS   420       6.270  -1.403  24.745  1.00  0.00           C  
ATOM   3387  C   HIS   420       8.149   0.720  21.043  1.00129.98           C  
ATOM   3388  O   HIS   420       7.133   1.284  21.438  1.00181.41           O  
ATOM   3389  N   SER   421       9.305   1.368  20.832  1.00114.22           N  
ATOM   3390  CA  SER   421       9.450   2.782  21.011  1.00125.67           C  
ATOM   3391  CB  SER   421      10.902   3.234  20.807  1.00 96.04           C  
ATOM   3392  OG  SER   421      11.765   2.465  21.630  1.00  0.00           O  
ATOM   3393  C   SER   421       8.652   3.475  19.951  1.00149.89           C  
ATOM   3394  O   SER   421       8.012   4.493  20.207  1.00185.01           O  
ATOM   3395  N   ILE   422       8.675   2.942  18.714  1.00114.71           N  
ATOM   3396  CA  ILE   422       7.934   3.565  17.662  1.00125.69           C  
ATOM   3397  CB  ILE   422       8.109   2.853  16.352  1.00132.56           C  
ATOM   3398  CG2 ILE   422       7.114   3.440  15.338  1.00 79.80           C  
ATOM   3399  CG1 ILE   422       9.584   2.943  15.917  1.00108.47           C  
ATOM   3400  CD1 ILE   422       9.959   1.994  14.781  1.00151.74           C  
ATOM   3401  C   ILE   422       6.480   3.523  18.052  1.00118.85           C  
ATOM   3402  O   ILE   422       5.755   4.505  17.918  1.00158.66           O  
ATOM   3403  N   GLN   423       6.031   2.368  18.567  1.00118.56           N  
ATOM   3404  CA  GLN   423       4.693   2.076  18.997  1.00 88.54           C  
ATOM   3405  CB  GLN   423       4.496   0.593  19.353  1.00139.42           C  
ATOM   3406  CG  GLN   423       3.079   0.252  19.815  1.00184.38           C  
ATOM   3407  CD  GLN   423       3.047  -1.237  20.127  1.00198.26           C  
ATOM   3408  OE1 GLN   423       4.085  -1.895  20.170  1.00  0.00           O  
ATOM   3409  NE2 GLN   423       1.823  -1.786  20.352  1.00  0.00           N  
ATOM   3410  C   GLN   423       4.369   2.885  20.207  1.00111.80           C  
ATOM   3411  O   GLN   423       3.211   3.215  20.441  1.00149.41           O  
ATOM   3412  N   THR   424       5.383   3.178  21.039  1.00144.15           N  
ATOM   3413  CA  THR   424       5.209   3.969  22.222  1.00160.58           C  
ATOM   3414  CB  THR   424       6.444   4.082  23.068  1.00165.81           C  
ATOM   3415  OG1 THR   424       6.860   2.798  23.507  1.00  0.00           O  
ATOM   3416  CG2 THR   424       6.127   4.977  24.277  1.00  0.00           C  
ATOM   3417  C   THR   424       4.828   5.342  21.799  1.00129.71           C  
ATOM   3418  O   THR   424       4.241   6.089  22.576  1.00121.95           O  
ATOM   3419  N   LEU   425       5.271   5.752  20.599  1.00125.28           N  
ATOM   3420  CA  LEU   425       4.967   7.057  20.091  1.00113.71           C  
ATOM   3421  CB  LEU   425       5.872   7.444  18.913  1.00107.89           C  
ATOM   3422  CG  LEU   425       7.357   7.487  19.323  1.00 93.18           C  
ATOM   3423  CD1 LEU   425       8.242   8.007  18.183  1.00 58.33           C  
ATOM   3424  CD2 LEU   425       7.554   8.261  20.637  1.00 82.92           C  
ATOM   3425  C   LEU   425       3.532   7.160  19.657  1.00 83.21           C  
ATOM   3426  O   LEU   425       2.849   8.129  19.982  1.00130.96           O  
ATOM   3427  N   LYS   426       3.037   6.146  18.919  1.00 91.89           N  
ATOM   3428  CA  LYS   426       1.691   6.117  18.414  1.00 86.53           C  
ATOM   3429  CB  LYS   426       1.380   4.832  17.629  1.00108.54           C  
ATOM   3430  CG  LYS   426      -0.077   4.742  17.173  1.00125.41           C  
ATOM   3431  CD  LYS   426      -0.354   3.586  16.212  1.00143.15           C  
ATOM   3432  CE  LYS   426      -1.843   3.382  15.924  1.00141.72           C  
ATOM   3433  NZ  LYS   426      -2.032   2.250  14.990  1.00150.29           N1+
ATOM   3434  C   LYS   426       0.769   6.135  19.583  1.00103.83           C  
ATOM   3435  O   LYS   426      -0.285   6.768  19.558  1.00171.99           O  
ATOM   3436  N   GLU   427       1.149   5.410  20.644  1.00120.44           N  
ATOM   3437  CA  GLU   427       0.368   5.355  21.836  1.00148.93           C  
ATOM   3438  CB  GLU   427       0.993   4.426  22.889  1.00178.66           C  
ATOM   3439  CG  GLU   427       1.024   2.960  22.450  1.00171.65           C  
ATOM   3440  CD  GLU   427       1.808   2.164  23.482  1.00203.78           C  
ATOM   3441  OE1 GLU   427       1.281   1.978  24.610  1.00231.54           O  
ATOM   3442  OE2 GLU   427       2.947   1.735  23.157  1.00185.83           O1-
ATOM   3443  C   GLU   427       0.315   6.738  22.419  1.00120.69           C  
ATOM   3444  O   GLU   427      -0.717   7.143  22.951  1.00124.19           O  
ATOM   3445  N   ASP   428       1.457   7.465  22.380  1.00139.30           N  
ATOM   3446  CA  ASP   428       1.603   8.796  22.920  1.00124.58           C  
ATOM   3447  CB  ASP   428       3.063   9.273  22.962  1.00168.93           C  
ATOM   3448  CG  ASP   428       3.768   8.538  24.084  1.00182.66           C  
ATOM   3449  OD1 ASP   428       3.054   7.918  24.914  1.00202.55           O  
ATOM   3450  OD2 ASP   428       5.027   8.586  24.129  1.00182.38           O1-
ATOM   3451  C   ASP   428       0.868   9.840  22.138  1.00130.01           C  
ATOM   3452  O   ASP   428       0.067  10.583  22.700  1.00185.55           O  
ATOM   3453  N   CYS   429       1.107   9.901  20.811  1.00120.05           N  
ATOM   3454  CA  CYS   429       0.543  10.923  19.981  1.00 96.33           C  
ATOM   3455  CB  CYS   429       0.939  10.791  18.502  1.00126.40           C  
ATOM   3456  SG  CYS   429       0.199  12.103  17.486  1.00 85.41           S  
ATOM   3457  C   CYS   429      -0.950  10.815  20.051  1.00123.81           C  
ATOM   3458  O   CYS   429      -1.656  11.802  20.229  1.00203.93           O  
ATOM   3459  N   ASN   430      -1.455   9.580  19.983  1.00 70.59           N  
ATOM   3460  CA  ASN   430      -2.848   9.242  19.963  1.00 80.12           C  
ATOM   3461  CB  ASN   430      -3.109   7.739  19.750  1.00 94.98           C  
ATOM   3462  CG  ASN   430      -2.669   7.378  18.339  1.00  0.00           C  
ATOM   3463  OD1 ASN   430      -1.979   8.150  17.675  1.00  0.00           O  
ATOM   3464  ND2 ASN   430      -3.079   6.172  17.863  1.00  0.00           N  
ATOM   3465  C   ASN   430      -3.510   9.631  21.256  1.00130.95           C  
ATOM   3466  O   ASN   430      -4.682   9.318  21.446  1.00109.78           O  
ATOM   3467  N   ARG   431      -2.730  10.058  22.266  1.00130.60           N  
ATOM   3468  CA  ARG   431      -3.225  10.578  23.520  1.00134.40           C  
ATOM   3469  CB  ARG   431      -2.164  10.458  24.625  1.00163.19           C  
ATOM   3470  CG  ARG   431      -2.701  10.645  26.041  1.00168.56           C  
ATOM   3471  CD  ARG   431      -1.611  10.471  27.098  1.00183.15           C  
ATOM   3472  NE  ARG   431      -1.027   9.112  26.904  1.00192.83           N  
ATOM   3473  CZ  ARG   431       0.256   8.854  27.291  1.00190.13           C  
ATOM   3474  NH1 ARG   431       0.996   9.831  27.892  1.00167.50           N1+
ATOM   3475  NH2 ARG   431       0.802   7.623  27.068  1.00200.70           N  
ATOM   3476  C   ARG   431      -3.632  12.027  23.416  1.00151.34           C  
ATOM   3477  O   ARG   431      -4.553  12.467  24.110  1.00189.77           O  
ATOM   3478  N   LEU   432      -2.858  12.807  22.621  1.00135.97           N  
ATOM   3479  CA  LEU   432      -3.008  14.222  22.393  1.00173.87           C  
ATOM   3480  CB  LEU   432      -1.785  14.846  21.716  1.00166.13           C  
ATOM   3481  CG  LEU   432      -0.597  14.855  22.676  1.00151.39           C  
ATOM   3482  CD1 LEU   432       0.613  15.599  22.094  1.00132.34           C  
ATOM   3483  CD2 LEU   432      -1.064  15.383  24.037  1.00176.05           C  
ATOM   3484  C   LEU   432      -4.169  14.488  21.509  1.00190.45           C  
ATOM   3485  O   LEU   432      -4.812  15.534  21.603  1.00220.71           O  
ATOM   3486  N   GLN   433      -4.392  13.565  20.561  1.00132.42           N  
ATOM   3487  CA  GLN   433      -5.499  13.620  19.671  1.00111.62           C  
ATOM   3488  CB  GLN   433      -5.486  12.512  18.605  1.00159.25           C  
ATOM   3489  CG  GLN   433      -6.678  12.591  17.648  1.00164.30           C  
ATOM   3490  CD  GLN   433      -6.443  11.614  16.505  1.00  0.00           C  
ATOM   3491  OE1 GLN   433      -6.931  10.485  16.519  1.00  0.00           O  
ATOM   3492  NE2 GLN   433      -5.671  12.061  15.478  1.00  0.00           N  
ATOM   3493  C   GLN   433      -6.706  13.450  20.533  1.00133.42           C  
ATOM   3494  O   GLN   433      -7.798  13.907  20.205  1.00182.08           O  
ATOM   3495  N   GLN   434      -6.538  12.731  21.655  1.00130.76           N  
ATOM   3496  CA  GLN   434      -7.623  12.505  22.559  1.00158.01           C  
ATOM   3497  CB  GLN   434      -7.233  11.612  23.749  1.00184.32           C  
ATOM   3498  CG  GLN   434      -8.383  11.382  24.729  1.00182.27           C  
ATOM   3499  CD  GLN   434      -9.524  10.728  23.966  1.00177.46           C  
ATOM   3500  OE1 GLN   434      -9.357  10.297  22.827  1.00157.39           O  
ATOM   3501  NE2 GLN   434     -10.720  10.657  24.610  1.00207.60           N  
ATOM   3502  C   GLN   434      -8.103  13.806  23.120  1.00173.31           C  
ATOM   3503  O   GLN   434      -9.285  14.122  23.016  1.00202.05           O  
ATOM   3504  N   GLY   435      -7.183  14.642  23.636  1.00163.70           N  
ATOM   3505  CA  GLY   435      -7.553  15.848  24.314  1.00153.92           C  
ATOM   3506  C   GLY   435      -8.391  16.716  23.413  1.00197.76           C  
ATOM   3507  O   GLY   435      -9.479  17.135  23.804  1.00221.63           O  
ATOM   3508  N   GLN   436      -7.947  16.957  22.163  1.00175.55           N  
ATOM   3509  CA  GLN   436      -8.617  17.854  21.268  1.00155.19           C  
ATOM   3510  CB  GLN   436      -7.918  17.890  19.903  1.00157.69           C  
ATOM   3511  CG  GLN   436      -8.568  18.821  18.885  1.00150.30           C  
ATOM   3512  CD  GLN   436      -7.988  18.433  17.535  1.00182.51           C  
ATOM   3513  OE1 GLN   436      -8.501  17.538  16.865  1.00172.80           O  
ATOM   3514  NE2 GLN   436      -6.884  19.112  17.129  1.00215.18           N  
ATOM   3515  C   GLN   436     -10.015  17.384  21.000  1.00128.57           C  
ATOM   3516  O   GLN   436     -10.995  18.102  21.195  1.00193.51           O  
ATOM   3517  N   ARG   437     -10.137  16.105  20.642  1.00 75.68           N  
ATOM   3518  CA  ARG   437     -11.352  15.480  20.219  1.00136.68           C  
ATOM   3519  CB  ARG   437     -11.137  14.041  19.724  1.00158.55           C  
ATOM   3520  CG  ARG   437     -10.236  13.982  18.488  1.00169.48           C  
ATOM   3521  CD  ARG   437     -10.043  12.577  17.915  1.00181.43           C  
ATOM   3522  NE  ARG   437     -11.092  12.365  16.877  1.00191.79           N  
ATOM   3523  CZ  ARG   437     -11.181  11.164  16.233  1.00196.36           C  
ATOM   3524  NH1 ARG   437     -10.335  10.145  16.565  1.00196.49           N1+
ATOM   3525  NH2 ARG   437     -12.118  10.982  15.257  1.00187.72           N  
ATOM   3526  C   ARG   437     -12.344  15.469  21.337  1.00146.93           C  
ATOM   3527  O   ARG   437     -13.442  14.961  21.150  1.00136.42           O  
ATOM   3528  N   ALA   438     -11.920  15.708  22.589  1.00137.84           N  
ATOM   3529  CA  ALA   438     -12.884  15.920  23.642  1.00179.83           C  
ATOM   3530  CB  ALA   438     -12.322  15.579  25.033  1.00177.41           C  
ATOM   3531  C   ALA   438     -13.374  17.355  23.691  1.00245.39           C  
ATOM   3532  O   ALA   438     -14.564  17.632  23.847  1.00263.98           O  
ATOM   3533  N   ALA   439     -12.408  18.297  23.581  1.00236.17           N  
ATOM   3534  CA  ALA   439     -12.511  19.725  23.767  1.00226.45           C  
ATOM   3535  CB  ALA   439     -11.135  20.412  23.763  1.00223.16           C  
ATOM   3536  C   ALA   439     -13.341  20.396  22.718  1.00204.47           C  
ATOM   3537  O   ALA   439     -13.875  21.483  22.935  1.00190.64           O  
ATOM   3538  N   MET   440     -13.261  19.864  21.495  1.00172.09           N  
ATOM   3539  CA  MET   440     -13.998  20.240  20.321  1.00143.04           C  
ATOM   3540  CB  MET   440     -13.303  19.848  19.009  1.00133.96           C  
ATOM   3541  CG  MET   440     -13.228  18.340  18.780  1.00199.76           C  
ATOM   3542  SD  MET   440     -12.724  17.876  17.098  1.00186.41           S  
ATOM   3543  CE  MET   440     -14.256  18.485  16.332  1.00190.41           C  
ATOM   3544  C   MET   440     -15.357  19.630  20.320  1.00158.62           C  
ATOM   3545  O   MET   440     -16.134  19.880  19.408  1.00191.49           O  
ATOM   3546  N   MET   441     -15.550  18.600  21.154  1.00150.28           N  
ATOM   3547  CA  MET   441     -16.795  17.927  21.386  1.00183.64           C  
ATOM   3548  CB  MET   441     -16.621  16.513  21.965  1.00226.57           C  
ATOM   3549  CG  MET   441     -17.921  15.705  21.978  1.00  0.00           C  
ATOM   3550  SD  MET   441     -17.731  13.959  22.446  1.00  0.00           S  
ATOM   3551  CE  MET   441     -17.380  14.304  24.194  1.00  0.00           C  
ATOM   3552  C   MET   441     -17.640  18.710  22.335  1.00168.56           C  
ATOM   3553  O   MET   441     -18.768  18.310  22.601  1.00155.09           O  
ATOM   3554  N   ASN   442     -17.020  19.638  23.091  1.00179.87           N  
ATOM   3555  CA  ASN   442     -17.741  20.535  23.948  1.00214.09           C  
ATOM   3556  CB  ASN   442     -16.880  21.062  25.107  1.00216.73           C  
ATOM   3557  CG  ASN   442     -17.809  21.719  26.116  1.00215.05           C  
ATOM   3558  OD1 ASN   442     -18.401  21.047  26.959  1.00205.87           O  
ATOM   3559  ND2 ASN   442     -17.942  23.070  26.031  1.00214.32           N  
ATOM   3560  C   ASN   442     -18.237  21.726  23.174  1.00221.51           C  
ATOM   3561  O   ASN   442     -19.344  22.215  23.392  1.00211.24           O  
ATOM   3562  N   LEU   443     -17.390  22.244  22.263  1.00211.52           N  
ATOM   3563  CA  LEU   443     -17.666  23.418  21.487  1.00169.13           C  
ATOM   3564  CB  LEU   443     -16.479  23.858  20.616  1.00166.06           C  
ATOM   3565  CG  LEU   443     -16.850  24.982  19.629  1.00135.17           C  
ATOM   3566  CD1 LEU   443     -17.417  26.209  20.355  1.00123.37           C  
ATOM   3567  CD2 LEU   443     -15.668  25.331  18.714  1.00163.49           C  
ATOM   3568  C   LEU   443     -18.812  23.196  20.570  1.00150.65           C  
ATOM   3569  O   LEU   443     -19.761  23.975  20.538  1.00200.58           O  
ATOM   3570  N   LEU   444     -18.781  22.060  19.867  1.00125.83           N  
ATOM   3571  CA  LEU   444     -19.730  21.741  18.856  1.00162.48           C  
ATOM   3572  CB  LEU   444     -19.545  20.316  18.306  1.00180.90           C  
ATOM   3573  CG  LEU   444     -20.495  19.971  17.144  1.00189.50           C  
ATOM   3574  CD1 LEU   444     -20.143  20.778  15.885  1.00196.96           C  
ATOM   3575  CD2 LEU   444     -20.549  18.456  16.893  1.00180.50           C  
ATOM   3576  C   LEU   444     -21.070  21.810  19.501  1.00179.98           C  
ATOM   3577  O   LEU   444     -22.058  22.150  18.858  1.00186.78           O  
ATOM   3578  N   ARG   445     -21.155  21.418  20.781  1.00184.15           N  
ATOM   3579  CA  ARG   445     -22.414  21.494  21.452  1.00191.15           C  
ATOM   3580  CB  ARG   445     -22.379  20.833  22.839  1.00213.56           C  
ATOM   3581  CG  ARG   445     -22.102  19.330  22.792  1.00236.24           C  
ATOM   3582  CD  ARG   445     -22.073  18.674  24.175  1.00237.66           C  
ATOM   3583  NE  ARG   445     -23.482  18.563  24.644  1.00243.85           N  
ATOM   3584  CZ  ARG   445     -24.065  19.601  25.312  1.00236.36           C  
ATOM   3585  NH1 ARG   445     -23.355  20.741  25.553  1.00225.53           N1+
ATOM   3586  NH2 ARG   445     -25.360  19.499  25.733  1.00237.58           N  
ATOM   3587  C   ARG   445     -22.837  22.928  21.665  1.00207.30           C  
ATOM   3588  O   ARG   445     -23.833  23.400  21.120  1.00238.43           O  
ATOM   3589  N   ASN   446     -21.996  23.687  22.387  1.00204.25           N  
ATOM   3590  CA  ASN   446     -22.252  25.018  22.861  1.00210.38           C  
ATOM   3591  CB  ASN   446     -21.168  25.528  23.825  1.00223.27           C  
ATOM   3592  CG  ASN   446     -21.280  24.732  25.117  1.00238.21           C  
ATOM   3593  OD1 ASN   446     -21.498  25.295  26.189  1.00  0.00           O  
ATOM   3594  ND2 ASN   446     -21.131  23.384  25.016  1.00  0.00           N  
ATOM   3595  C   ASN   446     -22.334  25.988  21.731  1.00192.29           C  
ATOM   3596  O   ASN   446     -22.693  27.144  21.943  1.00190.60           O  
ATOM   3597  N   ASN   447     -21.807  25.638  20.550  1.00196.33           N  
ATOM   3598  CA  ASN   447     -22.001  26.521  19.448  1.00168.28           C  
ATOM   3599  CB  ASN   447     -21.127  26.150  18.239  1.00183.88           C  
ATOM   3600  CG  ASN   447     -21.419  27.150  17.131  1.00174.90           C  
ATOM   3601  OD1 ASN   447     -22.178  26.867  16.203  1.00168.67           O  
ATOM   3602  ND2 ASN   447     -20.821  28.366  17.240  1.00156.14           N  
ATOM   3603  C   ASN   447     -23.423  26.467  18.980  1.00157.31           C  
ATOM   3604  O   ASN   447     -24.197  27.408  19.143  1.00201.29           O  
ATOM   3605  N   SER   448     -23.831  25.283  18.492  1.00146.47           N  
ATOM   3606  CA  SER   448     -25.092  25.138  17.831  1.00177.76           C  
ATOM   3607  CB  SER   448     -25.303  23.723  17.259  1.00169.23           C  
ATOM   3608  OG  SER   448     -25.257  22.751  18.294  1.00  0.00           O  
ATOM   3609  C   SER   448     -26.223  25.454  18.745  1.00203.98           C  
ATOM   3610  O   SER   448     -27.134  26.197  18.378  1.00216.62           O  
ATOM   3611  N   CYS   449     -26.170  24.934  19.979  1.00220.37           N  
ATOM   3612  CA  CYS   449     -27.304  25.057  20.840  1.00233.91           C  
ATOM   3613  CB  CYS   449     -27.062  24.443  22.229  1.00249.78           C  
ATOM   3614  SG  CYS   449     -26.772  22.651  22.158  1.00  0.00           S  
ATOM   3615  C   CYS   449     -27.662  26.490  21.051  1.00231.10           C  
ATOM   3616  O   CYS   449     -28.781  26.901  20.752  1.00241.11           O  
ATOM   3617  N   LEU   450     -26.728  27.292  21.585  1.00219.72           N  
ATOM   3618  CA  LEU   450     -27.059  28.659  21.857  1.00222.43           C  
ATOM   3619  CB  LEU   450     -26.054  29.324  22.806  1.00229.25           C  
ATOM   3620  CG  LEU   450     -26.060  28.698  24.211  1.00224.41           C  
ATOM   3621  CD1 LEU   450     -25.613  27.228  24.181  1.00205.73           C  
ATOM   3622  CD2 LEU   450     -25.243  29.546  25.190  1.00216.87           C  
ATOM   3623  C   LEU   450     -27.125  29.492  20.611  1.00220.70           C  
ATOM   3624  O   LEU   450     -28.103  30.192  20.354  1.00243.01           O  
ATOM   3625  N   SER   451     -26.086  29.368  19.770  1.00192.61           N  
ATOM   3626  CA  SER   451     -25.853  30.224  18.650  1.00171.04           C  
ATOM   3627  CB  SER   451     -24.439  30.069  18.063  1.00148.68           C  
ATOM   3628  OG  SER   451     -23.471  30.495  19.011  1.00115.56           O  
ATOM   3629  C   SER   451     -26.810  30.017  17.530  1.00182.08           C  
ATOM   3630  O   SER   451     -26.471  30.382  16.410  1.00149.52           O  
ATOM   3631  N   LYS   452     -27.877  29.219  17.690  1.00183.14           N  
ATOM   3632  CA  LYS   452     -28.910  29.264  16.693  1.00188.77           C  
ATOM   3633  CB  LYS   452     -29.439  27.874  16.331  1.00187.46           C  
ATOM   3634  CG  LYS   452     -28.357  27.166  15.515  1.00193.14           C  
ATOM   3635  CD  LYS   452     -28.517  25.664  15.339  1.00186.30           C  
ATOM   3636  CE  LYS   452     -27.385  25.058  14.508  1.00186.64           C  
ATOM   3637  NZ  LYS   452     -27.385  25.648  13.150  1.00182.42           N1+
ATOM   3638  C   LYS   452     -30.009  30.217  17.065  1.00200.77           C  
ATOM   3639  O   LYS   452     -30.501  30.993  16.247  1.00212.31           O  
ATOM   3640  N   MET   453     -30.393  30.191  18.356  1.00216.81           N  
ATOM   3641  CA  MET   453     -31.512  30.926  18.876  1.00225.96           C  
ATOM   3642  CB  MET   453     -31.799  30.624  20.356  1.00223.82           C  
ATOM   3643  CG  MET   453     -32.317  29.205  20.599  1.00231.39           C  
ATOM   3644  SD  MET   453     -33.922  28.851  19.820  1.00  0.00           S  
ATOM   3645  CE  MET   453     -34.872  29.972  20.887  1.00230.81           C  
ATOM   3646  C   MET   453     -31.237  32.384  18.758  1.00232.59           C  
ATOM   3647  O   MET   453     -32.126  33.186  18.480  1.00259.85           O  
ATOM   3648  N   LYS   454     -29.969  32.753  18.964  1.00212.25           N  
ATOM   3649  CA  LYS   454     -29.534  34.112  18.922  1.00207.09           C  
ATOM   3650  CB  LYS   454     -28.049  34.263  19.281  1.00201.43           C  
ATOM   3651  CG  LYS   454     -27.736  33.682  20.660  1.00214.97           C  
ATOM   3652  CD  LYS   454     -28.615  34.255  21.773  1.00212.04           C  
ATOM   3653  CE  LYS   454     -28.406  33.576  23.127  1.00204.97           C  
ATOM   3654  NZ  LYS   454     -28.807  32.153  23.049  1.00187.96           N1+
ATOM   3655  C   LYS   454     -29.742  34.616  17.533  1.00220.35           C  
ATOM   3656  O   LYS   454     -29.708  35.817  17.282  1.00255.83           O  
ATOM   3657  N   ASN   455     -29.868  33.684  16.579  1.00187.95           N  
ATOM   3658  CA  ASN   455     -30.085  33.974  15.196  1.00196.00           C  
ATOM   3659  CB  ASN   455     -29.858  32.770  14.266  1.00178.49           C  
ATOM   3660  CG  ASN   455     -28.363  32.486  14.294  1.00166.76           C  
ATOM   3661  OD1 ASN   455     -27.882  31.512  13.717  1.00170.51           O  
ATOM   3662  ND2 ASN   455     -27.601  33.366  14.997  1.00127.67           N  
ATOM   3663  C   ASN   455     -31.454  34.518  14.960  1.00199.94           C  
ATOM   3664  O   ASN   455     -31.698  35.007  13.865  1.00162.28           O  
ATOM   3665  N   SER   456     -32.419  34.302  15.879  1.00220.65           N  
ATOM   3666  CA  SER   456     -33.741  34.866  15.749  1.00226.56           C  
ATOM   3667  CB  SER   456     -34.775  34.130  16.614  1.00213.67           C  
ATOM   3668  OG  SER   456     -36.052  34.725  16.445  1.00194.35           O  
ATOM   3669  C   SER   456     -33.753  36.312  16.168  1.00224.38           C  
ATOM   3670  O   SER   456     -34.414  37.157  15.561  1.00238.28           O  
ATOM   3671  N   MET   457     -32.967  36.635  17.209  1.00201.06           N  
ATOM   3672  CA  MET   457     -32.931  37.938  17.812  1.00209.44           C  
ATOM   3673  CB  MET   457     -32.005  38.010  19.038  1.00214.20           C  
ATOM   3674  CG  MET   457     -32.178  39.301  19.840  1.00220.15           C  
ATOM   3675  SD  MET   457     -31.180  39.413  21.357  1.00236.10           S  
ATOM   3676  CE  MET   457     -32.403  38.617  22.438  1.00248.08           C  
ATOM   3677  C   MET   457     -32.452  38.905  16.778  1.00220.60           C  
ATOM   3678  O   MET   457     -32.614  40.116  16.901  1.00266.45           O  
ATOM   3679  N   ALA   458     -31.689  38.362  15.825  1.00170.19           N  
ATOM   3680  CA  ALA   458     -31.137  38.950  14.642  1.00175.41           C  
ATOM   3681  CB  ALA   458     -29.997  38.116  14.031  1.00173.32           C  
ATOM   3682  C   ALA   458     -32.144  39.172  13.570  1.00182.25           C  
ATOM   3683  O   ALA   458     -31.818  39.841  12.599  1.00144.19           O  
ATOM   3684  N   SER   459     -33.273  38.438  13.576  1.00223.20           N  
ATOM   3685  CA  SER   459     -34.297  38.667  12.595  1.00231.59           C  
ATOM   3686  CB  SER   459     -35.335  37.535  12.546  1.00239.54           C  
ATOM   3687  OG  SER   459     -34.711  36.323  12.148  1.00244.53           O  
ATOM   3688  C   SER   459     -35.029  39.921  12.961  1.00230.89           C  
ATOM   3689  O   SER   459     -35.450  40.694  12.101  1.00249.36           O  
ATOM   3690  N   MET   460     -35.170  40.152  14.280  1.00211.80           N  
ATOM   3691  CA  MET   460     -35.930  41.241  14.819  1.00214.49           C  
ATOM   3692  CB  MET   460     -35.981  41.226  16.356  1.00220.74           C  
ATOM   3693  CG  MET   460     -36.883  42.315  16.942  1.00212.52           C  
ATOM   3694  SD  MET   460     -37.139  42.205  18.739  1.00  0.00           S  
ATOM   3695  CE  MET   460     -35.429  42.629  19.179  1.00  0.00           C  
ATOM   3696  C   MET   460     -35.357  42.563  14.397  1.00193.94           C  
ATOM   3697  O   MET   460     -36.096  43.481  14.047  1.00209.94           O  
ATOM   3698  N   SER   461     -34.021  42.693  14.405  1.00118.47           N  
ATOM   3699  CA  SER   461     -33.353  43.892  14.011  1.00 93.23           C  
ATOM   3700  CB  SER   461     -31.825  43.731  14.008  1.00108.64           C  
ATOM   3701  OG  SER   461     -31.434  42.790  13.019  1.00  0.00           O  
ATOM   3702  C   SER   461     -33.742  44.190  12.599  1.00117.88           C  
ATOM   3703  O   SER   461     -33.791  45.342  12.176  1.00202.83           O  
ATOM   3704  N   GLN   462     -34.031  43.139  11.825  1.00 85.90           N  
ATOM   3705  CA  GLN   462     -34.347  43.282  10.441  1.00149.18           C  
ATOM   3706  CB  GLN   462     -34.392  41.942   9.699  1.00161.37           C  
ATOM   3707  CG  GLN   462     -33.027  41.253   9.716  1.00189.91           C  
ATOM   3708  CD  GLN   462     -32.006  42.211   9.109  1.00134.37           C  
ATOM   3709  OE1 GLN   462     -31.722  43.284   9.640  1.00147.26           O  
ATOM   3710  NE2 GLN   462     -31.431  41.807   7.946  1.00  0.00           N  
ATOM   3711  C   GLN   462     -35.647  43.996  10.269  1.00183.02           C  
ATOM   3712  O   GLN   462     -35.853  44.643   9.247  1.00183.76           O  
ATOM   3713  N   GLN   463     -36.595  43.818  11.207  1.00187.05           N  
ATOM   3714  CA  GLN   463     -37.865  44.482  11.151  1.00159.62           C  
ATOM   3715  CB  GLN   463     -38.808  43.984  12.251  1.00135.13           C  
ATOM   3716  CG  GLN   463     -40.087  44.805  12.354  1.00158.21           C  
ATOM   3717  CD  GLN   463     -40.899  44.238  13.507  1.00165.78           C  
ATOM   3718  OE1 GLN   463     -42.039  44.635  13.740  1.00145.61           O  
ATOM   3719  NE2 GLN   463     -40.290  43.279  14.256  1.00162.82           N  
ATOM   3720  C   GLN   463     -37.712  45.957  11.389  1.00156.06           C  
ATOM   3721  O   GLN   463     -38.216  46.787  10.632  1.00178.96           O  
ATOM   3722  N   LEU   464     -36.964  46.312  12.449  1.00119.25           N  
ATOM   3723  CA  LEU   464     -36.804  47.664  12.871  1.00103.01           C  
ATOM   3724  CB  LEU   464     -36.015  47.809  14.185  1.00112.56           C  
ATOM   3725  CG  LEU   464     -36.740  47.232  15.419  1.00148.35           C  
ATOM   3726  CD1 LEU   464     -35.998  47.577  16.720  1.00152.14           C  
ATOM   3727  CD2 LEU   464     -38.217  47.653  15.454  1.00145.57           C  
ATOM   3728  C   LEU   464     -36.102  48.432  11.801  1.00129.54           C  
ATOM   3729  O   LEU   464     -36.273  49.644  11.698  1.00192.93           O  
ATOM   3730  N   LYS   465     -35.220  47.766  11.035  1.00121.66           N  
ATOM   3731  CA  LYS   465     -34.501  48.415   9.975  1.00133.90           C  
ATOM   3732  CB  LYS   465     -33.421  47.518   9.354  1.00159.13           C  
ATOM   3733  CG  LYS   465     -32.360  47.104  10.370  1.00159.35           C  
ATOM   3734  CD  LYS   465     -31.721  48.296  11.080  1.00210.95           C  
ATOM   3735  CE  LYS   465     -30.660  47.889  12.102  1.00188.05           C  
ATOM   3736  NZ  LYS   465     -31.204  46.865  13.020  1.00178.70           N1+
ATOM   3737  C   LYS   465     -35.420  48.825   8.864  1.00133.43           C  
ATOM   3738  O   LYS   465     -35.475  49.995   8.487  1.00186.29           O  
ATOM   3739  N   ALA   466     -36.203  47.866   8.339  1.00153.45           N  
ATOM   3740  CA  ALA   466     -37.073  48.113   7.225  1.00198.63           C  
ATOM   3741  CB  ALA   466     -37.837  46.856   6.776  1.00230.98           C  
ATOM   3742  C   ALA   466     -38.076  49.124   7.659  1.00158.88           C  
ATOM   3743  O   ALA   466     -38.450  50.016   6.900  1.00174.48           O  
ATOM   3744  N   LYS   467     -38.534  48.996   8.916  1.00141.04           N  
ATOM   3745  CA  LYS   467     -39.510  49.884   9.467  1.00147.75           C  
ATOM   3746  CB  LYS   467     -39.865  49.523  10.917  1.00139.04           C  
ATOM   3747  CG  LYS   467     -40.905  50.447  11.552  1.00142.67           C  
ATOM   3748  CD  LYS   467     -41.412  49.936  12.902  1.00135.53           C  
ATOM   3749  CE  LYS   467     -40.382  50.087  14.023  1.00137.85           C  
ATOM   3750  NZ  LYS   467     -40.933  49.576  15.297  1.00132.11           N1+
ATOM   3751  C   LYS   467     -38.926  51.261   9.497  1.00158.12           C  
ATOM   3752  O   LYS   467     -39.578  52.234   9.135  1.00206.85           O  
ATOM   3753  N   LEU   468     -37.645  51.370   9.878  1.00107.02           N  
ATOM   3754  CA  LEU   468     -36.974  52.630   9.995  1.00 56.19           C  
ATOM   3755  CB  LEU   468     -35.506  52.445  10.416  1.00121.62           C  
ATOM   3756  CG  LEU   468     -34.710  53.753  10.568  1.00131.26           C  
ATOM   3757  CD1 LEU   468     -35.262  54.623  11.710  1.00148.58           C  
ATOM   3758  CD2 LEU   468     -33.209  53.459  10.710  1.00116.26           C  
ATOM   3759  C   LEU   468     -36.996  53.315   8.654  1.00104.78           C  
ATOM   3760  O   LEU   468     -36.864  54.534   8.580  1.00172.93           O  
ATOM   3761  N   ASP   469     -37.100  52.535   7.557  1.00159.58           N  
ATOM   3762  CA  ASP   469     -37.036  52.982   6.184  1.00178.15           C  
ATOM   3763  CB  ASP   469     -36.930  51.806   5.201  1.00189.74           C  
ATOM   3764  CG  ASP   469     -35.571  51.156   5.422  1.00170.64           C  
ATOM   3765  OD1 ASP   469     -34.759  51.738   6.191  1.00148.87           O  
ATOM   3766  OD2 ASP   469     -35.325  50.073   4.827  1.00147.59           O1-
ATOM   3767  C   ASP   469     -38.177  53.850   5.718  1.00164.62           C  
ATOM   3768  O   ASP   469     -37.940  54.779   4.945  1.00163.66           O  
ATOM   3769  N   PHE   470     -39.435  53.593   6.139  1.00167.20           N  
ATOM   3770  CA  PHE   470     -40.524  54.399   5.647  1.00168.71           C  
ATOM   3771  CB  PHE   470     -41.929  54.024   6.185  1.00148.04           C  
ATOM   3772  CG  PHE   470     -42.099  54.366   7.633  1.00175.47           C  
ATOM   3773  CD1 PHE   470     -42.408  55.648   8.035  1.00217.89           C  
ATOM   3774  CD2 PHE   470     -41.991  53.395   8.598  1.00198.73           C  
ATOM   3775  CE1 PHE   470     -42.571  55.958   9.365  1.00229.83           C  
ATOM   3776  CE2 PHE   470     -42.151  53.693   9.931  1.00198.72           C  
ATOM   3777  CZ  PHE   470     -42.438  54.979  10.319  1.00210.40           C  
ATOM   3778  C   PHE   470     -40.203  55.782   6.098  1.00188.60           C  
ATOM   3779  O   PHE   470     -40.541  56.781   5.467  1.00220.33           O  
ATOM   3780  N   PHE   471     -39.521  55.838   7.244  1.00154.40           N  
ATOM   3781  CA  PHE   471     -39.100  57.029   7.900  1.00106.17           C  
ATOM   3782  CB  PHE   471     -38.569  56.773   9.320  1.00134.12           C  
ATOM   3783  CG  PHE   471     -38.294  58.123   9.869  1.00 89.65           C  
ATOM   3784  CD1 PHE   471     -39.337  58.977  10.139  1.00137.33           C  
ATOM   3785  CD2 PHE   471     -37.002  58.531  10.101  1.00108.29           C  
ATOM   3786  CE1 PHE   471     -39.095  60.233  10.636  1.00193.52           C  
ATOM   3787  CE2 PHE   471     -36.753  59.785  10.600  1.00120.16           C  
ATOM   3788  CZ  PHE   471     -37.801  60.630  10.863  1.00176.90           C  
ATOM   3789  C   PHE   471     -38.053  57.723   7.083  1.00 95.08           C  
ATOM   3790  O   PHE   471     -37.748  58.892   7.309  1.00 76.78           O  
ATOM   3791  N   LYS   472     -37.350  56.985   6.212  1.00141.13           N  
ATOM   3792  CA  LYS   472     -36.424  57.632   5.332  1.00156.24           C  
ATOM   3793  CB  LYS   472     -35.624  56.625   4.488  1.00178.10           C  
ATOM   3794  CG  LYS   472     -34.804  55.647   5.332  1.00186.79           C  
ATOM   3795  CD  LYS   472     -33.769  56.322   6.234  1.00211.19           C  
ATOM   3796  CE  LYS   472     -33.040  55.348   7.163  1.00  0.00           C  
ATOM   3797  NZ  LYS   472     -32.189  54.435   6.370  1.00  0.00           N1+
ATOM   3798  C   LYS   472     -37.216  58.489   4.393  1.00157.07           C  
ATOM   3799  O   LYS   472     -36.858  59.636   4.134  1.00166.57           O  
ATOM   3800  N   THR   473     -38.313  57.935   3.833  1.00143.64           N  
ATOM   3801  CA  THR   473     -39.099  58.684   2.895  1.00150.09           C  
ATOM   3802  CB  THR   473     -40.034  57.852   2.057  1.00146.34           C  
ATOM   3803  OG1 THR   473     -40.490  58.617   0.951  1.00  0.00           O  
ATOM   3804  CG2 THR   473     -41.237  57.403   2.897  1.00  0.00           C  
ATOM   3805  C   THR   473     -39.898  59.765   3.567  1.00178.73           C  
ATOM   3806  O   THR   473     -39.909  60.902   3.107  1.00186.76           O  
ATOM   3807  N   SER   474     -40.546  59.461   4.707  1.00181.95           N  
ATOM   3808  CA  SER   474     -41.442  60.388   5.343  1.00165.75           C  
ATOM   3809  CB  SER   474     -41.932  59.869   6.706  1.00176.63           C  
ATOM   3810  OG  SER   474     -42.808  60.811   7.307  1.00176.51           O  
ATOM   3811  C   SER   474     -40.744  61.688   5.596  1.00162.10           C  
ATOM   3812  O   SER   474     -41.234  62.758   5.241  1.00225.99           O  
ATOM   3813  N   ILE   475     -39.580  61.613   6.249  1.00111.37           N  
ATOM   3814  CA  ILE   475     -38.781  62.736   6.624  1.00111.13           C  
ATOM   3815  CB  ILE   475     -37.764  62.422   7.682  1.00134.62           C  
ATOM   3816  CG2 ILE   475     -36.592  61.666   7.034  1.00114.83           C  
ATOM   3817  CG1 ILE   475     -37.361  63.724   8.393  1.00135.49           C  
ATOM   3818  CD1 ILE   475     -38.521  64.350   9.166  1.00113.00           C  
ATOM   3819  C   ILE   475     -38.092  63.388   5.469  1.00127.68           C  
ATOM   3820  O   ILE   475     -37.669  64.530   5.616  1.00156.30           O  
ATOM   3821  N   GLN   476     -37.747  62.629   4.402  1.00168.03           N  
ATOM   3822  CA  GLN   476     -37.128  63.207   3.232  1.00187.45           C  
ATOM   3823  CB  GLN   476     -36.415  62.149   2.365  1.00211.18           C  
ATOM   3824  CG  GLN   476     -35.460  62.719   1.308  1.00212.24           C  
ATOM   3825  CD  GLN   476     -36.254  63.331   0.161  1.00239.89           C  
ATOM   3826  OE1 GLN   476     -36.163  64.531  -0.093  1.00248.49           O  
ATOM   3827  NE2 GLN   476     -37.049  62.492  -0.555  1.00253.50           N  
ATOM   3828  C   GLN   476     -38.130  63.903   2.358  1.00208.45           C  
ATOM   3829  O   GLN   476     -37.939  65.048   1.949  1.00255.45           O  
ATOM   3830  N   ILE   477     -39.261  63.221   2.096  1.00155.50           N  
ATOM   3831  CA  ILE   477     -40.252  63.653   1.157  1.00156.86           C  
ATOM   3832  CB  ILE   477     -41.409  62.703   1.092  1.00136.32           C  
ATOM   3833  CG2 ILE   477     -42.514  63.372   0.269  1.00160.94           C  
ATOM   3834  CG1 ILE   477     -40.961  61.338   0.547  1.00156.26           C  
ATOM   3835  CD1 ILE   477     -40.391  61.405  -0.869  1.00136.57           C  
ATOM   3836  C   ILE   477     -40.785  64.969   1.596  1.00188.30           C  
ATOM   3837  O   ILE   477     -40.925  65.887   0.789  1.00209.25           O  
ATOM   3838  N   ASP   478     -41.101  65.098   2.894  1.00185.46           N  
ATOM   3839  CA  ASP   478     -41.607  66.350   3.354  1.00150.76           C  
ATOM   3840  CB  ASP   478     -42.158  66.316   4.796  1.00163.43           C  
ATOM   3841  CG  ASP   478     -41.114  65.814   5.776  1.00160.56           C  
ATOM   3842  OD1 ASP   478     -40.065  65.298   5.311  1.00106.55           O  
ATOM   3843  OD2 ASP   478     -41.363  65.917   7.006  1.00169.21           O1-
ATOM   3844  C   ASP   478     -40.550  67.399   3.194  1.00137.71           C  
ATOM   3845  O   ASP   478     -40.820  68.493   2.704  1.00197.41           O  
ATOM   3846  N   LEU   479     -39.294  67.054   3.520  1.00135.47           N  
ATOM   3847  CA  LEU   479     -38.187  67.959   3.459  1.00146.15           C  
ATOM   3848  CB  LEU   479     -36.861  67.309   3.892  1.00162.02           C  
ATOM   3849  CG  LEU   479     -35.679  68.294   3.936  1.00143.65           C  
ATOM   3850  CD1 LEU   479     -35.870  69.336   5.050  1.00157.94           C  
ATOM   3851  CD2 LEU   479     -34.334  67.557   4.030  1.00133.18           C  
ATOM   3852  C   LEU   479     -38.036  68.400   2.040  1.00143.53           C  
ATOM   3853  O   LEU   479     -37.487  69.465   1.776  1.00135.05           O  
ATOM   3854  N   GLU   480     -38.439  67.544   1.084  1.00180.72           N  
ATOM   3855  CA  GLU   480     -38.357  67.850  -0.314  1.00220.55           C  
ATOM   3856  CB  GLU   480     -38.661  66.626  -1.197  1.00257.17           C  
ATOM   3857  CG  GLU   480     -38.416  66.865  -2.687  1.00263.74           C  
ATOM   3858  CD  GLU   480     -38.705  65.563  -3.421  1.00264.84           C  
ATOM   3859  OE1 GLU   480     -38.094  64.526  -3.049  1.00251.41           O  
ATOM   3860  OE2 GLU   480     -39.543  65.587  -4.362  1.00266.13           O1-
ATOM   3861  C   GLU   480     -39.326  68.942  -0.683  1.00214.40           C  
ATOM   3862  O   GLU   480     -38.991  69.822  -1.470  1.00227.40           O  
ATOM   3863  N   LYS   481     -40.565  68.887  -0.151  1.00177.92           N  
ATOM   3864  CA  LYS   481     -41.634  69.811  -0.440  1.00190.05           C  
ATOM   3865  CB  LYS   481     -42.998  69.293   0.032  1.00187.95           C  
ATOM   3866  CG  LYS   481     -43.405  68.023  -0.710  1.00192.93           C  
ATOM   3867  CD  LYS   481     -43.430  68.210  -2.227  1.00206.72           C  
ATOM   3868  CE  LYS   481     -43.729  66.924  -2.998  1.00201.80           C  
ATOM   3869  NZ  LYS   481     -43.729  67.197  -4.452  1.00214.55           N1+
ATOM   3870  C   LYS   481     -41.417  71.156   0.183  1.00207.51           C  
ATOM   3871  O   LYS   481     -41.870  72.168  -0.343  1.00261.66           O  
ATOM   3872  N   TYR   482     -40.736  71.197   1.338  1.00193.44           N  
ATOM   3873  CA  TYR   482     -40.506  72.388   2.106  1.00153.32           C  
ATOM   3874  CB  TYR   482     -39.683  72.116   3.378  1.00185.54           C  
ATOM   3875  CG  TYR   482     -39.529  73.383   4.154  1.00169.63           C  
ATOM   3876  CD1 TYR   482     -40.502  73.782   5.042  1.00160.77           C  
ATOM   3877  CD2 TYR   482     -38.409  74.169   4.002  1.00187.86           C  
ATOM   3878  CE1 TYR   482     -40.362  74.945   5.764  1.00190.22           C  
ATOM   3879  CE2 TYR   482     -38.264  75.333   4.720  1.00194.24           C  
ATOM   3880  CZ  TYR   482     -39.241  75.724   5.603  1.00212.12           C  
ATOM   3881  OH  TYR   482     -39.093  76.918   6.341  1.00230.82           O  
ATOM   3882  C   TYR   482     -39.735  73.340   1.256  1.00201.22           C  
ATOM   3883  O   TYR   482     -39.810  74.546   1.465  1.00224.36           O  
ATOM   3884  N   SER   483     -38.894  72.818   0.345  1.00188.47           N  
ATOM   3885  CA  SER   483     -38.132  73.634  -0.558  1.00199.77           C  
ATOM   3886  CB  SER   483     -37.085  72.834  -1.351  1.00199.04           C  
ATOM   3887  OG  SER   483     -37.728  71.936  -2.242  1.00216.75           O  
ATOM   3888  C   SER   483     -39.053  74.267  -1.554  1.00213.28           C  
ATOM   3889  O   SER   483     -38.697  75.259  -2.186  1.00220.91           O  
ATOM   3890  N   GLU   484     -40.254  73.690  -1.733  1.00207.44           N  
ATOM   3891  CA  GLU   484     -41.231  74.177  -2.662  1.00203.08           C  
ATOM   3892  CB  GLU   484     -42.466  73.267  -2.784  1.00225.16           C  
ATOM   3893  CG  GLU   484     -42.179  71.901  -3.414  1.00243.18           C  
ATOM   3894  CD  GLU   484     -41.937  72.102  -4.904  1.00255.77           C  
ATOM   3895  OE1 GLU   484     -40.944  72.796  -5.255  1.00238.68           O  
ATOM   3896  OE2 GLU   484     -42.741  71.565  -5.710  1.00269.25           O1-
ATOM   3897  C   GLU   484     -41.722  75.520  -2.219  1.00189.13           C  
ATOM   3898  O   GLU   484     -42.121  76.340  -3.039  1.00187.48           O  
ATOM   3899  N   GLN   485     -41.727  75.787  -0.903  1.00199.06           N  
ATOM   3900  CA  GLN   485     -42.344  76.989  -0.433  1.00168.22           C  
ATOM   3901  CB  GLN   485     -42.822  76.858   1.018  1.00128.43           C  
ATOM   3902  CG  GLN   485     -43.754  75.661   1.184  1.00169.31           C  
ATOM   3903  CD  GLN   485     -44.832  75.787   0.115  1.00133.11           C  
ATOM   3904  OE1 GLN   485     -45.811  76.513   0.279  1.00132.38           O  
ATOM   3905  NE2 GLN   485     -44.639  75.069  -1.024  1.00135.42           N  
ATOM   3906  C   GLN   485     -41.413  78.157  -0.495  1.00211.12           C  
ATOM   3907  O   GLN   485     -40.577  78.348   0.387  1.00171.57           O  
ATOM   3908  N   THR   486     -41.445  78.894  -1.623  1.00251.44           N  
ATOM   3909  CA  THR   486     -40.802  80.168  -1.721  1.00260.11           C  
ATOM   3910  CB  THR   486     -40.380  80.484  -3.124  1.00265.25           C  
ATOM   3911  OG1 THR   486     -41.509  80.515  -3.984  1.00  0.00           O  
ATOM   3912  CG2 THR   486     -39.392  79.400  -3.589  1.00  0.00           C  
ATOM   3913  C   THR   486     -41.757  81.227  -1.271  1.00244.63           C  
ATOM   3914  O   THR   486     -41.387  82.196  -0.609  1.00250.78           O  
ATOM   3915  N   GLU   487     -43.034  81.062  -1.672  1.00210.25           N  
ATOM   3916  CA  GLU   487     -44.016  82.077  -1.447  1.00218.97           C  
ATOM   3917  CB  GLU   487     -45.302  81.842  -2.251  1.00213.29           C  
ATOM   3918  CG  GLU   487     -45.041  81.914  -3.754  1.00227.40           C  
ATOM   3919  CD  GLU   487     -44.031  83.033  -3.961  1.00223.24           C  
ATOM   3920  OE1 GLU   487     -42.808  82.742  -3.879  1.00227.25           O  
ATOM   3921  OE2 GLU   487     -44.464  84.193  -4.192  1.00209.19           O1-
ATOM   3922  C   GLU   487     -44.390  82.241  -0.009  1.00229.32           C  
ATOM   3923  O   GLU   487     -44.277  83.335   0.536  1.00214.47           O  
ATOM   3924  N   PHE   488     -44.818  81.167   0.675  1.00263.92           N  
ATOM   3925  CA  PHE   488     -45.259  81.363   2.026  1.00263.17           C  
ATOM   3926  CB  PHE   488     -46.713  81.867   2.154  1.00301.75           C  
ATOM   3927  CG  PHE   488     -46.840  83.284   1.705  1.00296.41           C  
ATOM   3928  CD1 PHE   488     -47.017  83.594   0.375  1.00289.76           C  
ATOM   3929  CD2 PHE   488     -46.801  84.307   2.626  1.00290.13           C  
ATOM   3930  CE1 PHE   488     -47.140  84.903  -0.030  1.00293.02           C  
ATOM   3931  CE2 PHE   488     -46.923  85.617   2.227  1.00284.08           C  
ATOM   3932  CZ  PHE   488     -47.093  85.917   0.897  1.00290.47           C  
ATOM   3933  C   PHE   488     -45.260  80.043   2.724  1.00237.60           C  
ATOM   3934  O   PHE   488     -44.811  79.035   2.183  1.00285.51           O  
ATOM   3935  N   GLY   489     -45.748  80.043   3.983  1.00146.43           N  
ATOM   3936  CA  GLY   489     -45.894  78.828   4.738  1.00155.85           C  
ATOM   3937  C   GLY   489     -44.632  78.553   5.495  1.00146.64           C  
ATOM   3938  O   GLY   489     -44.625  77.801   6.465  1.00142.76           O  
ATOM   3939  N   ILE   490     -43.563  79.240   5.076  1.00177.26           N  
ATOM   3940  CA  ILE   490     -42.169  79.158   5.424  1.00115.83           C  
ATOM   3941  CB  ILE   490     -41.321  79.942   4.471  1.00168.30           C  
ATOM   3942  CG2 ILE   490     -41.273  79.188   3.136  1.00177.84           C  
ATOM   3943  CG1 ILE   490     -41.837  81.385   4.385  1.00226.89           C  
ATOM   3944  CD1 ILE   490     -41.020  82.267   3.447  1.00235.32           C  
ATOM   3945  C   ILE   490     -41.795  79.506   6.837  1.00143.28           C  
ATOM   3946  O   ILE   490     -40.726  79.089   7.276  1.00144.15           O  
ATOM   3947  N   THR   491     -42.587  80.322   7.559  1.00312.93           N  
ATOM   3948  CA  THR   491     -42.197  80.822   8.853  1.00322.57           C  
ATOM   3949  CB  THR   491     -43.239  81.787   9.383  1.00337.44           C  
ATOM   3950  OG1 THR   491     -43.543  82.732   8.368  1.00337.86           O  
ATOM   3951  CG2 THR   491     -42.694  82.585  10.585  1.00326.66           C  
ATOM   3952  C   THR   491     -41.985  79.657   9.813  1.00359.19           C  
ATOM   3953  O   THR   491     -41.891  78.500   9.417  1.00363.08           O  
ATOM   3954  N   SER   492     -41.833  79.977  11.112  1.00273.42           N  
ATOM   3955  CA  SER   492     -41.592  79.174  12.281  1.00255.59           C  
ATOM   3956  CB  SER   492     -42.442  77.888  12.358  1.00229.41           C  
ATOM   3957  OG  SER   492     -41.984  76.912  11.435  1.00222.45           O  
ATOM   3958  C   SER   492     -40.146  78.795  12.364  1.00241.00           C  
ATOM   3959  O   SER   492     -39.498  79.102  13.364  1.00240.04           O  
ATOM   3960  N   ASP   493     -39.589  78.151  11.312  1.00245.44           N  
ATOM   3961  CA  ASP   493     -38.195  77.777  11.194  1.00235.48           C  
ATOM   3962  CB  ASP   493     -37.246  78.985  11.294  1.00253.80           C  
ATOM   3963  CG  ASP   493     -37.417  79.830  10.040  1.00280.02           C  
ATOM   3964  OD1 ASP   493     -37.713  79.241   8.966  1.00  0.00           O  
ATOM   3965  OD2 ASP   493     -37.258  81.076  10.141  1.00  0.00           O1-
ATOM   3966  C   ASP   493     -37.800  76.786  12.261  1.00245.05           C  
ATOM   3967  O   ASP   493     -36.755  76.143  12.170  1.00255.68           O  
ATOM   3968  N   LYS   494     -38.646  76.631  13.292  1.00239.33           N  
ATOM   3969  CA  LYS   494     -38.505  75.716  14.380  1.00237.53           C  
ATOM   3970  CB  LYS   494     -39.573  76.013  15.439  1.00247.20           C  
ATOM   3971  CG  LYS   494     -39.535  75.118  16.668  1.00248.67           C  
ATOM   3972  CD  LYS   494     -40.476  75.608  17.768  1.00246.38           C  
ATOM   3973  CE  LYS   494     -41.955  75.474  17.398  1.00243.86           C  
ATOM   3974  NZ  LYS   494     -42.804  75.964  18.506  1.00234.49           N1+
ATOM   3975  C   LYS   494     -38.785  74.373  13.802  1.00217.29           C  
ATOM   3976  O   LYS   494     -38.189  73.364  14.165  1.00204.32           O  
ATOM   3977  N   LEU   495     -39.768  74.375  12.892  1.00215.14           N  
ATOM   3978  CA  LEU   495     -40.292  73.279  12.137  1.00184.80           C  
ATOM   3979  CB  LEU   495     -41.619  73.626  11.441  1.00189.54           C  
ATOM   3980  CG  LEU   495     -42.803  73.811  12.409  1.00219.91           C  
ATOM   3981  CD1 LEU   495     -43.251  72.470  12.991  1.00204.75           C  
ATOM   3982  CD2 LEU   495     -42.485  74.826  13.515  1.00218.37           C  
ATOM   3983  C   LEU   495     -39.321  72.860  11.087  1.00153.31           C  
ATOM   3984  O   LEU   495     -39.604  71.909  10.365  1.00117.83           O  
ATOM   3985  N   LEU   496     -38.361  73.739  10.740  1.00156.46           N  
ATOM   3986  CA  LEU   496     -37.256  73.371   9.898  1.00152.06           C  
ATOM   3987  CB  LEU   496     -36.769  74.558   9.053  1.00213.24           C  
ATOM   3988  CG  LEU   496     -35.586  74.240   8.125  1.00208.53           C  
ATOM   3989  CD1 LEU   496     -35.890  73.044   7.209  1.00160.29           C  
ATOM   3990  CD2 LEU   496     -35.180  75.489   7.329  1.00249.51           C  
ATOM   3991  C   LEU   496     -36.114  72.832  10.709  1.00175.44           C  
ATOM   3992  O   LEU   496     -35.480  71.852  10.330  1.00201.49           O  
ATOM   3993  N   LEU   497     -35.814  73.514  11.836  1.00224.96           N  
ATOM   3994  CA  LEU   497     -34.701  73.212  12.700  1.00218.45           C  
ATOM   3995  CB  LEU   497     -34.475  74.312  13.762  1.00224.25           C  
ATOM   3996  CG  LEU   497     -33.290  74.094  14.733  1.00  0.00           C  
ATOM   3997  CD1 LEU   497     -33.552  72.979  15.760  1.00  0.00           C  
ATOM   3998  CD2 LEU   497     -31.975  73.897  13.961  1.00  0.00           C  
ATOM   3999  C   LEU   497     -34.939  71.916  13.398  1.00227.37           C  
ATOM   4000  O   LEU   497     -34.038  71.089  13.521  1.00248.84           O  
ATOM   4001  N   ALA   498     -36.177  71.717  13.877  1.00244.12           N  
ATOM   4002  CA  ALA   498     -36.552  70.541  14.598  1.00240.47           C  
ATOM   4003  CB  ALA   498     -38.018  70.569  15.062  1.00251.71           C  
ATOM   4004  C   ALA   498     -36.386  69.387  13.673  1.00226.03           C  
ATOM   4005  O   ALA   498     -36.059  68.279  14.088  1.00232.68           O  
ATOM   4006  N   TRP   499     -36.696  69.608  12.388  1.00179.27           N  
ATOM   4007  CA  TRP   499     -36.475  68.616  11.386  1.00131.75           C  
ATOM   4008  CB  TRP   499     -37.023  68.991   9.998  1.00146.62           C  
ATOM   4009  CG  TRP   499     -38.522  68.903   9.860  1.00162.50           C  
ATOM   4010  CD2 TRP   499     -39.215  69.056   8.612  1.00155.32           C  
ATOM   4011  CD1 TRP   499     -39.473  68.659  10.806  1.00166.83           C  
ATOM   4012  NE1 TRP   499     -40.719  68.649  10.225  1.00168.96           N  
ATOM   4013  CE2 TRP   499     -40.574  68.893   8.874  1.00155.18           C  
ATOM   4014  CE3 TRP   499     -38.755  69.309   7.351  1.00131.33           C  
ATOM   4015  CZ2 TRP   499     -41.499  68.981   7.873  1.00139.69           C  
ATOM   4016  CZ3 TRP   499     -39.690  69.400   6.344  1.00121.04           C  
ATOM   4017  CH2 TRP   499     -41.035  69.239   6.601  1.00128.87           C  
ATOM   4018  C   TRP   499     -35.010  68.428  11.222  1.00170.98           C  
ATOM   4019  O   TRP   499     -34.558  67.301  11.138  1.00212.97           O  
ATOM   4020  N   ARG   500     -34.206  69.503  11.181  1.00216.09           N  
ATOM   4021  CA  ARG   500     -32.805  69.318  10.926  1.00237.57           C  
ATOM   4022  CB  ARG   500     -32.018  70.629  10.764  1.00259.54           C  
ATOM   4023  CG  ARG   500     -32.179  71.237   9.368  1.00255.93           C  
ATOM   4024  CD  ARG   500     -31.180  72.353   9.061  1.00243.98           C  
ATOM   4025  NE  ARG   500     -31.670  73.599   9.713  1.00234.70           N  
ATOM   4026  CZ  ARG   500     -32.371  74.507   8.976  1.00242.47           C  
ATOM   4027  NH1 ARG   500     -32.603  74.272   7.651  1.00247.23           N1+
ATOM   4028  NH2 ARG   500     -32.828  75.654   9.559  1.00251.02           N  
ATOM   4029  C   ARG   500     -32.175  68.506  12.006  1.00222.52           C  
ATOM   4030  O   ARG   500     -31.330  67.659  11.728  1.00214.63           O  
ATOM   4031  N   GLU   501     -32.560  68.744  13.270  1.00244.58           N  
ATOM   4032  CA  GLU   501     -31.963  68.031  14.356  1.00243.85           C  
ATOM   4033  CB  GLU   501     -32.480  68.514  15.721  1.00261.55           C  
ATOM   4034  CG  GLU   501     -32.082  69.955  16.048  1.00263.67           C  
ATOM   4035  CD  GLU   501     -32.688  70.317  17.396  1.00253.14           C  
ATOM   4036  OE1 GLU   501     -33.411  69.459  17.969  1.00264.27           O  
ATOM   4037  OE2 GLU   501     -32.439  71.458  17.869  1.00232.89           O1-
ATOM   4038  C   GLU   501     -32.297  66.576  14.243  1.00220.61           C  
ATOM   4039  O   GLU   501     -31.420  65.728  14.374  1.00216.23           O  
ATOM   4040  N   MET   502     -33.588  66.264  14.013  1.00204.15           N  
ATOM   4041  CA  MET   502     -34.133  64.940  13.921  1.00205.27           C  
ATOM   4042  CB  MET   502     -35.645  64.841  14.125  1.00216.24           C  
ATOM   4043  CG  MET   502     -36.012  63.415  14.533  1.00211.02           C  
ATOM   4044  SD  MET   502     -37.777  63.034  14.499  1.00235.53           S  
ATOM   4045  CE  MET   502     -37.769  62.929  12.690  1.00224.02           C  
ATOM   4046  C   MET   502     -33.807  64.274  12.625  1.00207.08           C  
ATOM   4047  O   MET   502     -34.008  63.073  12.476  1.00150.59           O  
ATOM   4048  N   GLU   503     -33.441  65.049  11.596  1.00254.90           N  
ATOM   4049  CA  GLU   503     -33.105  64.452  10.349  1.00255.03           C  
ATOM   4050  CB  GLU   503     -32.535  65.453   9.325  1.00267.95           C  
ATOM   4051  CG  GLU   503     -33.552  66.437   8.745  1.00273.80           C  
ATOM   4052  CD  GLU   503     -32.780  67.583   8.103  1.00264.97           C  
ATOM   4053  OE1 GLU   503     -31.551  67.416   7.883  1.00262.95           O  
ATOM   4054  OE2 GLU   503     -33.406  68.642   7.831  1.00255.48           O1-
ATOM   4055  C   GLU   503     -31.985  63.542  10.686  1.00251.84           C  
ATOM   4056  O   GLU   503     -32.045  62.345  10.434  1.00254.87           O  
ATOM   4057  N   GLN   504     -30.958  64.128  11.318  1.00228.19           N  
ATOM   4058  CA  GLN   504     -29.735  63.515  11.730  1.00227.58           C  
ATOM   4059  CB  GLN   504     -28.621  64.542  11.977  1.00236.78           C  
ATOM   4060  CG  GLN   504     -27.292  63.897  12.358  1.00245.01           C  
ATOM   4061  CD  GLN   504     -26.216  64.971  12.289  1.00251.80           C  
ATOM   4062  OE1 GLN   504     -26.054  65.637  11.268  1.00248.98           O  
ATOM   4063  NE2 GLN   504     -25.458  65.147  13.404  1.00265.88           N  
ATOM   4064  C   GLN   504     -29.872  62.667  12.951  1.00219.45           C  
ATOM   4065  O   GLN   504     -29.101  61.728  13.119  1.00188.72           O  
ATOM   4066  N   ALA   505     -30.795  62.991  13.874  1.00230.63           N  
ATOM   4067  CA  ALA   505     -30.843  62.226  15.086  1.00225.17           C  
ATOM   4068  CB  ALA   505     -31.946  62.698  16.048  1.00244.45           C  
ATOM   4069  C   ALA   505     -31.139  60.803  14.728  1.00210.95           C  
ATOM   4070  O   ALA   505     -30.492  59.884  15.225  1.00208.78           O  
ATOM   4071  N   VAL   506     -32.150  60.598  13.864  1.00226.64           N  
ATOM   4072  CA  VAL   506     -32.571  59.306  13.403  1.00219.63           C  
ATOM   4073  CB  VAL   506     -33.949  59.322  12.819  1.00235.19           C  
ATOM   4074  CG1 VAL   506     -34.276  57.914  12.290  1.00218.85           C  
ATOM   4075  CG2 VAL   506     -34.918  59.823  13.902  1.00254.50           C  
ATOM   4076  C   VAL   506     -31.650  58.756  12.356  1.00223.34           C  
ATOM   4077  O   VAL   506     -31.532  57.542  12.223  1.00216.04           O  
ATOM   4078  N   GLU   507     -30.976  59.624  11.576  1.00237.80           N  
ATOM   4079  CA  GLU   507     -30.178  59.162  10.467  1.00235.72           C  
ATOM   4080  CB  GLU   507     -29.376  60.277   9.768  1.00274.39           C  
ATOM   4081  CG  GLU   507     -30.214  61.126   8.811  1.00259.67           C  
ATOM   4082  CD  GLU   507     -29.365  62.290   8.325  1.00233.98           C  
ATOM   4083  OE1 GLU   507     -28.147  62.315   8.645  1.00226.28           O  
ATOM   4084  OE2 GLU   507     -29.928  63.174   7.626  1.00210.34           O1-
ATOM   4085  C   GLU   507     -29.193  58.142  10.946  1.00203.25           C  
ATOM   4086  O   GLU   507     -28.833  57.228  10.210  1.00196.19           O  
ATOM   4087  N   LEU   508     -28.666  58.355  12.157  1.00194.66           N  
ATOM   4088  CA  LEU   508     -27.718  57.559  12.884  1.00207.43           C  
ATOM   4089  CB  LEU   508     -26.889  58.417  13.846  1.00197.01           C  
ATOM   4090  CG  LEU   508     -26.099  59.500  13.095  1.00189.98           C  
ATOM   4091  CD1 LEU   508     -25.191  60.291  14.046  1.00234.24           C  
ATOM   4092  CD2 LEU   508     -25.349  58.909  11.891  1.00172.77           C  
ATOM   4093  C   LEU   508     -28.269  56.396  13.668  1.00216.68           C  
ATOM   4094  O   LEU   508     -27.484  55.557  14.082  1.00158.62           O  
ATOM   4095  N   CYS   509     -29.579  56.349  13.976  1.00274.14           N  
ATOM   4096  CA  CYS   509     -30.180  55.499  14.979  1.00295.06           C  
ATOM   4097  CB  CYS   509     -31.645  55.859  15.233  1.00321.11           C  
ATOM   4098  SG  CYS   509     -32.734  55.495  13.825  1.00272.97           S  
ATOM   4099  C   CYS   509     -30.140  54.002  14.813  1.00249.93           C  
ATOM   4100  O   CYS   509     -29.965  53.306  15.813  1.00233.48           O  
ATOM   4101  N   GLY   510     -30.351  53.441  13.606  1.00213.21           N  
ATOM   4102  CA  GLY   510     -30.417  52.010  13.508  1.00213.74           C  
ATOM   4103  C   GLY   510     -29.109  51.417  13.900  1.00241.82           C  
ATOM   4104  O   GLY   510     -28.114  51.560  13.193  1.00248.50           O  
ATOM   4105  N   ARG   511     -29.091  50.677  15.025  1.00272.89           N  
ATOM   4106  CA  ARG   511     -27.846  50.070  15.390  1.00275.40           C  
ATOM   4107  CB  ARG   511     -27.717  49.820  16.902  1.00247.57           C  
ATOM   4108  CG  ARG   511     -27.781  51.103  17.734  1.00243.25           C  
ATOM   4109  CD  ARG   511     -27.678  50.856  19.240  1.00264.40           C  
ATOM   4110  NE  ARG   511     -27.778  52.177  19.922  1.00289.87           N  
ATOM   4111  CZ  ARG   511     -26.651  52.852  20.292  1.00287.43           C  
ATOM   4112  NH1 ARG   511     -25.421  52.312  20.055  1.00314.13           N1+
ATOM   4113  NH2 ARG   511     -26.758  54.063  20.912  1.00224.20           N  
ATOM   4114  C   ARG   511     -27.844  48.741  14.705  1.00269.57           C  
ATOM   4115  O   ARG   511     -28.214  47.729  15.298  1.00250.10           O  
ATOM   4116  N   GLU   512     -27.572  48.776  13.383  1.00266.81           N  
ATOM   4117  CA  GLU   512     -27.496  47.664  12.476  1.00271.79           C  
ATOM   4118  CB  GLU   512     -27.914  48.010  11.044  1.00280.69           C  
ATOM   4119  CG  GLU   512     -27.812  46.790  10.128  1.00269.03           C  
ATOM   4120  CD  GLU   512     -28.089  47.235   8.705  1.00269.42           C  
ATOM   4121  OE1 GLU   512     -28.417  48.436   8.514  1.00284.91           O  
ATOM   4122  OE2 GLU   512     -27.972  46.379   7.789  1.00247.24           O1-
ATOM   4123  C   GLU   512     -26.158  47.050  12.311  1.00278.29           C  
ATOM   4124  O   GLU   512     -26.102  45.834  12.194  1.00290.61           O  
ATOM   4125  N   ASN   513     -25.076  47.863  12.358  1.00297.71           N  
ATOM   4126  CA  ASN   513     -23.727  47.592  11.910  1.00294.78           C  
ATOM   4127  CB  ASN   513     -22.735  48.677  12.373  1.00305.55           C  
ATOM   4128  CG  ASN   513     -21.438  48.569  11.577  1.00307.58           C  
ATOM   4129  OD1 ASN   513     -21.206  49.355  10.660  1.00  0.00           O  
ATOM   4130  ND2 ASN   513     -20.566  47.589  11.935  1.00  0.00           N  
ATOM   4131  C   ASN   513     -23.275  46.292  12.460  1.00285.18           C  
ATOM   4132  O   ASN   513     -22.382  45.646  11.917  1.00287.07           O  
ATOM   4133  N   GLU   514     -23.903  45.886  13.561  1.00253.21           N  
ATOM   4134  CA  GLU   514     -23.647  44.650  14.211  1.00212.99           C  
ATOM   4135  CB  GLU   514     -24.603  44.395  15.385  1.00198.87           C  
ATOM   4136  CG  GLU   514     -24.401  45.390  16.525  1.00216.22           C  
ATOM   4137  CD  GLU   514     -22.954  45.261  16.971  1.00229.50           C  
ATOM   4138  OE1 GLU   514     -22.566  44.146  17.411  1.00233.00           O  
ATOM   4139  OE2 GLU   514     -22.213  46.275  16.867  1.00240.37           O1-
ATOM   4140  C   GLU   514     -23.843  43.543  13.226  1.00224.11           C  
ATOM   4141  O   GLU   514     -23.309  42.466  13.425  1.00225.55           O  
ATOM   4142  N   VAL   515     -24.570  43.767  12.121  1.00301.47           N  
ATOM   4143  CA  VAL   515     -24.951  42.766  11.165  1.00312.04           C  
ATOM   4144  CB  VAL   515     -25.564  43.354   9.926  1.00348.31           C  
ATOM   4145  CG1 VAL   515     -26.916  43.983  10.304  1.00349.60           C  
ATOM   4146  CG2 VAL   515     -24.571  44.362   9.319  1.00347.40           C  
ATOM   4147  C   VAL   515     -23.759  41.956  10.766  1.00300.62           C  
ATOM   4148  O   VAL   515     -23.915  40.776  10.467  1.00296.71           O  
ATOM   4149  N   LYS   516     -22.565  42.568  10.651  1.00278.57           N  
ATOM   4150  CA  LYS   516     -21.363  41.830  10.360  1.00283.29           C  
ATOM   4151  CB  LYS   516     -20.191  42.757  10.006  1.00283.37           C  
ATOM   4152  CG  LYS   516     -20.464  43.638   8.786  1.00279.51           C  
ATOM   4153  CD  LYS   516     -19.476  44.796   8.640  1.00276.60           C  
ATOM   4154  CE  LYS   516     -19.825  45.754   7.500  1.00  0.00           C  
ATOM   4155  NZ  LYS   516     -21.029  46.540   7.855  1.00  0.00           N1+
ATOM   4156  C   LYS   516     -20.934  41.019  11.553  1.00265.40           C  
ATOM   4157  O   LYS   516     -20.627  39.839  11.444  1.00266.67           O  
ATOM   4158  N   LEU   517     -20.914  41.633  12.746  1.00228.90           N  
ATOM   4159  CA  LEU   517     -20.474  40.989  13.954  1.00194.00           C  
ATOM   4160  CB  LEU   517     -20.436  41.932  15.168  1.00194.09           C  
ATOM   4161  CG  LEU   517     -19.956  41.246  16.461  1.00  0.00           C  
ATOM   4162  CD1 LEU   517     -18.505  40.767  16.326  1.00  0.00           C  
ATOM   4163  CD2 LEU   517     -20.167  42.149  17.688  1.00  0.00           C  
ATOM   4164  C   LEU   517     -21.420  39.875  14.267  1.00165.08           C  
ATOM   4165  O   LEU   517     -21.110  38.995  15.070  1.00141.15           O  
ATOM   4166  N   LEU   518     -22.676  40.006  13.808  1.00203.69           N  
ATOM   4167  CA  LEU   518     -23.627  38.950  13.911  1.00199.05           C  
ATOM   4168  CB  LEU   518     -25.049  39.400  13.532  1.00238.38           C  
ATOM   4169  CG  LEU   518     -25.671  40.426  14.497  1.00202.11           C  
ATOM   4170  CD1 LEU   518     -27.085  40.821  14.043  1.00153.03           C  
ATOM   4171  CD2 LEU   518     -25.645  39.916  15.946  1.00195.79           C  
ATOM   4172  C   LEU   518     -23.263  37.847  12.952  1.00193.47           C  
ATOM   4173  O   LEU   518     -22.851  36.766  13.362  1.00186.59           O  
ATOM   4174  N   VAL   519     -23.326  38.143  11.632  1.00224.51           N  
ATOM   4175  CA  VAL   519     -23.178  37.136  10.608  1.00216.32           C  
ATOM   4176  CB  VAL   519     -23.606  37.602   9.242  1.00242.11           C  
ATOM   4177  CG1 VAL   519     -25.102  37.939   9.303  1.00246.83           C  
ATOM   4178  CG2 VAL   519     -22.730  38.779   8.783  1.00238.65           C  
ATOM   4179  C   VAL   519     -21.793  36.593  10.482  1.00233.65           C  
ATOM   4180  O   VAL   519     -21.591  35.381  10.490  1.00253.62           O  
ATOM   4181  N   GLU   520     -20.797  37.483  10.378  1.00265.03           N  
ATOM   4182  CA  GLU   520     -19.448  37.084  10.131  1.00284.82           C  
ATOM   4183  CB  GLU   520     -18.497  38.286  10.023  1.00297.39           C  
ATOM   4184  CG  GLU   520     -17.057  37.902   9.682  1.00300.01           C  
ATOM   4185  CD  GLU   520     -16.248  39.188   9.603  1.00  0.00           C  
ATOM   4186  OE1 GLU   520     -16.818  40.261   9.938  1.00  0.00           O  
ATOM   4187  OE2 GLU   520     -15.055  39.119   9.206  1.00  0.00           O1-
ATOM   4188  C   GLU   520     -18.984  36.231  11.264  1.00279.11           C  
ATOM   4189  O   GLU   520     -18.440  35.148  11.064  1.00285.24           O  
ATOM   4190  N   ARG   521     -19.216  36.705  12.495  1.00251.96           N  
ATOM   4191  CA  ARG   521     -18.824  36.041  13.697  1.00222.36           C  
ATOM   4192  CB  ARG   521     -18.853  36.950  14.936  1.00205.44           C  
ATOM   4193  CG  ARG   521     -17.737  37.997  14.877  1.00198.27           C  
ATOM   4194  CD  ARG   521     -16.395  37.390  14.453  1.00217.43           C  
ATOM   4195  NE  ARG   521     -15.433  38.500  14.198  1.00  0.00           N  
ATOM   4196  CZ  ARG   521     -14.542  38.881  15.159  1.00  0.00           C  
ATOM   4197  NH1 ARG   521     -14.507  38.227  16.357  1.00  0.00           N1+
ATOM   4198  NH2 ARG   521     -13.673  39.905  14.914  1.00  0.00           N  
ATOM   4199  C   ARG   521     -19.670  34.828  13.932  1.00202.78           C  
ATOM   4200  O   ARG   521     -19.352  34.040  14.818  1.00167.04           O  
ATOM   4201  N   MET   522     -20.876  34.751  13.330  1.00231.07           N  
ATOM   4202  CA  MET   522     -21.644  33.533  13.400  1.00239.85           C  
ATOM   4203  CB  MET   522     -23.128  33.701  13.032  1.00259.96           C  
ATOM   4204  CG  MET   522     -23.983  34.250  14.173  1.00250.31           C  
ATOM   4205  SD  MET   522     -24.078  33.132  15.604  1.00231.32           S  
ATOM   4206  CE  MET   522     -24.693  31.706  14.660  1.00261.20           C  
ATOM   4207  C   MET   522     -21.095  32.470  12.497  1.00227.39           C  
ATOM   4208  O   MET   522     -20.988  31.303  12.871  1.00204.49           O  
ATOM   4209  N   MET   523     -20.726  32.880  11.271  1.00250.10           N  
ATOM   4210  CA  MET   523     -20.294  32.026  10.205  1.00245.35           C  
ATOM   4211  CB  MET   523     -20.135  32.790   8.882  1.00245.01           C  
ATOM   4212  CG  MET   523     -21.452  33.433   8.446  1.00260.65           C  
ATOM   4213  SD  MET   523     -22.824  32.253   8.280  1.00222.21           S  
ATOM   4214  CE  MET   523     -24.111  33.526   8.139  1.00262.52           C  
ATOM   4215  C   MET   523     -18.993  31.424  10.568  1.00254.87           C  
ATOM   4216  O   MET   523     -18.652  30.337  10.108  1.00267.05           O  
ATOM   4217  N   ALA   524     -18.214  32.138  11.390  1.00242.62           N  
ATOM   4218  CA  ALA   524     -16.912  31.657  11.704  1.00220.93           C  
ATOM   4219  CB  ALA   524     -16.169  32.575  12.690  1.00218.81           C  
ATOM   4220  C   ALA   524     -17.019  30.301  12.342  1.00209.16           C  
ATOM   4221  O   ALA   524     -16.306  29.381  11.956  1.00222.92           O  
ATOM   4222  N   LEU   525     -17.910  30.146  13.336  1.00188.94           N  
ATOM   4223  CA  LEU   525     -18.081  28.955  14.132  1.00148.80           C  
ATOM   4224  CB  LEU   525     -18.757  29.273  15.472  1.00110.13           C  
ATOM   4225  CG  LEU   525     -17.992  30.346  16.272  1.00141.26           C  
ATOM   4226  CD1 LEU   525     -18.538  30.481  17.702  1.00137.88           C  
ATOM   4227  CD2 LEU   525     -16.473  30.118  16.213  1.00144.04           C  
ATOM   4228  C   LEU   525     -18.837  27.838  13.474  1.00169.72           C  
ATOM   4229  O   LEU   525     -18.680  26.681  13.853  1.00182.98           O  
ATOM   4230  N   GLN   526     -19.783  28.163  12.581  1.00200.54           N  
ATOM   4231  CA  GLN   526     -20.604  27.203  11.899  1.00209.80           C  
ATOM   4232  CB  GLN   526     -21.778  27.897  11.183  1.00221.27           C  
ATOM   4233  CG  GLN   526     -22.655  28.733  12.127  1.00218.84           C  
ATOM   4234  CD  GLN   526     -23.839  27.908  12.613  1.00227.93           C  
ATOM   4235  OE1 GLN   526     -24.731  27.588  11.830  1.00228.17           O  
ATOM   4236  NE2 GLN   526     -23.865  27.576  13.932  1.00231.27           N  
ATOM   4237  C   GLN   526     -19.803  26.465  10.879  1.00200.79           C  
ATOM   4238  O   GLN   526     -20.187  25.366  10.494  1.00187.40           O  
ATOM   4239  N   THR   527     -18.816  27.142  10.258  1.00181.50           N  
ATOM   4240  CA  THR   527     -17.887  26.549   9.337  1.00191.07           C  
ATOM   4241  CB  THR   527     -17.323  27.563   8.388  1.00184.11           C  
ATOM   4242  OG1 THR   527     -16.585  28.544   9.103  1.00184.14           O  
ATOM   4243  CG2 THR   527     -18.490  28.227   7.637  1.00173.70           C  
ATOM   4244  C   THR   527     -16.728  25.887  10.030  1.00203.78           C  
ATOM   4245  O   THR   527     -16.335  24.781   9.669  1.00207.68           O  
ATOM   4246  N   ASP   528     -16.144  26.575  11.036  1.00209.24           N  
ATOM   4247  CA  ASP   528     -14.942  26.170  11.721  1.00200.59           C  
ATOM   4248  CB  ASP   528     -14.362  27.281  12.611  1.00197.44           C  
ATOM   4249  CG  ASP   528     -13.783  28.339  11.682  1.00196.85           C  
ATOM   4250  OD1 ASP   528     -13.639  28.039  10.467  1.00195.73           O  
ATOM   4251  OD2 ASP   528     -13.483  29.460  12.173  1.00183.47           O1-
ATOM   4252  C   ASP   528     -15.144  24.949  12.561  1.00193.55           C  
ATOM   4253  O   ASP   528     -14.255  24.108  12.661  1.00202.24           O  
ATOM   4254  N   ILE   529     -16.307  24.836  13.218  1.00198.37           N  
ATOM   4255  CA  ILE   529     -16.636  23.708  14.036  1.00197.97           C  
ATOM   4256  CB  ILE   529     -17.931  23.840  14.793  1.00215.37           C  
ATOM   4257  CG2 ILE   529     -17.784  24.984  15.810  1.00  0.00           C  
ATOM   4258  CG1 ILE   529     -19.118  23.974  13.825  1.00  0.00           C  
ATOM   4259  CD1 ILE   529     -20.477  23.822  14.507  1.00  0.00           C  
ATOM   4260  C   ILE   529     -16.744  22.511  13.155  1.00192.43           C  
ATOM   4261  O   ILE   529     -16.645  21.391  13.637  1.00203.30           O  
ATOM   4262  N   VAL   530     -17.110  22.718  11.878  1.00178.80           N  
ATOM   4263  CA  VAL   530     -17.257  21.686  10.893  1.00185.23           C  
ATOM   4264  CB  VAL   530     -17.971  22.152   9.662  1.00195.87           C  
ATOM   4265  CG1 VAL   530     -18.038  20.982   8.666  1.00181.36           C  
ATOM   4266  CG2 VAL   530     -19.347  22.693  10.083  1.00213.45           C  
ATOM   4267  C   VAL   530     -15.938  21.107  10.463  1.00202.44           C  
ATOM   4268  O   VAL   530     -15.864  19.915  10.178  1.00207.75           O  
ATOM   4269  N   ASP   531     -14.874  21.929  10.354  1.00217.46           N  
ATOM   4270  CA  ASP   531     -13.599  21.475   9.861  1.00216.36           C  
ATOM   4271  CB  ASP   531     -12.588  22.624   9.711  1.00214.91           C  
ATOM   4272  CG  ASP   531     -13.084  23.537   8.598  1.00225.43           C  
ATOM   4273  OD1 ASP   531     -14.073  23.157   7.915  1.00228.81           O  
ATOM   4274  OD2 ASP   531     -12.480  24.628   8.416  1.00227.33           O1-
ATOM   4275  C   ASP   531     -12.994  20.468  10.795  1.00213.67           C  
ATOM   4276  O   ASP   531     -12.451  19.451  10.369  1.00218.89           O  
ATOM   4277  N   LEU   532     -13.060  20.756  12.103  1.00203.83           N  
ATOM   4278  CA  LEU   532     -12.524  19.972  13.178  1.00190.87           C  
ATOM   4279  CB  LEU   532     -12.652  20.696  14.529  1.00176.87           C  
ATOM   4280  CG  LEU   532     -11.692  21.884  14.712  1.00174.04           C  
ATOM   4281  CD1 LEU   532     -10.282  21.397  15.060  1.00175.68           C  
ATOM   4282  CD2 LEU   532     -11.690  22.807  13.486  1.00181.54           C  
ATOM   4283  C   LEU   532     -13.266  18.690  13.322  1.00194.61           C  
ATOM   4284  O   LEU   532     -12.696  17.663  13.684  1.00215.80           O  
ATOM   4285  N   GLN   533     -14.579  18.726  13.068  1.00193.54           N  
ATOM   4286  CA  GLN   533     -15.377  17.558  13.240  1.00203.43           C  
ATOM   4287  CB  GLN   533     -16.830  17.767  12.771  1.00227.94           C  
ATOM   4288  CG  GLN   533     -17.610  18.828  13.545  1.00240.22           C  
ATOM   4289  CD  GLN   533     -18.918  19.069  12.802  1.00230.55           C  
ATOM   4290  OE1 GLN   533     -19.830  19.721  13.308  1.00231.78           O  
ATOM   4291  NE2 GLN   533     -19.014  18.526  11.559  1.00212.08           N  
ATOM   4292  C   GLN   533     -14.810  16.477  12.353  1.00215.66           C  
ATOM   4293  O   GLN   533     -14.717  15.323  12.763  1.00211.50           O  
ATOM   4294  N   ARG   534     -14.436  16.799  11.096  1.00234.61           N  
ATOM   4295  CA  ARG   534     -13.984  15.750  10.215  1.00245.52           C  
ATOM   4296  CB  ARG   534     -13.795  16.223   8.762  1.00245.63           C  
ATOM   4297  CG  ARG   534     -15.110  16.544   8.045  1.00252.15           C  
ATOM   4298  CD  ARG   534     -14.956  16.746   6.536  1.00253.77           C  
ATOM   4299  NE  ARG   534     -14.162  17.988   6.321  1.00262.01           N  
ATOM   4300  CZ  ARG   534     -14.800  19.183   6.162  1.00266.31           C  
ATOM   4301  NH1 ARG   534     -16.163  19.241   6.204  1.00260.11           N1+
ATOM   4302  NH2 ARG   534     -14.075  20.322   5.958  1.00274.38           N  
ATOM   4303  C   ARG   534     -12.690  15.094  10.648  1.00261.83           C  
ATOM   4304  O   ARG   534     -12.672  13.919  11.006  1.00265.66           O  
ATOM   4305  N   SER   535     -11.651  15.972  10.669  1.00288.30           N  
ATOM   4306  CA  SER   535     -10.238  15.872  10.938  1.00302.69           C  
ATOM   4307  CB  SER   535      -9.678  14.469  11.287  1.00306.48           C  
ATOM   4308  OG  SER   535     -10.046  14.090  12.606  1.00  0.00           O  
ATOM   4309  C   SER   535      -9.601  16.407   9.683  1.00294.08           C  
ATOM   4310  O   SER   535     -10.289  16.633   8.687  1.00289.78           O  
ATOM   4311  N   PRO   536      -8.332  16.674   9.673  1.00256.87           N  
ATOM   4312  CA  PRO   536      -7.793  17.245   8.469  1.00238.95           C  
ATOM   4313  CD  PRO   536      -7.728  17.279  10.850  1.00243.24           C  
ATOM   4314  CB  PRO   536      -6.481  17.921   8.866  1.00236.74           C  
ATOM   4315  CG  PRO   536      -6.718  18.314  10.331  1.00238.26           C  
ATOM   4316  C   PRO   536      -7.649  16.334   7.293  1.00215.92           C  
ATOM   4317  O   PRO   536      -7.730  16.835   6.173  1.00198.74           O  
ATOM   4318  N   MET   537      -7.414  15.023   7.472  1.00  0.00           N  
ATOM   4319  CA  MET   537      -7.256  14.251   6.272  1.00  0.00           C  
ATOM   4320  CB  MET   537      -6.052  13.295   6.293  1.00  0.00           C  
ATOM   4321  CG  MET   537      -4.703  14.006   6.150  1.00  0.00           C  
ATOM   4322  SD  MET   537      -3.253  12.911   6.173  1.00  0.00           S  
ATOM   4323  CE  MET   537      -2.096  14.144   5.503  1.00  0.00           C  
ATOM   4324  C   MET   537      -8.476  13.416   6.123  1.00  0.00           C  
ATOM   4325  O   MET   537      -8.416  12.190   6.245  1.00  0.00           O  
ATOM   4326  N   GLY   538      -9.609  14.068   5.824  1.00  0.00           N  
ATOM   4327  CA  GLY   538     -10.825  13.342   5.733  1.00  0.00           C  
ATOM   4328  C   GLY   538     -11.117  12.962   7.128  1.00  0.00           C  
ATOM   4329  O   GLY   538     -10.958  13.762   8.040  1.00  0.00           O  
ATOM   4330  N   ARG   539     -11.497  11.710   7.369  1.00  0.00           N  
ATOM   4331  CA  ARG   539     -11.782  11.432   8.736  1.00  0.00           C  
ATOM   4332  CB  ARG   539     -12.795  10.302   8.929  1.00  0.00           C  
ATOM   4333  CG  ARG   539     -14.230  10.680   8.530  1.00  0.00           C  
ATOM   4334  CD  ARG   539     -15.297   9.673   8.976  1.00  0.00           C  
ATOM   4335  NE  ARG   539     -15.089   8.413   8.202  1.00  0.00           N  
ATOM   4336  CZ  ARG   539     -15.880   7.319   8.424  1.00  0.00           C  
ATOM   4337  NH1 ARG   539     -16.889   7.372   9.340  1.00  0.00           N1+
ATOM   4338  NH2 ARG   539     -15.655   6.167   7.727  1.00  0.00           N  
ATOM   4339  C   ARG   539     -10.556  11.106   9.522  1.00  0.00           C  
ATOM   4340  O   ARG   539     -10.544  11.277  10.738  1.00  0.00           O  
ATOM   4341  N   LYS   540      -9.497  10.601   8.872  1.00  0.00           N  
ATOM   4342  CA  LYS   540      -8.347  10.279   9.651  1.00  0.00           C  
ATOM   4343  CB  LYS   540      -7.417   9.228   9.004  1.00  0.00           C  
ATOM   4344  CG  LYS   540      -7.882   7.775   9.151  1.00  0.00           C  
ATOM   4345  CD  LYS   540      -7.072   6.731   8.357  1.00  0.00           C  
ATOM   4346  CE  LYS   540      -6.114   5.878   9.204  1.00  0.00           C  
ATOM   4347  NZ  LYS   540      -5.662   4.695   8.432  1.00  0.00           N1+
ATOM   4348  C   LYS   540      -7.577  11.528   9.874  1.00  0.00           C  
ATOM   4349  O   LYS   540      -7.966  12.623   9.478  1.00  0.00           O  
ATOM   4350  N   GLN   541      -6.449  11.369  10.560  1.00  0.00           N  
ATOM   4351  CA  GLN   541      -5.541  12.440  10.783  1.00  0.00           C  
ATOM   4352  CB  GLN   541      -5.846  13.194  12.087  1.00  0.00           C  
ATOM   4353  CG  GLN   541      -4.971  14.417  12.354  1.00  0.00           C  
ATOM   4354  CD  GLN   541      -5.714  15.210  13.407  1.00  0.00           C  
ATOM   4355  OE1 GLN   541      -6.840  14.854  13.750  1.00  0.00           O  
ATOM   4356  NE2 GLN   541      -5.090  16.303  13.912  1.00  0.00           N  
ATOM   4357  C   GLN   541      -4.223  11.737  10.857  1.00  0.00           C  
ATOM   4358  O   GLN   541      -3.174  12.322  10.597  1.00  0.00           O  
ATOM   4359  N   GLY   542      -4.264  10.423  11.181  1.00  0.00           N  
ATOM   4360  CA  GLY   542      -3.073   9.626  11.297  1.00  0.00           C  
ATOM   4361  C   GLY   542      -2.780   9.036   9.962  1.00  0.00           C  
ATOM   4362  O   GLY   542      -3.560   8.249   9.424  1.00  0.00           O  
ATOM   4363  N   GLY   543      -1.637   9.423   9.380  1.00  0.00           N  
ATOM   4364  CA  GLY   543      -1.265   8.902   8.100  1.00  0.00           C  
ATOM   4365  C   GLY   543       0.127   8.415   8.280  1.00  0.00           C  
ATOM   4366  O   GLY   543       0.348   7.272   8.685  1.00  0.00           O  
ATOM   4367  N   THR   544       1.104   9.286   7.949  1.00197.30           N  
ATOM   4368  CA  THR   544       2.438   8.946   8.302  1.00180.34           C  
ATOM   4369  CB  THR   544       3.527   9.784   7.712  1.00182.33           C  
ATOM   4370  OG1 THR   544       3.382  11.149   8.076  1.00177.50           O  
ATOM   4371  CG2 THR   544       3.489   9.608   6.185  1.00162.90           C  
ATOM   4372  C   THR   544       2.369   9.131   9.761  1.00172.26           C  
ATOM   4373  O   THR   544       1.750  10.077  10.251  1.00184.93           O  
ATOM   4374  N   LEU   545       2.989   8.167  10.431  1.00162.38           N  
ATOM   4375  CA  LEU   545       2.828   7.838  11.797  1.00149.88           C  
ATOM   4376  CB  LEU   545       3.025   8.856  12.928  1.00171.68           C  
ATOM   4377  CG  LEU   545       3.004   8.233  14.345  1.00119.91           C  
ATOM   4378  CD1 LEU   545       4.258   7.380  14.620  1.00126.23           C  
ATOM   4379  CD2 LEU   545       2.773   9.309  15.414  1.00 92.49           C  
ATOM   4380  C   LEU   545       1.426   7.339  11.845  1.00160.99           C  
ATOM   4381  O   LEU   545       0.404   8.017  11.880  1.00212.65           O  
ATOM   4382  N   ASP   546       1.486   6.039  11.855  1.00145.23           N  
ATOM   4383  CA  ASP   546       0.843   4.764  11.989  1.00177.66           C  
ATOM   4384  CB  ASP   546      -0.685   4.850  11.851  1.00185.61           C  
ATOM   4385  CG  ASP   546      -1.218   5.541  13.098  1.00181.46           C  
ATOM   4386  OD1 ASP   546      -0.440   5.664  14.082  1.00157.17           O  
ATOM   4387  OD2 ASP   546      -2.409   5.951  13.085  1.00191.42           O1-
ATOM   4388  C   ASP   546       1.348   3.858  10.920  1.00181.66           C  
ATOM   4389  O   ASP   546       1.511   2.661  11.144  1.00136.96           O  
ATOM   4390  N   ASP   547       1.585   4.407   9.716  1.00207.49           N  
ATOM   4391  CA  ASP   547       2.071   3.617   8.624  1.00211.73           C  
ATOM   4392  CB  ASP   547       2.184   4.433   7.320  1.00237.08           C  
ATOM   4393  CG  ASP   547       2.503   3.512   6.144  1.00244.42           C  
ATOM   4394  OD1 ASP   547       3.429   2.667   6.263  1.00236.01           O  
ATOM   4395  OD2 ASP   547       1.823   3.661   5.093  1.00258.39           O1-
ATOM   4396  C   ASP   547       3.442   3.118   8.963  1.00190.40           C  
ATOM   4397  O   ASP   547       3.770   1.963   8.700  1.00212.82           O  
ATOM   4398  N   LEU   548       4.280   3.982   9.564  1.00171.80           N  
ATOM   4399  CA  LEU   548       5.649   3.643   9.840  1.00154.41           C  
ATOM   4400  CB  LEU   548       6.453   4.842  10.374  1.00157.27           C  
ATOM   4401  CG  LEU   548       7.953   4.549  10.550  1.00146.10           C  
ATOM   4402  CD1 LEU   548       8.610   4.214   9.202  1.00140.53           C  
ATOM   4403  CD2 LEU   548       8.665   5.700  11.279  1.00115.09           C  
ATOM   4404  C   LEU   548       5.724   2.534  10.848  1.00151.15           C  
ATOM   4405  O   LEU   548       6.560   1.641  10.729  1.00193.32           O  
ATOM   4406  N   GLU   549       4.864   2.571  11.883  1.00106.98           N  
ATOM   4407  CA  GLU   549       4.880   1.568  12.910  1.00 83.08           C  
ATOM   4408  CB  GLU   549       4.074   1.955  14.169  1.00114.20           C  
ATOM   4409  CG  GLU   549       2.555   1.991  14.018  1.00141.56           C  
ATOM   4410  CD  GLU   549       1.999   0.717  14.639  1.00158.66           C  
ATOM   4411  OE1 GLU   549       2.212  -0.378  14.053  1.00105.54           O  
ATOM   4412  OE2 GLU   549       1.360   0.826  15.720  1.00205.79           O1-
ATOM   4413  C   GLU   549       4.388   0.281  12.339  1.00124.62           C  
ATOM   4414  O   GLU   549       4.682  -0.788  12.865  1.00184.53           O  
ATOM   4415  N   GLU   550       3.550   0.361  11.291  1.00155.41           N  
ATOM   4416  CA  GLU   550       3.082  -0.809  10.609  1.00187.09           C  
ATOM   4417  CB  GLU   550       1.980  -0.483   9.585  1.00201.14           C  
ATOM   4418  CG  GLU   550       1.282  -1.713   9.003  1.00212.15           C  
ATOM   4419  CD  GLU   550       0.095  -1.219   8.188  1.00210.32           C  
ATOM   4420  OE1 GLU   550      -0.123   0.022   8.160  1.00206.26           O  
ATOM   4421  OE2 GLU   550      -0.611  -2.072   7.586  1.00215.03           O1-
ATOM   4422  C   GLU   550       4.247  -1.428   9.889  1.00189.37           C  
ATOM   4423  O   GLU   550       4.318  -2.648   9.766  1.00194.99           O  
ATOM   4424  N   GLN   551       5.149  -0.583   9.339  1.00177.33           N  
ATOM   4425  CA  GLN   551       6.334  -0.986   8.620  1.00175.55           C  
ATOM   4426  CB  GLN   551       7.007   0.181   7.882  1.00183.84           C  
ATOM   4427  CG  GLN   551       8.262  -0.243   7.117  1.00192.84           C  
ATOM   4428  CD  GLN   551       8.839   0.988   6.437  1.00207.39           C  
ATOM   4429  OE1 GLN   551       8.348   2.101   6.616  1.00222.09           O  
ATOM   4430  NE2 GLN   551       9.921   0.784   5.638  1.00207.94           N  
ATOM   4431  C   GLN   551       7.356  -1.541   9.559  1.00175.24           C  
ATOM   4432  O   GLN   551       8.074  -2.484   9.236  1.00175.69           O  
ATOM   4433  N   ALA   552       7.496  -0.902  10.730  1.00175.89           N  
ATOM   4434  CA  ALA   552       8.361  -1.347  11.777  1.00128.28           C  
ATOM   4435  CB  ALA   552       8.465  -0.356  12.945  1.00152.73           C  
ATOM   4436  C   ALA   552       7.781  -2.619  12.294  1.00117.42           C  
ATOM   4437  O   ALA   552       8.462  -3.413  12.927  1.00109.94           O  
ATOM   4438  N   ARG   553       6.462  -2.804  12.140  1.00150.88           N  
ATOM   4439  CA  ARG   553       5.857  -3.998  12.641  1.00168.46           C  
ATOM   4440  CB  ARG   553       4.337  -4.044  12.423  1.00186.92           C  
ATOM   4441  CG  ARG   553       3.696  -5.325  12.959  1.00178.19           C  
ATOM   4442  CD  ARG   553       2.172  -5.322  12.856  1.00188.48           C  
ATOM   4443  NE  ARG   553       1.674  -4.276  13.793  1.00217.00           N  
ATOM   4444  CZ  ARG   553       0.809  -3.321  13.345  1.00220.97           C  
ATOM   4445  NH1 ARG   553       0.423  -3.310  12.036  1.00225.08           N1+
ATOM   4446  NH2 ARG   553       0.337  -2.369  14.203  1.00204.61           N  
ATOM   4447  C   ARG   553       6.440  -5.200  11.966  1.00162.98           C  
ATOM   4448  O   ARG   553       6.848  -6.149  12.632  1.00151.19           O  
ATOM   4449  N   GLU   554       6.499  -5.188  10.623  1.00169.90           N  
ATOM   4450  CA  GLU   554       6.956  -6.315   9.864  1.00177.08           C  
ATOM   4451  CB  GLU   554       6.681  -6.165   8.361  1.00180.20           C  
ATOM   4452  CG  GLU   554       5.191  -6.163   8.019  1.00196.36           C  
ATOM   4453  CD  GLU   554       5.055  -5.851   6.537  1.00  0.00           C  
ATOM   4454  OE1 GLU   554       5.628  -4.819   6.097  1.00  0.00           O  
ATOM   4455  OE2 GLU   554       4.382  -6.642   5.824  1.00  0.00           O1-
ATOM   4456  C   GLU   554       8.420  -6.536  10.025  1.00176.86           C  
ATOM   4457  O   GLU   554       8.844  -7.665  10.213  1.00200.15           O  
ATOM   4458  N   LEU   555       9.259  -5.494   9.977  1.00148.76           N  
ATOM   4459  CA  LEU   555      10.663  -5.785   9.998  1.00127.02           C  
ATOM   4460  CB  LEU   555      11.542  -4.560   9.679  1.00137.27           C  
ATOM   4461  CG  LEU   555      13.011  -4.929   9.397  1.00122.18           C  
ATOM   4462  CD1 LEU   555      13.098  -6.056   8.355  1.00118.31           C  
ATOM   4463  CD2 LEU   555      13.814  -3.703   8.928  1.00115.69           C  
ATOM   4464  C   LEU   555      11.023  -6.412  11.315  1.00114.36           C  
ATOM   4465  O   LEU   555      11.843  -7.325  11.377  1.00110.85           O  
ATOM   4466  N   TYR   556      10.412  -5.932  12.410  1.00192.36           N  
ATOM   4467  CA  TYR   556      10.613  -6.446  13.733  1.00193.84           C  
ATOM   4468  CB  TYR   556      10.164  -5.482  14.857  1.00289.50           C  
ATOM   4469  CG  TYR   556      11.089  -4.299  14.798  1.00267.14           C  
ATOM   4470  CD1 TYR   556      12.423  -4.459  15.058  1.00263.79           C  
ATOM   4471  CD2 TYR   556      10.672  -3.037  14.444  1.00238.50           C  
ATOM   4472  CE1 TYR   556      13.308  -3.408  15.001  1.00231.35           C  
ATOM   4473  CE2 TYR   556      11.536  -1.970  14.378  1.00220.93           C  
ATOM   4474  CZ  TYR   556      12.864  -2.155  14.660  1.00191.79           C  
ATOM   4475  OH  TYR   556      13.766  -1.073  14.593  1.00143.28           O  
ATOM   4476  C   TYR   556       9.993  -7.816  13.887  1.00153.62           C  
ATOM   4477  O   TYR   556      10.285  -8.492  14.871  1.00 85.64           O  
ATOM   4478  N   ARG   557       8.953  -8.140  13.076  1.00137.61           N  
ATOM   4479  CA  ARG   557       8.286  -9.425  12.969  1.00150.66           C  
ATOM   4480  CB  ARG   557       6.897  -9.271  12.322  1.00193.59           C  
ATOM   4481  CG  ARG   557       6.242 -10.592  11.909  1.00189.96           C  
ATOM   4482  CD  ARG   557       4.721 -10.495  11.770  1.00219.70           C  
ATOM   4483  NE  ARG   557       4.412  -9.505  10.703  1.00244.63           N  
ATOM   4484  CZ  ARG   557       3.315  -8.699  10.818  1.00233.19           C  
ATOM   4485  NH1 ARG   557       2.555  -8.732  11.951  1.00207.83           N1+
ATOM   4486  NH2 ARG   557       2.979  -7.857   9.797  1.00237.90           N  
ATOM   4487  C   ARG   557       9.026 -10.457  12.152  1.00161.81           C  
ATOM   4488  O   ARG   557       9.241 -11.591  12.577  1.00200.72           O  
ATOM   4489  N   ARG   558       9.457 -10.045  10.949  1.00160.54           N  
ATOM   4490  CA  ARG   558      10.039 -10.825   9.901  1.00164.63           C  
ATOM   4491  CB  ARG   558      10.380  -9.979   8.664  1.00176.17           C  
ATOM   4492  CG  ARG   558       9.167  -9.294   8.029  1.00204.21           C  
ATOM   4493  CD  ARG   558       8.396 -10.170   7.044  1.00209.05           C  
ATOM   4494  NE  ARG   558       7.286 -10.828   7.787  1.00201.88           N  
ATOM   4495  CZ  ARG   558       6.377 -11.586   7.107  1.00195.82           C  
ATOM   4496  NH1 ARG   558       6.500 -11.749   5.757  1.00192.24           N1+
ATOM   4497  NH2 ARG   558       5.347 -12.182   7.774  1.00188.08           N  
ATOM   4498  C   ARG   558      11.308 -11.389  10.415  1.00179.78           C  
ATOM   4499  O   ARG   558      11.709 -12.485  10.037  1.00210.75           O  
ATOM   4500  N   LEU   559      11.992 -10.626  11.278  1.00183.40           N  
ATOM   4501  CA  LEU   559      13.233 -11.069  11.829  1.00152.70           C  
ATOM   4502  CB  LEU   559      13.860 -10.036  12.778  1.00166.08           C  
ATOM   4503  CG  LEU   559      15.199 -10.490  13.389  1.00148.70           C  
ATOM   4504  CD1 LEU   559      16.288 -10.620  12.312  1.00161.14           C  
ATOM   4505  CD2 LEU   559      15.616  -9.587  14.561  1.00134.42           C  
ATOM   4506  C   LEU   559      12.983 -12.301  12.642  1.00132.07           C  
ATOM   4507  O   LEU   559      13.763 -13.250  12.593  1.00159.50           O  
ATOM   4508  N   ARG   560      11.909 -12.290  13.451  1.00120.33           N  
ATOM   4509  CA  ARG   560      11.561 -13.420  14.254  1.00151.14           C  
ATOM   4510  CB  ARG   560      10.564 -13.088  15.380  1.00172.82           C  
ATOM   4511  CG  ARG   560      10.546 -14.155  16.476  1.00187.51           C  
ATOM   4512  CD  ARG   560      10.166 -13.618  17.857  1.00184.82           C  
ATOM   4513  NE  ARG   560       8.724 -13.246  17.836  1.00171.66           N  
ATOM   4514  CZ  ARG   560       8.240 -12.398  18.790  1.00191.36           C  
ATOM   4515  NH1 ARG   560       9.092 -11.860  19.712  1.00199.88           N1+
ATOM   4516  NH2 ARG   560       6.911 -12.091  18.826  1.00201.47           N  
ATOM   4517  C   ARG   560      11.018 -14.486  13.362  1.00167.90           C  
ATOM   4518  O   ARG   560      11.087 -15.673  13.672  1.00177.93           O  
ATOM   4519  N   GLU   561      10.407 -14.060  12.243  1.00181.86           N  
ATOM   4520  CA  GLU   561       9.827 -14.931  11.265  1.00203.26           C  
ATOM   4521  CB  GLU   561       9.114 -14.133  10.158  1.00217.06           C  
ATOM   4522  CG  GLU   561       8.024 -13.189  10.677  1.00232.21           C  
ATOM   4523  CD  GLU   561       6.720 -13.955  10.826  1.00247.44           C  
ATOM   4524  OE1 GLU   561       6.193 -14.427   9.784  1.00260.24           O  
ATOM   4525  OE2 GLU   561       6.229 -14.070  11.981  1.00242.95           O1-
ATOM   4526  C   GLU   561      10.912 -15.716  10.590  1.00222.04           C  
ATOM   4527  O   GLU   561      10.742 -16.913  10.368  1.00238.10           O  
ATOM   4528  N   LYS   562      12.064 -15.063  10.299  1.00215.83           N  
ATOM   4529  CA  LYS   562      13.135 -15.585   9.491  1.00183.94           C  
ATOM   4530  CB  LYS   562      14.394 -14.702   9.568  1.00144.69           C  
ATOM   4531  CG  LYS   562      15.314 -14.807   8.351  1.00128.72           C  
ATOM   4532  CD  LYS   562      16.385 -13.713   8.307  1.00160.90           C  
ATOM   4533  CE  LYS   562      15.833 -12.287   8.290  1.00  0.00           C  
ATOM   4534  NZ  LYS   562      16.949 -11.317   8.347  1.00  0.00           N1+
ATOM   4535  C   LYS   562      13.449 -16.970   9.955  1.00188.90           C  
ATOM   4536  O   LYS   562      14.017 -17.210  11.021  1.00164.30           O  
ATOM   4537  N   PRO   563      13.095 -17.885   9.094  1.00226.32           N  
ATOM   4538  CA  PRO   563      13.141 -19.276   9.431  1.00237.37           C  
ATOM   4539  CD  PRO   563      12.145 -17.602   8.030  1.00244.58           C  
ATOM   4540  CB  PRO   563      12.283 -19.994   8.390  1.00239.06           C  
ATOM   4541  CG  PRO   563      11.340 -18.899   7.861  1.00243.65           C  
ATOM   4542  C   PRO   563      14.524 -19.804   9.472  1.00242.10           C  
ATOM   4543  O   PRO   563      15.342 -19.389   8.659  1.00237.52           O  
ATOM   4544  N   ARG   564      14.788 -20.735  10.399  1.00244.34           N  
ATOM   4545  CA  ARG   564      16.042 -21.417  10.498  1.00217.63           C  
ATOM   4546  CB  ARG   564      16.399 -22.360   9.322  1.00224.25           C  
ATOM   4547  CG  ARG   564      16.595 -21.709   7.950  1.00235.36           C  
ATOM   4548  CD  ARG   564      16.784 -22.711   6.806  1.00268.43           C  
ATOM   4549  NE  ARG   564      15.461 -22.893   6.143  1.00285.66           N  
ATOM   4550  CZ  ARG   564      15.069 -22.030   5.161  1.00274.23           C  
ATOM   4551  NH1 ARG   564      15.879 -20.991   4.802  1.00264.36           N1+
ATOM   4552  NH2 ARG   564      13.868 -22.203   4.535  1.00273.04           N  
ATOM   4553  C   ARG   564      17.161 -20.473  10.764  1.00215.28           C  
ATOM   4554  O   ARG   564      16.970 -19.268  10.910  1.00232.38           O  
ATOM   4555  N   ASP   565      18.383 -21.027  10.835  1.00225.17           N  
ATOM   4556  CA  ASP   565      19.502 -20.273  11.308  1.00226.16           C  
ATOM   4557  CB  ASP   565      20.509 -21.134  12.097  1.00233.53           C  
ATOM   4558  CG  ASP   565      21.044 -22.256  11.212  1.00236.79           C  
ATOM   4559  OD1 ASP   565      20.353 -22.636  10.229  1.00231.18           O  
ATOM   4560  OD2 ASP   565      22.163 -22.749  11.517  1.00244.33           O1-
ATOM   4561  C   ASP   565      20.253 -19.496  10.257  1.00227.33           C  
ATOM   4562  O   ASP   565      21.306 -19.926   9.800  1.00227.07           O  
ATOM   4563  N   GLN   566      19.683 -18.378   9.764  1.00210.74           N  
ATOM   4564  CA  GLN   566      20.369 -17.382   8.967  1.00198.47           C  
ATOM   4565  CB  GLN   566      19.498 -16.645   7.944  1.00205.42           C  
ATOM   4566  CG  GLN   566      18.411 -15.828   8.618  1.00205.98           C  
ATOM   4567  CD  GLN   566      17.391 -16.860   9.019  1.00213.45           C  
ATOM   4568  OE1 GLN   566      17.320 -17.870   8.324  1.00235.21           O  
ATOM   4569  NE2 GLN   566      16.626 -16.640  10.122  1.00193.49           N  
ATOM   4570  C   GLN   566      20.936 -16.301   9.846  1.00172.06           C  
ATOM   4571  O   GLN   566      21.832 -15.553   9.455  1.00147.10           O  
ATOM   4572  N   ARG   567      20.432 -16.220  11.087  1.00196.75           N  
ATOM   4573  CA  ARG   567      20.432 -15.024  11.883  1.00207.63           C  
ATOM   4574  CB  ARG   567      19.983 -15.269  13.332  1.00214.05           C  
ATOM   4575  CG  ARG   567      18.565 -15.827  13.451  1.00220.62           C  
ATOM   4576  CD  ARG   567      18.472 -17.304  13.064  1.00229.78           C  
ATOM   4577  NE  ARG   567      17.069 -17.749  13.286  1.00246.42           N  
ATOM   4578  CZ  ARG   567      16.814 -19.043  13.636  1.00255.51           C  
ATOM   4579  NH1 ARG   567      17.845 -19.916  13.827  1.00255.73           N1+
ATOM   4580  NH2 ARG   567      15.525 -19.470  13.779  1.00256.93           N  
ATOM   4581  C   ARG   567      21.696 -14.218  11.977  1.00216.12           C  
ATOM   4582  O   ARG   567      21.619 -13.024  11.711  1.00252.93           O  
ATOM   4583  N   THR   568      22.884 -14.795  12.218  1.00156.73           N  
ATOM   4584  CA  THR   568      24.033 -14.041  12.670  1.00163.74           C  
ATOM   4585  CB  THR   568      25.298 -14.841  12.658  1.00205.79           C  
ATOM   4586  OG1 THR   568      25.589 -15.294  11.344  1.00245.66           O  
ATOM   4587  CG2 THR   568      25.127 -16.028  13.610  1.00197.77           C  
ATOM   4588  C   THR   568      24.338 -12.773  11.930  1.00185.11           C  
ATOM   4589  O   THR   568      24.654 -11.804  12.623  1.00179.30           O  
ATOM   4590  N   GLU   569      24.268 -12.733  10.570  1.00226.97           N  
ATOM   4591  CA  GLU   569      24.652 -11.570   9.791  1.00257.39           C  
ATOM   4592  CB  GLU   569      24.168 -11.617   8.328  1.00256.38           C  
ATOM   4593  CG  GLU   569      22.647 -11.698   8.172  1.00234.97           C  
ATOM   4594  CD  GLU   569      22.324 -11.709   6.685  1.00217.31           C  
ATOM   4595  OE1 GLU   569      22.823 -12.625   5.978  1.00  0.00           O  
ATOM   4596  OE2 GLU   569      21.578 -10.799   6.234  1.00  0.00           O1-
ATOM   4597  C   GLU   569      24.080 -10.349  10.441  1.00263.01           C  
ATOM   4598  O   GLU   569      22.885 -10.066  10.361  1.00257.97           O  
ATOM   4599  N   GLY   570      24.973  -9.564  11.080  1.00261.95           N  
ATOM   4600  CA  GLY   570      24.501  -8.556  11.981  1.00252.75           C  
ATOM   4601  C   GLY   570      24.325  -7.225  11.341  1.00252.32           C  
ATOM   4602  O   GLY   570      25.283  -6.581  10.921  1.00253.19           O  
ATOM   4603  N   ASP   571      23.065  -6.750  11.319  1.00234.64           N  
ATOM   4604  CA  ASP   571      22.804  -5.468  10.742  1.00208.53           C  
ATOM   4605  CB  ASP   571      22.163  -5.573   9.347  1.00190.86           C  
ATOM   4606  CG  ASP   571      22.401  -4.265   8.609  1.00203.76           C  
ATOM   4607  OD1 ASP   571      23.051  -3.361   9.201  1.00214.88           O  
ATOM   4608  OD2 ASP   571      21.943  -4.156   7.440  1.00200.63           O1-
ATOM   4609  C   ASP   571      21.855  -4.723  11.639  1.00208.78           C  
ATOM   4610  O   ASP   571      20.666  -5.042  11.687  1.00199.92           O  
ATOM   4611  N   SER   572      22.360  -3.715  12.392  1.00202.87           N  
ATOM   4612  CA  SER   572      21.463  -2.923  13.197  1.00180.20           C  
ATOM   4613  CB  SER   572      22.155  -1.783  13.974  1.00171.68           C  
ATOM   4614  OG  SER   572      22.781  -0.862  13.093  1.00171.72           O  
ATOM   4615  C   SER   572      20.474  -2.360  12.217  1.00169.89           C  
ATOM   4616  O   SER   572      19.284  -2.649  12.302  1.00124.32           O  
ATOM   4617  N   GLN   573      20.975  -1.535  11.273  1.00185.17           N  
ATOM   4618  CA  GLN   573      20.338  -1.149  10.039  1.00190.39           C  
ATOM   4619  CB  GLN   573      19.857  -2.329   9.161  1.00221.40           C  
ATOM   4620  CG  GLN   573      18.646  -3.100   9.689  1.00231.74           C  
ATOM   4621  CD  GLN   573      18.314  -4.209   8.701  1.00  0.00           C  
ATOM   4622  OE1 GLN   573      17.183  -4.690   8.653  1.00  0.00           O  
ATOM   4623  NE2 GLN   573      19.321  -4.626   7.888  1.00  0.00           N  
ATOM   4624  C   GLN   573      19.221  -0.151  10.076  1.00167.76           C  
ATOM   4625  O   GLN   573      19.107   0.724  10.933  1.00175.96           O  
ATOM   4626  N   GLU   574      18.370  -0.306   9.038  1.00167.41           N  
ATOM   4627  CA  GLU   574      17.246   0.503   8.657  1.00190.65           C  
ATOM   4628  CB  GLU   574      16.565   0.084   7.343  1.00200.82           C  
ATOM   4629  CG  GLU   574      15.858  -1.267   7.401  1.00196.50           C  
ATOM   4630  CD  GLU   574      15.082  -1.425   6.101  1.00  0.00           C  
ATOM   4631  OE1 GLU   574      15.373  -0.656   5.146  1.00  0.00           O  
ATOM   4632  OE2 GLU   574      14.186  -2.309   6.046  1.00  0.00           O1-
ATOM   4633  C   GLU   574      16.240   0.446   9.751  1.00186.97           C  
ATOM   4634  O   GLU   574      15.221   1.134   9.729  1.00213.56           O  
ATOM   4635  N   MET   575      16.465  -0.476  10.691  1.00154.32           N  
ATOM   4636  CA  MET   575      15.646  -0.576  11.855  1.00141.97           C  
ATOM   4637  CB  MET   575      15.949  -1.823  12.697  1.00203.03           C  
ATOM   4638  CG  MET   575      15.487  -3.090  11.973  1.00216.04           C  
ATOM   4639  SD  MET   575      13.690  -3.392  11.972  1.00113.11           S  
ATOM   4640  CE  MET   575      13.106  -1.890  11.143  1.00210.71           C  
ATOM   4641  C   MET   575      15.861   0.683  12.631  1.00108.74           C  
ATOM   4642  O   MET   575      15.183   0.938  13.624  1.00 63.02           O  
ATOM   4643  N   VAL   576      16.971   1.381  12.337  1.00116.20           N  
ATOM   4644  CA  VAL   576      17.190   2.717  12.824  1.00154.74           C  
ATOM   4645  CB  VAL   576      18.637   3.110  12.771  1.00143.72           C  
ATOM   4646  CG1 VAL   576      18.767   4.577  13.211  1.00169.85           C  
ATOM   4647  CG2 VAL   576      19.434   2.122  13.642  1.00133.04           C  
ATOM   4648  C   VAL   576      16.406   3.703  11.996  1.00193.75           C  
ATOM   4649  O   VAL   576      15.814   4.651  12.512  1.00218.95           O  
ATOM   4650  N   ARG   577      16.376   3.489  10.665  1.00179.73           N  
ATOM   4651  CA  ARG   577      15.756   4.421   9.764  1.00151.95           C  
ATOM   4652  CB  ARG   577      15.853   3.957   8.304  1.00161.27           C  
ATOM   4653  CG  ARG   577      15.288   4.955   7.297  1.00164.22           C  
ATOM   4654  CD  ARG   577      15.579   4.548   5.854  1.00195.89           C  
ATOM   4655  NE  ARG   577      17.061   4.472   5.722  1.00237.95           N  
ATOM   4656  CZ  ARG   577      17.626   3.840   4.653  1.00230.79           C  
ATOM   4657  NH1 ARG   577      16.833   3.271   3.699  1.00218.31           N1+
ATOM   4658  NH2 ARG   577      18.984   3.783   4.535  1.00216.61           N  
ATOM   4659  C   ARG   577      14.307   4.551  10.114  1.00151.82           C  
ATOM   4660  O   ARG   577      13.775   5.655  10.222  1.00168.55           O  
ATOM   4661  N   LEU   578      13.647   3.411  10.363  1.00128.28           N  
ATOM   4662  CA  LEU   578      12.249   3.362  10.667  1.00116.89           C  
ATOM   4663  CB  LEU   578      11.709   1.931  10.849  1.00120.27           C  
ATOM   4664  CG  LEU   578      11.773   1.073   9.572  1.00131.20           C  
ATOM   4665  CD1 LEU   578      11.042  -0.266   9.761  1.00112.08           C  
ATOM   4666  CD2 LEU   578      11.273   1.853   8.347  1.00146.58           C  
ATOM   4667  C   LEU   578      12.008   4.093  11.948  1.00123.04           C  
ATOM   4668  O   LEU   578      10.861   4.389  12.276  1.00153.54           O  
ATOM   4669  N   LEU   579      13.045   4.201  12.799  1.00116.15           N  
ATOM   4670  CA  LEU   579      12.965   4.946  14.024  1.00113.60           C  
ATOM   4671  CB  LEU   579      14.044   4.518  15.030  1.00133.68           C  
ATOM   4672  CG  LEU   579      13.914   5.209  16.397  1.00112.14           C  
ATOM   4673  CD1 LEU   579      12.587   4.838  17.080  1.00 95.02           C  
ATOM   4674  CD2 LEU   579      15.137   4.925  17.283  1.00 98.10           C  
ATOM   4675  C   LEU   579      13.083   6.431  13.806  1.00144.22           C  
ATOM   4676  O   LEU   579      12.292   7.215  14.331  1.00196.21           O  
ATOM   4677  N   LEU   580      14.059   6.859  12.980  1.00141.36           N  
ATOM   4678  CA  LEU   580      14.346   8.262  12.846  1.00170.86           C  
ATOM   4679  CB  LEU   580      15.498   8.526  11.851  1.00173.12           C  
ATOM   4680  CG  LEU   580      15.892  10.006  11.640  1.00  0.00           C  
ATOM   4681  CD1 LEU   580      14.838  10.800  10.849  1.00169.32           C  
ATOM   4682  CD2 LEU   580      16.262  10.670  12.975  1.00  0.00           C  
ATOM   4683  C   LEU   580      13.110   8.950  12.345  1.00183.81           C  
ATOM   4684  O   LEU   580      12.700   9.983  12.876  1.00194.95           O  
ATOM   4685  N   GLN   581      12.464   8.364  11.322  1.00156.35           N  
ATOM   4686  CA  GLN   581      11.305   8.945  10.705  1.00127.05           C  
ATOM   4687  CB  GLN   581      10.789   8.072   9.546  1.00124.81           C  
ATOM   4688  CG  GLN   581       9.735   8.736   8.661  1.00143.76           C  
ATOM   4689  CD  GLN   581      10.464   9.436   7.522  1.00  0.00           C  
ATOM   4690  OE1 GLN   581      11.690   9.394   7.432  1.00  0.00           O  
ATOM   4691  NE2 GLN   581       9.689  10.092   6.618  1.00  0.00           N  
ATOM   4692  C   GLN   581      10.207   9.012  11.727  1.00136.76           C  
ATOM   4693  O   GLN   581       9.498  10.009  11.852  1.00199.43           O  
ATOM   4694  N   ALA   582      10.102   7.938  12.522  1.00128.07           N  
ATOM   4695  CA  ALA   582       9.132   7.676  13.543  1.00162.32           C  
ATOM   4696  CB  ALA   582       9.320   6.301  14.211  1.00193.09           C  
ATOM   4697  C   ALA   582       9.215   8.709  14.614  1.00152.58           C  
ATOM   4698  O   ALA   582       8.395   8.672  15.527  1.00 92.03           O  
ATOM   4699  N   ILE   583      10.342   9.441  14.714  1.00150.52           N  
ATOM   4700  CA  ILE   583      10.389  10.562  15.615  1.00154.45           C  
ATOM   4701  CB  ILE   583      11.798  10.978  15.914  1.00141.58           C  
ATOM   4702  CG2 ILE   583      11.750  12.214  16.827  1.00160.61           C  
ATOM   4703  CG1 ILE   583      12.572   9.798  16.522  1.00152.98           C  
ATOM   4704  CD1 ILE   583      14.082  10.022  16.567  1.00148.00           C  
ATOM   4705  C   ILE   583       9.687  11.761  15.024  1.00188.06           C  
ATOM   4706  O   ILE   583       8.773  12.327  15.623  1.00204.73           O  
ATOM   4707  N   GLN   584      10.079  12.139  13.786  1.00180.46           N  
ATOM   4708  CA  GLN   584       9.638  13.357  13.164  1.00174.43           C  
ATOM   4709  CB  GLN   584      10.359  13.633  11.837  1.00173.12           C  
ATOM   4710  CG  GLN   584      11.855  13.891  12.029  1.00194.11           C  
ATOM   4711  CD  GLN   584      12.480  14.152  10.668  1.00222.92           C  
ATOM   4712  OE1 GLN   584      11.795  14.182   9.647  1.00227.29           O  
ATOM   4713  NE2 GLN   584      13.827  14.341  10.651  1.00227.14           N  
ATOM   4714  C   GLN   584       8.166  13.332  12.899  1.00162.90           C  
ATOM   4715  O   GLN   584       7.464  14.310  13.154  1.00199.07           O  
ATOM   4716  N   SER   585       7.654  12.206  12.378  1.00130.14           N  
ATOM   4717  CA  SER   585       6.256  12.115  12.079  1.00167.41           C  
ATOM   4718  CB  SER   585       5.882  10.836  11.306  1.00189.71           C  
ATOM   4719  OG  SER   585       6.133   9.680  12.092  1.00203.24           O  
ATOM   4720  C   SER   585       5.490  12.130  13.369  1.00186.02           C  
ATOM   4721  O   SER   585       4.285  12.366  13.370  1.00219.41           O  
ATOM   4722  N   PHE   586       6.134  11.746  14.489  1.00140.48           N  
ATOM   4723  CA  PHE   586       5.528  11.849  15.792  1.00142.80           C  
ATOM   4724  CB  PHE   586       6.280  11.014  16.841  1.00159.02           C  
ATOM   4725  CG  PHE   586       5.701  11.305  18.180  1.00126.41           C  
ATOM   4726  CD1 PHE   586       4.568  10.661  18.622  1.00132.77           C  
ATOM   4727  CD2 PHE   586       6.307  12.228  19.000  1.00 69.37           C  
ATOM   4728  CE1 PHE   586       4.046  10.939  19.864  1.00101.44           C  
ATOM   4729  CE2 PHE   586       5.790  12.510  20.241  1.00 87.22           C  
ATOM   4730  CZ  PHE   586       4.657  11.865  20.676  1.00 98.90           C  
ATOM   4731  C   PHE   586       5.542  13.276  16.252  1.00164.37           C  
ATOM   4732  O   PHE   586       4.536  13.823  16.702  1.00222.97           O  
ATOM   4733  N   GLU   587       6.712  13.927  16.118  1.00144.16           N  
ATOM   4734  CA  GLU   587       6.871  15.261  16.615  1.00189.99           C  
ATOM   4735  CB  GLU   587       8.293  15.819  16.439  1.00190.61           C  
ATOM   4736  CG  GLU   587       9.315  15.186  17.384  1.00194.28           C  
ATOM   4737  CD  GLU   587      10.628  15.939  17.229  1.00188.76           C  
ATOM   4738  OE1 GLU   587      10.774  17.006  17.883  1.00158.32           O  
ATOM   4739  OE2 GLU   587      11.498  15.465  16.451  1.00215.20           O1-
ATOM   4740  C   GLU   587       5.937  16.166  15.879  1.00202.59           C  
ATOM   4741  O   GLU   587       5.302  17.030  16.484  1.00195.47           O  
ATOM   4742  N   LYS   588       5.839  15.968  14.549  1.00183.86           N  
ATOM   4743  CA  LYS   588       5.036  16.766  13.665  1.00162.03           C  
ATOM   4744  CB  LYS   588       5.231  16.360  12.195  1.00176.60           C  
ATOM   4745  CG  LYS   588       4.443  17.209  11.197  1.00183.34           C  
ATOM   4746  CD  LYS   588       4.853  16.964   9.743  1.00193.82           C  
ATOM   4747  CE  LYS   588       4.066  17.798   8.731  1.00207.30           C  
ATOM   4748  NZ  LYS   588       4.569  19.190   8.722  1.00204.44           N1+
ATOM   4749  C   LYS   588       3.583  16.598  13.986  1.00164.38           C  
ATOM   4750  O   LYS   588       2.815  17.555  13.937  1.00201.28           O  
ATOM   4751  N   LYS   589       3.173  15.359  14.299  1.00132.23           N  
ATOM   4752  CA  LYS   589       1.815  15.000  14.601  1.00129.80           C  
ATOM   4753  CB  LYS   589       1.607  13.479  14.656  1.00150.60           C  
ATOM   4754  CG  LYS   589       0.139  13.070  14.552  1.00165.40           C  
ATOM   4755  CD  LYS   589      -0.050  11.611  14.135  1.00176.32           C  
ATOM   4756  CE  LYS   589       0.563  11.297  12.767  1.00  0.00           C  
ATOM   4757  NZ  LYS   589      -0.029  12.175  11.732  1.00  0.00           N1+
ATOM   4758  C   LYS   589       1.427  15.605  15.914  1.00143.03           C  
ATOM   4759  O   LYS   589       0.264  15.560  16.304  1.00179.72           O  
ATOM   4760  N   VAL   590       2.427  15.987  16.724  1.00116.89           N  
ATOM   4761  CA  VAL   590       2.204  16.681  17.961  1.00146.44           C  
ATOM   4762  CB  VAL   590       3.326  16.513  18.940  1.00131.14           C  
ATOM   4763  CG1 VAL   590       3.042  17.373  20.184  1.00113.57           C  
ATOM   4764  CG2 VAL   590       3.429  15.012  19.254  1.00136.70           C  
ATOM   4765  C   VAL   590       1.978  18.144  17.720  1.00164.40           C  
ATOM   4766  O   VAL   590       1.389  18.831  18.556  1.00176.70           O  
ATOM   4767  N   ARG   591       2.587  18.693  16.648  1.00162.39           N  
ATOM   4768  CA  ARG   591       2.338  20.063  16.317  1.00168.99           C  
ATOM   4769  CB  ARG   591       3.266  20.594  15.214  1.00137.50           C  
ATOM   4770  CG  ARG   591       4.729  20.710  15.638  1.00  0.00           C  
ATOM   4771  CD  ARG   591       5.629  21.250  14.527  1.00  0.00           C  
ATOM   4772  NE  ARG   591       5.123  22.606  14.175  1.00  0.00           N  
ATOM   4773  CZ  ARG   591       5.736  23.329  13.193  1.00  0.00           C  
ATOM   4774  NH1 ARG   591       6.811  22.807  12.535  1.00  0.00           N1+
ATOM   4775  NH2 ARG   591       5.271  24.571  12.871  1.00  0.00           N  
ATOM   4776  C   ARG   591       0.943  20.179  15.804  1.00181.32           C  
ATOM   4777  O   ARG   591       0.159  20.974  16.313  1.00193.66           O  
ATOM   4778  N   VAL   592       0.577  19.316  14.831  1.00160.16           N  
ATOM   4779  CA  VAL   592      -0.699  19.410  14.182  1.00137.15           C  
ATOM   4780  CB  VAL   592      -0.909  18.337  13.149  1.00146.89           C  
ATOM   4781  CG1 VAL   592      -0.773  16.956  13.811  1.00  0.00           C  
ATOM   4782  CG2 VAL   592      -2.275  18.573  12.485  1.00  0.00           C  
ATOM   4783  C   VAL   592      -1.756  19.287  15.223  1.00129.47           C  
ATOM   4784  O   VAL   592      -2.689  20.083  15.256  1.00205.07           O  
ATOM   4785  N   ILE   593      -1.617  18.315  16.137  1.00111.60           N  
ATOM   4786  CA  ILE   593      -2.623  18.146  17.138  1.00149.97           C  
ATOM   4787  CB  ILE   593      -2.287  17.082  18.141  1.00164.04           C  
ATOM   4788  CG2 ILE   593      -3.321  17.176  19.274  1.00171.30           C  
ATOM   4789  CG1 ILE   593      -2.202  15.693  17.489  1.00144.14           C  
ATOM   4790  CD1 ILE   593      -3.515  15.208  16.883  1.00175.43           C  
ATOM   4791  C   ILE   593      -2.703  19.414  17.920  1.00178.15           C  
ATOM   4792  O   ILE   593      -3.781  19.967  18.114  1.00221.06           O  
ATOM   4793  N   TYR   594      -1.552  19.942  18.363  1.00165.11           N  
ATOM   4794  CA  TYR   594      -1.563  21.127  19.162  1.00182.94           C  
ATOM   4795  CB  TYR   594      -0.275  21.435  19.937  1.00193.73           C  
ATOM   4796  CG  TYR   594      -0.722  20.927  21.250  1.00175.95           C  
ATOM   4797  CD1 TYR   594      -0.757  19.586  21.541  1.00160.38           C  
ATOM   4798  CD2 TYR   594      -1.162  21.842  22.175  1.00192.97           C  
ATOM   4799  CE1 TYR   594      -1.223  19.174  22.764  1.00161.86           C  
ATOM   4800  CE2 TYR   594      -1.625  21.437  23.396  1.00157.68           C  
ATOM   4801  CZ  TYR   594      -1.654  20.099  23.684  1.00115.75           C  
ATOM   4802  OH  TYR   594      -2.139  19.688  24.935  1.00131.81           O  
ATOM   4803  C   TYR   594      -2.074  22.334  18.455  1.00178.78           C  
ATOM   4804  O   TYR   594      -2.725  23.160  19.087  1.00191.54           O  
ATOM   4805  N   THR   595      -1.769  22.497  17.156  1.00173.40           N  
ATOM   4806  CA  THR   595      -2.201  23.633  16.398  1.00176.82           C  
ATOM   4807  CB  THR   595      -1.651  23.623  15.004  1.00187.17           C  
ATOM   4808  OG1 THR   595      -0.232  23.602  15.043  1.00  0.00           O  
ATOM   4809  CG2 THR   595      -2.136  24.885  14.271  1.00  0.00           C  
ATOM   4810  C   THR   595      -3.699  23.626  16.300  1.00163.04           C  
ATOM   4811  O   THR   595      -4.347  24.637  16.560  1.00181.15           O  
ATOM   4812  N   GLN   596      -4.273  22.463  15.935  1.00135.91           N  
ATOM   4813  CA  GLN   596      -5.672  22.209  15.735  1.00102.93           C  
ATOM   4814  CB  GLN   596      -5.962  20.865  15.055  1.00 78.57           C  
ATOM   4815  CG  GLN   596      -7.439  20.729  14.693  1.00146.92           C  
ATOM   4816  CD  GLN   596      -7.723  19.291  14.303  1.00172.61           C  
ATOM   4817  OE1 GLN   596      -6.867  18.587  13.771  1.00166.96           O  
ATOM   4818  NE2 GLN   596      -8.970  18.835  14.593  1.00207.20           N  
ATOM   4819  C   GLN   596      -6.408  22.222  17.045  1.00144.23           C  
ATOM   4820  O   GLN   596      -7.635  22.217  17.062  1.00175.92           O  
ATOM   4821  N   LEU   597      -5.703  22.019  18.172  1.00116.87           N  
ATOM   4822  CA  LEU   597      -6.307  22.164  19.468  1.00139.50           C  
ATOM   4823  CB  LEU   597      -5.360  21.688  20.592  1.00166.93           C  
ATOM   4824  CG  LEU   597      -5.899  21.795  22.037  1.00169.96           C  
ATOM   4825  CD1 LEU   597      -5.964  23.252  22.520  1.00128.63           C  
ATOM   4826  CD2 LEU   597      -7.235  21.053  22.202  1.00110.25           C  
ATOM   4827  C   LEU   597      -6.596  23.625  19.668  1.00182.71           C  
ATOM   4828  O   LEU   597      -7.689  24.014  20.073  1.00219.55           O  
ATOM   4829  N   SER   598      -5.617  24.481  19.321  1.00204.31           N  
ATOM   4830  CA  SER   598      -5.688  25.898  19.528  1.00202.82           C  
ATOM   4831  CB  SER   598      -4.439  26.635  19.024  1.00207.60           C  
ATOM   4832  OG  SER   598      -4.568  28.029  19.258  1.00195.34           O  
ATOM   4833  C   SER   598      -6.853  26.430  18.780  1.00196.91           C  
ATOM   4834  O   SER   598      -7.578  27.289  19.275  1.00200.93           O  
ATOM   4835  N   LYS   599      -7.089  25.902  17.575  1.00189.04           N  
ATOM   4836  CA  LYS   599      -8.165  26.403  16.785  1.00171.49           C  
ATOM   4837  CB  LYS   599      -8.316  25.664  15.445  1.00157.75           C  
ATOM   4838  CG  LYS   599      -7.159  25.918  14.476  1.00187.35           C  
ATOM   4839  CD  LYS   599      -7.002  27.389  14.085  1.00196.88           C  
ATOM   4840  CE  LYS   599      -6.341  28.245  15.166  1.00190.98           C  
ATOM   4841  NZ  LYS   599      -6.253  29.652  14.717  1.00194.53           N1+
ATOM   4842  C   LYS   599      -9.431  26.206  17.561  1.00178.15           C  
ATOM   4843  O   LYS   599     -10.310  27.063  17.542  1.00235.92           O  
ATOM   4844  N   THR   600      -9.551  25.063  18.265  1.00139.08           N  
ATOM   4845  CA  THR   600     -10.725  24.691  19.011  1.00134.90           C  
ATOM   4846  CB  THR   600     -10.874  23.216  19.312  1.00128.38           C  
ATOM   4847  OG1 THR   600      -9.929  22.775  20.272  1.00183.75           O  
ATOM   4848  CG2 THR   600     -10.689  22.432  18.001  1.00119.85           C  
ATOM   4849  C   THR   600     -10.841  25.457  20.293  1.00143.46           C  
ATOM   4850  O   THR   600     -11.775  25.196  21.044  1.00129.64           O  
ATOM   4851  N   VAL   601      -9.777  26.163  20.730  1.00132.24           N  
ATOM   4852  CA  VAL   601      -9.897  27.100  21.816  1.00168.36           C  
ATOM   4853  CB  VAL   601      -8.652  27.237  22.632  1.00124.49           C  
ATOM   4854  CG1 VAL   601      -8.924  28.268  23.739  1.00124.95           C  
ATOM   4855  CG2 VAL   601      -8.272  25.848  23.164  1.00167.93           C  
ATOM   4856  C   VAL   601     -10.257  28.451  21.286  1.00221.38           C  
ATOM   4857  O   VAL   601     -10.931  29.237  21.948  1.00223.22           O  
ATOM   4858  N   VAL   602      -9.773  28.763  20.069  1.00191.57           N  
ATOM   4859  CA  VAL   602      -9.978  30.052  19.490  1.00172.56           C  
ATOM   4860  CB  VAL   602      -9.434  30.153  18.095  1.00141.82           C  
ATOM   4861  CG1 VAL   602      -9.841  31.515  17.510  1.00144.64           C  
ATOM   4862  CG2 VAL   602      -7.913  29.931  18.147  1.00144.11           C  
ATOM   4863  C   VAL   602     -11.450  30.242  19.412  1.00176.35           C  
ATOM   4864  O   VAL   602     -11.964  31.310  19.737  1.00202.12           O  
ATOM   4865  N   CYS   603     -12.151  29.179  18.984  1.00151.11           N  
ATOM   4866  CA  CYS   603     -13.568  29.154  18.800  1.00149.26           C  
ATOM   4867  CB  CYS   603     -14.051  27.854  18.137  1.00145.46           C  
ATOM   4868  SG  CYS   603     -13.390  27.654  16.455  1.00133.17           S  
ATOM   4869  C   CYS   603     -14.290  29.293  20.105  1.00157.75           C  
ATOM   4870  O   CYS   603     -15.256  30.045  20.208  1.00220.07           O  
ATOM   4871  N   LYS   604     -13.827  28.592  21.154  1.00101.65           N  
ATOM   4872  CA  LYS   604     -14.501  28.598  22.417  1.00144.62           C  
ATOM   4873  CB  LYS   604     -13.756  27.796  23.497  1.00201.99           C  
ATOM   4874  CG  LYS   604     -13.668  26.294  23.227  1.00226.94           C  
ATOM   4875  CD  LYS   604     -12.687  25.587  24.163  1.00217.67           C  
ATOM   4876  CE  LYS   604     -12.573  24.080  23.928  1.00182.12           C  
ATOM   4877  NZ  LYS   604     -11.606  23.497  24.884  1.00147.88           N1+
ATOM   4878  C   LYS   604     -14.585  30.008  22.921  1.00192.22           C  
ATOM   4879  O   LYS   604     -15.623  30.420  23.436  1.00219.92           O  
ATOM   4880  N   GLN   605     -13.482  30.772  22.799  1.00218.43           N  
ATOM   4881  CA  GLN   605     -13.380  32.128  23.268  1.00224.65           C  
ATOM   4882  CB  GLN   605     -11.962  32.692  23.055  1.00223.52           C  
ATOM   4883  CG  GLN   605     -11.765  34.133  23.529  1.00220.86           C  
ATOM   4884  CD  GLN   605     -11.457  34.094  25.017  1.00225.57           C  
ATOM   4885  OE1 GLN   605     -10.521  34.740  25.488  1.00  0.00           O  
ATOM   4886  NE2 GLN   605     -12.266  33.314  25.785  1.00  0.00           N  
ATOM   4887  C   GLN   605     -14.308  33.000  22.495  1.00217.61           C  
ATOM   4888  O   GLN   605     -15.076  33.769  23.069  1.00224.77           O  
ATOM   4889  N   LYS   606     -14.280  32.870  21.158  1.00180.18           N  
ATOM   4890  CA  LYS   606     -15.100  33.697  20.334  1.00166.92           C  
ATOM   4891  CB  LYS   606     -14.965  33.415  18.828  1.00166.48           C  
ATOM   4892  CG  LYS   606     -13.648  33.861  18.196  1.00172.26           C  
ATOM   4893  CD  LYS   606     -13.478  33.325  16.773  1.00186.01           C  
ATOM   4894  CE  LYS   606     -12.235  33.845  16.050  1.00189.76           C  
ATOM   4895  NZ  LYS   606     -12.171  33.267  14.689  1.00196.13           N1+
ATOM   4896  C   LYS   606     -16.521  33.393  20.675  1.00164.43           C  
ATOM   4897  O   LYS   606     -17.351  34.287  20.784  1.00223.81           O  
ATOM   4898  N   ALA   607     -16.829  32.106  20.871  1.00 87.71           N  
ATOM   4899  CA  ALA   607     -18.138  31.609  21.164  1.00119.33           C  
ATOM   4900  CB  ALA   607     -18.190  30.072  21.229  1.00139.89           C  
ATOM   4901  C   ALA   607     -18.612  32.138  22.479  1.00139.43           C  
ATOM   4902  O   ALA   607     -19.803  32.060  22.761  1.00151.17           O  
ATOM   4903  N   LEU   608     -17.682  32.462  23.397  1.00133.45           N  
ATOM   4904  CA  LEU   608     -18.024  33.057  24.658  1.00185.76           C  
ATOM   4905  CB  LEU   608     -16.906  32.866  25.703  1.00201.27           C  
ATOM   4906  CG  LEU   608     -17.272  33.279  27.144  1.00182.01           C  
ATOM   4907  CD1 LEU   608     -17.406  34.802  27.314  1.00186.61           C  
ATOM   4908  CD2 LEU   608     -18.513  32.513  27.631  1.00166.05           C  
ATOM   4909  C   LEU   608     -18.318  34.527  24.534  1.00193.44           C  
ATOM   4910  O   LEU   608     -19.238  35.007  25.187  1.00172.82           O  
ATOM   4911  N   GLU   609     -17.478  35.281  23.781  1.00186.17           N  
ATOM   4912  CA  GLU   609     -17.550  36.715  23.606  1.00182.00           C  
ATOM   4913  CB  GLU   609     -16.211  37.297  23.130  1.00175.43           C  
ATOM   4914  CG  GLU   609     -15.107  37.144  24.177  1.00199.99           C  
ATOM   4915  CD  GLU   609     -13.829  37.742  23.615  1.00220.34           C  
ATOM   4916  OE1 GLU   609     -13.406  37.306  22.511  1.00227.68           O  
ATOM   4917  OE2 GLU   609     -13.256  38.642  24.285  1.00220.96           O1-
ATOM   4918  C   GLU   609     -18.603  37.138  22.626  1.00204.15           C  
ATOM   4919  O   GLU   609     -19.330  38.105  22.844  1.00238.60           O  
ATOM   4920  N   LEU   610     -18.686  36.409  21.505  1.00160.84           N  
ATOM   4921  CA  LEU   610     -19.565  36.642  20.408  1.00157.96           C  
ATOM   4922  CB  LEU   610     -19.254  35.807  19.151  1.00122.90           C  
ATOM   4923  CG  LEU   610     -18.071  36.351  18.320  1.00168.62           C  
ATOM   4924  CD1 LEU   610     -18.407  37.735  17.744  1.00172.99           C  
ATOM   4925  CD2 LEU   610     -16.747  36.356  19.096  1.00200.74           C  
ATOM   4926  C   LEU   610     -20.972  36.389  20.823  1.00142.94           C  
ATOM   4927  O   LEU   610     -21.869  36.574  20.005  1.00165.78           O  
ATOM   4928  N   LEU   611     -21.184  35.718  21.976  1.00142.43           N  
ATOM   4929  CA  LEU   611     -22.519  35.550  22.486  1.00181.31           C  
ATOM   4930  CB  LEU   611     -22.616  34.418  23.525  1.00185.23           C  
ATOM   4931  CG  LEU   611     -24.038  34.220  24.082  1.00  0.00           C  
ATOM   4932  CD1 LEU   611     -25.019  33.805  22.973  1.00  0.00           C  
ATOM   4933  CD2 LEU   611     -24.046  33.251  25.274  1.00  0.00           C  
ATOM   4934  C   LEU   611     -23.109  36.788  23.130  1.00214.24           C  
ATOM   4935  O   LEU   611     -24.010  37.415  22.581  1.00237.90           O  
ATOM   4936  N   PRO   612     -22.566  37.221  24.240  1.00206.02           N  
ATOM   4937  CA  PRO   612     -23.146  38.260  25.053  1.00205.20           C
[truncated: 26,844 more chars]
