# Supplementary material for: Insight into the Intermolecular Recognition Mechanism between Keap1 and IKKβ Combining Homology Modelling, Protein-Protein Docking, Molecular Dynamics Simulations and Virtual Alanine Mutation
Source: PLoS One. 2013 Sep 16;8(9):e75076. doi: 10.1371/journal.pone.0075076 (PMC3774807; doi:10.1371/journal.pone.0075076)
Supplement: File S6 — The related structures, including homology model of human IKKβ, the protein-protein results and structures used for alanine scanning calculations obtained from the triplicate MD simulations, used in the paper. (ZIP) [file pone.0075076.s006.zip › supporting information-File S6/md structure-1.pdb]

ATOM      1  N   GLY A 325      15.421  25.010  13.794  1.00  0.00           N1+
ATOM      2  H1  GLY A 325      15.046  24.160  13.397  1.00  0.00           H  
ATOM      3  H2  GLY A 325      16.335  24.885  14.205  1.00  0.00           H  
ATOM      4  H3  GLY A 325      14.721  25.327  14.449  1.00  0.00           H  
ATOM      5  CA  GLY A 325      15.441  25.889  12.614  1.00  0.00           C  
ATOM      6  HA1 GLY A 325      15.633  26.933  12.861  1.00  0.00           H  
ATOM      7  HA2 GLY A 325      16.224  25.451  11.995  1.00  0.00           H  
ATOM      8  C   GLY A 325      14.184  25.812  11.758  1.00  0.00           C  
ATOM      9  O   GLY A 325      13.231  25.116  12.103  1.00  0.00           O  
ATOM     10  N   ARG A 326      14.121  26.550  10.648  1.00  0.00           N  
ATOM     11  H   ARG A 326      14.916  27.074  10.309  1.00  0.00           H  
ATOM     12  CA  ARG A 326      12.940  26.777   9.841  1.00  0.00           C  
ATOM     13  HA  ARG A 326      12.092  26.670  10.517  1.00  0.00           H  
ATOM     14  CB  ARG A 326      13.089  28.179   9.249  1.00  0.00           C  
ATOM     15  HB1 ARG A 326      13.977  28.175   8.617  1.00  0.00           H  
ATOM     16  HB2 ARG A 326      12.214  28.454   8.660  1.00  0.00           H  
ATOM     17  CG  ARG A 326      13.220  29.219  10.362  1.00  0.00           C  
ATOM     18  HG1 ARG A 326      12.933  28.914  11.368  1.00  0.00           H  
ATOM     19  HG2 ARG A 326      14.272  29.503  10.365  1.00  0.00           H  
ATOM     20  CD  ARG A 326      12.510  30.520   9.987  1.00  0.00           C  
ATOM     21  HD1 ARG A 326      13.023  30.904   9.105  1.00  0.00           H  
ATOM     22  HD2 ARG A 326      11.452  30.309   9.835  1.00  0.00           H  
ATOM     23  NE  ARG A 326      12.644  31.591  10.976  1.00  0.00           N  
ATOM     24  HE  ARG A 326      13.490  32.137  10.900  1.00  0.00           H  
ATOM     25  CZ  ARG A 326      11.842  32.048  11.947  1.00  0.00           C  
ATOM     26  NH1 ARG A 326      10.773  31.310  12.276  1.00  0.00           N  
ATOM     27 1HH1 ARG A 326      10.501  30.421  11.880  1.00  0.00           H  
ATOM     28 2HH1 ARG A 326      10.196  31.714  12.999  1.00  0.00           H  
ATOM     29  NH2 ARG A 326      12.227  33.110  12.668  1.00  0.00           N  
ATOM     30 1HH2 ARG A 326      13.090  33.621  12.548  1.00  0.00           H  
ATOM     31 2HH2 ARG A 326      11.779  33.321  13.549  1.00  0.00           H  
ATOM     32  C   ARG A 326      12.821  25.717   8.755  1.00  0.00           C  
ATOM     33  O   ARG A 326      13.862  25.173   8.390  1.00  0.00           O  
ATOM     34  N   LEU A 327      11.607  25.414   8.290  1.00  0.00           N  
ATOM     35  H   LEU A 327      10.820  25.972   8.588  1.00  0.00           H  
ATOM     36  CA  LEU A 327      11.334  24.427   7.265  1.00  0.00           C  
ATOM     37  HA  LEU A 327      12.197  23.770   7.160  1.00  0.00           H  
ATOM     38  CB  LEU A 327      10.254  23.483   7.793  1.00  0.00           C  
ATOM     39  HB1 LEU A 327       9.364  24.110   7.860  1.00  0.00           H  
ATOM     40  HB2 LEU A 327      10.102  22.706   7.044  1.00  0.00           H  
ATOM     41  CG  LEU A 327      10.454  22.816   9.154  1.00  0.00           C  
ATOM     42  HG  LEU A 327      10.248  23.515   9.965  1.00  0.00           H  
ATOM     43  CD1 LEU A 327       9.351  21.773   9.335  1.00  0.00           C  
ATOM     44 1HD1 LEU A 327       9.240  21.000   8.575  1.00  0.00           H  
ATOM     45 2HD1 LEU A 327       9.449  21.204  10.260  1.00  0.00           H  
ATOM     46 3HD1 LEU A 327       8.387  22.272   9.436  1.00  0.00           H  
ATOM     47  CD2 LEU A 327      11.811  22.120   9.265  1.00  0.00           C  
ATOM     48 1HD2 LEU A 327      12.631  22.818   9.091  1.00  0.00           H  
ATOM     49 2HD2 LEU A 327      11.964  21.750  10.279  1.00  0.00           H  
ATOM     50 3HD2 LEU A 327      12.044  21.381   8.499  1.00  0.00           H  
ATOM     51  C   LEU A 327      10.949  24.970   5.896  1.00  0.00           C  
ATOM     52  O   LEU A 327      10.084  25.842   5.895  1.00  0.00           O  
ATOM     53  N   ILE A 328      11.567  24.486   4.815  1.00  0.00           N  
ATOM     54  H   ILE A 328      12.065  23.620   4.961  1.00  0.00           H  
ATOM     55  CA  ILE A 328      11.032  24.681   3.483  1.00  0.00           C  
ATOM     56  HA  ILE A 328      10.660  25.700   3.371  1.00  0.00           H  
ATOM     57  CB  ILE A 328      12.208  24.327   2.573  1.00  0.00           C  
ATOM     58  HB  ILE A 328      12.321  23.260   2.766  1.00  0.00           H  
ATOM     59  CG1 ILE A 328      13.452  25.183   2.817  1.00  0.00           C  
ATOM     60 1HG1 ILE A 328      13.719  25.374   3.856  1.00  0.00           H  
ATOM     61 2HG1 ILE A 328      14.278  24.614   2.391  1.00  0.00           H  
ATOM     62  CG2 ILE A 328      11.811  24.453   1.102  1.00  0.00           C  
ATOM     63 1HG2 ILE A 328      11.032  23.714   0.912  1.00  0.00           H  
ATOM     64 2HG2 ILE A 328      11.412  25.441   0.874  1.00  0.00           H  
ATOM     65 3HG2 ILE A 328      12.577  24.292   0.343  1.00  0.00           H  
ATOM     66  CD  ILE A 328      13.526  26.534   2.106  1.00  0.00           C  
ATOM     67  HD1 ILE A 328      13.502  26.278   1.047  1.00  0.00           H  
ATOM     68  HD2 ILE A 328      12.697  27.198   2.350  1.00  0.00           H  
ATOM     69  HD3 ILE A 328      14.473  27.031   2.319  1.00  0.00           H  
ATOM     70  C   ILE A 328       9.795  23.803   3.353  1.00  0.00           C  
ATOM     71  O   ILE A 328       9.896  22.578   3.318  1.00  0.00           O  
ATOM     72  N   TYR A 329       8.612  24.415   3.266  1.00  0.00           N  
ATOM     73  H   TYR A 329       8.711  25.410   3.406  1.00  0.00           H  
ATOM     74  CA  TYR A 329       7.359  23.707   3.095  1.00  0.00           C  
ATOM     75  HA  TYR A 329       7.408  22.697   3.502  1.00  0.00           H  
ATOM     76  CB  TYR A 329       6.259  24.467   3.838  1.00  0.00           C  
ATOM     77  HB1 TYR A 329       6.218  25.538   3.641  1.00  0.00           H  
ATOM     78  HB2 TYR A 329       5.296  24.032   3.571  1.00  0.00           H  
ATOM     79  CG  TYR A 329       6.242  24.498   5.347  1.00  0.00           C  
ATOM     80  CD1 TYR A 329       6.866  25.505   6.094  1.00  0.00           C  
ATOM     81  HD1 TYR A 329       7.333  26.350   5.609  1.00  0.00           H  
ATOM     82  CD2 TYR A 329       5.520  23.460   5.949  1.00  0.00           C  
ATOM     83  HD2 TYR A 329       4.962  22.742   5.366  1.00  0.00           H  
ATOM     84  CE1 TYR A 329       6.810  25.474   7.492  1.00  0.00           C  
ATOM     85  HE1 TYR A 329       7.240  26.249   8.109  1.00  0.00           H  
ATOM     86  CE2 TYR A 329       5.536  23.428   7.349  1.00  0.00           C  
ATOM     87  HE2 TYR A 329       4.922  22.691   7.844  1.00  0.00           H  
ATOM     88  CZ  TYR A 329       6.184  24.395   8.127  1.00  0.00           C  
ATOM     89  OH  TYR A 329       6.038  24.391   9.484  1.00  0.00           O  
ATOM     90  HH  TYR A 329       6.560  25.072   9.880  1.00  0.00           H  
ATOM     91  C   TYR A 329       6.904  23.656   1.644  1.00  0.00           C  
ATOM     92  O   TYR A 329       6.879  24.681   0.966  1.00  0.00           O  
ATOM     93  N   THR A 330       6.283  22.540   1.254  1.00  0.00           N  
ATOM     94  H   THR A 330       6.157  21.775   1.902  1.00  0.00           H  
ATOM     95  CA  THR A 330       5.535  22.450   0.017  1.00  0.00           C  
ATOM     96  HA  THR A 330       5.276  23.494  -0.159  1.00  0.00           H  
ATOM     97  CB  THR A 330       6.492  21.929  -1.055  1.00  0.00           C  
ATOM     98  HB  THR A 330       7.356  22.593  -1.096  1.00  0.00           H  
ATOM     99  OG1 THR A 330       6.017  21.906  -2.382  1.00  0.00           O  
ATOM    100  HG1 THR A 330       6.297  22.685  -2.838  1.00  0.00           H  
ATOM    101  CG2 THR A 330       6.975  20.517  -0.719  1.00  0.00           C  
ATOM    102 1HG2 THR A 330       7.700  20.562   0.094  1.00  0.00           H  
ATOM    103 2HG2 THR A 330       6.202  19.777  -0.511  1.00  0.00           H  
ATOM    104 3HG2 THR A 330       7.451  20.142  -1.626  1.00  0.00           H  
ATOM    105  C   THR A 330       4.191  21.800   0.315  1.00  0.00           C  
ATOM    106  O   THR A 330       4.143  20.641   0.721  1.00  0.00           O  
ATOM    107  N   ALA A 331       3.071  22.526   0.299  1.00  0.00           N  
ATOM    108  H   ALA A 331       3.097  23.422  -0.166  1.00  0.00           H  
ATOM    109  CA  ALA A 331       1.735  22.146   0.712  1.00  0.00           C  
ATOM    110  HA  ALA A 331       1.832  21.236   1.305  1.00  0.00           H  
ATOM    111  CB  ALA A 331       1.186  23.310   1.537  1.00  0.00           C  
ATOM    112  HB1 ALA A 331       0.315  22.923   2.066  1.00  0.00           H  
ATOM    113  HB2 ALA A 331       1.951  23.614   2.250  1.00  0.00           H  
ATOM    114  HB3 ALA A 331       0.963  24.191   0.935  1.00  0.00           H  
ATOM    115  C   ALA A 331       0.869  21.874  -0.510  1.00  0.00           C  
ATOM    116  O   ALA A 331       0.718  22.746  -1.362  1.00  0.00           O  
ATOM    117  N   GLY A 332       0.303  20.665  -0.559  1.00  0.00           N  
ATOM    118  H   GLY A 332       0.532  20.011   0.176  1.00  0.00           H  
ATOM    119  CA  GLY A 332      -0.619  20.236  -1.591  1.00  0.00           C  
ATOM    120  HA1 GLY A 332      -1.358  19.639  -1.057  1.00  0.00           H  
ATOM    121  HA2 GLY A 332      -1.199  20.980  -2.137  1.00  0.00           H  
ATOM    122  C   GLY A 332      -0.023  19.248  -2.583  1.00  0.00           C  
ATOM    123  O   GLY A 332       0.824  18.399  -2.315  1.00  0.00           O  
ATOM    124  N   GLY A 333      -0.438  19.496  -3.827  1.00  0.00           N  
ATOM    125  H   GLY A 333      -1.253  20.087  -3.907  1.00  0.00           H  
ATOM    126  CA  GLY A 333       0.163  18.971  -5.037  1.00  0.00           C  
ATOM    127  HA1 GLY A 333       0.427  19.793  -5.701  1.00  0.00           H  
ATOM    128  HA2 GLY A 333       1.059  18.378  -4.857  1.00  0.00           H  
ATOM    129  C   GLY A 333      -0.796  18.089  -5.824  1.00  0.00           C  
ATOM    130  O   GLY A 333      -1.929  17.748  -5.489  1.00  0.00           O  
ATOM    131  N   TYR A 334      -0.405  17.769  -7.060  1.00  0.00           N  
ATOM    132  H   TYR A 334       0.499  18.044  -7.415  1.00  0.00           H  
ATOM    133  CA  TYR A 334      -1.033  16.940  -8.068  1.00  0.00           C  
ATOM    134  HA  TYR A 334      -1.917  16.442  -7.669  1.00  0.00           H  
ATOM    135  CB  TYR A 334      -1.426  17.735  -9.314  1.00  0.00           C  
ATOM    136  HB1 TYR A 334      -1.996  18.637  -9.090  1.00  0.00           H  
ATOM    137  HB2 TYR A 334      -0.606  18.245  -9.820  1.00  0.00           H  
ATOM    138  CG  TYR A 334      -2.075  16.972 -10.443  1.00  0.00           C  
ATOM    139  CD1 TYR A 334      -1.348  16.560 -11.566  1.00  0.00           C  
ATOM    140  HD1 TYR A 334      -0.282  16.683 -11.686  1.00  0.00           H  
ATOM    141  CD2 TYR A 334      -3.474  16.923 -10.470  1.00  0.00           C  
ATOM    142  HD2 TYR A 334      -4.027  17.220  -9.591  1.00  0.00           H  
ATOM    143  CE1 TYR A 334      -1.981  15.930 -12.644  1.00  0.00           C  
ATOM    144  HE1 TYR A 334      -1.346  15.563 -13.437  1.00  0.00           H  
ATOM    145  CE2 TYR A 334      -4.114  16.380 -11.591  1.00  0.00           C  
ATOM    146  HE2 TYR A 334      -5.190  16.431 -11.669  1.00  0.00           H  
ATOM    147  CZ  TYR A 334      -3.380  15.951 -12.703  1.00  0.00           C  
ATOM    148  OH  TYR A 334      -3.986  15.609 -13.876  1.00  0.00           O  
ATOM    149  HH  TYR A 334      -4.878  15.894 -14.008  1.00  0.00           H  
ATOM    150  C   TYR A 334      -0.031  15.847  -8.413  1.00  0.00           C  
ATOM    151  O   TYR A 334       1.143  16.197  -8.520  1.00  0.00           O  
ATOM    152  N   PHE A 335      -0.545  14.625  -8.571  1.00  0.00           N  
ATOM    153  H   PHE A 335      -1.493  14.349  -8.356  1.00  0.00           H  
ATOM    154  CA  PHE A 335       0.008  13.561  -9.384  1.00  0.00           C  
ATOM    155  HA  PHE A 335       0.434  14.107 -10.226  1.00  0.00           H  
ATOM    156  CB  PHE A 335       1.171  12.879  -8.661  1.00  0.00           C  
ATOM    157  HB1 PHE A 335       1.786  13.595  -8.115  1.00  0.00           H  
ATOM    158  HB2 PHE A 335       0.797  12.140  -7.952  1.00  0.00           H  
ATOM    159  CG  PHE A 335       2.124  12.094  -9.529  1.00  0.00           C  
ATOM    160  CD1 PHE A 335       3.249  12.716 -10.083  1.00  0.00           C  
ATOM    161  HD1 PHE A 335       3.291  13.795 -10.076  1.00  0.00           H  
ATOM    162  CD2 PHE A 335       1.869  10.759  -9.867  1.00  0.00           C  
ATOM    163  HD2 PHE A 335       1.087  10.165  -9.416  1.00  0.00           H  
ATOM    164  CE1 PHE A 335       4.193  11.956 -10.785  1.00  0.00           C  
ATOM    165  HE1 PHE A 335       5.074  12.318 -11.294  1.00  0.00           H  
ATOM    166  CE2 PHE A 335       2.729   9.961 -10.630  1.00  0.00           C  
ATOM    167  HE2 PHE A 335       2.586   8.901 -10.780  1.00  0.00           H  
ATOM    168  CZ  PHE A 335       3.879  10.624 -11.077  1.00  0.00           C  
ATOM    169  HZ  PHE A 335       4.577  10.059 -11.677  1.00  0.00           H  
ATOM    170  C   PHE A 335      -1.117  12.649  -9.851  1.00  0.00           C  
ATOM    171  O   PHE A 335      -1.356  11.639  -9.193  1.00  0.00           O  
ATOM    172  N   ARG A 336      -1.784  13.034 -10.942  1.00  0.00           N  
ATOM    173  H   ARG A 336      -1.393  13.863 -11.365  1.00  0.00           H  
ATOM    174  CA  ARG A 336      -2.817  12.298 -11.644  1.00  0.00           C  
ATOM    175  HA  ARG A 336      -2.913  12.832 -12.589  1.00  0.00           H  
ATOM    176  CB  ARG A 336      -2.474  10.820 -11.833  1.00  0.00           C  
ATOM    177  HB1 ARG A 336      -2.250  10.235 -10.941  1.00  0.00           H  
ATOM    178  HB2 ARG A 336      -3.349  10.316 -12.245  1.00  0.00           H  
ATOM    179  CG  ARG A 336      -1.287  10.609 -12.773  1.00  0.00           C  
ATOM    180  HG1 ARG A 336      -1.368  11.126 -13.728  1.00  0.00           H  
ATOM    181  HG2 ARG A 336      -0.461  11.114 -12.272  1.00  0.00           H  
ATOM    182  CD  ARG A 336      -0.836   9.199 -13.156  1.00  0.00           C  
ATOM    183  HD1 ARG A 336      -0.952   8.586 -12.262  1.00  0.00           H  
ATOM    184  HD2 ARG A 336      -1.377   8.748 -13.988  1.00  0.00           H  
ATOM    185  NE  ARG A 336       0.545   9.203 -13.638  1.00  0.00           N  
ATOM    186  HE  ARG A 336       0.851  10.077 -14.042  1.00  0.00           H  
ATOM    187  CZ  ARG A 336       1.400   8.176 -13.542  1.00  0.00           C  
ATOM    188  NH1 ARG A 336       1.149   7.106 -12.774  1.00  0.00           N  
ATOM    189 1HH1 ARG A 336       0.303   7.104 -12.223  1.00  0.00           H  
ATOM    190 2HH1 ARG A 336       1.788   6.369 -12.510  1.00  0.00           H  
ATOM    191  NH2 ARG A 336       2.632   8.343 -14.041  1.00  0.00           N  
ATOM    192 1HH2 ARG A 336       2.949   9.207 -14.458  1.00  0.00           H  
ATOM    193 2HH2 ARG A 336       3.328   7.619 -13.937  1.00  0.00           H  
ATOM    194  C   ARG A 336      -4.122  12.558 -10.905  1.00  0.00           C  
ATOM    195  O   ARG A 336      -5.138  12.811 -11.549  1.00  0.00           O  
ATOM    196  N   GLN A 337      -4.214  12.492  -9.574  1.00  0.00           N  
ATOM    197  H   GLN A 337      -3.414  12.145  -9.065  1.00  0.00           H  
ATOM    198  CA  GLN A 337      -5.196  13.085  -8.689  1.00  0.00           C  
ATOM    199  HA  GLN A 337      -6.017  13.551  -9.234  1.00  0.00           H  
ATOM    200  CB  GLN A 337      -5.765  11.984  -7.795  1.00  0.00           C  
ATOM    201  HB1 GLN A 337      -4.916  11.713  -7.166  1.00  0.00           H  
ATOM    202  HB2 GLN A 337      -6.579  12.260  -7.125  1.00  0.00           H  
ATOM    203  CG  GLN A 337      -6.189  10.724  -8.551  1.00  0.00           C  
ATOM    204  HG1 GLN A 337      -5.424  10.411  -9.262  1.00  0.00           H  
ATOM    205  HG2 GLN A 337      -6.362   9.929  -7.827  1.00  0.00           H  
ATOM    206  CD  GLN A 337      -7.469  10.905  -9.354  1.00  0.00           C  
ATOM    207  OE1 GLN A 337      -8.192  11.896  -9.273  1.00  0.00           O  
ATOM    208  NE2 GLN A 337      -7.729  10.003 -10.303  1.00  0.00           N  
ATOM    209 1HE2 GLN A 337      -7.111   9.254 -10.582  1.00  0.00           H  
ATOM    210 2HE2 GLN A 337      -8.544  10.123 -10.887  1.00  0.00           H  
ATOM    211  C   GLN A 337      -4.499  14.171  -7.881  1.00  0.00           C  
ATOM    212  O   GLN A 337      -3.275  14.246  -7.958  1.00  0.00           O  
ATOM    213  N   SER A 338      -5.229  15.002  -7.133  1.00  0.00           N  
ATOM    214  H   SER A 338      -6.197  14.721  -7.198  1.00  0.00           H  
ATOM    215  CA  SER A 338      -4.812  15.903  -6.078  1.00  0.00           C  
ATOM    216  HA  SER A 338      -4.055  16.505  -6.579  1.00  0.00           H  
ATOM    217  CB  SER A 338      -5.961  16.867  -5.780  1.00  0.00           C  
ATOM    218  HB1 SER A 338      -6.833  16.284  -5.481  1.00  0.00           H  
ATOM    219  HB2 SER A 338      -5.764  17.517  -4.928  1.00  0.00           H  
ATOM    220  OG  SER A 338      -6.292  17.652  -6.903  1.00  0.00           O  
ATOM    221  HG  SER A 338      -5.613  18.260  -7.152  1.00  0.00           H  
ATOM    222  C   SER A 338      -4.314  15.113  -4.876  1.00  0.00           C  
ATOM    223  O   SER A 338      -4.792  14.018  -4.585  1.00  0.00           O  
ATOM    224  N   LEU A 339      -3.303  15.653  -4.191  1.00  0.00           N  
ATOM    225  H   LEU A 339      -2.910  16.506  -4.564  1.00  0.00           H  
ATOM    226  CA  LEU A 339      -2.510  15.089  -3.118  1.00  0.00           C  
ATOM    227  HA  LEU A 339      -2.917  14.081  -3.044  1.00  0.00           H  
ATOM    228  CB  LEU A 339      -1.018  15.112  -3.455  1.00  0.00           C  
ATOM    229  HB1 LEU A 339      -0.676  16.140  -3.336  1.00  0.00           H  
ATOM    230  HB2 LEU A 339      -0.504  14.691  -2.591  1.00  0.00           H  
ATOM    231  CG  LEU A 339      -0.638  14.451  -4.780  1.00  0.00           C  
ATOM    232  HG  LEU A 339      -1.109  15.012  -5.587  1.00  0.00           H  
ATOM    233  CD1 LEU A 339       0.844  14.636  -5.108  1.00  0.00           C  
ATOM    234 1HD1 LEU A 339       1.445  14.312  -4.258  1.00  0.00           H  
ATOM    235 2HD1 LEU A 339       1.187  14.055  -5.964  1.00  0.00           H  
ATOM    236 3HD1 LEU A 339       1.029  15.684  -5.345  1.00  0.00           H  
ATOM    237  CD2 LEU A 339      -1.118  13.001  -4.844  1.00  0.00           C  
ATOM    238 1HD2 LEU A 339      -2.140  12.875  -4.487  1.00  0.00           H  
ATOM    239 2HD2 LEU A 339      -1.089  12.810  -5.917  1.00  0.00           H  
ATOM    240 3HD2 LEU A 339      -0.440  12.356  -4.286  1.00  0.00           H  
ATOM    241  C   LEU A 339      -2.837  15.954  -1.909  1.00  0.00           C  
ATOM    242  O   LEU A 339      -2.875  17.179  -2.005  1.00  0.00           O  
ATOM    243  N   SER A 340      -2.952  15.287  -0.758  1.00  0.00           N  
ATOM    244  H   SER A 340      -2.735  14.307  -0.646  1.00  0.00           H  
ATOM    245  CA  SER A 340      -3.256  16.034   0.446  1.00  0.00           C  
ATOM    246  HA  SER A 340      -3.697  17.009   0.237  1.00  0.00           H  
ATOM    247  CB  SER A 340      -4.313  15.273   1.246  1.00  0.00           C  
ATOM    248  HB1 SER A 340      -4.388  15.723   2.236  1.00  0.00           H  
ATOM    249  HB2 SER A 340      -5.283  15.423   0.771  1.00  0.00           H  
ATOM    250  OG  SER A 340      -4.141  13.875   1.301  1.00  0.00           O  
ATOM    251  HG  SER A 340      -4.486  13.587   2.133  1.00  0.00           H  
ATOM    252  C   SER A 340      -1.961  16.295   1.203  1.00  0.00           C  
ATOM    253  O   SER A 340      -2.059  16.686   2.363  1.00  0.00           O  
ATOM    254  N   TYR A 341      -0.768  16.085   0.640  1.00  0.00           N  
ATOM    255  H   TYR A 341      -0.743  15.878  -0.348  1.00  0.00           H  
ATOM    256  CA  TYR A 341       0.480  15.974   1.369  1.00  0.00           C  
ATOM    257  HA  TYR A 341       0.368  15.270   2.193  1.00  0.00           H  
ATOM    258  CB  TYR A 341       1.502  15.362   0.410  1.00  0.00           C  
ATOM    259  HB1 TYR A 341       1.784  16.036  -0.398  1.00  0.00           H  
ATOM    260  HB2 TYR A 341       2.424  15.204   0.969  1.00  0.00           H  
ATOM    261  CG  TYR A 341       1.266  14.043  -0.286  1.00  0.00           C  
ATOM    262  CD1 TYR A 341       2.159  13.629  -1.282  1.00  0.00           C  
ATOM    263  HD1 TYR A 341       2.942  14.339  -1.503  1.00  0.00           H  
ATOM    264  CD2 TYR A 341       0.157  13.232  -0.018  1.00  0.00           C  
ATOM    265  HD2 TYR A 341      -0.524  13.448   0.793  1.00  0.00           H  
ATOM    266  CE1 TYR A 341       1.992  12.476  -2.058  1.00  0.00           C  
ATOM    267  HE1 TYR A 341       2.748  12.236  -2.791  1.00  0.00           H  
ATOM    268  CE2 TYR A 341      -0.065  12.091  -0.799  1.00  0.00           C  
ATOM    269  HE2 TYR A 341      -0.956  11.519  -0.586  1.00  0.00           H  
ATOM    270  CZ  TYR A 341       0.828  11.737  -1.818  1.00  0.00           C  
ATOM    271  OH  TYR A 341       0.519  10.664  -2.601  1.00  0.00           O  
ATOM    272  HH  TYR A 341      -0.371  10.385  -2.446  1.00  0.00           H  
ATOM    273  C   TYR A 341       0.936  17.351   1.830  1.00  0.00           C  
ATOM    274  O   TYR A 341       1.072  18.234   0.986  1.00  0.00           O  
ATOM    275  N   LEU A 342       1.255  17.554   3.111  1.00  0.00           N  
ATOM    276  H   LEU A 342       1.102  16.773   3.731  1.00  0.00           H  
ATOM    277  CA  LEU A 342       2.113  18.629   3.567  1.00  0.00           C  
ATOM    278  HA  LEU A 342       1.981  19.427   2.837  1.00  0.00           H  
ATOM    279  CB  LEU A 342       1.624  19.254   4.874  1.00  0.00           C  
ATOM    280  HB1 LEU A 342       0.581  19.511   4.687  1.00  0.00           H  
ATOM    281  HB2 LEU A 342       1.563  18.514   5.672  1.00  0.00           H  
ATOM    282  CG  LEU A 342       2.308  20.550   5.313  1.00  0.00           C  
ATOM    283  HG  LEU A 342       3.280  20.279   5.725  1.00  0.00           H  
ATOM    284  CD1 LEU A 342       2.499  21.631   4.249  1.00  0.00           C  
ATOM    285 1HD1 LEU A 342       1.604  21.514   3.637  1.00  0.00           H  
ATOM    286 2HD1 LEU A 342       2.647  22.669   4.548  1.00  0.00           H  
ATOM    287 3HD1 LEU A 342       3.347  21.287   3.657  1.00  0.00           H  
ATOM    288  CD2 LEU A 342       1.601  21.081   6.561  1.00  0.00           C  
ATOM    289 1HD2 LEU A 342       0.655  21.543   6.279  1.00  0.00           H  
ATOM    290 2HD2 LEU A 342       1.401  20.298   7.293  1.00  0.00           H  
ATOM    291 3HD2 LEU A 342       2.219  21.822   7.068  1.00  0.00           H  
ATOM    292  C   LEU A 342       3.529  18.074   3.646  1.00  0.00           C  
ATOM    293  O   LEU A 342       3.962  17.594   4.691  1.00  0.00           O  
ATOM    294  N   GLU A 343       4.326  18.189   2.582  1.00  0.00           N  
ATOM    295  H   GLU A 343       4.123  18.817   1.817  1.00  0.00           H  
ATOM    296  CA  GLU A 343       5.686  17.700   2.689  1.00  0.00           C  
ATOM    297  HA  GLU A 343       5.859  16.992   3.500  1.00  0.00           H  
ATOM    298  CB  GLU A 343       6.196  17.089   1.383  1.00  0.00           C  
ATOM    299  HB1 GLU A 343       5.287  16.600   1.033  1.00  0.00           H  
ATOM    300  HB2 GLU A 343       6.425  17.868   0.656  1.00  0.00           H  
ATOM    301  CG  GLU A 343       7.247  16.001   1.604  1.00  0.00           C  
ATOM    302  HG1 GLU A 343       7.895  16.078   0.731  1.00  0.00           H  
ATOM    303  HG2 GLU A 343       7.884  16.062   2.486  1.00  0.00           H  
ATOM    304  CD  GLU A 343       6.704  14.579   1.596  1.00  0.00           C  
ATOM    305  OE1 GLU A 343       7.410  13.724   2.175  1.00  0.00           O  
ATOM    306  OE2 GLU A 343       5.699  14.292   0.911  1.00  0.00           O  
ATOM    307  C   GLU A 343       6.549  18.874   3.128  1.00  0.00           C  
ATOM    308  O   GLU A 343       6.312  19.987   2.664  1.00  0.00           O  
ATOM    309  N   ALA A 344       7.649  18.641   3.847  1.00  0.00           N  
ATOM    310  H   ALA A 344       7.923  17.690   4.051  1.00  0.00           H  
ATOM    311  CA  ALA A 344       8.644  19.628   4.217  1.00  0.00           C  
ATOM    312  HA  ALA A 344       8.567  20.387   3.439  1.00  0.00           H  
ATOM    313  CB  ALA A 344       8.218  20.314   5.515  1.00  0.00           C  
ATOM    314  HB1 ALA A 344       8.013  19.586   6.300  1.00  0.00           H  
ATOM    315  HB2 ALA A 344       9.002  21.004   5.826  1.00  0.00           H  
ATOM    316  HB3 ALA A 344       7.388  20.964   5.238  1.00  0.00           H  
ATOM    317  C   ALA A 344      10.057  19.062   4.211  1.00  0.00           C  
ATOM    318  O   ALA A 344      10.264  17.902   4.561  1.00  0.00           O  
ATOM    319  N   TYR A 345      10.989  19.986   3.970  1.00  0.00           N  
ATOM    320  H   TYR A 345      10.695  20.870   3.579  1.00  0.00           H  
ATOM    321  CA  TYR A 345      12.435  19.910   4.015  1.00  0.00           C  
ATOM    322  HA  TYR A 345      12.776  18.952   4.406  1.00  0.00           H  
ATOM    323  CB  TYR A 345      13.068  20.216   2.657  1.00  0.00           C  
ATOM    324  HB1 TYR A 345      12.737  19.498   1.907  1.00  0.00           H  
ATOM    325  HB2 TYR A 345      12.610  21.128   2.274  1.00  0.00           H  
ATOM    326  CG  TYR A 345      14.570  20.345   2.572  1.00  0.00           C  
ATOM    327  CD1 TYR A 345      15.460  19.296   2.830  1.00  0.00           C  
ATOM    328  HD1 TYR A 345      15.113  18.300   3.063  1.00  0.00           H  
ATOM    329  CD2 TYR A 345      15.065  21.545   2.048  1.00  0.00           C  
ATOM    330  HD2 TYR A 345      14.521  22.389   1.649  1.00  0.00           H  
ATOM    331  CE1 TYR A 345      16.818  19.633   2.766  1.00  0.00           C  
ATOM    332  HE1 TYR A 345      17.510  18.838   3.000  1.00  0.00           H  
ATOM    333  CE2 TYR A 345      16.436  21.781   1.889  1.00  0.00           C  
ATOM    334  HE2 TYR A 345      16.714  22.801   1.670  1.00  0.00           H  
ATOM    335  CZ  TYR A 345      17.374  20.798   2.225  1.00  0.00           C  
ATOM    336  OH  TYR A 345      18.721  21.003   2.152  1.00  0.00           O  
ATOM    337  HH  TYR A 345      19.025  21.897   2.186  1.00  0.00           H  
ATOM    338  C   TYR A 345      12.919  20.871   5.093  1.00  0.00           C  
ATOM    339  O   TYR A 345      12.610  22.060   5.084  1.00  0.00           O  
ATOM    340  N   ASN A 346      13.890  20.399   5.877  1.00  0.00           N  
ATOM    341  H   ASN A 346      14.016  19.397   5.840  1.00  0.00           H  
ATOM    342  CA  ASN A 346      14.690  21.141   6.831  1.00  0.00           C  
ATOM    343  HA  ASN A 346      14.198  22.107   6.950  1.00  0.00           H  
ATOM    344  CB  ASN A 346      14.586  20.219   8.047  1.00  0.00           C  
ATOM    345  HB1 ASN A 346      13.574  19.861   8.237  1.00  0.00           H  
ATOM    346  HB2 ASN A 346      15.011  19.270   7.720  1.00  0.00           H  
ATOM    347  CG  ASN A 346      15.214  20.609   9.378  1.00  0.00           C  
ATOM    348  OD1 ASN A 346      14.808  21.602   9.978  1.00  0.00           O  
ATOM    349  ND2 ASN A 346      16.204  19.862   9.872  1.00  0.00           N  
ATOM    350 1HD2 ASN A 346      16.454  18.955   9.505  1.00  0.00           H  
ATOM    351 2HD2 ASN A 346      16.626  20.224  10.715  1.00  0.00           H  
ATOM    352  C   ASN A 346      16.110  21.268   6.299  1.00  0.00           C  
ATOM    353  O   ASN A 346      16.856  20.299   6.420  1.00  0.00           O  
ATOM    354  N   PRO A 347      16.498  22.436   5.781  1.00  0.00           N  
ATOM    355  CA  PRO A 347      17.867  22.486   5.310  1.00  0.00           C  
ATOM    356  HA  PRO A 347      17.889  21.653   4.607  1.00  0.00           H  
ATOM    357  CB  PRO A 347      17.880  23.812   4.550  1.00  0.00           C  
ATOM    358  HB1 PRO A 347      18.865  24.252   4.702  1.00  0.00           H  
ATOM    359  HB2 PRO A 347      17.768  23.641   3.480  1.00  0.00           H  
ATOM    360  CG  PRO A 347      16.694  24.671   4.993  1.00  0.00           C  
ATOM    361  HG1 PRO A 347      17.024  25.417   5.716  1.00  0.00           H  
ATOM    362  HG2 PRO A 347      16.378  25.230   4.113  1.00  0.00           H  
ATOM    363  CD  PRO A 347      15.731  23.652   5.603  1.00  0.00           C  
ATOM    364  HD1 PRO A 347      15.338  24.100   6.516  1.00  0.00           H  
ATOM    365  HD2 PRO A 347      14.949  23.560   4.850  1.00  0.00           H  
ATOM    366  C   PRO A 347      18.998  22.478   6.329  1.00  0.00           C  
ATOM    367  O   PRO A 347      20.046  21.951   5.962  1.00  0.00           O  
ATOM    368  N   SER A 348      18.733  22.790   7.600  1.00  0.00           N  
ATOM    369  H   SER A 348      17.847  23.180   7.887  1.00  0.00           H  
ATOM    370  CA  SER A 348      19.732  22.766   8.650  1.00  0.00           C  
ATOM    371  HA  SER A 348      20.563  23.405   8.350  1.00  0.00           H  
ATOM    372  CB  SER A 348      19.109  23.381   9.904  1.00  0.00           C  
ATOM    373  HB1 SER A 348      19.809  23.335  10.738  1.00  0.00           H  
ATOM    374  HB2 SER A 348      18.871  24.444   9.854  1.00  0.00           H  
ATOM    375  OG  SER A 348      17.861  22.829  10.258  1.00  0.00           O  
ATOM    376  HG  SER A 348      17.942  22.064  10.808  1.00  0.00           H  
ATOM    377  C   SER A 348      20.281  21.371   8.912  1.00  0.00           C  
ATOM    378  O   SER A 348      21.335  21.379   9.543  1.00  0.00           O  
ATOM    379  N   ASP A 349      19.670  20.244   8.541  1.00  0.00           N  
ATOM    380  H   ASP A 349      18.763  20.340   8.106  1.00  0.00           H  
ATOM    381  CA  ASP A 349      20.247  18.926   8.712  1.00  0.00           C  
ATOM    382  HA  ASP A 349      21.307  19.094   8.904  1.00  0.00           H  
ATOM    383  CB  ASP A 349      19.780  18.288  10.021  1.00  0.00           C  
ATOM    384  HB1 ASP A 349      20.502  17.613  10.479  1.00  0.00           H  
ATOM    385  HB2 ASP A 349      19.741  18.993  10.852  1.00  0.00           H  
ATOM    386  CG  ASP A 349      18.440  17.572   9.934  1.00  0.00           C  
ATOM    387  OD1 ASP A 349      18.248  16.769  10.873  1.00  0.00           O  
ATOM    388  OD2 ASP A 349      17.588  17.735   9.034  1.00  0.00           O  
ATOM    389  C   ASP A 349      20.102  18.230   7.366  1.00  0.00           C  
ATOM    390  O   ASP A 349      21.022  17.483   7.040  1.00  0.00           O  
ATOM    391  N   GLY A 350      18.994  18.318   6.627  1.00  0.00           N  
ATOM    392  H   GLY A 350      18.157  18.722   7.021  1.00  0.00           H  
ATOM    393  CA  GLY A 350      18.740  17.474   5.477  1.00  0.00           C  
ATOM    394  HA1 GLY A 350      18.617  18.074   4.575  1.00  0.00           H  
ATOM    395  HA2 GLY A 350      19.551  16.838   5.122  1.00  0.00           H  
ATOM    396  C   GLY A 350      17.451  16.669   5.560  1.00  0.00           C  
ATOM    397  O   GLY A 350      17.035  16.037   4.591  1.00  0.00           O  
ATOM    398  N   THR A 351      16.886  16.563   6.766  1.00  0.00           N  
ATOM    399  H   THR A 351      17.299  17.044   7.552  1.00  0.00           H  
ATOM    400  CA  THR A 351      15.662  15.823   6.994  1.00  0.00           C  
ATOM    401  HA  THR A 351      15.858  14.879   6.486  1.00  0.00           H  
ATOM    402  CB  THR A 351      15.333  15.493   8.450  1.00  0.00           C  
ATOM    403  HB  THR A 351      14.435  14.887   8.566  1.00  0.00           H  
ATOM    404  OG1 THR A 351      15.222  16.588   9.332  1.00  0.00           O  
ATOM    405  HG1 THR A 351      16.036  17.046   9.194  1.00  0.00           H  
ATOM    406  CG2 THR A 351      16.416  14.649   9.122  1.00  0.00           C  
ATOM    407 1HG2 THR A 351      17.379  15.158   9.068  1.00  0.00           H  
ATOM    408 2HG2 THR A 351      16.181  14.454  10.169  1.00  0.00           H  
ATOM    409 3HG2 THR A 351      16.625  13.705   8.618  1.00  0.00           H  
ATOM    410  C   THR A 351      14.467  16.261   6.158  1.00  0.00           C  
ATOM    411  O   THR A 351      14.192  17.444   5.967  1.00  0.00           O  
ATOM    412  N   TRP A 352      13.751  15.263   5.634  1.00  0.00           N  
ATOM    413  H   TRP A 352      13.915  14.304   5.904  1.00  0.00           H  
ATOM    414  CA  TRP A 352      12.472  15.570   5.027  1.00  0.00           C  
ATOM    415  HA  TRP A 352      12.275  16.638   4.943  1.00  0.00           H  
ATOM    416  CB  TRP A 352      12.247  14.808   3.720  1.00  0.00           C  
ATOM    417  HB1 TRP A 352      12.716  13.827   3.799  1.00  0.00           H  
ATOM    418  HB2 TRP A 352      11.167  14.747   3.592  1.00  0.00           H  
ATOM    419  CG  TRP A 352      12.911  15.488   2.566  1.00  0.00           C  
ATOM    420  CD1 TRP A 352      14.178  15.444   2.097  1.00  0.00           C  
ATOM    421  HD1 TRP A 352      14.931  15.008   2.736  1.00  0.00           H  
ATOM    422  CD2 TRP A 352      12.193  16.334   1.619  1.00  0.00           C  
ATOM    423  NE1 TRP A 352      14.331  16.207   0.956  1.00  0.00           N  
ATOM    424  HE1 TRP A 352      15.210  16.508   0.560  1.00  0.00           H  
ATOM    425  CE2 TRP A 352      13.105  16.739   0.610  1.00  0.00           C  
ATOM    426  CE3 TRP A 352      10.945  16.978   1.616  1.00  0.00           C  
ATOM    427  HE3 TRP A 352      10.280  16.736   2.432  1.00  0.00           H  
ATOM    428  CZ2 TRP A 352      12.705  17.629  -0.393  1.00  0.00           C  
ATOM    429  HZ2 TRP A 352      13.437  17.944  -1.121  1.00  0.00           H  
ATOM    430  CZ3 TRP A 352      10.547  17.829   0.578  1.00  0.00           C  
ATOM    431  HZ3 TRP A 352       9.530  18.190   0.586  1.00  0.00           H  
ATOM    432  CH2 TRP A 352      11.427  18.199  -0.447  1.00  0.00           C  
ATOM    433  HH2 TRP A 352      11.190  18.908  -1.226  1.00  0.00           H  
ATOM    434  C   TRP A 352      11.437  15.060   6.019  1.00  0.00           C  
ATOM    435  O   TRP A 352      11.455  13.920   6.477  1.00  0.00           O  
ATOM    436  N   LEU A 353      10.425  15.851   6.385  1.00  0.00           N  
ATOM    437  H   LEU A 353      10.491  16.757   5.943  1.00  0.00           H  
ATOM    438  CA  LEU A 353       9.315  15.660   7.297  1.00  0.00           C  
ATOM    439  HA  LEU A 353       9.488  14.808   7.954  1.00  0.00           H  
ATOM    440  CB  LEU A 353       9.178  16.900   8.181  1.00  0.00           C  
ATOM    441  HB1 LEU A 353       8.814  17.748   7.601  1.00  0.00           H  
ATOM    442  HB2 LEU A 353       8.303  16.693   8.797  1.00  0.00           H  
ATOM    443  CG  LEU A 353      10.459  17.205   8.958  1.00  0.00           C  
ATOM    444  HG  LEU A 353      10.869  16.214   9.153  1.00  0.00           H  
ATOM    445  CD1 LEU A 353      11.557  18.041   8.298  1.00  0.00           C  
ATOM    446 1HD1 LEU A 353      12.543  17.797   8.693  1.00  0.00           H  
ATOM    447 2HD1 LEU A 353      11.735  17.993   7.224  1.00  0.00           H  
ATOM    448 3HD1 LEU A 353      11.482  19.090   8.585  1.00  0.00           H  
ATOM    449  CD2 LEU A 353      10.102  17.841  10.302  1.00  0.00           C  
ATOM    450 1HD2 LEU A 353       9.395  17.192  10.819  1.00  0.00           H  
ATOM    451 2HD2 LEU A 353      10.995  17.759  10.922  1.00  0.00           H  
ATOM    452 3HD2 LEU A 353       9.788  18.876  10.165  1.00  0.00           H  
ATOM    453  C   LEU A 353       8.087  15.502   6.411  1.00  0.00           C  
ATOM    454  O   LEU A 353       8.071  16.057   5.315  1.00  0.00           O  
ATOM    455  N   ARG A 354       7.043  14.846   6.924  1.00  0.00           N  
ATOM    456  H   ARG A 354       7.110  14.501   7.871  1.00  0.00           H  
ATOM    457  CA  ARG A 354       5.688  14.729   6.425  1.00  0.00           C  
ATOM    458  HA  ARG A 354       5.505  15.569   5.754  1.00  0.00           H  
ATOM    459  CB  ARG A 354       5.461  13.394   5.716  1.00  0.00           C  
ATOM    460  HB1 ARG A 354       6.143  13.371   4.866  1.00  0.00           H  
ATOM    461  HB2 ARG A 354       5.777  12.561   6.344  1.00  0.00           H  
ATOM    462  CG  ARG A 354       4.065  13.080   5.178  1.00  0.00           C  
ATOM    463  HG1 ARG A 354       3.973  11.997   5.087  1.00  0.00           H  
ATOM    464  HG2 ARG A 354       3.319  13.403   5.905  1.00  0.00           H  
ATOM    465  CD  ARG A 354       3.799  13.699   3.806  1.00  0.00           C  
ATOM    466  HD1 ARG A 354       4.025  14.765   3.810  1.00  0.00           H  
ATOM    467  HD2 ARG A 354       4.323  13.161   3.015  1.00  0.00           H  
ATOM    468  NE  ARG A 354       2.346  13.576   3.683  1.00  0.00           N  
ATOM    469  HE  ARG A 354       1.816  14.350   4.059  1.00  0.00           H  
ATOM    470  CZ  ARG A 354       1.698  12.446   3.370  1.00  0.00           C  
ATOM    471  NH1 ARG A 354       2.286  11.502   2.622  1.00  0.00           N  
ATOM    472 1HH1 ARG A 354       3.100  11.768   2.087  1.00  0.00           H  
ATOM    473 2HH1 ARG A 354       2.010  10.532   2.575  1.00  0.00           H  
ATOM    474  NH2 ARG A 354       0.416  12.342   3.748  1.00  0.00           N  
ATOM    475 1HH2 ARG A 354      -0.107  13.040   4.258  1.00  0.00           H  
ATOM    476 2HH2 ARG A 354      -0.080  11.466   3.668  1.00  0.00           H  
ATOM    477  C   ARG A 354       4.726  15.041   7.563  1.00  0.00           C  
ATOM    478  O   ARG A 354       4.478  14.166   8.390  1.00  0.00           O  
ATOM    479  N   LEU A 355       4.168  16.253   7.569  1.00  0.00           N  
ATOM    480  H   LEU A 355       4.203  16.707   6.667  1.00  0.00           H  
ATOM    481  CA  LEU A 355       3.395  16.788   8.672  1.00  0.00           C  
ATOM    482  HA  LEU A 355       3.749  16.325   9.593  1.00  0.00           H  
ATOM    483  CB  LEU A 355       3.800  18.262   8.673  1.00  0.00           C  
ATOM    484  HB1 LEU A 355       3.263  18.706   7.835  1.00  0.00           H  
ATOM    485  HB2 LEU A 355       3.182  18.687   9.464  1.00  0.00           H  
ATOM    486  CG  LEU A 355       5.247  18.587   9.046  1.00  0.00           C  
ATOM    487  HG  LEU A 355       5.985  18.101   8.407  1.00  0.00           H  
ATOM    488  CD1 LEU A 355       5.805  19.970   8.709  1.00  0.00           C  
ATOM    489 1HD1 LEU A 355       5.297  20.747   9.281  1.00  0.00           H  
ATOM    490 2HD1 LEU A 355       6.844  19.891   9.030  1.00  0.00           H  
ATOM    491 3HD1 LEU A 355       5.837  20.230   7.651  1.00  0.00           H  
ATOM    492  CD2 LEU A 355       5.680  18.367  10.495  1.00  0.00           C  
ATOM    493 1HD2 LEU A 355       5.626  17.309  10.751  1.00  0.00           H  
ATOM    494 2HD2 LEU A 355       6.758  18.522  10.549  1.00  0.00           H  
ATOM    495 3HD2 LEU A 355       5.122  18.960  11.220  1.00  0.00           H  
ATOM    496  C   LEU A 355       1.897  16.639   8.445  1.00  0.00           C  
ATOM    497  O   LEU A 355       1.542  15.796   7.624  1.00  0.00           O  
ATOM    498  N   ALA A 356       1.008  17.374   9.116  1.00  0.00           N  
ATOM    499  H   ALA A 356       1.407  17.975   9.823  1.00  0.00           H  
ATOM    500  CA  ALA A 356      -0.432  17.381   8.946  1.00  0.00           C  
ATOM    501  HA  ALA A 356      -0.828  16.438   9.322  1.00  0.00           H  
ATOM    502  CB  ALA A 356      -1.067  18.419   9.871  1.00  0.00           C  
ATOM    503  HB1 ALA A 356      -0.979  19.493   9.708  1.00  0.00           H  
ATOM    504  HB2 ALA A 356      -2.152  18.321   9.830  1.00  0.00           H  
ATOM    505  HB3 ALA A 356      -0.740  18.308  10.905  1.00  0.00           H  
ATOM    506  C   ALA A 356      -0.959  17.399   7.518  1.00  0.00           C  
ATOM    507  O   ALA A 356      -0.710  18.327   6.751  1.00  0.00           O  
ATOM    508  N   ASP A 357      -1.832  16.489   7.080  1.00  0.00           N  
ATOM    509  H   ASP A 357      -2.177  15.765   7.694  1.00  0.00           H  
ATOM    510  CA  ASP A 357      -2.404  16.533   5.749  1.00  0.00           C  
ATOM    511  HA  ASP A 357      -1.543  16.778   5.128  1.00  0.00           H  
ATOM    512  CB  ASP A 357      -3.091  15.195   5.474  1.00  0.00           C  
ATOM    513  HB1 ASP A 357      -3.883  14.997   6.197  1.00  0.00           H  
ATOM    514  HB2 ASP A 357      -3.604  15.262   4.514  1.00  0.00           H  
ATOM    515  CG  ASP A 357      -2.087  14.054   5.411  1.00  0.00           C  
ATOM    516  OD1 ASP A 357      -2.429  13.014   6.014  1.00  0.00           O  
ATOM    517  OD2 ASP A 357      -1.005  14.183   4.797  1.00  0.00           O  
ATOM    518  C   ASP A 357      -3.441  17.629   5.546  1.00  0.00           C  
ATOM    519  O   ASP A 357      -4.175  17.900   6.494  1.00  0.00           O  
ATOM    520  N   LEU A 358      -3.590  18.210   4.353  1.00  0.00           N  
ATOM    521  H   LEU A 358      -3.190  17.748   3.550  1.00  0.00           H  
ATOM    522  CA  LEU A 358      -4.667  19.117   4.010  1.00  0.00           C  
ATOM    523  HA  LEU A 358      -4.715  19.895   4.772  1.00  0.00           H  
ATOM    524  CB  LEU A 358      -4.426  19.629   2.589  1.00  0.00           C  
ATOM    525  HB1 LEU A 358      -4.203  18.805   1.912  1.00  0.00           H  
ATOM    526  HB2 LEU A 358      -5.380  20.101   2.354  1.00  0.00           H  
ATOM    527  CG  LEU A 358      -3.411  20.745   2.340  1.00  0.00           C  
ATOM    528  HG  LEU A 358      -3.342  21.382   3.222  1.00  0.00           H  
ATOM    529  CD1 LEU A 358      -2.021  20.173   2.057  1.00  0.00           C  
ATOM    530 1HD1 LEU A 358      -2.086  19.313   1.390  1.00  0.00           H  
ATOM    531 2HD1 LEU A 358      -1.476  20.993   1.591  1.00  0.00           H  
ATOM    532 3HD1 LEU A 358      -1.435  19.829   2.909  1.00  0.00           H  
ATOM    533  CD2 LEU A 358      -3.873  21.566   1.136  1.00  0.00           C  
ATOM    534 1HD2 LEU A 358      -3.165  22.393   1.094  1.00  0.00           H  
ATOM    535 2HD2 LEU A 358      -3.702  21.104   0.164  1.00  0.00           H  
ATOM    536 3HD2 LEU A 358      -4.943  21.767   1.176  1.00  0.00           H  
ATOM    537  C   LEU A 358      -5.967  18.326   4.060  1.00  0.00           C  
ATOM    538  O   LEU A 358      -6.037  17.128   3.793  1.00  0.00           O  
ATOM    539  N   GLN A 359      -7.055  18.979   4.474  1.00  0.00           N  
ATOM    540  H   GLN A 359      -6.872  19.965   4.594  1.00  0.00           H  
ATOM    541  CA  GLN A 359      -8.345  18.361   4.709  1.00  0.00           C  
ATOM    542  HA  GLN A 359      -8.237  17.538   5.415  1.00  0.00           H  
ATOM    543  CB  GLN A 359      -9.201  19.404   5.427  1.00  0.00           C  
ATOM    544  HB1 GLN A 359      -8.580  19.797   6.233  1.00  0.00           H  
ATOM    545  HB2 GLN A 359      -9.288  20.297   4.808  1.00  0.00           H  
ATOM    546  CG  GLN A 359     -10.601  19.068   5.943  1.00  0.00           C  
ATOM    547  HG1 GLN A 359     -11.271  19.926   5.993  1.00  0.00           H  
ATOM    548  HG2 GLN A 359     -11.034  18.459   5.151  1.00  0.00           H  
ATOM    549  CD  GLN A 359     -10.683  18.278   7.241  1.00  0.00           C  
ATOM    550  OE1 GLN A 359      -9.903  17.342   7.405  1.00  0.00           O  
ATOM    551  NE2 GLN A 359     -11.783  18.461   7.975  1.00  0.00           N  
ATOM    552 1HE2 GLN A 359     -12.540  19.083   7.731  1.00  0.00           H  
ATOM    553 2HE2 GLN A 359     -11.760  18.045   8.895  1.00  0.00           H  
ATOM    554  C   GLN A 359      -8.925  17.790   3.423  1.00  0.00           C  
ATOM    555  O   GLN A 359      -9.461  16.683   3.423  1.00  0.00           O  
ATOM    556  N   VAL A 360      -8.899  18.543   2.321  1.00  0.00           N  
ATOM    557  H   VAL A 360      -8.534  19.475   2.455  1.00  0.00           H  
ATOM    558  CA  VAL A 360      -9.297  18.031   1.025  1.00  0.00           C  
ATOM    559  HA  VAL A 360      -9.821  17.076   1.035  1.00  0.00           H  
ATOM    560  CB  VAL A 360     -10.300  18.980   0.368  1.00  0.00           C  
ATOM    561  HB  VAL A 360      -9.821  19.947   0.211  1.00  0.00           H  
ATOM    562  CG1 VAL A 360     -10.957  18.494  -0.924  1.00  0.00           C  
ATOM    563 1HG1 VAL A 360     -11.497  17.553  -0.823  1.00  0.00           H  
ATOM    564 2HG1 VAL A 360     -11.585  19.284  -1.338  1.00  0.00           H  
ATOM    565 3HG1 VAL A 360     -10.195  18.342  -1.688  1.00  0.00           H  
ATOM    566  CG2 VAL A 360     -11.464  19.454   1.240  1.00  0.00           C  
ATOM    567 1HG2 VAL A 360     -11.967  20.302   0.776  1.00  0.00           H  
ATOM    568 2HG2 VAL A 360     -12.227  18.687   1.370  1.00  0.00           H  
ATOM    569 3HG2 VAL A 360     -11.065  19.890   2.156  1.00  0.00           H  
ATOM    570  C   VAL A 360      -7.988  17.997   0.249  1.00  0.00           C  
ATOM    571  O   VAL A 360      -7.227  18.962   0.286  1.00  0.00           O  
ATOM    572  N   PRO A 361      -7.667  16.943  -0.504  1.00  0.00           N  
ATOM    573  CA  PRO A 361      -6.494  16.854  -1.350  1.00  0.00           C  
ATOM    574  HA  PRO A 361      -5.585  17.108  -0.805  1.00  0.00           H  
ATOM    575  CB  PRO A 361      -6.402  15.406  -1.831  1.00  0.00           C  
ATOM    576  HB1 PRO A 361      -6.029  15.274  -2.847  1.00  0.00           H  
ATOM    577  HB2 PRO A 361      -5.757  14.773  -1.222  1.00  0.00           H  
ATOM    578  CG  PRO A 361      -7.824  14.857  -1.710  1.00  0.00           C  
ATOM    579  HG1 PRO A 361      -8.432  14.873  -2.614  1.00  0.00           H  
ATOM    580  HG2 PRO A 361      -7.774  13.839  -1.323  1.00  0.00           H  
ATOM    581  CD  PRO A 361      -8.353  15.666  -0.525  1.00  0.00           C  
ATOM    582  HD1 PRO A 361      -9.421  15.872  -0.598  1.00  0.00           H  
ATOM    583  HD2 PRO A 361      -8.178  15.064   0.366  1.00  0.00           H  
ATOM    584  C   PRO A 361      -6.690  17.852  -2.483  1.00  0.00           C  
ATOM    585  O   PRO A 361      -7.765  17.828  -3.079  1.00  0.00           O  
ATOM    586  N   ARG A 362      -5.754  18.732  -2.845  1.00  0.00           N  
ATOM    587  H   ARG A 362      -4.800  18.682  -2.515  1.00  0.00           H  
ATOM    588  CA  ARG A 362      -5.890  19.924  -3.657  1.00  0.00           C  
ATOM    589  HA  ARG A 362      -6.653  19.722  -4.409  1.00  0.00           H  
ATOM    590  CB  ARG A 362      -6.224  21.134  -2.785  1.00  0.00           C  
ATOM    591  HB1 ARG A 362      -5.482  21.040  -1.992  1.00  0.00           H  
ATOM    592  HB2 ARG A 362      -5.969  22.123  -3.166  1.00  0.00           H  
ATOM    593  CG  ARG A 362      -7.670  21.089  -2.289  1.00  0.00           C  
ATOM    594  HG1 ARG A 362      -8.257  21.486  -3.117  1.00  0.00           H  
ATOM    595  HG2 ARG A 362      -8.119  20.120  -2.070  1.00  0.00           H  
ATOM    596  CD  ARG A 362      -7.931  21.988  -1.080  1.00  0.00           C  
ATOM    597  HD1 ARG A 362      -8.977  22.149  -0.816  1.00  0.00           H  
ATOM    598  HD2 ARG A 362      -7.507  21.457  -0.228  1.00  0.00           H  
ATOM    599  NE  ARG A 362      -7.485  23.363  -1.305  1.00  0.00           N  
ATOM    600  HE  ARG A 362      -7.305  23.581  -2.275  1.00  0.00           H  
ATOM    601  CZ  ARG A 362      -7.347  24.197  -0.266  1.00  0.00           C  
ATOM    602  NH1 ARG A 362      -7.531  23.781   0.995  1.00  0.00           N  
ATOM    603 1HH1 ARG A 362      -7.810  22.829   1.188  1.00  0.00           H  
ATOM    604 2HH1 ARG A 362      -7.552  24.413   1.782  1.00  0.00           H  
ATOM    605  NH2 ARG A 362      -6.996  25.463  -0.532  1.00  0.00           N  
ATOM    606 1HH2 ARG A 362      -6.887  25.760  -1.491  1.00  0.00           H  
ATOM    607 2HH2 ARG A 362      -7.061  26.226   0.127  1.00  0.00           H  
ATOM    608  C   ARG A 362      -4.565  20.180  -4.359  1.00  0.00           C  
ATOM    609  O   ARG A 362      -3.542  20.009  -3.700  1.00  0.00           O  
ATOM    610  N   SER A 363      -4.653  20.584  -5.629  1.00  0.00           N  
ATOM    611  H   SER A 363      -5.583  20.634  -6.021  1.00  0.00           H  
ATOM    612  CA  SER A 363      -3.640  21.160  -6.491  1.00  0.00           C  
ATOM    613  HA  SER A 363      -2.607  21.180  -6.145  1.00  0.00           H  
ATOM    614  CB  SER A 363      -3.543  20.197  -7.675  1.00  0.00           C  
ATOM    615  HB1 SER A 363      -2.968  20.560  -8.526  1.00  0.00           H  
ATOM    616  HB2 SER A 363      -3.024  19.356  -7.213  1.00  0.00           H  
ATOM    617  OG  SER A 363      -4.824  19.725  -8.029  1.00  0.00           O  
ATOM    618  HG  SER A 363      -5.221  20.472  -8.449  1.00  0.00           H  
ATOM    619  C   SER A 363      -4.094  22.559  -6.881  1.00  0.00           C  
ATOM    620  O   SER A 363      -5.249  22.968  -6.781  1.00  0.00           O  
ATOM    621  N   GLY A 364      -3.106  23.376  -7.252  1.00  0.00           N  
ATOM    622  H   GLY A 364      -2.130  23.127  -7.169  1.00  0.00           H  
ATOM    623  CA  GLY A 364      -3.323  24.694  -7.813  1.00  0.00           C  
ATOM    624  HA1 GLY A 364      -2.491  24.815  -8.507  1.00  0.00           H  
ATOM    625  HA2 GLY A 364      -4.200  24.698  -8.460  1.00  0.00           H  
ATOM    626  C   GLY A 364      -3.322  25.820  -6.789  1.00  0.00           C  
ATOM    627  O   GLY A 364      -3.878  26.879  -7.068  1.00  0.00           O  
ATOM    628  N   LEU A 365      -2.673  25.576  -5.648  1.00  0.00           N  
ATOM    629  H   LEU A 365      -2.243  24.674  -5.500  1.00  0.00           H  
ATOM    630  CA  LEU A 365      -2.718  26.510  -4.541  1.00  0.00           C  
ATOM    631  HA  LEU A 365      -3.649  26.951  -4.183  1.00  0.00           H  
ATOM    632  CB  LEU A 365      -2.108  25.659  -3.427  1.00  0.00           C  
ATOM    633  HB1 LEU A 365      -1.080  25.352  -3.618  1.00  0.00           H  
ATOM    634  HB2 LEU A 365      -2.008  26.325  -2.570  1.00  0.00           H  
ATOM    635  CG  LEU A 365      -3.004  24.480  -3.042  1.00  0.00           C  
ATOM    636  HG  LEU A 365      -3.903  24.445  -3.658  1.00  0.00           H  
ATOM    637  CD1 LEU A 365      -2.269  23.155  -3.246  1.00  0.00           C  
ATOM    638 1HD1 LEU A 365      -2.049  22.996  -4.302  1.00  0.00           H  
ATOM    639 2HD1 LEU A 365      -1.380  23.167  -2.616  1.00  0.00           H  
ATOM    640 3HD1 LEU A 365      -2.923  22.389  -2.829  1.00  0.00           H  
ATOM    641  CD2 LEU A 365      -3.567  24.490  -1.621  1.00  0.00           C  
ATOM    642 1HD2 LEU A 365      -2.767  24.421  -0.884  1.00  0.00           H  
ATOM    643 2HD2 LEU A 365      -4.090  25.408  -1.351  1.00  0.00           H  
ATOM    644 3HD2 LEU A 365      -4.179  23.614  -1.410  1.00  0.00           H  
ATOM    645  C   LEU A 365      -1.779  27.690  -4.747  1.00  0.00           C  
ATOM    646  O   LEU A 365      -1.024  27.759  -5.714  1.00  0.00           O  
ATOM    647  N   ALA A 366      -1.762  28.493  -3.681  1.00  0.00           N  
ATOM    648  H   ALA A 366      -2.429  28.312  -2.945  1.00  0.00           H  
ATOM    649  CA  ALA A 366      -0.593  29.233  -3.251  1.00  0.00           C  
ATOM    650  HA  ALA A 366       0.280  28.658  -3.559  1.00  0.00           H  
ATOM    651  CB  ALA A 366      -0.406  30.558  -3.991  1.00  0.00           C  
ATOM    652  HB1 ALA A 366      -1.098  31.312  -3.618  1.00  0.00           H  
ATOM    653  HB2 ALA A 366       0.560  31.009  -3.764  1.00  0.00           H  
ATOM    654  HB3 ALA A 366      -0.537  30.450  -5.068  1.00  0.00           H  
ATOM    655  C   ALA A 366      -0.525  29.239  -1.730  1.00  0.00           C  
ATOM    656  O   ALA A 366      -1.496  29.172  -0.980  1.00  0.00           O  
ATOM    657  N   GLY A 367       0.682  29.306  -1.164  1.00  0.00           N  
ATOM    658  H   GLY A 367       1.531  29.264  -1.710  1.00  0.00           H  
ATOM    659  CA  GLY A 367       0.949  29.382   0.258  1.00  0.00           C  
ATOM    660  HA1 GLY A 367       0.054  29.132   0.828  1.00  0.00           H  
ATOM    661  HA2 GLY A 367       1.714  28.655   0.530  1.00  0.00           H  
ATOM    662  C   GLY A 367       1.487  30.760   0.617  1.00  0.00           C  
ATOM    663  O   GLY A 367       1.885  31.500  -0.280  1.00  0.00           O  
ATOM    664  N   CYS A 368       1.434  31.164   1.888  1.00  0.00           N  
ATOM    665  H   CYS A 368       1.109  30.560   2.630  1.00  0.00           H  
ATOM    666  CA  CYS A 368       1.731  32.513   2.327  1.00  0.00           C  
ATOM    667  HA  CYS A 368       2.740  32.755   1.996  1.00  0.00           H  
ATOM    668  CB  CYS A 368       0.626  33.465   1.866  1.00  0.00           C  
ATOM    669  HB1 CYS A 368       0.876  34.425   2.317  1.00  0.00           H  
ATOM    670  HB2 CYS A 368       0.686  33.597   0.786  1.00  0.00           H  
ATOM    671  SG  CYS A 368      -1.067  32.989   2.294  1.00  0.00           S  
ATOM    672  HG  CYS A 368      -0.826  31.805   1.723  1.00  0.00           H  
ATOM    673  C   CYS A 368       1.959  32.466   3.831  1.00  0.00           C  
ATOM    674  O   CYS A 368       1.607  31.406   4.345  1.00  0.00           O  
ATOM    675  N   VAL A 369       2.445  33.508   4.510  1.00  0.00           N  
ATOM    676  H   VAL A 369       2.751  34.297   3.960  1.00  0.00           H  
ATOM    677  CA  VAL A 369       2.657  33.566   5.943  1.00  0.00           C  
ATOM    678  HA  VAL A 369       2.047  32.856   6.502  1.00  0.00           H  
ATOM    679  CB  VAL A 369       4.086  33.189   6.336  1.00  0.00           C  
ATOM    680  HB  VAL A 369       4.387  33.608   7.297  1.00  0.00           H  
ATOM    681  CG1 VAL A 369       4.425  31.700   6.265  1.00  0.00           C  
ATOM    682 1HG1 VAL A 369       5.470  31.549   5.993  1.00  0.00           H  
ATOM    683 2HG1 VAL A 369       4.094  31.267   7.209  1.00  0.00           H  
ATOM    684 3HG1 VAL A 369       3.949  31.125   5.471  1.00  0.00           H  
ATOM    685  CG2 VAL A 369       5.145  33.998   5.586  1.00  0.00           C  
ATOM    686 1HG2 VAL A 369       5.084  35.034   5.919  1.00  0.00           H  
ATOM    687 2HG2 VAL A 369       6.159  33.615   5.699  1.00  0.00           H  
ATOM    688 3HG2 VAL A 369       5.023  33.926   4.505  1.00  0.00           H  
ATOM    689  C   VAL A 369       2.231  34.950   6.411  1.00  0.00           C  
ATOM    690  O   VAL A 369       2.260  35.858   5.583  1.00  0.00           O  
ATOM    691  N   VAL A 370       1.807  35.081   7.670  1.00  0.00           N  
ATOM    692  H   VAL A 370       1.581  34.320   8.294  1.00  0.00           H  
ATOM    693  CA  VAL A 370       1.419  36.356   8.238  1.00  0.00           C  
ATOM    694  HA  VAL A 370       1.497  37.207   7.561  1.00  0.00           H  
ATOM    695  CB  VAL A 370      -0.026  36.245   8.726  1.00  0.00           C  
ATOM    696  HB  VAL A 370      -0.180  37.229   9.168  1.00  0.00           H  
ATOM    697  CG1 VAL A 370      -1.023  36.104   7.574  1.00  0.00           C  
ATOM    698 1HG1 VAL A 370      -0.824  35.311   6.854  1.00  0.00           H  
ATOM    699 2HG1 VAL A 370      -2.003  35.938   8.020  1.00  0.00           H  
ATOM    700 3HG1 VAL A 370      -1.169  36.940   6.890  1.00  0.00           H  
ATOM    701  CG2 VAL A 370      -0.264  35.147   9.763  1.00  0.00           C  
ATOM    702 1HG2 VAL A 370       0.178  35.294  10.749  1.00  0.00           H  
ATOM    703 2HG2 VAL A 370      -1.316  35.319   9.991  1.00  0.00           H  
ATOM    704 3HG2 VAL A 370      -0.210  34.127   9.383  1.00  0.00           H  
ATOM    705  C   VAL A 370       2.278  36.691   9.449  1.00  0.00           C  
ATOM    706  O   VAL A 370       1.895  37.585  10.201  1.00  0.00           O  
ATOM    707  N   GLY A 371       3.397  35.995   9.658  1.00  0.00           N  
ATOM    708  H   GLY A 371       3.719  35.181   9.155  1.00  0.00           H  
ATOM    709  CA  GLY A 371       4.211  36.127  10.850  1.00  0.00           C  
ATOM    710  HA1 GLY A 371       5.083  36.746  10.641  1.00  0.00           H  
ATOM    711  HA2 GLY A 371       3.820  36.576  11.763  1.00  0.00           H  
ATOM    712  C   GLY A 371       4.574  34.672  11.111  1.00  0.00           C  
ATOM    713  O   GLY A 371       5.341  34.003  10.422  1.00  0.00           O  
ATOM    714  N   GLY A 372       3.907  34.050  12.085  1.00  0.00           N  
ATOM    715  H   GLY A 372       3.149  34.459  12.614  1.00  0.00           H  
ATOM    716  CA  GLY A 372       4.273  32.712  12.504  1.00  0.00           C  
ATOM    717  HA1 GLY A 372       5.130  32.289  11.980  1.00  0.00           H  
ATOM    718  HA2 GLY A 372       4.676  32.761  13.515  1.00  0.00           H  
ATOM    719  C   GLY A 372       3.137  31.700  12.561  1.00  0.00           C  
ATOM    720  O   GLY A 372       3.321  30.512  12.816  1.00  0.00           O  
ATOM    721  N   LEU A 373       2.050  32.093  11.895  1.00  0.00           N  
ATOM    722  H   LEU A 373       2.089  33.057  11.594  1.00  0.00           H  
ATOM    723  CA  LEU A 373       0.948  31.269  11.441  1.00  0.00           C  
ATOM    724  HA  LEU A 373       1.051  30.251  11.818  1.00  0.00           H  
ATOM    725  CB  LEU A 373      -0.390  31.970  11.675  1.00  0.00           C  
ATOM    726  HB1 LEU A 373      -0.465  32.968  11.245  1.00  0.00           H  
ATOM    727  HB2 LEU A 373      -1.115  31.314  11.192  1.00  0.00           H  
ATOM    728  CG  LEU A 373      -0.737  32.006  13.163  1.00  0.00           C  
ATOM    729  HG  LEU A 373      -0.023  32.641  13.688  1.00  0.00           H  
ATOM    730  CD1 LEU A 373      -1.952  32.796  13.651  1.00  0.00           C  
ATOM    731 1HD1 LEU A 373      -2.003  32.962  14.727  1.00  0.00           H  
ATOM    732 2HD1 LEU A 373      -2.090  33.742  13.126  1.00  0.00           H  
ATOM    733 3HD1 LEU A 373      -2.909  32.320  13.436  1.00  0.00           H  
ATOM    734  CD2 LEU A 373      -0.798  30.590  13.737  1.00  0.00           C  
ATOM    735 1HD2 LEU A 373       0.178  30.190  14.013  1.00  0.00           H  
ATOM    736 2HD2 LEU A 373      -1.509  30.499  14.558  1.00  0.00           H  
ATOM    737 3HD2 LEU A 373      -1.158  29.801  13.077  1.00  0.00           H  
ATOM    738  C   LEU A 373       1.140  31.140   9.937  1.00  0.00           C  
ATOM    739  O   LEU A 373       1.156  32.192   9.302  1.00  0.00           O  
ATOM    740  N   LEU A 374       1.233  29.912   9.423  1.00  0.00           N  
ATOM    741  H   LEU A 374       1.068  29.094   9.992  1.00  0.00           H  
ATOM    742  CA  LEU A 374       1.118  29.747   7.988  1.00  0.00           C  
ATOM    743  HA  LEU A 374       1.716  30.479   7.445  1.00  0.00           H  
ATOM    744  CB  LEU A 374       1.708  28.361   7.725  1.00  0.00           C  
ATOM    745  HB1 LEU A 374       2.615  28.253   8.320  1.00  0.00           H  
ATOM    746  HB2 LEU A 374       1.062  27.616   8.190  1.00  0.00           H  
ATOM    747  CG  LEU A 374       1.984  27.898   6.295  1.00  0.00           C  
ATOM    748  HG  LEU A 374       2.053  28.832   5.737  1.00  0.00           H  
ATOM    749  CD1 LEU A 374       3.231  27.048   6.046  1.00  0.00           C  
ATOM    750 1HD1 LEU A 374       3.440  26.461   6.941  1.00  0.00           H  
ATOM    751 2HD1 LEU A 374       3.231  26.296   5.257  1.00  0.00           H  
ATOM    752 3HD1 LEU A 374       4.144  27.626   5.906  1.00  0.00           H  
ATOM    753  CD2 LEU A 374       0.845  27.005   5.802  1.00  0.00           C  
ATOM    754 1HD2 LEU A 374      -0.179  27.374   5.855  1.00  0.00           H  
ATOM    755 2HD2 LEU A 374       1.030  26.780   4.751  1.00  0.00           H  
ATOM    756 3HD2 LEU A 374       0.803  25.993   6.204  1.00  0.00           H  
ATOM    757  C   LEU A 374      -0.346  29.738   7.572  1.00  0.00           C  
ATOM    758  O   LEU A 374      -1.238  29.444   8.365  1.00  0.00           O  
ATOM    759  N   TYR A 375      -0.538  29.939   6.266  1.00  0.00           N  
ATOM    760  H   TYR A 375       0.281  30.087   5.694  1.00  0.00           H  
ATOM    761  CA  TYR A 375      -1.736  29.951   5.451  1.00  0.00           C  
ATOM    762  HA  TYR A 375      -2.433  29.380   6.065  1.00  0.00           H  
ATOM    763  CB  TYR A 375      -2.229  31.389   5.294  1.00  0.00           C  
ATOM    764  HB1 TYR A 375      -1.372  32.058   5.219  1.00  0.00           H  
ATOM    765  HB2 TYR A 375      -2.906  31.412   4.440  1.00  0.00           H  
ATOM    766  CG  TYR A 375      -3.039  31.905   6.459  1.00  0.00           C  
ATOM    767  CD1 TYR A 375      -2.404  32.479   7.567  1.00  0.00           C  
ATOM    768  HD1 TYR A 375      -1.328  32.546   7.498  1.00  0.00           H  
ATOM    769  CD2 TYR A 375      -4.438  31.956   6.424  1.00  0.00           C  
ATOM    770  HD2 TYR A 375      -5.057  31.619   5.605  1.00  0.00           H  
ATOM    771  CE1 TYR A 375      -3.123  33.086   8.603  1.00  0.00           C  
ATOM    772  HE1 TYR A 375      -2.587  33.391   9.490  1.00  0.00           H  
ATOM    773  CE2 TYR A 375      -5.204  32.518   7.451  1.00  0.00           C  
ATOM    774  HE2 TYR A 375      -6.280  32.585   7.376  1.00  0.00           H  
ATOM    775  CZ  TYR A 375      -4.522  33.060   8.547  1.00  0.00           C  
ATOM    776  OH  TYR A 375      -5.221  33.561   9.605  1.00  0.00           O  
ATOM    777  HH  TYR A 375      -6.164  33.542   9.546  1.00  0.00           H  
ATOM    778  C   TYR A 375      -1.620  29.336   4.064  1.00  0.00           C  
ATOM    779  O   TYR A 375      -0.514  29.336   3.528  1.00  0.00           O  
ATOM    780  N   ALA A 376      -2.740  28.952   3.445  1.00  0.00           N  
ATOM    781  H   ALA A 376      -3.651  29.140   3.839  1.00  0.00           H  
ATOM    782  CA  ALA A 376      -2.892  28.549   2.062  1.00  0.00           C  
ATOM    783  HA  ALA A 376      -2.147  29.141   1.532  1.00  0.00           H  
ATOM    784  CB  ALA A 376      -2.479  27.098   1.812  1.00  0.00           C  
ATOM    785  HB1 ALA A 376      -3.315  26.418   1.972  1.00  0.00           H  
ATOM    786  HB2 ALA A 376      -2.037  26.984   0.822  1.00  0.00           H  
ATOM    787  HB3 ALA A 376      -1.635  26.867   2.461  1.00  0.00           H  
ATOM    788  C   ALA A 376      -4.240  29.042   1.556  1.00  0.00           C  
ATOM    789  O   ALA A 376      -5.230  28.966   2.280  1.00  0.00           O  
ATOM    790  N   VAL A 377      -4.302  29.464   0.290  1.00  0.00           N  
ATOM    791  H   VAL A 377      -3.543  29.199  -0.321  1.00  0.00           H  
ATOM    792  CA  VAL A 377      -5.417  30.019  -0.451  1.00  0.00           C  
ATOM    793  HA  VAL A 377      -6.377  29.965   0.062  1.00  0.00           H  
ATOM    794  CB  VAL A 377      -5.195  31.510  -0.706  1.00  0.00           C  
ATOM    795  HB  VAL A 377      -6.177  31.714  -1.133  1.00  0.00           H  
ATOM    796  CG1 VAL A 377      -4.884  32.407   0.492  1.00  0.00           C  
ATOM    797 1HG1 VAL A 377      -3.886  32.248   0.900  1.00  0.00           H  
ATOM    798 2HG1 VAL A 377      -4.995  33.439   0.161  1.00  0.00           H  
ATOM    799 3HG1 VAL A 377      -5.613  32.260   1.289  1.00  0.00           H  
ATOM    800  CG2 VAL A 377      -4.157  31.838  -1.780  1.00  0.00           C  
ATOM    801 1HG2 VAL A 377      -3.149  31.767  -1.370  1.00  0.00           H  
ATOM    802 2HG2 VAL A 377      -4.277  31.306  -2.724  1.00  0.00           H  
ATOM    803 3HG2 VAL A 377      -4.144  32.920  -1.916  1.00  0.00           H  
ATOM    804  C   VAL A 377      -5.690  29.146  -1.667  1.00  0.00           C  
ATOM    805  O   VAL A 377      -4.748  28.657  -2.286  1.00  0.00           O  
ATOM    806  N   GLY A 378      -6.959  28.995  -2.054  1.00  0.00           N  
ATOM    807  H   GLY A 378      -7.790  29.268  -1.549  1.00  0.00           H  
ATOM    808  CA  GLY A 378      -7.212  28.697  -3.449  1.00  0.00           C  
ATOM    809  HA1 GLY A 378      -8.289  28.827  -3.552  1.00  0.00           H  
ATOM    810  HA2 GLY A 378      -6.740  29.382  -4.154  1.00  0.00           H  
ATOM    811  C   GLY A 378      -6.926  27.234  -3.758  1.00  0.00           C  
ATOM    812  O   GLY A 378      -6.529  26.418  -2.930  1.00  0.00           O  
ATOM    813  N   GLY A 379      -7.116  26.797  -5.005  1.00  0.00           N  
ATOM    814  H   GLY A 379      -7.550  27.404  -5.686  1.00  0.00           H  
ATOM    815  CA  GLY A 379      -6.838  25.485  -5.553  1.00  0.00           C  
ATOM    816  HA1 GLY A 379      -5.952  25.574  -6.183  1.00  0.00           H  
ATOM    817  HA2 GLY A 379      -6.670  24.725  -4.791  1.00  0.00           H  
ATOM    818  C   GLY A 379      -8.003  24.879  -6.322  1.00  0.00           C  
ATOM    819  O   GLY A 379      -9.019  25.537  -6.536  1.00  0.00           O  
ATOM    820  N   ARG A 380      -7.822  23.596  -6.644  1.00  0.00           N  
ATOM    821  H   ARG A 380      -6.871  23.326  -6.439  1.00  0.00           H  
ATOM    822  CA  ARG A 380      -8.763  22.638  -7.189  1.00  0.00           C  
ATOM    823  HA  ARG A 380      -9.726  23.014  -6.846  1.00  0.00           H  
ATOM    824  CB  ARG A 380      -8.754  22.701  -8.717  1.00  0.00           C  
ATOM    825  HB1 ARG A 380      -9.371  23.549  -9.015  1.00  0.00           H  
ATOM    826  HB2 ARG A 380      -7.736  22.992  -8.976  1.00  0.00           H  
ATOM    827  CG  ARG A 380      -9.315  21.618  -9.640  1.00  0.00           C  
ATOM    828  HG1 ARG A 380      -8.880  20.651  -9.387  1.00  0.00           H  
ATOM    829  HG2 ARG A 380     -10.390  21.480  -9.528  1.00  0.00           H  
ATOM    830  CD  ARG A 380      -8.854  21.824 -11.083  1.00  0.00           C  
ATOM    831  HD1 ARG A 380      -9.600  21.355 -11.724  1.00  0.00           H  
ATOM    832  HD2 ARG A 380      -8.833  22.894 -11.292  1.00  0.00           H  
ATOM    833  NE  ARG A 380      -7.527  21.277 -11.365  1.00  0.00           N  
ATOM    834  HE  ARG A 380      -6.734  21.703 -10.909  1.00  0.00           H  
ATOM    835  CZ  ARG A 380      -7.185  20.435 -12.351  1.00  0.00           C  
ATOM    836  NH1 ARG A 380      -5.940  20.391 -12.843  1.00  0.00           N  
ATOM    837 1HH1 ARG A 380      -5.240  21.064 -12.568  1.00  0.00           H  
ATOM    838 2HH1 ARG A 380      -5.654  19.710 -13.533  1.00  0.00           H  
ATOM    839  NH2 ARG A 380      -8.037  19.600 -12.962  1.00  0.00           N  
ATOM    840 1HH2 ARG A 380      -8.986  19.422 -12.666  1.00  0.00           H  
ATOM    841 2HH2 ARG A 380      -7.593  18.957 -13.602  1.00  0.00           H  
ATOM    842  C   ARG A 380      -8.410  21.303  -6.548  1.00  0.00           C  
ATOM    843  O   ARG A 380      -7.267  20.874  -6.402  1.00  0.00           O  
ATOM    844  N   ASN A 381      -9.476  20.519  -6.376  1.00  0.00           N  
ATOM    845  H   ASN A 381     -10.335  20.989  -6.624  1.00  0.00           H  
ATOM    846  CA  ASN A 381      -9.474  19.092  -6.123  1.00  0.00           C  
ATOM    847  HA  ASN A 381      -8.561  18.759  -5.631  1.00  0.00           H  
ATOM    848  CB  ASN A 381     -10.601  18.769  -5.141  1.00  0.00           C  
ATOM    849  HB1 ASN A 381     -10.181  19.096  -4.190  1.00  0.00           H  
ATOM    850  HB2 ASN A 381     -11.452  19.418  -5.352  1.00  0.00           H  
ATOM    851  CG  ASN A 381     -10.965  17.324  -4.829  1.00  0.00           C  
ATOM    852  OD1 ASN A 381     -11.998  16.875  -5.319  1.00  0.00           O  
ATOM    853  ND2 ASN A 381     -10.265  16.644  -3.918  1.00  0.00           N  
ATOM    854 1HD2 ASN A 381      -9.348  16.894  -3.577  1.00  0.00           H  
ATOM    855 2HD2 ASN A 381     -10.665  15.772  -3.602  1.00  0.00           H  
ATOM    856  C   ASN A 381      -9.794  18.359  -7.418  1.00  0.00           C  
ATOM    857  O   ASN A 381     -10.897  18.604  -7.902  1.00  0.00           O  
ATOM    858  N   ASN A 382      -8.908  17.566  -8.025  1.00  0.00           N  
ATOM    859  H   ASN A 382      -8.026  17.413  -7.557  1.00  0.00           H  
ATOM    860  CA  ASN A 382      -9.429  16.527  -8.890  1.00  0.00           C  
ATOM    861  HA  ASN A 382     -10.395  16.780  -9.327  1.00  0.00           H  
ATOM    862  CB  ASN A 382      -8.583  16.261 -10.135  1.00  0.00           C  
ATOM    863  HB1 ASN A 382      -8.300  17.183 -10.642  1.00  0.00           H  
ATOM    864  HB2 ASN A 382      -7.613  15.836  -9.878  1.00  0.00           H  
ATOM    865  CG  ASN A 382      -9.275  15.354 -11.143  1.00  0.00           C  
ATOM    866  OD1 ASN A 382      -9.971  15.917 -11.985  1.00  0.00           O  
ATOM    867  ND2 ASN A 382      -9.143  14.026 -11.125  1.00  0.00           N  
ATOM    868 1HD2 ASN A 382      -8.626  13.505 -10.431  1.00  0.00           H  
ATOM    869 2HD2 ASN A 382      -9.594  13.443 -11.816  1.00  0.00           H  
ATOM    870  C   ASN A 382      -9.416  15.248  -8.064  1.00  0.00           C  
ATOM    871  O   ASN A 382      -8.409  14.911  -7.447  1.00  0.00           O  
ATOM    872  N   SER A 383     -10.500  14.469  -8.063  1.00  0.00           N  
ATOM    873  H   SER A 383     -11.359  14.735  -8.524  1.00  0.00           H  
ATOM    874  CA  SER A 383     -10.626  13.259  -7.275  1.00  0.00           C  
ATOM    875  HA  SER A 383      -9.594  12.910  -7.241  1.00  0.00           H  
ATOM    876  CB  SER A 383     -11.021  13.675  -5.858  1.00  0.00           C  
ATOM    877  HB1 SER A 383     -11.086  12.854  -5.143  1.00  0.00           H  
ATOM    878  HB2 SER A 383     -10.209  14.336  -5.556  1.00  0.00           H  
ATOM    879  OG  SER A 383     -12.242  14.365  -6.004  1.00  0.00           O  
ATOM    880  HG  SER A 383     -12.052  15.284  -5.891  1.00  0.00           H  
ATOM    881  C   SER A 383     -11.537  12.281  -8.003  1.00  0.00           C  
ATOM    882  O   SER A 383     -12.275  12.782  -8.849  1.00  0.00           O  
ATOM    883  N   PRO A 384     -11.597  11.002  -7.623  1.00  0.00           N  
ATOM    884  CA  PRO A 384     -12.435   9.975  -8.207  1.00  0.00           C  
ATOM    885  HA  PRO A 384     -11.994   9.854  -9.197  1.00  0.00           H  
ATOM    886  CB  PRO A 384     -12.235   8.789  -7.264  1.00  0.00           C  
ATOM    887  HB1 PRO A 384     -12.991   8.748  -6.480  1.00  0.00           H  
ATOM    888  HB2 PRO A 384     -12.200   7.835  -7.790  1.00  0.00           H  
ATOM    889  CG  PRO A 384     -10.839   8.967  -6.666  1.00  0.00           C  
ATOM    890  HG1 PRO A 384     -10.830   8.502  -5.680  1.00  0.00           H  
ATOM    891  HG2 PRO A 384     -10.097   8.555  -7.351  1.00  0.00           H  
ATOM    892  CD  PRO A 384     -10.679  10.487  -6.626  1.00  0.00           C  
ATOM    893  HD1 PRO A 384     -10.827  10.830  -5.602  1.00  0.00           H  
ATOM    894  HD2 PRO A 384      -9.659  10.763  -6.891  1.00  0.00           H  
ATOM    895  C   PRO A 384     -13.934  10.215  -8.318  1.00  0.00           C  
ATOM    896  O   PRO A 384     -14.631   9.622  -9.139  1.00  0.00           O  
ATOM    897  N   ASP A 385     -14.423  11.113  -7.460  1.00  0.00           N  
ATOM    898  H   ASP A 385     -13.780  11.627  -6.875  1.00  0.00           H  
ATOM    899  CA  ASP A 385     -15.780  11.611  -7.369  1.00  0.00           C  
ATOM    900  HA  ASP A 385     -16.589  10.905  -7.557  1.00  0.00           H  
ATOM    901  CB  ASP A 385     -16.026  12.318  -6.036  1.00  0.00           C  
ATOM    902  HB1 ASP A 385     -15.296  13.086  -5.781  1.00  0.00           H  
ATOM    903  HB2 ASP A 385     -17.006  12.796  -6.062  1.00  0.00           H  
ATOM    904  CG  ASP A 385     -16.008  11.312  -4.895  1.00  0.00           C  
ATOM    905  OD1 ASP A 385     -16.771  10.322  -4.885  1.00  0.00           O  
ATOM    906  OD2 ASP A 385     -15.218  11.534  -3.952  1.00  0.00           O  
ATOM    907  C   ASP A 385     -15.994  12.691  -8.420  1.00  0.00           C  
ATOM    908  O   ASP A 385     -17.113  12.915  -8.875  1.00  0.00           O  
ATOM    909  N   GLY A 386     -14.988  13.478  -8.811  1.00  0.00           N  
ATOM    910  H   GLY A 386     -14.065  13.375  -8.416  1.00  0.00           H  
ATOM    911  CA  GLY A 386     -15.079  14.608  -9.713  1.00  0.00           C  
ATOM    912  HA1 GLY A 386     -14.830  14.255 -10.714  1.00  0.00           H  
ATOM    913  HA2 GLY A 386     -16.102  14.983  -9.667  1.00  0.00           H  
ATOM    914  C   GLY A 386     -14.117  15.743  -9.395  1.00  0.00           C  
ATOM    915  O   GLY A 386     -13.180  15.603  -8.611  1.00  0.00           O  
ATOM    916  N   ASN A 387     -14.222  16.752 -10.263  1.00  0.00           N  
ATOM    917  H   ASN A 387     -14.938  16.705 -10.974  1.00  0.00           H  
ATOM    918  CA  ASN A 387     -13.333  17.896 -10.233  1.00  0.00           C  
ATOM    919  HA  ASN A 387     -12.369  17.712  -9.758  1.00  0.00           H  
ATOM    920  CB  ASN A 387     -13.077  18.259 -11.696  1.00  0.00           C  
ATOM    921  HB1 ASN A 387     -12.721  17.395 -12.258  1.00  0.00           H  
ATOM    922  HB2 ASN A 387     -14.004  18.562 -12.184  1.00  0.00           H  
ATOM    923  CG  ASN A 387     -12.063  19.367 -11.942  1.00  0.00           C  
ATOM    924  OD1 ASN A 387     -10.879  19.042 -11.895  1.00  0.00           O  
ATOM    925  ND2 ASN A 387     -12.441  20.637 -12.103  1.00  0.00           N  
ATOM    926 1HD2 ASN A 387     -13.407  20.933 -12.115  1.00  0.00           H  
ATOM    927 2HD2 ASN A 387     -11.783  21.404 -12.100  1.00  0.00           H  
ATOM    928  C   ASN A 387     -14.098  19.056  -9.612  1.00  0.00           C  
ATOM    929  O   ASN A 387     -15.240  19.277 -10.010  1.00  0.00           O  
ATOM    930  N   THR A 388     -13.474  19.850  -8.738  1.00  0.00           N  
ATOM    931  H   THR A 388     -12.504  19.680  -8.514  1.00  0.00           H  
ATOM    932  CA  THR A 388     -14.086  20.926  -7.986  1.00  0.00           C  
ATOM    933  HA  THR A 388     -14.755  21.461  -8.660  1.00  0.00           H  
ATOM    934  CB  THR A 388     -14.990  20.337  -6.902  1.00  0.00           C  
ATOM    935  HB  THR A 388     -15.582  19.501  -7.274  1.00  0.00           H  
ATOM    936  OG1 THR A 388     -15.921  21.304  -6.470  1.00  0.00           O  
ATOM    937  HG1 THR A 388     -16.647  21.248  -7.072  1.00  0.00           H  
ATOM    938  CG2 THR A 388     -14.284  19.582  -5.774  1.00  0.00           C  
ATOM    939 1HG2 THR A 388     -13.835  18.667  -6.161  1.00  0.00           H  
ATOM    940 2HG2 THR A 388     -13.456  20.247  -5.531  1.00  0.00           H  
ATOM    941 3HG2 THR A 388     -14.813  19.163  -4.919  1.00  0.00           H  
ATOM    942  C   THR A 388     -12.937  21.902  -7.777  1.00  0.00           C  
ATOM    943  O   THR A 388     -11.834  21.615  -7.317  1.00  0.00           O  
ATOM    944  N   ASP A 389     -13.236  23.179  -8.027  1.00  0.00           N  
ATOM    945  H   ASP A 389     -14.177  23.423  -8.302  1.00  0.00           H  
ATOM    946  CA  ASP A 389     -12.331  24.306  -7.930  1.00  0.00           C  
ATOM    947  HA  ASP A 389     -11.282  24.011  -7.894  1.00  0.00           H  
ATOM    948  CB  ASP A 389     -12.653  25.421  -8.925  1.00  0.00           C  
ATOM    949  HB1 ASP A 389     -13.620  25.864  -8.684  1.00  0.00           H  
ATOM    950  HB2 ASP A 389     -11.880  26.180  -8.799  1.00  0.00           H  
ATOM    951  CG  ASP A 389     -12.839  24.950 -10.360  1.00  0.00           C  
ATOM    952  OD1 ASP A 389     -11.829  24.905 -11.096  1.00  0.00           O  
ATOM    953  OD2 ASP A 389     -13.929  24.487 -10.759  1.00  0.00           O  
ATOM    954  C   ASP A 389     -12.551  24.860  -6.530  1.00  0.00           C  
ATOM    955  O   ASP A 389     -13.704  24.949  -6.113  1.00  0.00           O  
ATOM    956  N   SER A 390     -11.557  25.190  -5.702  1.00  0.00           N  
ATOM    957  H   SER A 390     -10.604  25.318  -6.009  1.00  0.00           H  
ATOM    958  CA  SER A 390     -11.789  25.558  -4.319  1.00  0.00           C  
ATOM    959  HA  SER A 390     -12.691  25.119  -3.894  1.00  0.00           H  
ATOM    960  CB  SER A 390     -10.650  24.985  -3.475  1.00  0.00           C  
ATOM    961  HB1 SER A 390      -9.689  25.460  -3.674  1.00  0.00           H  
ATOM    962  HB2 SER A 390     -10.725  25.092  -2.393  1.00  0.00           H  
ATOM    963  OG  SER A 390     -10.459  23.619  -3.765  1.00  0.00           O  
ATOM    964  HG  SER A 390     -11.076  23.135  -3.239  1.00  0.00           H  
ATOM    965  C   SER A 390     -11.735  27.063  -4.102  1.00  0.00           C  
ATOM    966  O   SER A 390     -10.897  27.738  -4.695  1.00  0.00           O  
ATOM    967  N   SER A 391     -12.651  27.565  -3.271  1.00  0.00           N  
ATOM    968  H   SER A 391     -13.325  26.947  -2.842  1.00  0.00           H  
ATOM    969  CA  SER A 391     -12.700  28.923  -2.768  1.00  0.00           C  
ATOM    970  HA  SER A 391     -12.125  29.699  -3.273  1.00  0.00           H  
ATOM    971  CB  SER A 391     -14.197  29.235  -2.776  1.00  0.00           C  
ATOM    972  HB1 SER A 391     -14.401  30.165  -2.247  1.00  0.00           H  
ATOM    973  HB2 SER A 391     -14.453  29.362  -3.828  1.00  0.00           H  
ATOM    974  OG  SER A 391     -15.071  28.228  -2.319  1.00  0.00           O  
ATOM    975  HG  SER A 391     -14.927  28.046  -1.403  1.00  0.00           H  
ATOM    976  C   SER A 391     -12.053  28.956  -1.390  1.00  0.00           C  
ATOM    977  O   SER A 391     -12.029  30.002  -0.746  1.00  0.00           O  
ATOM    978  N   ALA A 392     -11.590  27.818  -0.868  1.00  0.00           N  
ATOM    979  H   ALA A 392     -11.659  26.984  -1.432  1.00  0.00           H  
ATOM    980  CA  ALA A 392     -11.005  27.715   0.454  1.00  0.00           C  
ATOM    981  HA  ALA A 392     -11.737  28.142   1.139  1.00  0.00           H  
ATOM    982  CB  ALA A 392     -10.810  26.232   0.768  1.00  0.00           C  
ATOM    983  HB1 ALA A 392     -11.638  25.839   1.358  1.00  0.00           H  
ATOM    984  HB2 ALA A 392     -10.754  25.613  -0.127  1.00  0.00           H  
ATOM    985  HB3 ALA A 392      -9.939  26.058   1.400  1.00  0.00           H  
ATOM    986  C   ALA A 392      -9.726  28.496   0.722  1.00  0.00           C  
ATOM    987  O   ALA A 392      -8.911  28.685  -0.178  1.00  0.00           O  
ATOM    988  N   LEU A 393      -9.665  28.889   1.996  1.00  0.00           N  
ATOM    989  H   LEU A 393     -10.396  28.701   2.667  1.00  0.00           H  
ATOM    990  CA  LEU A 393      -8.611  29.606   2.686  1.00  0.00           C  
ATOM    991  HA  LEU A 393      -7.707  29.720   2.088  1.00  0.00           H  
ATOM    992  CB  LEU A 393      -9.052  30.998   3.141  1.00  0.00           C  
ATOM    993  HB1 LEU A 393      -9.139  31.527   2.192  1.00  0.00           H  
ATOM    994  HB2 LEU A 393     -10.059  30.811   3.515  1.00  0.00           H  
ATOM    995  CG  LEU A 393      -8.219  31.872   4.079  1.00  0.00           C  
ATOM    996  HG  LEU A 393      -7.889  31.213   4.882  1.00  0.00           H  
ATOM    997  CD1 LEU A 393      -6.943  32.464   3.480  1.00  0.00           C  
ATOM    998 1HD1 LEU A 393      -7.048  33.020   2.549  1.00  0.00           H  
ATOM    999 2HD1 LEU A 393      -6.519  33.231   4.128  1.00  0.00           H  
ATOM   1000 3HD1 LEU A 393      -6.187  31.681   3.407  1.00  0.00           H  
ATOM   1001  CD2 LEU A 393      -9.095  32.896   4.802  1.00  0.00           C  
ATOM   1002 1HD2 LEU A 393      -9.395  33.764   4.216  1.00  0.00           H  
ATOM   1003 2HD2 LEU A 393     -10.050  32.428   5.041  1.00  0.00           H  
ATOM   1004 3HD2 LEU A 393      -8.609  33.401   5.638  1.00  0.00           H  
ATOM   1005  C   LEU A 393      -8.484  28.751   3.939  1.00  0.00           C  
ATOM   1006  O   LEU A 393      -9.437  28.471   4.664  1.00  0.00           O  
ATOM   1007  N   ASP A 394      -7.230  28.426   4.260  1.00  0.00           N  
ATOM   1008  H   ASP A 394      -6.419  28.677   3.713  1.00  0.00           H  
ATOM   1009  CA  ASP A 394      -6.901  27.612   5.413  1.00  0.00           C  
ATOM   1010  HA  ASP A 394      -7.708  27.504   6.138  1.00  0.00           H  
ATOM   1011  CB  ASP A 394      -6.564  26.182   4.990  1.00  0.00           C  
ATOM   1012  HB1 ASP A 394      -5.746  26.192   4.270  1.00  0.00           H  
ATOM   1013  HB2 ASP A 394      -6.271  25.540   5.821  1.00  0.00           H  
ATOM   1014  CG  ASP A 394      -7.658  25.286   4.426  1.00  0.00           C  
ATOM   1015  OD1 ASP A 394      -8.518  24.792   5.186  1.00  0.00           O  
ATOM   1016  OD2 ASP A 394      -7.745  25.212   3.181  1.00  0.00           O  
ATOM   1017  C   ASP A 394      -5.691  28.175   6.143  1.00  0.00           C  
ATOM   1018  O   ASP A 394      -4.815  28.735   5.488  1.00  0.00           O  
ATOM   1019  N   CYS A 395      -5.523  27.904   7.440  1.00  0.00           N  
ATOM   1020  H   CYS A 395      -6.223  27.389   7.954  1.00  0.00           H  
ATOM   1021  CA  CYS A 395      -4.395  28.297   8.261  1.00  0.00           C  
ATOM   1022  HA  CYS A 395      -3.626  28.876   7.748  1.00  0.00           H  
ATOM   1023  CB  CYS A 395      -4.966  29.151   9.394  1.00  0.00           C  
ATOM   1024  HB1 CYS A 395      -5.690  29.852   8.980  1.00  0.00           H  
ATOM   1025  HB2 CYS A 395      -5.611  28.475   9.955  1.00  0.00           H  
ATOM   1026  SG  CYS A 395      -3.787  30.101  10.387  1.00  0.00           S  
ATOM   1027  HG  CYS A 395      -3.961  31.138   9.563  1.00  0.00           H  
ATOM   1028  C   CYS A 395      -3.730  27.051   8.827  1.00  0.00           C  
ATOM   1029  O   CYS A 395      -4.316  25.976   8.730  1.00  0.00           O  
ATOM   1030  N   TYR A 396      -2.533  27.215   9.396  1.00  0.00           N  
ATOM   1031  H   TYR A 396      -2.141  28.139   9.283  1.00  0.00           H  
ATOM   1032  CA  TYR A 396      -1.771  26.173  10.054  1.00  0.00           C  
ATOM   1033  HA  TYR A 396      -2.471  25.495  10.541  1.00  0.00           H  
ATOM   1034  CB  TYR A 396      -1.006  25.327   9.036  1.00  0.00           C  
ATOM   1035  HB1 TYR A 396      -1.662  24.789   8.352  1.00  0.00           H  
ATOM   1036  HB2 TYR A 396      -0.467  26.003   8.372  1.00  0.00           H  
ATOM   1037  CG  TYR A 396       0.042  24.382   9.573  1.00  0.00           C  
ATOM   1038  CD1 TYR A 396      -0.357  23.110  10.001  1.00  0.00           C  
ATOM   1039  HD1 TYR A 396      -1.415  22.894  10.017  1.00  0.00           H  
ATOM   1040  CD2 TYR A 396       1.383  24.770   9.678  1.00  0.00           C  
ATOM   1041  HD2 TYR A 396       1.665  25.775   9.401  1.00  0.00           H  
ATOM   1042  CE1 TYR A 396       0.571  22.171  10.469  1.00  0.00           C  
ATOM   1043  HE1 TYR A 396       0.226  21.187  10.750  1.00  0.00           H  
ATOM   1044  CE2 TYR A 396       2.311  23.814  10.109  1.00  0.00           C  
ATOM   1045  HE2 TYR A 396       3.364  24.047  10.162  1.00  0.00           H  
ATOM   1046  CZ  TYR A 396       1.924  22.529  10.509  1.00  0.00           C  
ATOM   1047  OH  TYR A 396       2.898  21.671  10.928  1.00  0.00           O  
ATOM   1048  HH  TYR A 396       2.607  20.779  10.818  1.00  0.00           H  
ATOM   1049  C   TYR A 396      -0.940  26.849  11.136  1.00  0.00           C  
ATOM   1050  O   TYR A 396      -0.091  27.711  10.922  1.00  0.00           O  
ATOM   1051  N   ASN A 397      -1.014  26.319  12.360  1.00  0.00           N  
ATOM   1052  H   ASN A 397      -1.665  25.582  12.589  1.00  0.00           H  
ATOM   1053  CA  ASN A 397      -0.143  26.573  13.489  1.00  0.00           C  
ATOM   1054  HA  ASN A 397       0.212  27.603  13.514  1.00  0.00           H  
ATOM   1055  CB  ASN A 397      -0.976  26.310  14.744  1.00  0.00           C  
ATOM   1056  HB1 ASN A 397      -1.867  26.930  14.643  1.00  0.00           H  
ATOM   1057  HB2 ASN A 397      -1.391  25.310  14.875  1.00  0.00           H  
ATOM   1058  CG  ASN A 397      -0.298  26.743  16.036  1.00  0.00           C  
ATOM   1059  OD1 ASN A 397       0.766  26.286  16.447  1.00  0.00           O  
ATOM   1060  ND2 ASN A 397      -0.922  27.706  16.718  1.00  0.00           N  
ATOM   1061 1HD2 ASN A 397      -1.724  28.204  16.358  1.00  0.00           H  
ATOM   1062 2HD2 ASN A 397      -0.508  27.976  17.599  1.00  0.00           H  
ATOM   1063  C   ASN A 397       0.934  25.498  13.464  1.00  0.00           C  
ATOM   1064  O   ASN A 397       0.665  24.301  13.394  1.00  0.00           O  
ATOM   1065  N   PRO A 398       2.209  25.866  13.310  1.00  0.00           N  
ATOM   1066  CA  PRO A 398       3.298  24.910  13.294  1.00  0.00           C  
ATOM   1067  HA  PRO A 398       2.980  23.988  12.807  1.00  0.00           H  
ATOM   1068  CB  PRO A 398       4.453  25.654  12.623  1.00  0.00           C  
ATOM   1069  HB1 PRO A 398       5.409  25.273  12.983  1.00  0.00           H  
ATOM   1070  HB2 PRO A 398       4.504  25.518  11.542  1.00  0.00           H  
ATOM   1071  CG  PRO A 398       4.208  27.116  12.998  1.00  0.00           C  
ATOM   1072  HG1 PRO A 398       4.640  27.367  13.966  1.00  0.00           H  
ATOM   1073  HG2 PRO A 398       4.667  27.848  12.332  1.00  0.00           H  
ATOM   1074  CD  PRO A 398       2.697  27.226  13.205  1.00  0.00           C  
ATOM   1075  HD1 PRO A 398       2.253  27.919  13.919  1.00  0.00           H  
ATOM   1076  HD2 PRO A 398       2.151  27.460  12.291  1.00  0.00           H  
ATOM   1077  C   PRO A 398       3.679  24.423  14.684  1.00  0.00           C  
ATOM   1078  O   PRO A 398       4.377  23.413  14.734  1.00  0.00           O  
ATOM   1079  N   MET A 399       3.457  25.177  15.764  1.00  0.00           N  
ATOM   1080  H   MET A 399       2.773  25.913  15.662  1.00  0.00           H  
ATOM   1081  CA  MET A 399       3.731  24.750  17.121  1.00  0.00           C  
ATOM   1082  HA  MET A 399       4.801  24.547  17.081  1.00  0.00           H  
ATOM   1083  CB  MET A 399       3.445  25.932  18.047  1.00  0.00           C  
ATOM   1084  HB1 MET A 399       4.000  26.799  17.687  1.00  0.00           H  
ATOM   1085  HB2 MET A 399       2.380  26.155  18.110  1.00  0.00           H  
ATOM   1086  CG  MET A 399       3.954  25.761  19.479  1.00  0.00           C  
ATOM   1087  HG1 MET A 399       4.981  25.400  19.532  1.00  0.00           H  
ATOM   1088  HG2 MET A 399       3.946  26.727  19.983  1.00  0.00           H  
ATOM   1089  SD  MET A 399       2.893  24.716  20.508  1.00  0.00           S  
ATOM   1090  CE  MET A 399       4.267  24.077  21.498  1.00  0.00           C  
ATOM   1091  HE1 MET A 399       5.101  23.494  21.107  1.00  0.00           H  
ATOM   1092  HE2 MET A 399       4.540  24.892  22.168  1.00  0.00           H  
ATOM   1093  HE3 MET A 399       3.874  23.408  22.264  1.00  0.00           H  
ATOM   1094  C   MET A 399       3.035  23.425  17.400  1.00  0.00           C  
ATOM   1095  O   MET A 399       3.678  22.432  17.733  1.00  0.00           O  
ATOM   1096  N   THR A 400       1.709  23.367  17.258  1.00  0.00           N  
ATOM   1097  H   THR A 400       1.257  24.214  16.944  1.00  0.00           H  
ATOM   1098  CA  THR A 400       0.880  22.202  17.494  1.00  0.00           C  
ATOM   1099  HA  THR A 400       1.195  21.750  18.434  1.00  0.00           H  
ATOM   1100  CB  THR A 400      -0.532  22.746  17.715  1.00  0.00           C  
ATOM   1101  HB  THR A 400      -1.225  21.904  17.732  1.00  0.00           H  
ATOM   1102  OG1 THR A 400      -0.937  23.531  16.616  1.00  0.00           O  
ATOM   1103  HG1 THR A 400      -1.851  23.773  16.637  1.00  0.00           H  
ATOM   1104  CG2 THR A 400      -0.669  23.506  19.035  1.00  0.00           C  
ATOM   1105 1HG2 THR A 400      -0.473  22.848  19.881  1.00  0.00           H  
ATOM   1106 2HG2 THR A 400      -0.010  24.371  18.963  1.00  0.00           H  
ATOM   1107 3HG2 THR A 400      -1.702  23.820  19.188  1.00  0.00           H  
ATOM   1108  C   THR A 400       0.942  21.270  16.292  1.00  0.00           C  
ATOM   1109  O   THR A 400       0.910  20.056  16.482  1.00  0.00           O  
ATOM   1110  N   ASN A 401       0.942  21.768  15.053  1.00  0.00           N  
ATOM   1111  H   ASN A 401       0.706  22.748  14.995  1.00  0.00           H  
ATOM   1112  CA  ASN A 401       0.891  21.057  13.791  1.00  0.00           C  
ATOM   1113  HA  ASN A 401       1.163  21.813  13.055  1.00  0.00           H  
ATOM   1114  CB  ASN A 401       1.955  19.965  13.671  1.00  0.00           C  
ATOM   1115  HB1 ASN A 401       2.940  20.421  13.572  1.00  0.00           H  
ATOM   1116  HB2 ASN A 401       2.066  19.407  14.600  1.00  0.00           H  
ATOM   1117  CG  ASN A 401       1.737  18.890  12.615  1.00  0.00           C  
ATOM   1118  OD1 ASN A 401       1.993  19.013  11.420  1.00  0.00           O  
ATOM   1119  ND2 ASN A 401       1.243  17.710  12.995  1.00  0.00           N  
ATOM   1120 1HD2 ASN A 401       1.076  17.373  13.933  1.00  0.00           H  
ATOM   1121 2HD2 ASN A 401       1.123  17.006  12.281  1.00  0.00           H  
ATOM   1122  C   ASN A 401      -0.575  20.682  13.633  1.00  0.00           C  
ATOM   1123  O   ASN A 401      -0.978  19.540  13.844  1.00  0.00           O  
ATOM   1124  N   GLN A 402      -1.439  21.644  13.301  1.00  0.00           N  
ATOM   1125  H   GLN A 402      -1.152  22.612  13.302  1.00  0.00           H  
ATOM   1126  CA  GLN A 402      -2.867  21.524  13.088  1.00  0.00           C  
ATOM   1127  HA  GLN A 402      -2.982  20.544  12.625  1.00  0.00           H  
ATOM   1128  CB  GLN A 402      -3.628  21.576  14.413  1.00  0.00           C  
ATOM   1129  HB1 GLN A 402      -3.176  20.873  15.113  1.00  0.00           H  
ATOM   1130  HB2 GLN A 402      -3.490  22.471  15.020  1.00  0.00           H  
ATOM   1131  CG  GLN A 402      -5.129  21.291  14.368  1.00  0.00           C  
ATOM   1132  HG1 GLN A 402      -5.655  22.128  13.909  1.00  0.00           H  
ATOM   1133  HG2 GLN A 402      -5.426  20.372  13.862  1.00  0.00           H  
ATOM   1134  CD  GLN A 402      -5.700  21.313  15.779  1.00  0.00           C  
ATOM   1135  OE1 GLN A 402      -5.090  21.644  16.793  1.00  0.00           O  
ATOM   1136  NE2 GLN A 402      -6.892  20.738  15.949  1.00  0.00           N  
ATOM   1137 1HE2 GLN A 402      -7.427  20.296  15.215  1.00  0.00           H  
ATOM   1138 2HE2 GLN A 402      -7.255  20.767  16.891  1.00  0.00           H  
ATOM   1139  C   GLN A 402      -3.227  22.583  12.056  1.00  0.00           C  
ATOM   1140  O   GLN A 402      -2.913  23.759  12.231  1.00  0.00           O  
ATOM   1141  N   TRP A 403      -3.893  22.172  10.975  1.00  0.00           N  
ATOM   1142  H   TRP A 403      -4.273  21.237  10.928  1.00  0.00           H  
ATOM   1143  CA  TRP A 403      -4.596  22.924   9.955  1.00  0.00           C  
ATOM   1144  HA  TRP A 403      -3.965  23.773   9.688  1.00  0.00           H  
ATOM   1145  CB  TRP A 403      -4.946  22.104   8.713  1.00  0.00           C  
ATOM   1146  HB1 TRP A 403      -5.232  21.109   9.054  1.00  0.00           H  
ATOM   1147  HB2 TRP A 403      -5.831  22.461   8.187  1.00  0.00           H  
ATOM   1148  CG  TRP A 403      -3.906  21.866   7.665  1.00  0.00           C  
ATOM   1149  CD1 TRP A 403      -3.180  20.731   7.555  1.00  0.00           C  
ATOM   1150  HD1 TRP A 403      -3.302  19.871   8.197  1.00  0.00           H  
ATOM   1151  CD2 TRP A 403      -3.304  22.746   6.669  1.00  0.00           C  
ATOM   1152  NE1 TRP A 403      -2.308  20.803   6.487  1.00  0.00           N  
ATOM   1153  HE1 TRP A 403      -1.736  20.008   6.239  1.00  0.00           H  
ATOM   1154  CE2 TRP A 403      -2.242  22.090   5.995  1.00  0.00           C  
ATOM   1155  CE3 TRP A 403      -3.664  24.039   6.255  1.00  0.00           C  
ATOM   1156  HE3 TRP A 403      -4.557  24.463   6.691  1.00  0.00           H  
ATOM   1157  CZ2 TRP A 403      -1.484  22.767   5.031  1.00  0.00           C  
ATOM   1158  HZ2 TRP A 403      -0.643  22.264   4.576  1.00  0.00           H  
ATOM   1159  CZ3 TRP A 403      -2.865  24.735   5.339  1.00  0.00           C  
ATOM   1160  HZ3 TRP A 403      -3.136  25.738   5.047  1.00  0.00           H  
ATOM   1161  CH2 TRP A 403      -1.722  24.128   4.806  1.00  0.00           C  
ATOM   1162  HH2 TRP A 403      -1.123  24.669   4.088  1.00  0.00           H  
ATOM   1163  C   TRP A 403      -5.942  23.310  10.551  1.00  0.00           C  
ATOM   1164  O   TRP A 403      -6.471  22.522  11.331  1.00  0.00           O  
ATOM   1165  N   SER A 404      -6.502  24.432  10.092  1.00  0.00           N  
ATOM   1166  H   SER A 404      -5.998  24.917   9.363  1.00  0.00           H  
ATOM   1167  CA  SER A 404      -7.871  24.814  10.373  1.00  0.00           C  
ATOM   1168  HA  SER A 404      -8.508  23.930  10.358  1.00  0.00           H  
ATOM   1169  CB  SER A 404      -8.017  25.424  11.768  1.00  0.00           C  
ATOM   1170  HB1 SER A 404      -8.960  25.922  11.993  1.00  0.00           H  
ATOM   1171  HB2 SER A 404      -7.825  24.549  12.390  1.00  0.00           H  
ATOM   1172  OG  SER A 404      -7.068  26.434  12.026  1.00  0.00           O  
ATOM   1173  HG  SER A 404      -6.242  25.977  12.075  1.00  0.00           H  
ATOM   1174  C   SER A 404      -8.458  25.699   9.282  1.00  0.00           C  
ATOM   1175  O   SER A 404      -7.679  26.491   8.756  1.00  0.00           O  
ATOM   1176  N   PRO A 405      -9.771  25.651   9.046  1.00  0.00           N  
ATOM   1177  CA  PRO A 405     -10.354  26.464   7.998  1.00  0.00           C  
ATOM   1178  HA  PRO A 405      -9.748  26.469   7.091  1.00  0.00           H  
ATOM   1179  CB  PRO A 405     -11.708  25.800   7.748  1.00  0.00           C  
ATOM   1180  HB1 PRO A 405     -12.526  26.371   7.308  1.00  0.00           H  
ATOM   1181  HB2 PRO A 405     -11.620  25.029   6.983  1.00  0.00           H  
ATOM   1182  CG  PRO A 405     -12.106  25.189   9.092  1.00  0.00           C  
ATOM   1183  HG1 PRO A 405     -12.521  25.911   9.796  1.00  0.00           H  
ATOM   1184  HG2 PRO A 405     -12.786  24.364   8.876  1.00  0.00           H  
ATOM   1185  CD  PRO A 405     -10.757  24.824   9.712  1.00  0.00           C  
ATOM   1186  HD1 PRO A 405     -10.805  24.923  10.796  1.00  0.00           H  
ATOM   1187  HD2 PRO A 405     -10.500  23.799   9.442  1.00  0.00           H  
ATOM   1188  C   PRO A 405     -10.487  27.911   8.451  1.00  0.00           C  
ATOM   1189  O   PRO A 405     -10.585  28.181   9.647  1.00  0.00           O  
ATOM   1190  N   CYS A 406     -10.508  28.813   7.468  1.00  0.00           N  
ATOM   1191  H   CYS A 406     -10.424  28.432   6.536  1.00  0.00           H  
ATOM   1192  CA  CYS A 406     -10.980  30.179   7.567  1.00  0.00           C  
ATOM   1193  HA  CYS A 406     -11.459  30.286   8.540  1.00  0.00           H  
ATOM   1194  CB  CYS A 406      -9.803  31.152   7.476  1.00  0.00           C  
ATOM   1195  HB1 CYS A 406      -9.390  31.059   6.472  1.00  0.00           H  
ATOM   1196  HB2 CYS A 406      -9.966  32.206   7.702  1.00  0.00           H  
ATOM   1197  SG  CYS A 406      -8.407  30.730   8.548  1.00  0.00           S  
ATOM   1198  HG  CYS A 406      -8.591  29.446   8.226  1.00  0.00           H  
ATOM   1199  C   CYS A 406     -12.106  30.406   6.569  1.00  0.00           C  
ATOM   1200  O   CYS A 406     -12.752  29.454   6.136  1.00  0.00           O  
ATOM   1201  N   ALA A 407     -12.526  31.647   6.311  1.00  0.00           N  
ATOM   1202  H   ALA A 407     -12.127  32.448   6.780  1.00  0.00           H  
ATOM   1203  CA  ALA A 407     -13.593  32.073   5.427  1.00  0.00           C  
ATOM   1204  HA  ALA A 407     -14.502  31.546   5.717  1.00  0.00           H  
ATOM   1205  CB  ALA A 407     -13.834  33.556   5.709  1.00  0.00           C  
ATOM   1206  HB1 ALA A 407     -12.986  34.108   6.115  1.00  0.00           H  
ATOM   1207  HB2 ALA A 407     -14.255  34.107   4.869  1.00  0.00           H  
ATOM   1208  HB3 ALA A 407     -14.550  33.719   6.514  1.00  0.00           H  
ATOM   1209  C   ALA A 407     -13.190  31.864   3.974  1.00  0.00           C  
ATOM   1210  O   ALA A 407     -12.110  32.303   3.585  1.00  0.00           O  
ATOM   1211  N   PRO A 408     -13.984  31.297   3.063  1.00  0.00           N  
ATOM   1212  CA  PRO A 408     -13.680  31.276   1.646  1.00  0.00           C  
ATOM   1213  HA  PRO A 408     -12.661  30.920   1.493  1.00  0.00           H  
ATOM   1214  CB  PRO A 408     -14.650  30.244   1.070  1.00  0.00           C  
ATOM   1215  HB1 PRO A 408     -14.956  30.505   0.057  1.00  0.00           H  
ATOM   1216  HB2 PRO A 408     -14.123  29.292   1.127  1.00  0.00           H  
ATOM   1217  CG  PRO A 408     -15.831  30.162   2.038  1.00  0.00           C  
ATOM   1218  HG1 PRO A 408     -16.695  30.756   1.742  1.00  0.00           H  
ATOM   1219  HG2 PRO A 408     -16.192  29.145   2.196  1.00  0.00           H  
ATOM   1220  CD  PRO A 408     -15.250  30.658   3.363  1.00  0.00           C  
ATOM   1221  HD1 PRO A 408     -15.903  31.276   3.980  1.00  0.00           H  
ATOM   1222  HD2 PRO A 408     -14.992  29.774   3.945  1.00  0.00           H  
ATOM   1223  C   PRO A 408     -13.757  32.583   0.869  1.00  0.00           C  
ATOM   1224  O   PRO A 408     -14.376  33.585   1.220  1.00  0.00           O  
ATOM   1225  N   MET A 409     -13.179  32.628  -0.334  1.00  0.00           N  
ATOM   1226  H   MET A 409     -12.766  31.737  -0.574  1.00  0.00           H  
ATOM   1227  CA  MET A 409     -13.179  33.620  -1.390  1.00  0.00           C  
ATOM   1228  HA  MET A 409     -13.044  34.541  -0.823  1.00  0.00           H  
ATOM   1229  CB  MET A 409     -12.050  33.219  -2.340  1.00  0.00           C  
ATOM   1230  HB1 MET A 409     -11.939  32.148  -2.508  1.00  0.00           H  
ATOM   1231  HB2 MET A 409     -12.292  33.755  -3.258  1.00  0.00           H  
ATOM   1232  CG  MET A 409     -10.792  33.790  -1.685  1.00  0.00           C  
ATOM   1233  HG1 MET A 409     -10.980  34.863  -1.638  1.00  0.00           H  
ATOM   1234  HG2 MET A 409     -10.718  33.549  -0.625  1.00  0.00           H  
ATOM   1235  SD  MET A 409      -9.223  33.401  -2.498  1.00  0.00           S  
ATOM   1236  CE  MET A 409      -8.852  31.899  -1.558  1.00  0.00           C  
ATOM   1237  HE1 MET A 409      -8.569  31.989  -0.509  1.00  0.00           H  
ATOM   1238  HE2 MET A 409      -9.741  31.269  -1.603  1.00  0.00           H  
ATOM   1239  HE3 MET A 409      -8.156  31.324  -2.168  1.00  0.00           H  
ATOM   1240  C   MET A 409     -14.572  33.611  -2.003  1.00  0.00           C  
ATOM   1241  O   MET A 409     -15.164  32.540  -2.114  1.00  0.00           O  
ATOM   1242  N   SER A 410     -15.083  34.726  -2.532  1.00  0.00           N  
ATOM   1243  H   SER A 410     -14.422  35.490  -2.562  1.00  0.00           H  
ATOM   1244  CA  SER A 410     -16.321  34.990  -3.236  1.00  0.00           C  
ATOM   1245  HA  SER A 410     -17.120  34.602  -2.604  1.00  0.00           H  
ATOM   1246  CB  SER A 410     -16.508  36.478  -3.538  1.00  0.00           C  
ATOM   1247  HB1 SER A 410     -17.418  36.701  -4.095  1.00  0.00           H  
ATOM   1248  HB2 SER A 410     -16.721  36.922  -2.566  1.00  0.00           H  
ATOM   1249  OG  SER A 410     -15.482  37.150  -4.234  1.00  0.00           O  
ATOM   1250  HG  SER A 410     -14.844  37.434  -3.597  1.00  0.00           H  
ATOM   1251  C   SER A 410     -16.450  34.162  -4.507  1.00  0.00           C  
ATOM   1252  O   SER A 410     -17.570  33.811  -4.872  1.00  0.00           O  
ATOM   1253  N   VAL A 411     -15.348  33.691  -5.095  1.00  0.00           N  
ATOM   1254  H   VAL A 411     -14.509  33.876  -4.564  1.00  0.00           H  
ATOM   1255  CA  VAL A 411     -15.306  32.644  -6.097  1.00  0.00           C  
ATOM   1256  HA  VAL A 411     -16.256  32.123  -5.983  1.00  0.00           H  
ATOM   1257  CB  VAL A 411     -15.256  33.233  -7.507  1.00  0.00           C  
ATOM   1258  HB  VAL A 411     -14.773  32.536  -8.192  1.00  0.00           H  
ATOM   1259  CG1 VAL A 411     -16.618  33.620  -8.083  1.00  0.00           C  
ATOM   1260 1HG1 VAL A 411     -16.965  34.505  -7.549  1.00  0.00           H  
ATOM   1261 2HG1 VAL A 411     -16.481  33.991  -9.099  1.00  0.00           H  
ATOM   1262 3HG1 VAL A 411     -17.457  32.925  -8.124  1.00  0.00           H  
ATOM   1263  CG2 VAL A 411     -14.388  34.473  -7.724  1.00  0.00           C  
ATOM   1264 1HG2 VAL A 411     -13.407  34.101  -7.429  1.00  0.00           H  
ATOM   1265 2HG2 VAL A 411     -14.282  34.716  -8.782  1.00  0.00           H  
ATOM   1266 3HG2 VAL A 411     -14.697  35.323  -7.116  1.00  0.00           H  
ATOM   1267  C   VAL A 411     -14.156  31.685  -5.826  1.00  0.00           C  
ATOM   1268  O   VAL A 411     -13.146  32.024  -5.212  1.00  0.00           O  
ATOM   1269  N   PRO A 412     -14.170  30.458  -6.352  1.00  0.00           N  
ATOM   1270  CA  PRO A 412     -13.003  29.605  -6.458  1.00  0.00           C  
ATOM   1271  HA  PRO A 412     -12.744  29.423  -5.415  1.00  0.00           H  
ATOM   1272  CB  PRO A 412     -13.494  28.339  -7.159  1.00  0.00           C  
ATOM   1273  HB1 PRO A 412     -13.196  28.293  -8.207  1.00  0.00           H  
ATOM   1274  HB2 PRO A 412     -12.990  27.493  -6.693  1.00  0.00           H  
ATOM   1275  CG  PRO A 412     -15.012  28.345  -6.975  1.00  0.00           C  
ATOM   1276  HG1 PRO A 412     -15.505  27.792  -7.774  1.00  0.00           H  
ATOM   1277  HG2 PRO A 412     -15.261  27.883  -6.020  1.00  0.00           H  
ATOM   1278  CD  PRO A 412     -15.367  29.829  -6.873  1.00  0.00           C  
ATOM   1279  HD1 PRO A 412     -15.538  30.318  -7.832  1.00  0.00           H  
ATOM   1280  HD2 PRO A 412     -16.202  30.094  -6.224  1.00  0.00           H  
ATOM   1281  C   PRO A 412     -11.810  30.154  -7.226  1.00  0.00           C  
ATOM   1282  O   PRO A 412     -12.022  30.753  -8.278  1.00  0.00           O  
ATOM   1283  N   ARG A 413     -10.591  29.808  -6.803  1.00  0.00           N  
ATOM   1284  H   ARG A 413     -10.509  29.333  -5.916  1.00  0.00           H  
ATOM   1285  CA  ARG A 413      -9.424  30.428  -7.396  1.00  0.00           C  
ATOM   1286  HA  ARG A 413      -9.635  30.707  -8.428  1.00  0.00           H  
ATOM   1287  CB  ARG A 413      -9.062  31.737  -6.693  1.00  0.00           C  
ATOM   1288  HB1 ARG A 413      -8.881  31.391  -5.675  1.00  0.00           H  
ATOM   1289  HB2 ARG A 413      -8.169  32.133  -7.177  1.00  0.00           H  
ATOM   1290  CG  ARG A 413     -10.148  32.805  -6.563  1.00  0.00           C  
ATOM   1291  HG1 ARG A 413     -10.617  33.126  -7.493  1.00  0.00           H  
ATOM   1292  HG2 ARG A 413     -10.921  32.518  -5.851  1.00  0.00           H  
ATOM   1293  CD  ARG A 413      -9.650  34.150  -6.032  1.00  0.00           C  
ATOM   1294  HD1 ARG A 413      -8.901  34.047  -5.246  1.00  0.00           H  
ATOM   1295  HD2 ARG A 413      -9.084  34.684  -6.795  1.00  0.00           H  
ATOM   1296  NE  ARG A 413     -10.763  35.040  -5.702  1.00  0.00           N  
ATOM   1297  HE  ARG A 413     -10.930  35.090  -4.707  1.00  0.00           H  
ATOM   1298  CZ  ARG A 413     -11.404  35.857  -6.548  1.00  0.00           C  
ATOM   1299  NH1 ARG A 413     -11.210  35.795  -7.872  1.00  0.00           N  
ATOM   1300 1HH1 ARG A 413     -10.541  35.097  -8.165  1.00  0.00           H  
ATOM   1301 2HH1 ARG A 413     -11.573  36.526  -8.467  1.00  0.00           H  
ATOM   1302  NH2 ARG A 413     -12.339  36.652  -6.009  1.00  0.00           N  
ATOM   1303 1HH2 ARG A 413     -12.522  36.587  -5.018  1.00  0.00           H  
ATOM   1304 2HH2 ARG A 413     -12.918  37.296  -6.529  1.00  0.00           H  
ATOM   1305  C   ARG A 413      -8.339  29.366  -7.507  1.00  0.00           C  
ATOM   1306  O   ARG A 413      -7.565  29.177  -6.571  1.00  0.00           O  
ATOM   1307  N   ASN A 414      -8.337  28.570  -8.579  1.00  0.00           N  
ATOM   1308  H   ASN A 414      -9.101  28.690  -9.229  1.00  0.00           H  
ATOM   1309  CA  ASN A 414      -7.318  27.592  -8.906  1.00  0.00           C  
ATOM   1310  HA  ASN A 414      -6.978  27.181  -7.955  1.00  0.00           H  
ATOM   1311  CB  ASN A 414      -7.955  26.542  -9.818  1.00  0.00           C  
ATOM   1312  HB1 ASN A 414      -8.760  26.024  -9.297  1.00  0.00           H  
ATOM   1313  HB2 ASN A 414      -8.376  27.174 -10.599  1.00  0.00           H  
ATOM   1314  CG  ASN A 414      -7.088  25.451 -10.430  1.00  0.00           C  
ATOM   1315  OD1 ASN A 414      -6.228  24.876  -9.766  1.00  0.00           O  
ATOM   1316  ND2 ASN A 414      -7.405  25.105 -11.680  1.00  0.00           N  
ATOM   1317 1HD2 ASN A 414      -8.225  25.491 -12.124  1.00  0.00           H  
ATOM   1318 2HD2 ASN A 414      -6.851  24.428 -12.186  1.00  0.00           H  
ATOM   1319  C   ASN A 414      -6.298  28.388  -9.708  1.00  0.00           C  
ATOM   1320  O   ASN A 414      -6.683  29.197 -10.549  1.00  0.00           O  
ATOM   1321  N   ARG A 415      -5.032  28.196  -9.329  1.00  0.00           N  
ATOM   1322  H   ARG A 415      -4.827  27.565  -8.568  1.00  0.00           H  
ATOM   1323  CA  ARG A 415      -3.830  28.766  -9.903  1.00  0.00           C  
ATOM   1324  HA  ARG A 415      -3.059  28.300  -9.289  1.00  0.00           H  
ATOM   1325  CB  ARG A 415      -3.520  28.283 -11.320  1.00  0.00           C  
ATOM   1326  HB1 ARG A 415      -4.231  28.710 -12.027  1.00  0.00           H  
ATOM   1327  HB2 ARG A 415      -2.508  28.590 -11.584  1.00  0.00           H  
ATOM   1328  CG  ARG A 415      -3.577  26.760 -11.447  1.00  0.00           C  
ATOM   1329  HG1 ARG A 415      -2.895  26.333 -10.713  1.00  0.00           H  
ATOM   1330  HG2 ARG A 415      -4.506  26.313 -11.091  1.00  0.00           H  
ATOM   1331  CD  ARG A 415      -3.163  26.143 -12.783  1.00  0.00           C  
ATOM   1332  HD1 ARG A 415      -3.384  25.076 -12.746  1.00  0.00           H  
ATOM   1333  HD2 ARG A 415      -3.726  26.626 -13.582  1.00  0.00           H  
ATOM   1334  NE  ARG A 415      -1.761  26.447 -13.071  1.00  0.00           N  
ATOM   1335  HE  ARG A 415      -1.239  26.459 -12.206  1.00  0.00           H  
ATOM   1336  CZ  ARG A 415      -1.149  26.350 -14.259  1.00  0.00           C  
ATOM   1337  NH1 ARG A 415      -1.867  25.946 -15.316  1.00  0.00           N  
ATOM   1338 1HH1 ARG A 415      -2.850  25.797 -15.137  1.00  0.00           H  
ATOM   1339 2HH1 ARG A 415      -1.521  25.735 -16.241  1.00  0.00           H  
ATOM   1340  NH2 ARG A 415       0.104  26.816 -14.353  1.00  0.00           N  
ATOM   1341 1HH2 ARG A 415       0.601  27.174 -13.550  1.00  0.00           H  
ATOM   1342 2HH2 ARG A 415       0.597  26.816 -15.234  1.00  0.00           H  
ATOM   1343  C   ARG A 415      -3.769  30.272  -9.693  1.00  0.00           C  
ATOM   1344  O   ARG A 415      -3.190  31.059 -10.439  1.00  0.00           O  
ATOM   1345  N   ILE A 416      -4.284  30.641  -8.518  1.00  0.00           N  
ATOM   1346  H   ILE A 416      -4.664  29.906  -7.940  1.00  0.00           H  
ATOM   1347  CA  ILE A 416      -4.173  31.846  -7.720  1.00  0.00           C  
ATOM   1348  HA  ILE A 416      -4.654  32.653  -8.272  1.00  0.00           H  
ATOM   1349  CB  ILE A 416      -4.846  31.547  -6.379  1.00  0.00           C  
ATOM   1350  HB  ILE A 416      -5.848  31.314  -6.739  1.00  0.00           H  
ATOM   1351  CG1 ILE A 416      -4.969  32.696  -5.378  1.00  0.00           C  
ATOM   1352 1HG1 ILE A 416      -3.997  32.796  -4.894  1.00  0.00           H  
ATOM   1353 2HG1 ILE A 416      -5.190  33.650  -5.856  1.00  0.00           H  
ATOM   1354  CG2 ILE A 416      -4.398  30.260  -5.685  1.00  0.00           C  
ATOM   1355 1HG2 ILE A 416      -4.269  29.366  -6.294  1.00  0.00           H  
ATOM   1356 2HG2 ILE A 416      -3.394  30.331  -5.267  1.00  0.00           H  
ATOM   1357 3HG2 ILE A 416      -5.082  29.824  -4.956  1.00  0.00           H  
ATOM   1358  CD  ILE A 416      -6.089  32.509  -4.355  1.00  0.00           C  
ATOM   1359  HD1 ILE A 416      -7.108  32.681  -4.704  1.00  0.00           H  
ATOM   1360  HD2 ILE A 416      -6.143  31.458  -4.070  1.00  0.00           H  
ATOM   1361  HD3 ILE A 416      -5.963  33.116  -3.458  1.00  0.00           H  
ATOM   1362  C   ILE A 416      -2.745  32.337  -7.533  1.00  0.00           C  
ATOM   1363  O   ILE A 416      -1.834  31.514  -7.465  1.00  0.00           O  
ATOM   1364  N   GLY A 417      -2.602  33.648  -7.331  1.00  0.00           N  
ATOM   1365  H   GLY A 417      -3.378  34.294  -7.300  1.00  0.00           H  
ATOM   1366  CA  GLY A 417      -1.377  34.220  -6.809  1.00  0.00           C  
ATOM   1367  HA1 GLY A 417      -0.549  33.511  -6.791  1.00  0.00           H  
ATOM   1368  HA2 GLY A 417      -1.009  34.993  -7.483  1.00  0.00           H  
ATOM   1369  C   GLY A 417      -1.715  34.807  -5.446  1.00  0.00           C  
ATOM   1370  O   GLY A 417      -2.863  35.207  -5.269  1.00  0.00           O  
ATOM   1371  N   VAL A 418      -0.743  34.931  -4.539  1.00  0.00           N  
ATOM   1372  H   VAL A 418       0.203  34.670  -4.778  1.00  0.00           H  
ATOM   1373  CA  VAL A 418      -0.845  35.677  -3.301  1.00  0.00           C  
ATOM   1374  HA  VAL A 418      -1.590  36.466  -3.397  1.00  0.00           H  
ATOM   1375  CB  VAL A 418      -1.138  34.693  -2.168  1.00  0.00           C  
ATOM   1376  HB  VAL A 418      -2.072  34.185  -2.407  1.00  0.00           H  
ATOM   1377  CG1 VAL A 418      -0.144  33.538  -2.049  1.00  0.00           C  
ATOM   1378 1HG1 VAL A 418      -0.489  32.831  -1.294  1.00  0.00           H  
ATOM   1379 2HG1 VAL A 418       0.078  33.072  -3.009  1.00  0.00           H  
ATOM   1380 3HG1 VAL A 418       0.781  33.980  -1.677  1.00  0.00           H  
ATOM   1381  CG2 VAL A 418      -1.259  35.321  -0.779  1.00  0.00           C  
ATOM   1382 1HG2 VAL A 418      -0.287  35.647  -0.409  1.00  0.00           H  
ATOM   1383 2HG2 VAL A 418      -1.981  36.120  -0.945  1.00  0.00           H  
ATOM   1384 3HG2 VAL A 418      -1.613  34.694   0.040  1.00  0.00           H  
ATOM   1385  C   VAL A 418       0.407  36.473  -2.960  1.00  0.00           C  
ATOM   1386  O   VAL A 418       1.539  36.041  -3.162  1.00  0.00           O  
ATOM   1387  N   GLY A 419       0.217  37.689  -2.443  1.00  0.00           N  
ATOM   1388  H   GLY A 419      -0.780  37.834  -2.362  1.00  0.00           H  
ATOM   1389  CA  GLY A 419       1.110  38.575  -1.724  1.00  0.00           C  
ATOM   1390  HA1 GLY A 419       2.033  38.004  -1.625  1.00  0.00           H  
ATOM   1391  HA2 GLY A 419       1.316  39.475  -2.304  1.00  0.00           H  
ATOM   1392  C   GLY A 419       0.419  38.921  -0.413  1.00  0.00           C  
ATOM   1393  O   GLY A 419      -0.804  39.025  -0.341  1.00  0.00           O  
ATOM   1394  N   VAL A 420       1.175  39.072   0.677  1.00  0.00           N  
ATOM   1395  H   VAL A 420       2.129  38.813   0.470  1.00  0.00           H  
ATOM   1396  CA  VAL A 420       0.798  39.576   1.982  1.00  0.00           C  
ATOM   1397  HA  VAL A 420      -0.250  39.864   1.909  1.00  0.00           H  
ATOM   1398  CB  VAL A 420       0.904  38.504   3.068  1.00  0.00           C  
ATOM   1399  HB  VAL A 420       1.961  38.362   3.292  1.00  0.00           H  
ATOM   1400  CG1 VAL A 420       0.290  38.849   4.424  1.00  0.00           C  
ATOM   1401 1HG1 VAL A 420       0.355  38.062   5.176  1.00  0.00           H  
ATOM   1402 2HG1 VAL A 420       0.710  39.799   4.753  1.00  0.00           H  
ATOM   1403 3HG1 VAL A 420      -0.793  38.937   4.336  1.00  0.00           H  
ATOM   1404  CG2 VAL A 420       0.370  37.135   2.646  1.00  0.00           C  
ATOM   1405 1HG2 VAL A 420       0.212  36.503   3.520  1.00  0.00           H  
ATOM   1406 2HG2 VAL A 420      -0.502  37.118   1.992  1.00  0.00           H  
ATOM   1407 3HG2 VAL A 420       1.110  36.618   2.035  1.00  0.00           H  
ATOM   1408  C   VAL A 420       1.588  40.844   2.273  1.00  0.00           C  
ATOM   1409  O   VAL A 420       2.807  40.915   2.142  1.00  0.00           O  
ATOM   1410  N   ILE A 421       0.788  41.884   2.522  1.00  0.00           N  
ATOM   1411  H   ILE A 421      -0.204  41.731   2.640  1.00  0.00           H  
ATOM   1412  CA  ILE A 421       1.334  43.144   2.983  1.00  0.00           C  
ATOM   1413  HA  ILE A 421       2.414  43.210   2.855  1.00  0.00           H  
ATOM   1414  CB  ILE A 421       0.726  44.277   2.154  1.00  0.00           C  
ATOM   1415  HB  ILE A 421      -0.352  44.360   2.291  1.00  0.00           H  
ATOM   1416  CG1 ILE A 421       0.887  44.081   0.646  1.00  0.00           C  
ATOM   1417 1HG1 ILE A 421       1.882  43.990   0.209  1.00  0.00           H  
ATOM   1418 2HG1 ILE A 421       0.525  43.073   0.445  1.00  0.00           H  
ATOM   1419  CG2 ILE A 421       1.229  45.666   2.551  1.00  0.00           C  
ATOM   1420 1HG2 ILE A 421       2.309  45.710   2.415  1.00  0.00           H  
ATOM   1421 2HG2 ILE A 421       0.610  46.444   2.104  1.00  0.00           H  
ATOM   1422 3HG2 ILE A 421       1.063  45.766   3.624  1.00  0.00           H  
ATOM   1423  CD  ILE A 421       0.144  45.079  -0.242  1.00  0.00           C  
ATOM   1424  HD1 ILE A 421      -0.151  44.602  -1.176  1.00  0.00           H  
ATOM   1425  HD2 ILE A 421      -0.828  45.357   0.166  1.00  0.00           H  
ATOM   1426  HD3 ILE A 421       0.765  45.956  -0.425  1.00  0.00           H  
ATOM   1427  C   ILE A 421       0.964  43.228   4.457  1.00  0.00           C  
ATOM   1428  O   ILE A 421      -0.001  43.810   4.949  1.00  0.00           O  
ATOM   1429  N   ASP A 422       1.938  42.759   5.240  1.00  0.00           N  
ATOM   1430  H   ASP A 422       2.777  42.433   4.781  1.00  0.00           H  
ATOM   1431  CA  ASP A 422       1.952  42.677   6.686  1.00  0.00           C  
ATOM   1432  HA  ASP A 422       2.982  42.346   6.821  1.00  0.00           H  
ATOM   1433  CB  ASP A 422       1.712  44.003   7.409  1.00  0.00           C  
ATOM   1434  HB1 ASP A 422       2.428  44.757   7.083  1.00  0.00           H  
ATOM   1435  HB2 ASP A 422       0.691  44.332   7.216  1.00  0.00           H  
ATOM   1436  CG  ASP A 422       1.831  43.872   8.921  1.00  0.00           C  
ATOM   1437  OD1 ASP A 422       1.166  44.593   9.695  1.00  0.00           O  
ATOM   1438  OD2 ASP A 422       2.545  42.936   9.342  1.00  0.00           O  
ATOM   1439  C   ASP A 422       1.140  41.470   7.132  1.00  0.00           C  
ATOM   1440  O   ASP A 422       1.655  40.357   7.216  1.00  0.00           O  
ATOM   1441  N   GLY A 423      -0.181  41.650   7.198  1.00  0.00           N  
ATOM   1442  H   GLY A 423      -0.533  42.569   6.968  1.00  0.00           H  
ATOM   1443  CA  GLY A 423      -1.135  40.628   7.578  1.00  0.00           C  
ATOM   1444  HA1 GLY A 423      -0.617  39.671   7.642  1.00  0.00           H  
ATOM   1445  HA2 GLY A 423      -1.556  40.776   8.572  1.00  0.00           H  
ATOM   1446  C   GLY A 423      -2.357  40.516   6.677  1.00  0.00           C  
ATOM   1447  O   GLY A 423      -3.017  39.479   6.692  1.00  0.00           O  
ATOM   1448  N   HIS A 424      -2.503  41.448   5.732  1.00  0.00           N  
ATOM   1449  H   HIS A 424      -2.041  42.343   5.798  1.00  0.00           H  
ATOM   1450  CA  HIS A 424      -3.533  41.480   4.714  1.00  0.00           C  
ATOM   1451  HA  HIS A 424      -4.472  41.138   5.151  1.00  0.00           H  
ATOM   1452  CB  HIS A 424      -3.888  42.886   4.231  1.00  0.00           C  
ATOM   1453  HB1 HIS A 424      -2.922  43.360   4.059  1.00  0.00           H  
ATOM   1454  HB2 HIS A 424      -4.353  42.853   3.245  1.00  0.00           H  
ATOM   1455  CG  HIS A 424      -4.655  43.844   5.101  1.00  0.00           C  
ATOM   1456  ND1 HIS A 424      -4.027  44.986   5.595  1.00  0.00           N  
ATOM   1457  CD2 HIS A 424      -6.014  43.830   5.275  1.00  0.00           C  
ATOM   1458  HD2 HIS A 424      -6.724  43.060   5.012  1.00  0.00           H  
ATOM   1459  CE1 HIS A 424      -5.077  45.657   6.075  1.00  0.00           C  
ATOM   1460  HE1 HIS A 424      -4.875  46.524   6.687  1.00  0.00           H  
ATOM   1461  NE2 HIS A 424      -6.242  44.996   5.979  1.00  0.00           N  
ATOM   1462  HE2 HIS A 424      -7.164  45.339   6.206  1.00  0.00           H  
ATOM   1463  C   HIS A 424      -3.160  40.546   3.570  1.00  0.00           C  
ATOM   1464  O   HIS A 424      -2.383  40.876   2.677  1.00  0.00           O  
ATOM   1465  N   ILE A 425      -3.688  39.320   3.590  1.00  0.00           N  
ATOM   1466  H   ILE A 425      -4.395  39.138   4.288  1.00  0.00           H  
ATOM   1467  CA  ILE A 425      -3.472  38.428   2.468  1.00  0.00           C  
ATOM   1468  HA  ILE A 425      -2.420  38.419   2.183  1.00  0.00           H  
ATOM   1469  CB  ILE A 425      -3.977  37.040   2.861  1.00  0.00           C  
ATOM   1470  HB  ILE A 425      -5.046  37.083   3.070  1.00  0.00           H  
ATOM   1471  CG1 ILE A 425      -3.184  36.567   4.079  1.00  0.00           C  
ATOM   1472 1HG1 ILE A 425      -2.102  36.597   3.947  1.00  0.00           H  
ATOM   1473 2HG1 ILE A 425      -3.334  37.257   4.910  1.00  0.00           H  
ATOM   1474  CG2 ILE A 425      -3.947  36.041   1.704  1.00  0.00           C  
ATOM   1475 1HG2 ILE A 425      -4.956  36.056   1.293  1.00  0.00           H  
ATOM   1476 2HG2 ILE A 425      -3.218  36.341   0.951  1.00  0.00           H  
ATOM   1477 3HG2 ILE A 425      -3.842  35.016   2.060  1.00  0.00           H  
ATOM   1478  CD  ILE A 425      -3.497  35.137   4.521  1.00  0.00           C  
ATOM   1479  HD1 ILE A 425      -3.285  34.892   5.562  1.00  0.00           H  
ATOM   1480  HD2 ILE A 425      -4.550  34.959   4.300  1.00  0.00           H  
ATOM   1481  HD3 ILE A 425      -2.914  34.484   3.871  1.00  0.00           H  
ATOM   1482  C   ILE A 425      -4.251  38.831   1.225  1.00  0.00           C  
ATOM   1483  O   ILE A 425      -5.457  38.601   1.174  1.00  0.00           O  
ATOM   1484  N   TYR A 426      -3.564  39.310   0.185  1.00  0.00           N  
ATOM   1485  H   TYR A 426      -2.561  39.210   0.257  1.00  0.00           H  
ATOM   1486  CA  TYR A 426      -4.211  39.617  -1.074  1.00  0.00           C  
ATOM   1487  HA  TYR A 426      -5.217  39.995  -0.893  1.00  0.00           H  
ATOM   1488  CB  TYR A 426      -3.401  40.718  -1.758  1.00  0.00           C  
ATOM   1489  HB1 TYR A 426      -2.336  40.485  -1.759  1.00  0.00           H  
ATOM   1490  HB2 TYR A 426      -3.672  40.732  -2.814  1.00  0.00           H  
ATOM   1491  CG  TYR A 426      -3.592  42.061  -1.094  1.00  0.00           C  
ATOM   1492  CD1 TYR A 426      -2.789  42.381   0.008  1.00  0.00           C  
ATOM   1493  HD1 TYR A 426      -2.081  41.661   0.392  1.00  0.00           H  
ATOM   1494  CD2 TYR A 426      -4.504  43.006  -1.579  1.00  0.00           C  
ATOM   1495  HD2 TYR A 426      -5.090  42.800  -2.462  1.00  0.00           H  
ATOM   1496  CE1 TYR A 426      -2.934  43.612   0.657  1.00  0.00           C  
ATOM   1497  HE1 TYR A 426      -2.309  43.735   1.529  1.00  0.00           H  
ATOM   1498  CE2 TYR A 426      -4.669  44.239  -0.936  1.00  0.00           C  
ATOM   1499  HE2 TYR A 426      -5.307  45.056  -1.240  1.00  0.00           H  
ATOM   1500  CZ  TYR A 426      -3.844  44.548   0.152  1.00  0.00           C  
ATOM   1501  OH  TYR A 426      -4.025  45.736   0.798  1.00  0.00           O  
ATOM   1502  HH  TYR A 426      -3.410  45.825   1.511  1.00  0.00           H  
ATOM   1503  C   TYR A 426      -4.181  38.344  -1.908  1.00  0.00           C  
ATOM   1504  O   TYR A 426      -3.080  37.933  -2.269  1.00  0.00           O  
ATOM   1505  N   ALA A 427      -5.302  37.679  -2.200  1.00  0.00           N  
ATOM   1506  H   ALA A 427      -6.202  38.062  -1.946  1.00  0.00           H  
ATOM   1507  CA  ALA A 427      -5.413  36.720  -3.280  1.00  0.00           C  
ATOM   1508  HA  ALA A 427      -4.566  36.046  -3.413  1.00  0.00           H  
ATOM   1509  CB  ALA A 427      -6.656  35.874  -3.002  1.00  0.00           C  
ATOM   1510  HB1 ALA A 427      -6.479  35.225  -2.145  1.00  0.00           H  
ATOM   1511  HB2 ALA A 427      -7.563  36.447  -2.808  1.00  0.00           H  
ATOM   1512  HB3 ALA A 427      -6.726  35.272  -3.908  1.00  0.00           H  
ATOM   1513  C   ALA A 427      -5.634  37.386  -4.630  1.00  0.00           C  
ATOM   1514  O   ALA A 427      -6.392  38.352  -4.689  1.00  0.00           O  
ATOM   1515  N   VAL A 428      -4.934  36.948  -5.680  1.00  0.00           N  
ATOM   1516  H   VAL A 428      -4.283  36.180  -5.601  1.00  0.00           H  
ATOM   1517  CA  VAL A 428      -4.722  37.684  -6.911  1.00  0.00           C  
ATOM   1518  HA  VAL A 428      -5.532  38.410  -6.977  1.00  0.00           H  
ATOM   1519  CB  VAL A 428      -3.403  38.456  -6.877  1.00  0.00           C  
ATOM   1520  HB  VAL A 428      -2.519  37.843  -6.696  1.00  0.00           H  
ATOM   1521  CG1 VAL A 428      -3.065  39.148  -8.198  1.00  0.00           C  
ATOM   1522 1HG1 VAL A 428      -3.687  39.982  -8.523  1.00  0.00           H  
ATOM   1523 2HG1 VAL A 428      -2.111  39.669  -8.128  1.00  0.00           H  
ATOM   1524 3HG1 VAL A 428      -2.881  38.476  -9.036  1.00  0.00           H  
ATOM   1525  CG2 VAL A 428      -3.257  39.402  -5.684  1.00  0.00           C  
ATOM   1526 1HG2 VAL A 428      -2.562  40.208  -5.920  1.00  0.00           H  
ATOM   1527 2HG2 VAL A 428      -4.245  39.830  -5.515  1.00  0.00           H  
ATOM   1528 3HG2 VAL A 428      -2.783  38.923  -4.828  1.00  0.00           H  
ATOM   1529  C   VAL A 428      -5.029  36.729  -8.056  1.00  0.00           C  
ATOM   1530  O   VAL A 428      -4.147  36.027  -8.545  1.00  0.00           O  
ATOM   1531  N   GLY A 429      -6.247  36.721  -8.604  1.00  0.00           N  
ATOM   1532  H   GLY A 429      -6.981  37.323  -8.260  1.00  0.00           H  
ATOM   1533  CA  GLY A 429      -6.482  35.943  -9.804  1.00  0.00           C  
ATOM   1534  HA1 GLY A 429      -7.386  36.348 -10.257  1.00  0.00           H  
ATOM   1535  HA2 GLY A 429      -5.649  36.131 -10.481  1.00  0.00           H  
ATOM   1536  C   GLY A 429      -6.950  34.501  -9.668  1.00  0.00           C  
ATOM   1537  O   GLY A 429      -7.728  34.286  -8.741  1.00  0.00           O  
ATOM   1538  N   GLY A 430      -6.587  33.658 -10.637  1.00  0.00           N  
ATOM   1539  H   GLY A 430      -5.941  33.994 -11.337  1.00  0.00           H  
ATOM   1540  CA  GLY A 430      -7.063  32.291 -10.716  1.00  0.00           C  
ATOM   1541  HA1 GLY A 430      -6.135  31.730 -10.830  1.00  0.00           H  
ATOM   1542  HA2 GLY A 430      -7.433  32.081  -9.713  1.00  0.00           H  
ATOM   1543  C   GLY A 430      -7.933  31.912 -11.906  1.00  0.00           C  
ATOM   1544  O   GLY A 430      -7.960  32.629 -12.903  1.00  0.00           O  
ATOM   1545  N   SER A 431      -8.695  30.826 -11.755  1.00  0.00           N  
ATOM   1546  H   SER A 431      -8.379  30.077 -11.155  1.00  0.00           H  
ATOM   1547  CA  SER A 431      -9.722  30.299 -12.631  1.00  0.00           C  
ATOM   1548  HA  SER A 431     -10.082  31.187 -13.151  1.00  0.00           H  
ATOM   1549  CB  SER A 431      -9.123  29.325 -13.646  1.00  0.00           C  
ATOM   1550  HB1 SER A 431      -9.873  28.958 -14.347  1.00  0.00           H  
ATOM   1551  HB2 SER A 431      -8.397  29.932 -14.187  1.00  0.00           H  
ATOM   1552  OG  SER A 431      -8.457  28.186 -13.149  1.00  0.00           O  
ATOM   1553  HG  SER A 431      -9.070  27.671 -12.647  1.00  0.00           H  
ATOM   1554  C   SER A 431     -10.795  29.630 -11.784  1.00  0.00           C  
ATOM   1555  O   SER A 431     -10.523  29.008 -10.759  1.00  0.00           O  
ATOM   1556  N   HIS A 432     -12.013  29.519 -12.319  1.00  0.00           N  
ATOM   1557  H   HIS A 432     -12.115  30.009 -13.197  1.00  0.00           H  
ATOM   1558  CA  HIS A 432     -13.131  28.703 -11.893  1.00  0.00           C  
ATOM   1559  HA  HIS A 432     -12.735  27.986 -11.174  1.00  0.00           H  
ATOM   1560  CB  HIS A 432     -14.231  29.567 -11.275  1.00  0.00           C  
ATOM   1561  HB1 HIS A 432     -13.891  30.279 -10.523  1.00  0.00           H  
ATOM   1562  HB2 HIS A 432     -14.606  30.238 -12.048  1.00  0.00           H  
ATOM   1563  CG  HIS A 432     -15.396  28.778 -10.745  1.00  0.00           C  
ATOM   1564  ND1 HIS A 432     -16.598  29.396 -10.405  1.00  0.00           N  
ATOM   1565  CD2 HIS A 432     -15.616  27.427 -10.671  1.00  0.00           C  
ATOM   1566  HD2 HIS A 432     -14.939  26.587 -10.714  1.00  0.00           H  
ATOM   1567  CE1 HIS A 432     -17.459  28.422 -10.100  1.00  0.00           C  
ATOM   1568  HE1 HIS A 432     -18.491  28.726 -10.001  1.00  0.00           H  
ATOM   1569  NE2 HIS A 432     -16.908  27.205 -10.236  1.00  0.00           N  
ATOM   1570  HE2 HIS A 432     -17.494  26.384 -10.178  1.00  0.00           H  
ATOM   1571  C   HIS A 432     -13.556  27.932 -13.135  1.00  0.00           C  
ATOM   1572  O   HIS A 432     -14.616  28.163 -13.714  1.00  0.00           O  
ATOM   1573  N   GLY A 433     -12.645  27.092 -13.630  1.00  0.00           N  
ATOM   1574  H   GLY A 433     -11.804  26.863 -13.118  1.00  0.00           H  
ATOM   1575  CA  GLY A 433     -12.965  26.262 -14.774  1.00  0.00           C  
ATOM   1576  HA1 GLY A 433     -12.280  25.418 -14.696  1.00  0.00           H  
ATOM   1577  HA2 GLY A 433     -13.952  25.799 -14.776  1.00  0.00           H  
ATOM   1578  C   GLY A 433     -12.642  26.974 -16.080  1.00  0.00           C  
ATOM   1579  O   GLY A 433     -11.538  27.466 -16.303  1.00  0.00           O  
ATOM   1580  N   CYS A 434     -13.613  26.931 -16.995  1.00  0.00           N  
ATOM   1581  H   CYS A 434     -14.469  26.412 -16.861  1.00  0.00           H  
ATOM   1582  CA  CYS A 434     -13.689  27.878 -18.089  1.00  0.00           C  
ATOM   1583  HA  CYS A 434     -12.807  27.770 -18.720  1.00  0.00           H  
ATOM   1584  CB  CYS A 434     -14.837  27.448 -19.002  1.00  0.00           C  
ATOM   1585  HB1 CYS A 434     -14.795  28.088 -19.883  1.00  0.00           H  
ATOM   1586  HB2 CYS A 434     -14.473  26.463 -19.296  1.00  0.00           H  
ATOM   1587  SG  CYS A 434     -16.466  27.497 -18.214  1.00  0.00           S  
ATOM   1588  HG  CYS A 434     -17.166  27.012 -19.244  1.00  0.00           H  
ATOM   1589  C   CYS A 434     -13.636  29.367 -17.775  1.00  0.00           C  
ATOM   1590  O   CYS A 434     -13.280  30.115 -18.683  1.00  0.00           O  
ATOM   1591  N   ILE A 435     -14.029  29.872 -16.603  1.00  0.00           N  
ATOM   1592  H   ILE A 435     -14.237  29.277 -15.814  1.00  0.00           H  
ATOM   1593  CA  ILE A 435     -13.895  31.283 -16.302  1.00  0.00           C  
ATOM   1594  HA  ILE A 435     -14.086  31.922 -17.164  1.00  0.00           H  
ATOM   1595  CB  ILE A 435     -14.756  31.654 -15.094  1.00  0.00           C  
ATOM   1596  HB  ILE A 435     -14.434  30.975 -14.305  1.00  0.00           H  
ATOM   1597  CG1 ILE A 435     -16.212  31.458 -15.519  1.00  0.00           C  
ATOM   1598 1HG1 ILE A 435     -16.464  32.332 -16.120  1.00  0.00           H  
ATOM   1599 2HG1 ILE A 435     -16.212  30.586 -16.173  1.00  0.00           H  
ATOM   1600  CG2 ILE A 435     -14.617  33.102 -14.625  1.00  0.00           C  
ATOM   1601 1HG2 ILE A 435     -15.378  33.396 -13.902  1.00  0.00           H  
ATOM   1602 2HG2 ILE A 435     -13.635  33.289 -14.189  1.00  0.00           H  
ATOM   1603 3HG2 ILE A 435     -14.597  33.720 -15.523  1.00  0.00           H  
ATOM   1604  CD  ILE A 435     -17.144  31.195 -14.336  1.00  0.00           C  
ATOM   1605  HD1 ILE A 435     -16.940  30.242 -13.848  1.00  0.00           H  
ATOM   1606  HD2 ILE A 435     -16.976  32.000 -13.621  1.00  0.00           H  
ATOM   1607  HD3 ILE A 435     -18.218  31.187 -14.526  1.00  0.00           H  
ATOM   1608  C   ILE A 435     -12.470  31.379 -15.777  1.00  0.00           C  
ATOM   1609  O   ILE A 435     -11.926  30.603 -14.995  1.00  0.00           O  
ATOM   1610  N   HIS A 436     -11.752  32.359 -16.332  1.00  0.00           N  
ATOM   1611  H   HIS A 436     -12.210  33.011 -16.953  1.00  0.00           H  
ATOM   1612  CA  HIS A 436     -10.400  32.780 -16.027  1.00  0.00           C  
ATOM   1613  HA  HIS A 436      -9.904  32.050 -15.388  1.00  0.00           H  
ATOM   1614  CB  HIS A 436      -9.737  32.807 -17.404  1.00  0.00           C  
ATOM   1615  HB1 HIS A 436     -10.238  33.520 -18.060  1.00  0.00           H  
ATOM   1616  HB2 HIS A 436      -8.698  33.127 -17.317  1.00  0.00           H  
ATOM   1617  CG  HIS A 436      -9.731  31.504 -18.154  1.00  0.00           C  
ATOM   1618  ND1 HIS A 436      -9.071  31.480 -19.367  1.00  0.00           N  
ATOM   1619  HD1 HIS A 436      -8.602  32.297 -19.732  1.00  0.00           H  
ATOM   1620  CD2 HIS A 436     -10.083  30.220 -17.831  1.00  0.00           C  
ATOM   1621  HD2 HIS A 436     -10.552  29.898 -16.913  1.00  0.00           H  
ATOM   1622  CE1 HIS A 436      -8.957  30.180 -19.682  1.00  0.00           C  
ATOM   1623  HE1 HIS A 436      -8.275  29.924 -20.480  1.00  0.00           H  
ATOM   1624  NE2 HIS A 436      -9.541  29.371 -18.795  1.00  0.00           N  
ATOM   1625  C   HIS A 436     -10.304  34.148 -15.366  1.00  0.00           C  
ATOM   1626  O   HIS A 436     -10.700  35.120 -16.007  1.00  0.00           O  
ATOM   1627  N   HIS A 437      -9.832  34.267 -14.123  1.00  0.00           N  
ATOM   1628  H   HIS A 437      -9.268  33.505 -13.775  1.00  0.00           H  
ATOM   1629  CA  HIS A 437     -10.127  35.421 -13.298  1.00  0.00           C  
ATOM   1630  HA  HIS A 437     -11.055  35.855 -13.671  1.00  0.00           H  
ATOM   1631  CB  HIS A 437     -10.203  34.983 -11.835  1.00  0.00           C  
ATOM   1632  HB1 HIS A 437      -9.237  34.715 -11.408  1.00  0.00           H  
ATOM   1633  HB2 HIS A 437     -10.409  35.833 -11.185  1.00  0.00           H  
ATOM   1634  CG  HIS A 437     -11.314  34.047 -11.449  1.00  0.00           C  
ATOM   1635  ND1 HIS A 437     -12.628  34.279 -11.853  1.00  0.00           N  
ATOM   1636  CD2 HIS A 437     -11.263  32.926 -10.663  1.00  0.00           C  
ATOM   1637  HD2 HIS A 437     -10.439  32.330 -10.300  1.00  0.00           H  
ATOM   1638  CE1 HIS A 437     -13.344  33.298 -11.298  1.00  0.00           C  
ATOM   1639  HE1 HIS A 437     -14.420  33.248 -11.373  1.00  0.00           H  
ATOM   1640  NE2 HIS A 437     -12.563  32.463 -10.594  1.00  0.00           N  
ATOM   1641  HE2 HIS A 437     -12.994  31.724 -10.057  1.00  0.00           H  
ATOM   1642  C   HIS A 437      -9.100  36.544 -13.297  1.00  0.00           C  
ATOM   1643  O   HIS A 437      -7.908  36.355 -13.530  1.00  0.00           O  
ATOM   1644  N   ASN A 438      -9.544  37.749 -12.930  1.00  0.00           N  
ATOM   1645  H   ASN A 438     -10.515  37.824 -12.662  1.00  0.00           H  
ATOM   1646  CA  ASN A 438      -8.846  39.015 -12.840  1.00  0.00           C  
ATOM   1647  HA  ASN A 438      -7.781  38.786 -12.793  1.00  0.00           H  
ATOM   1648  CB  ASN A 438      -9.084  39.949 -14.028  1.00  0.00           C  
ATOM   1649  HB1 ASN A 438      -8.330  40.726 -13.905  1.00  0.00           H  
ATOM   1650  HB2 ASN A 438      -8.935  39.307 -14.896  1.00  0.00           H  
ATOM   1651  CG  ASN A 438     -10.447  40.594 -14.234  1.00  0.00           C  
ATOM   1652  OD1 ASN A 438     -11.477  40.004 -14.551  1.00  0.00           O  
ATOM   1653  ND2 ASN A 438     -10.563  41.899 -13.975  1.00  0.00           N  
ATOM   1654 1HD2 ASN A 438      -9.721  42.333 -13.627  1.00  0.00           H  
ATOM   1655 2HD2 ASN A 438     -11.390  42.478 -13.941  1.00  0.00           H  
ATOM   1656  C   ASN A 438      -9.235  39.619 -11.498  1.00  0.00           C  
ATOM   1657  O   ASN A 438      -8.493  40.499 -11.067  1.00  0.00           O  
ATOM   1658  N   SER A 439     -10.291  39.156 -10.824  1.00  0.00           N  
ATOM   1659  H   SER A 439     -10.912  38.427 -11.144  1.00  0.00           H  
ATOM   1660  CA  SER A 439     -10.630  39.703  -9.526  1.00  0.00           C  
ATOM   1661  HA  SER A 439     -10.696  40.769  -9.742  1.00  0.00           H  
ATOM   1662  CB  SER A 439     -12.018  39.284  -9.041  1.00  0.00           C  
ATOM   1663  HB1 SER A 439     -12.275  39.695  -8.064  1.00  0.00           H  
ATOM   1664  HB2 SER A 439     -12.708  39.774  -9.727  1.00  0.00           H  
ATOM   1665  OG  SER A 439     -12.290  37.904  -9.136  1.00  0.00           O  
ATOM   1666  HG  SER A 439     -13.139  37.854  -9.548  1.00  0.00           H  
ATOM   1667  C   SER A 439      -9.586  39.453  -8.447  1.00  0.00           C  
ATOM   1668  O   SER A 439      -9.004  38.371  -8.483  1.00  0.00           O  
ATOM   1669  N   VAL A 440      -9.368  40.464  -7.603  1.00  0.00           N  
ATOM   1670  H   VAL A 440     -10.014  41.239  -7.593  1.00  0.00           H  
ATOM   1671  CA  VAL A 440      -8.417  40.470  -6.509  1.00  0.00           C  
ATOM   1672  HA  VAL A 440      -7.753  39.606  -6.459  1.00  0.00           H  
ATOM   1673  CB  VAL A 440      -7.615  41.768  -6.601  1.00  0.00           C  
ATOM   1674  HB  VAL A 440      -8.312  42.590  -6.764  1.00  0.00           H  
ATOM   1675  CG1 VAL A 440      -6.767  41.976  -5.346  1.00  0.00           C  
ATOM   1676 1HG1 VAL A 440      -6.109  41.120  -5.201  1.00  0.00           H  
ATOM   1677 2HG1 VAL A 440      -6.183  42.894  -5.422  1.00  0.00           H  
ATOM   1678 3HG1 VAL A 440      -7.203  42.006  -4.347  1.00  0.00           H  
ATOM   1679  CG2 VAL A 440      -6.702  41.715  -7.826  1.00  0.00           C  
ATOM   1680 1HG2 VAL A 440      -5.867  42.413  -7.753  1.00  0.00           H  
ATOM   1681 2HG2 VAL A 440      -6.241  40.733  -7.933  1.00  0.00           H  
ATOM   1682 3HG2 VAL A 440      -7.325  42.031  -8.663  1.00  0.00           H  
ATOM   1683  C   VAL A 440      -9.231  40.422  -5.224  1.00  0.00           C  
ATOM   1684  O   VAL A 440     -10.290  41.037  -5.125  1.00  0.00           O  
ATOM   1685  N   GLU A 441      -8.839  39.699  -4.172  1.00  0.00           N  
ATOM   1686  H   GLU A 441      -7.921  39.295  -4.284  1.00  0.00           H  
ATOM   1687  CA  GLU A 441      -9.555  39.551  -2.920  1.00  0.00           C  
ATOM   1688  HA  GLU A 441     -10.291  40.350  -2.832  1.00  0.00           H  
ATOM   1689  CB  GLU A 441     -10.456  38.319  -2.836  1.00  0.00           C  
ATOM   1690  HB1 GLU A 441     -10.519  37.825  -3.806  1.00  0.00           H  
ATOM   1691  HB2 GLU A 441     -10.101  37.514  -2.193  1.00  0.00           H  
ATOM   1692  CG  GLU A 441     -11.920  38.584  -2.480  1.00  0.00           C  
ATOM   1693  HG1 GLU A 441     -12.042  38.903  -1.445  1.00  0.00           H  
ATOM   1694  HG2 GLU A 441     -12.393  39.393  -3.036  1.00  0.00           H  
ATOM   1695  CD  GLU A 441     -12.820  37.358  -2.544  1.00  0.00           C  
ATOM   1696  OE1 GLU A 441     -12.541  36.455  -3.363  1.00  0.00           O  
ATOM   1697  OE2 GLU A 441     -13.919  37.400  -1.951  1.00  0.00           O  
ATOM   1698  C   GLU A 441      -8.579  39.748  -1.768  1.00  0.00           C  
ATOM   1699  O   GLU A 441      -7.590  39.024  -1.687  1.00  0.00           O  
ATOM   1700  N   ARG A 442      -8.833  40.678  -0.844  1.00  0.00           N  
ATOM   1701  H   ARG A 442      -9.737  41.123  -0.908  1.00  0.00           H  
ATOM   1702  CA  ARG A 442      -7.989  41.052   0.273  1.00  0.00           C  
ATOM   1703  HA  ARG A 442      -7.000  40.603   0.181  1.00  0.00           H  
ATOM   1704  CB  ARG A 442      -8.106  42.563   0.476  1.00  0.00           C  
ATOM   1705  HB1 ARG A 442      -7.796  42.942  -0.498  1.00  0.00           H  
ATOM   1706  HB2 ARG A 442      -9.134  42.919   0.537  1.00  0.00           H  
ATOM   1707  CG  ARG A 442      -7.326  43.204   1.625  1.00  0.00           C  
ATOM   1708  HG1 ARG A 442      -7.539  42.797   2.613  1.00  0.00           H  
ATOM   1709  HG2 ARG A 442      -6.260  43.011   1.502  1.00  0.00           H  
ATOM   1710  CD  ARG A 442      -7.360  44.732   1.652  1.00  0.00           C  
ATOM   1711  HD1 ARG A 442      -6.527  45.051   2.278  1.00  0.00           H  
ATOM   1712  HD2 ARG A 442      -7.381  45.053   0.611  1.00  0.00           H  
ATOM   1713  NE  ARG A 442      -8.588  45.089   2.363  1.00  0.00           N  
ATOM   1714  HE  ARG A 442      -9.101  44.283   2.692  1.00  0.00           H  
ATOM   1715  CZ  ARG A 442      -9.048  46.283   2.763  1.00  0.00           C  
ATOM   1716  NH1 ARG A 442      -8.548  47.439   2.306  1.00  0.00           N  
ATOM   1717 1HH1 ARG A 442      -7.699  47.635   1.795  1.00  0.00           H  
ATOM   1718 2HH1 ARG A 442      -8.955  48.316   2.599  1.00  0.00           H  
ATOM   1719  NH2 ARG A 442     -10.112  46.243   3.576  1.00  0.00           N  
ATOM   1720 1HH2 ARG A 442     -10.301  45.427   4.140  1.00  0.00           H  
ATOM   1721 2HH2 ARG A 442     -10.620  47.032   3.948  1.00  0.00           H  
ATOM   1722  C   ARG A 442      -8.666  40.415   1.479  1.00  0.00           C  
ATOM   1723  O   ARG A 442      -9.863  40.610   1.677  1.00  0.00           O  
ATOM   1724  N   TYR A 443      -7.985  39.561   2.247  1.00  0.00           N  
ATOM   1725  H   TYR A 443      -7.011  39.341   2.096  1.00  0.00           H  
ATOM   1726  CA  TYR A 443      -8.579  39.056   3.468  1.00  0.00           C  
ATOM   1727  HA  TYR A 443      -9.662  38.945   3.431  1.00  0.00           H  
ATOM   1728  CB  TYR A 443      -7.974  37.690   3.795  1.00  0.00           C  
ATOM   1729  HB1 TYR A 443      -8.060  37.049   2.918  1.00  0.00           H  
ATOM   1730  HB2 TYR A 443      -6.896  37.772   3.928  1.00  0.00           H  
ATOM   1731  CG  TYR A 443      -8.505  36.830   4.918  1.00  0.00           C  
ATOM   1732  CD1 TYR A 443      -9.866  36.724   5.226  1.00  0.00           C  
ATOM   1733  HD1 TYR A 443     -10.620  36.854   4.465  1.00  0.00           H  
ATOM   1734  CD2 TYR A 443      -7.587  36.316   5.841  1.00  0.00           C  
ATOM   1735  HD2 TYR A 443      -6.525  36.481   5.736  1.00  0.00           H  
ATOM   1736  CE1 TYR A 443     -10.261  36.066   6.398  1.00  0.00           C  
ATOM   1737  HE1 TYR A 443     -11.284  35.843   6.663  1.00  0.00           H  
ATOM   1738  CE2 TYR A 443      -8.028  35.603   6.963  1.00  0.00           C  
ATOM   1739  HE2 TYR A 443      -7.304  35.220   7.667  1.00  0.00           H  
ATOM   1740  CZ  TYR A 443      -9.381  35.357   7.223  1.00  0.00           C  
ATOM   1741  OH  TYR A 443      -9.795  34.594   8.275  1.00  0.00           O  
ATOM   1742  HH  TYR A 443     -10.737  34.526   8.246  1.00  0.00           H  
ATOM   1743  C   TYR A 443      -8.211  40.013   4.594  1.00  0.00           C  
ATOM   1744  O   TYR A 443      -7.078  40.470   4.728  1.00  0.00           O  
ATOM   1745  N   GLU A 444      -9.177  40.420   5.421  1.00  0.00           N  
ATOM   1746  H   GLU A 444     -10.028  39.881   5.493  1.00  0.00           H  
ATOM   1747  CA  GLU A 444      -9.023  41.318   6.548  1.00  0.00           C  
ATOM   1748  HA  GLU A 444      -8.384  42.139   6.224  1.00  0.00           H  
ATOM   1749  CB  GLU A 444     -10.382  41.864   6.988  1.00  0.00           C  
ATOM   1750  HB1 GLU A 444     -10.961  42.118   6.100  1.00  0.00           H  
ATOM   1751  HB2 GLU A 444     -10.895  41.068   7.526  1.00  0.00           H  
ATOM   1752  CG  GLU A 444     -10.342  43.207   7.718  1.00  0.00           C  
ATOM   1753  HG1 GLU A 444     -11.301  43.438   8.181  1.00  0.00           H  
ATOM   1754  HG2 GLU A 444      -9.698  43.184   8.597  1.00  0.00           H  
ATOM   1755  CD  GLU A 444      -9.766  44.327   6.862  1.00  0.00           C  
ATOM   1756  OE1 GLU A 444      -8.942  45.144   7.328  1.00  0.00           O  
ATOM   1757  OE2 GLU A 444     -10.182  44.498   5.696  1.00  0.00           O  
ATOM   1758  C   GLU A 444      -8.413  40.558   7.717  1.00  0.00           C  
ATOM   1759  O   GLU A 444      -8.899  39.473   8.026  1.00  0.00           O  
ATOM   1760  N   PRO A 445      -7.489  41.193   8.442  1.00  0.00           N  
ATOM   1761  CA  PRO A 445      -6.939  40.620   9.654  1.00  0.00           C  
ATOM   1762  HA  PRO A 445      -6.906  39.531   9.631  1.00  0.00           H  
ATOM   1763  CB  PRO A 445      -5.543  41.232   9.774  1.00  0.00           C  
ATOM   1764  HB1 PRO A 445      -5.049  41.297  10.744  1.00  0.00           H  
ATOM   1765  HB2 PRO A 445      -4.838  40.661   9.169  1.00  0.00           H  
ATOM   1766  CG  PRO A 445      -5.700  42.582   9.075  1.00  0.00           C  
ATOM   1767  HG1 PRO A 445      -6.072  43.311   9.795  1.00  0.00           H  
ATOM   1768  HG2 PRO A 445      -4.715  42.854   8.696  1.00  0.00           H  
ATOM   1769  CD  PRO A 445      -6.687  42.292   7.943  1.00  0.00           C  
ATOM   1770  HD1 PRO A 445      -7.153  43.263   7.780  1.00  0.00           H  
ATOM   1771  HD2 PRO A 445      -6.060  41.875   7.155  1.00  0.00           H  
ATOM   1772  C   PRO A 445      -7.820  40.943  10.853  1.00  0.00           C  
ATOM   1773  O   PRO A 445      -7.755  40.227  11.849  1.00  0.00           O  
ATOM   1774  N   GLU A 446      -8.576  42.032  10.695  1.00  0.00           N  
ATOM   1775  H   GLU A 446      -8.520  42.480   9.792  1.00  0.00           H  
ATOM   1776  CA  GLU A 446      -9.309  42.743  11.723  1.00  0.00           C  
ATOM   1777  HA  GLU A 446      -8.798  42.683  12.684  1.00  0.00           H  
ATOM   1778  CB  GLU A 446      -9.486  44.212  11.335  1.00  0.00           C  
ATOM   1779  HB1 GLU A 446      -8.492  44.433  10.947  1.00  0.00           H  
ATOM   1780  HB2 GLU A 446     -10.186  44.377  10.515  1.00  0.00           H  
ATOM   1781  CG  GLU A 446      -9.582  45.195  12.502  1.00  0.00           C  
ATOM   1782  HG1 GLU A 446      -9.521  46.226  12.154  1.00  0.00           H  
ATOM   1783  HG2 GLU A 446     -10.441  45.014  13.148  1.00  0.00           H  
ATOM   1784  CD  GLU A 446      -8.434  45.209  13.500  1.00  0.00           C  
ATOM   1785  OE1 GLU A 446      -7.452  45.964  13.333  1.00  0.00           O  
ATOM   1786  OE2 GLU A 446      -8.570  44.583  14.574  1.00  0.00           O  
ATOM   1787  C   GLU A 446     -10.633  42.037  11.979  1.00  0.00           C  
ATOM   1788  O   GLU A 446     -11.119  42.052  13.107  1.00  0.00           O  
ATOM   1789  N   ARG A 447     -11.171  41.262  11.034  1.00  0.00           N  
ATOM   1790  H   ARG A 447     -10.551  41.093  10.254  1.00  0.00           H  
ATOM   1791  CA  ARG A 447     -12.340  40.407  11.082  1.00  0.00           C  
ATOM   1792  HA  ARG A 447     -12.406  39.967  12.077  1.00  0.00           H  
ATOM   1793  CB  ARG A 447     -13.630  41.129  10.690  1.00  0.00           C  
ATOM   1794  HB1 ARG A 447     -13.534  41.737   9.790  1.00  0.00           H  
ATOM   1795  HB2 ARG A 447     -14.398  40.392  10.456  1.00  0.00           H  
ATOM   1796  CG  ARG A 447     -14.231  42.000  11.793  1.00  0.00           C  
ATOM   1797  HG1 ARG A 447     -14.571  41.458  12.676  1.00  0.00           H  
ATOM   1798  HG2 ARG A 447     -13.554  42.779  12.142  1.00  0.00           H  
ATOM   1799  CD  ARG A 447     -15.462  42.782  11.333  1.00  0.00           C  
ATOM   1800  HD1 ARG A 447     -16.364  42.255  11.024  1.00  0.00           H  
ATOM   1801  HD2 ARG A 447     -15.867  43.454  12.090  1.00  0.00           H  
ATOM   1802  NE  ARG A 447     -15.203  43.564  10.123  1.00  0.00           N  
ATOM   1803  HE  ARG A 447     -15.559  43.158   9.270  1.00  0.00           H  
ATOM   1804  CZ  ARG A 447     -14.357  44.595   9.993  1.00  0.00           C  
ATOM   1805  NH1 ARG A 447     -13.806  45.160  11.076  1.00  0.00           N  
ATOM   1806 1HH1 ARG A 447     -14.000  44.803  12.001  1.00  0.00           H  
ATOM   1807 2HH1 ARG A 447     -12.969  45.667  10.828  1.00  0.00           H  
ATOM   1808  NH2 ARG A 447     -14.047  45.068   8.779  1.00  0.00           N  
ATOM   1809 1HH2 ARG A 447     -14.374  44.602   7.944  1.00  0.00           H  
ATOM   1810 2HH2 ARG A 447     -13.509  45.885   8.525  1.00  0.00           H  
ATOM   1811  C   ARG A 447     -12.129  39.176  10.212  1.00  0.00           C  
ATOM   1812  O   ARG A 447     -11.232  39.239   9.374  1.00  0.00           O  
ATOM   1813  N   ASP A 448     -12.906  38.103  10.373  1.00  0.00           N  
ATOM   1814  H   ASP A 448     -13.471  38.107  11.210  1.00  0.00           H  
ATOM   1815  CA  ASP A 448     -12.845  37.023   9.408  1.00  0.00           C  
ATOM   1816  HA  ASP A 448     -11.879  36.819   8.946  1.00  0.00           H  
ATOM   1817  CB  ASP A 448     -13.382  35.805  10.160  1.00  0.00           C  
ATOM   1818  HB1 ASP A 448     -12.746  35.562  11.011  1.00  0.00           H  
ATOM   1819  HB2 ASP A 448     -14.358  36.017  10.598  1.00  0.00           H  
ATOM   1820  CG  ASP A 448     -13.409  34.523   9.341  1.00  0.00           C  
ATOM   1821  OD1 ASP A 448     -12.351  34.093   8.832  1.00  0.00           O  
ATOM   1822  OD2 ASP A 448     -14.427  33.806   9.448  1.00  0.00           O  
ATOM   1823  C   ASP A 448     -13.791  37.466   8.301  1.00  0.00           C  
ATOM   1824  O   ASP A 448     -14.989  37.192   8.312  1.00  0.00           O  
ATOM   1825  N   GLU A 449     -13.179  38.122   7.313  1.00  0.00           N  
ATOM   1826  H   GLU A 449     -12.181  38.009   7.204  1.00  0.00           H  
ATOM   1827  CA  GLU A 449     -13.842  38.975   6.347  1.00  0.00           C  
ATOM   1828  HA  GLU A 449     -14.772  38.495   6.043  1.00  0.00           H  
ATOM   1829  CB  GLU A 449     -14.155  40.318   7.007  1.00  0.00           C  
ATOM   1830  HB1 GLU A 449     -14.787  40.188   7.885  1.00  0.00           H  
ATOM   1831  HB2 GLU A 449     -13.168  40.682   7.293  1.00  0.00           H  
ATOM   1832  CG  GLU A 449     -14.731  41.363   6.050  1.00  0.00           C  
ATOM   1833  HG1 GLU A 449     -13.913  41.607   5.372  1.00  0.00           H  
ATOM   1834  HG2 GLU A 449     -15.500  41.024   5.355  1.00  0.00           H  
ATOM   1835  CD  GLU A 449     -15.204  42.608   6.785  1.00  0.00           C  
ATOM   1836  OE1 GLU A 449     -16.063  42.478   7.684  1.00  0.00           O  
ATOM   1837  OE2 GLU A 449     -14.779  43.722   6.410  1.00  0.00           O  
ATOM   1838  C   GLU A 449     -12.940  39.055   5.124  1.00  0.00           C  
ATOM   1839  O   GLU A 449     -11.726  39.119   5.305  1.00  0.00           O  
ATOM   1840  N   TRP A 450     -13.499  38.919   3.919  1.00  0.00           N  
ATOM   1841  H   TRP A 450     -14.504  38.839   3.869  1.00  0.00           H  
ATOM   1842  CA  TRP A 450     -12.735  39.309   2.751  1.00  0.00           C  
ATOM   1843  HA  TRP A 450     -11.685  39.554   2.908  1.00  0.00           H  
ATOM   1844  CB  TRP A 450     -12.921  38.153   1.767  1.00  0.00           C  
ATOM   1845  HB1 TRP A 450     -13.999  38.001   1.703  1.00  0.00           H  
ATOM   1846  HB2 TRP A 450     -12.854  38.539   0.750  1.00  0.00           H  
ATOM   1847  CG  TRP A 450     -12.132  36.907   2.009  1.00  0.00           C  
ATOM   1848  CD1 TRP A 450     -12.436  35.977   2.943  1.00  0.00           C  
ATOM   1849  HD1 TRP A 450     -13.207  36.046   3.697  1.00  0.00           H  
ATOM   1850  CD2 TRP A 450     -10.900  36.423   1.395  1.00  0.00           C  
ATOM   1851  NE1 TRP A 450     -11.541  34.930   2.854  1.00  0.00           N  
ATOM   1852  HE1 TRP A 450     -11.677  34.010   3.248  1.00  0.00           H  
ATOM   1853  CE2 TRP A 450     -10.493  35.206   2.000  1.00  0.00           C  
ATOM   1854  CE3 TRP A 450     -10.004  36.989   0.474  1.00  0.00           C  
ATOM   1855  HE3 TRP A 450     -10.206  37.992   0.130  1.00  0.00           H  
ATOM   1856  CZ2 TRP A 450      -9.359  34.505   1.570  1.00  0.00           C  
ATOM   1857  HZ2 TRP A 450      -9.086  33.507   1.880  1.00  0.00           H  
ATOM   1858  CZ3 TRP A 450      -8.776  36.398   0.152  1.00  0.00           C  
ATOM   1859  HZ3 TRP A 450      -8.078  36.973  -0.439  1.00  0.00           H  
ATOM   1860  CH2 TRP A 450      -8.467  35.149   0.704  1.00  0.00           C  
ATOM   1861  HH2 TRP A 450      -7.523  34.681   0.468  1.00  0.00           H  
ATOM   1862  C   TRP A 450     -13.256  40.616   2.171  1.00  0.00           C  
ATOM   1863  O   TRP A 450     -14.350  40.993   2.584  1.00  0.00           O  
ATOM   1864  N   HIS A 451     -12.612  41.249   1.187  1.00  0.00           N  
ATOM   1865  H   HIS A 451     -11.635  41.038   1.048  1.00  0.00           H  
ATOM   1866  CA  HIS A 451     -13.249  42.308   0.430  1.00  0.00           C  
ATOM   1867  HA  HIS A 451     -14.302  42.091   0.253  1.00  0.00           H  
ATOM   1868  CB  HIS A 451     -13.169  43.673   1.114  1.00  0.00           C  
ATOM   1869  HB1 HIS A 451     -13.910  43.721   1.912  1.00  0.00           H  
ATOM   1870  HB2 HIS A 451     -12.237  43.872   1.642  1.00  0.00           H  
ATOM   1871  CG  HIS A 451     -13.374  44.887   0.249  1.00  0.00           C  
ATOM   1872  ND1 HIS A 451     -14.559  45.139  -0.440  1.00  0.00           N  
ATOM   1873  CD2 HIS A 451     -12.405  45.790  -0.102  1.00  0.00           C  
ATOM   1874  HD2 HIS A 451     -11.350  45.885   0.105  1.00  0.00           H  
ATOM   1875  CE1 HIS A 451     -14.321  46.315  -1.025  1.00  0.00           C  
ATOM   1876  HE1 HIS A 451     -15.085  46.951  -1.448  1.00  0.00           H  
ATOM   1877  NE2 HIS A 451     -13.032  46.684  -0.948  1.00  0.00           N  
ATOM   1878  HE2 HIS A 451     -12.602  47.486  -1.385  1.00  0.00           H  
ATOM   1879  C   HIS A 451     -12.514  42.209  -0.900  1.00  0.00           C  
ATOM   1880  O   HIS A 451     -11.366  41.824  -1.111  1.00  0.00           O  
ATOM   1881  N   LEU A 452     -13.278  42.543  -1.943  1.00  0.00           N  
ATOM   1882  H   LEU A 452     -14.235  42.819  -1.778  1.00  0.00           H  
ATOM   1883  CA  LEU A 452     -12.871  42.612  -3.332  1.00  0.00           C  
ATOM   1884  HA  LEU A 452     -12.071  41.900  -3.535  1.00  0.00           H  
ATOM   1885  CB  LEU A 452     -14.136  42.432  -4.171  1.00  0.00           C  
ATOM   1886  HB1 LEU A 452     -14.977  42.982  -3.748  1.00  0.00           H  
ATOM   1887  HB2 LEU A 452     -14.018  42.759  -5.204  1.00  0.00           H  
ATOM   1888  CG  LEU A 452     -14.634  40.989  -4.257  1.00  0.00           C  
ATOM   1889  HG  LEU A 452     -14.680  40.421  -3.328  1.00  0.00           H  
ATOM   1890  CD1 LEU A 452     -16.061  40.919  -4.802  1.00  0.00           C  
ATOM   1891 1HD1 LEU A 452     -16.244  41.525  -5.689  1.00  0.00           H  
ATOM   1892 2HD1 LEU A 452     -16.332  39.878  -4.980  1.00  0.00           H  
ATOM   1893 3HD1 LEU A 452     -16.693  41.302  -4.001  1.00  0.00           H  
ATOM   1894  CD2 LEU A 452     -13.737  40.270  -5.265  1.00  0.00           C  
ATOM   1895 1HD2 LEU A 452     -13.719  40.486  -6.334  1.00  0.00           H  
ATOM   1896 2HD2 LEU A 452     -12.731  40.456  -4.891  1.00  0.00           H  
ATOM   1897 3HD2 LEU A 452     -13.876  39.197  -5.133  1.00  0.00           H  
ATOM   1898  C   LEU A 452     -12.444  44.057  -3.549  1.00  0.00           C  
ATOM   1899  O   LEU A 452     -13.278  44.953  -3.659  1.00  0.00           O  
ATOM   1900  N   VAL A 453     -11.128  44.270  -3.612  1.00  0.00           N  
ATOM   1901  H   VAL A 453     -10.498  43.485  -3.706  1.00  0.00           H  
ATOM   1902  CA  VAL A 453     -10.485  45.529  -3.930  1.00  0.00           C  
ATOM   1903  HA  VAL A 453     -11.111  46.351  -3.583  1.00  0.00           H  
ATOM   1904  CB  VAL A 453      -9.134  45.622  -3.221  1.00  0.00           C  
ATOM   1905  HB  VAL A 453      -8.695  46.574  -3.519  1.00  0.00           H  
ATOM   1906  CG1 VAL A 453      -9.287  45.874  -1.720  1.00  0.00           C  
ATOM   1907 1HG1 VAL A 453      -8.300  46.048  -1.291  1.00  0.00           H  
ATOM   1908 2HG1 VAL A 453     -10.074  46.620  -1.614  1.00  0.00           H  
ATOM   1909 3HG1 VAL A 453      -9.673  45.004  -1.188  1.00  0.00           H  
ATOM   1910  CG2 VAL A 453      -8.255  44.400  -3.490  1.00  0.00           C  
ATOM   1911 1HG2 VAL A 453      -8.765  43.491  -3.170  1.00  0.00           H  
ATOM   1912 2HG2 VAL A 453      -8.016  44.325  -4.550  1.00  0.00           H  
ATOM   1913 3HG2 VAL A 453      -7.292  44.354  -2.981  1.00  0.00           H  
ATOM   1914  C   VAL A 453     -10.418  45.666  -5.444  1.00  0.00           C  
ATOM   1915  O   VAL A 453     -11.056  44.894  -6.156  1.00  0.00           O  
ATOM   1916  N   ALA A 454      -9.645  46.644  -5.922  1.00  0.00           N  
ATOM   1917  H   ALA A 454      -8.980  47.045  -5.276  1.00  0.00           H  
ATOM   1918  CA  ALA A 454      -9.312  46.767  -7.327  1.00  0.00           C  
ATOM   1919  HA  ALA A 454     -10.234  47.220  -7.692  1.00  0.00           H  
ATOM   1920  CB  ALA A 454      -8.195  47.796  -7.512  1.00  0.00           C  
ATOM   1921  HB1 ALA A 454      -7.222  47.319  -7.399  1.00  0.00           H  
ATOM   1922  HB2 ALA A 454      -8.280  48.172  -8.531  1.00  0.00           H  
ATOM   1923  HB3 ALA A 454      -8.408  48.767  -7.065  1.00  0.00           H  
ATOM   1924  C   ALA A 454      -8.964  45.484  -8.067  1.00  0.00           C  
ATOM   1925  O   ALA A 454      -8.002  44.841  -7.653  1.00  0.00           O  
ATOM   1926  N   PRO A 455      -9.583  45.124  -9.194  1.00  0.00           N  
ATOM   1927  CA  PRO A 455      -9.110  43.985  -9.956  1.00  0.00           C  
ATOM   1928  HA  PRO A 455      -8.933  43.093  -9.356  1.00  0.00           H  
ATOM   1929  CB  PRO A 455     -10.283  43.671 -10.885  1.00  0.00           C  
ATOM   1930  HB1 PRO A 455      -9.937  43.313 -11.855  1.00  0.00           H  
ATOM   1931  HB2 PRO A 455     -10.896  42.923 -10.383  1.00  0.00           H  
ATOM   1932  CG  PRO A 455     -11.021  44.998 -11.067  1.00  0.00           C  
ATOM   1933  HG1 PRO A 455     -10.571  45.487 -11.931  1.00  0.00           H  
ATOM   1934  HG2 PRO A 455     -12.081  44.790 -11.213  1.00  0.00           H  
ATOM   1935  CD  PRO A 455     -10.705  45.805  -9.808  1.00  0.00           C  
ATOM   1936  HD1 PRO A 455     -10.417  46.814 -10.106  1.00  0.00           H  
ATOM   1937  HD2 PRO A 455     -11.511  45.754  -9.076  1.00  0.00           H  
ATOM   1938  C   PRO A 455      -7.906  44.198 -10.863  1.00  0.00           C  
ATOM   1939  O   PRO A 455      -7.783  45.356 -11.256  1.00  0.00           O  
ATOM   1940  N   MET A 456      -7.172  43.155 -11.257  1.00  0.00           N  
ATOM   1941  H   MET A 456      -7.459  42.199 -11.103  1.00  0.00           H  
ATOM   1942  CA  MET A 456      -6.194  43.137 -12.326  1.00  0.00           C  
ATOM   1943  HA  MET A 456      -5.421  43.869 -12.093  1.00  0.00           H  
ATOM   1944  CB  MET A 456      -5.448  41.803 -12.352  1.00  0.00           C  
ATOM   1945  HB1 MET A 456      -6.040  40.922 -12.602  1.00  0.00           H  
ATOM   1946  HB2 MET A 456      -4.689  41.939 -13.123  1.00  0.00           H  
ATOM   1947  CG  MET A 456      -4.699  41.624 -11.031  1.00  0.00           C  
ATOM   1948  HG1 MET A 456      -4.056  42.491 -10.878  1.00  0.00           H  
ATOM   1949  HG2 MET A 456      -5.325  41.466 -10.152  1.00  0.00           H  
ATOM   1950  SD  MET A 456      -3.587  40.218 -11.278  1.00  0.00           S  
ATOM   1951  CE  MET A 456      -4.587  38.772 -11.708  1.00  0.00           C  
ATOM   1952  HE1 MET A 456      -4.522  38.650 -12.789  1.00  0.00           H  
ATOM   1953  HE2 MET A 456      -4.089  37.894 -11.295  1.00  0.00           H  
ATOM   1954  HE3 MET A 456      -5.613  38.913 -11.368  1.00  0.00           H  
ATOM   1955  C   MET A 456      -6.787  43.495 -13.682  1.00  0.00           C  
ATOM   1956  O   MET A 456      -7.997  43.365 -13.854  1.00  0.00           O  
ATOM   1957  N   LEU A 457      -5.895  43.944 -14.568  1.00  0.00           N  
ATOM   1958  H   LEU A 457      -4.935  43.765 -14.312  1.00  0.00           H  
ATOM   1959  CA  LEU A 457      -6.132  44.624 -15.825  1.00  0.00           C  
ATOM   1960  HA  LEU A 457      -7.087  45.150 -15.803  1.00  0.00           H  
ATOM   1961  CB  LEU A 457      -4.935  45.540 -16.082  1.00  0.00           C  
ATOM   1962  HB1 LEU A 457      -3.969  45.037 -16.136  1.00  0.00           H  
ATOM   1963  HB2 LEU A 457      -5.216  45.977 -17.040  1.00  0.00           H  
ATOM   1964  CG  LEU A 457      -4.760  46.716 -15.121  1.00  0.00           C  
ATOM   1965  HG  LEU A 457      -5.271  46.538 -14.175  1.00  0.00           H  
ATOM   1966  CD1 LEU A 457      -3.284  47.050 -14.900  1.00  0.00           C  
ATOM   1967 1HD1 LEU A 457      -2.774  47.272 -15.837  1.00  0.00           H  
ATOM   1968 2HD1 LEU A 457      -3.051  47.921 -14.286  1.00  0.00           H  
ATOM   1969 3HD1 LEU A 457      -2.887  46.188 -14.365  1.00  0.00           H  
ATOM   1970  CD2 LEU A 457      -5.393  47.985 -15.692  1.00  0.00           C  
ATOM   1971 1HD2 LEU A 457      -5.522  48.545 -14.765  1.00  0.00           H  
ATOM   1972 2HD2 LEU A 457      -4.808  48.499 -16.455  1.00  0.00           H  
ATOM   1973 3HD2 LEU A 457      -6.350  47.817 -16.187  1.00  0.00           H  
ATOM   1974  C   LEU A 457      -6.078  43.609 -16.958  1.00  0.00           C  
ATOM   1975  O   LEU A 457      -6.560  43.907 -18.049  1.00  0.00           O  
ATOM   1976  N   THR A 458      -5.742  42.349 -16.671  1.00  0.00           N  
ATOM   1977  H   THR A 458      -5.265  42.210 -15.791  1.00  0.00           H  
ATOM   1978  CA  THR A 458      -5.612  41.125 -17.436  1.00  0.00           C  
ATOM   1979  HA  THR A 458      -6.176  41.147 -18.368  1.00  0.00           H  
ATOM   1980  CB  THR A 458      -4.190  40.813 -17.906  1.00  0.00           C  
ATOM   1981  HB  THR A 458      -4.184  39.754 -18.162  1.00  0.00           H  
ATOM   1982  OG1 THR A 458      -3.308  40.956 -16.816  1.00  0.00           O  
ATOM   1983  HG1 THR A 458      -3.426  41.815 -16.440  1.00  0.00           H  
ATOM   1984  CG2 THR A 458      -3.619  41.557 -19.114  1.00  0.00           C  
ATOM   1985 1HG2 THR A 458      -4.168  41.415 -20.045  1.00  0.00           H  
ATOM   1986 2HG2 THR A 458      -3.488  42.625 -18.940  1.00  0.00           H  
ATOM   1987 3HG2 THR A 458      -2.599  41.229 -19.313  1.00  0.00           H  
ATOM   1988  C   THR A 458      -6.200  39.898 -16.754  1.00  0.00           C  
ATOM   1989  O   THR A 458      -6.327  39.982 -15.534  1.00  0.00           O  
ATOM   1990  N   ARG A 459      -6.705  38.894 -17.474  1.00  0.00           N  
ATOM   1991  H   ARG A 459      -6.626  39.008 -18.474  1.00  0.00           H  
ATOM   1992  CA  ARG A 459      -7.112  37.647 -16.859  1.00  0.00           C  
ATOM   1993  HA  ARG A 459      -7.675  37.837 -15.945  1.00  0.00           H  
ATOM   1994  CB  ARG A 459      -7.931  36.805 -17.838  1.00  0.00           C  
ATOM   1995  HB1 ARG A 459      -7.354  36.602 -18.740  1.00  0.00           H  
ATOM   1996  HB2 ARG A 459      -8.148  35.834 -17.393  1.00  0.00           H  
ATOM   1997  CG  ARG A 459      -9.217  37.430 -18.381  1.00  0.00           C  
ATOM   1998  HG1 ARG A 459      -9.865  37.659 -17.534  1.00  0.00           H  
ATOM   1999  HG2 ARG A 459      -9.071  38.400 -18.856  1.00  0.00           H  
ATOM   2000  CD  ARG A 459      -9.978  36.499 -19.325  1.00  0.00           C  
ATOM   2001  HD1 ARG A 459     -10.499  35.780 -18.692  1.00  0.00           H  
ATOM   2002  HD2 ARG A 459     -10.772  37.130 -19.723  1.00  0.00           H  
ATOM   2003  NE  ARG A 459      -9.240  35.941 -20.458  1.00  0.00           N  
ATOM   2004  HE  ARG A 459      -8.353  36.310 -20.772  1.00  0.00           H  
ATOM   2005  CZ  ARG A 459      -9.687  34.836 -21.070  1.00  0.00           C  
ATOM   2006  NH1 ARG A 459     -10.904  34.362 -20.772  1.00  0.00           N  
ATOM   2007 1HH1 ARG A 459     -11.506  34.540 -19.981  1.00  0.00           H  
ATOM   2008 2HH1 ARG A 459     -11.278  33.657 -21.390  1.00  0.00           H  
ATOM   2009  NH2 ARG A 459      -8.977  34.188 -22.004  1.00  0.00           N  
ATOM   2010 1HH2 ARG A 459      -8.063  34.545 -22.241  1.00  0.00           H  
ATOM   2011 2HH2 ARG A 459      -9.295  33.320 -22.411  1.00  0.00           H  
ATOM   2012  C   ARG A 459      -5.874  36.806 -16.584  1.00  0.00           C  
ATOM   2013  O   ARG A 459      -5.042  36.838 -17.488  1.00  0.00           O  
ATOM   2014  N   ARG A 460      -5.706  36.183 -15.415  1.00  0.00           N  
ATOM   2015  H   ARG A 460      -6.485  36.092 -14.779  1.00  0.00           H  
ATOM   2016  CA  ARG A 460      -4.480  35.489 -15.075  1.00  0.00           C  
ATOM   2017  HA  ARG A 460      -3.976  35.154 -15.982  1.00  0.00           H  
ATOM   2018  CB  ARG A 460      -3.455  36.363 -14.353  1.00  0.00           C  
ATOM   2019  HB1 ARG A 460      -3.819  36.606 -13.355  1.00  0.00           H  
ATOM   2020  HB2 ARG A 460      -2.589  35.728 -14.165  1.00  0.00           H  
ATOM   2021  CG  ARG A 460      -2.963  37.619 -15.072  1.00  0.00           C  
ATOM   2022  HG1 ARG A 460      -2.657  37.317 -16.074  1.00  0.00           H  
ATOM   2023  HG2 ARG A 460      -3.840  38.265 -15.090  1.00  0.00           H  
ATOM   2024  CD  ARG A 460      -1.783  38.345 -14.426  1.00  0.00           C  
ATOM   2025  HD1 ARG A 460      -2.029  38.444 -13.369  1.00  0.00           H  
ATOM   2026  HD2 ARG A 460      -0.967  37.622 -14.444  1.00  0.00           H  
ATOM   2027  NE  ARG A 460      -1.390  39.579 -15.107  1.00  0.00           N  
ATOM   2028  HE  ARG A 460      -2.068  40.323 -15.194  1.00  0.00           H  
ATOM   2029  CZ  ARG A 460      -0.375  39.714 -15.971  1.00  0.00           C  
ATOM   2030  NH1 ARG A 460       0.557  38.753 -16.046  1.00  0.00           N  
ATOM   2031 1HH1 ARG A 460       0.418  37.852 -15.612  1.00  0.00           H  
ATOM   2032 2HH1 ARG A 460       1.471  39.025 -16.377  1.00  0.00           H  
ATOM   2033  NH2 ARG A 460      -0.238  40.816 -16.721  1.00  0.00           N  
ATOM   2034 1HH2 ARG A 460      -0.862  41.574 -16.486  1.00  0.00           H  
ATOM   2035 2HH2 ARG A 460       0.177  40.766 -17.641  1.00  0.00           H  
ATOM   2036  C   ARG A 460      -4.824  34.213 -14.319  1.00  0.00           C  
ATOM   2037  O   ARG A 460      -5.088  34.214 -13.118  1.00  0.00           O  
ATOM   2038  N   ILE A 461      -4.359  33.122 -14.930  1.00  0.00           N  
ATOM   2039  H   ILE A 461      -4.045  33.240 -15.883  1.00  0.00           H  
ATOM   2040  CA  ILE A 461      -4.104  31.799 -14.396  1.00  0.00           C  
ATOM   2041  HA  ILE A 461      -4.435  31.584 -13.379  1.00  0.00           H  
ATOM   2042  CB  ILE A 461      -4.637  30.747 -15.369  1.00  0.00           C  
ATOM   2043  HB  ILE A 461      -4.141  30.726 -16.339  1.00  0.00           H  
ATOM   2044  CG1 ILE A 461      -6.073  31.033 -15.806  1.00  0.00           C  
ATOM   2045 1HG1 ILE A 461      -6.770  31.134 -14.974  1.00  0.00           H  
ATOM   2046 2HG1 ILE A 461      -6.070  31.934 -16.420  1.00  0.00           H  
ATOM   2047  CG2 ILE A 461      -4.455  29.366 -14.738  1.00  0.00           C  
ATOM   2048 1HG2 ILE A 461      -4.654  28.536 -15.416  1.00  0.00           H  
ATOM   2049 2HG2 ILE A 461      -3.448  29.232 -14.342  1.00  0.00           H  
ATOM   2050 3HG2 ILE A 461      -5.218  29.385 -13.959  1.00  0.00           H  
ATOM   2051  CD  ILE A 461      -6.543  29.880 -16.694  1.00  0.00           C  
ATOM   2052  HD1 ILE A 461      -5.766  29.438 -17.317  1.00  0.00           H  
ATOM   2053  HD2 ILE A 461      -6.830  29.017 -16.093  1.00  0.00           H  
ATOM   2054  HD3 ILE A 461      -7.451  30.217 -17.194  1.00  0.00           H  
ATOM   2055  C   ILE A 461      -2.595  31.788 -14.194  1.00  0.00           C  
ATOM   2056  O   ILE A 461      -1.866  31.921 -15.174  1.00  0.00           O  
ATOM   2057  N   GLY A 462      -2.121  31.444 -12.995  1.00  0.00           N  
ATOM   2058  H   GLY A 462      -2.729  31.442 -12.188  1.00  0.00           H  
ATOM   2059  CA  GLY A 462      -0.838  30.796 -12.811  1.00  0.00           C  
ATOM   2060  HA1 GLY A 462      -0.792  30.144 -11.939  1.00  0.00           H  
ATOM   2061  HA2 GLY A 462      -0.583  30.283 -13.738  1.00  0.00           H  
ATOM   2062  C   GLY A 462       0.142  31.928 -12.536  1.00  0.00           C  
ATOM   2063  O   GLY A 462       1.333  31.635 -12.613  1.00  0.00           O  
ATOM   2064  N   VAL A 463      -0.332  33.120 -12.165  1.00  0.00           N  
ATOM   2065  H   VAL A 463      -1.182  33.124 -11.620  1.00  0.00           H  
ATOM   2066  CA  VAL A 463       0.411  34.318 -11.829  1.00  0.00           C  
ATOM   2067  HA  VAL A 463       1.090  34.425 -12.674  1.00  0.00           H  
ATOM   2068  CB  VAL A 463      -0.629  35.438 -11.809  1.00  0.00           C  
ATOM   2069  HB  VAL A 463      -0.794  35.635 -12.869  1.00  0.00           H  
ATOM   2070  CG1 VAL A 463      -1.930  35.010 -11.128  1.00  0.00           C  
ATOM   2071 1HG1 VAL A 463      -1.859  34.782 -10.065  1.00  0.00           H  
ATOM   2072 2HG1 VAL A 463      -2.587  35.879 -11.134  1.00  0.00           H  
ATOM   2073 3HG1 VAL A 463      -2.533  34.228 -11.589  1.00  0.00           H  
ATOM   2074  CG2 VAL A 463      -0.215  36.790 -11.228  1.00  0.00           C  
ATOM   2075 1HG2 VAL A 463      -0.049  36.689 -10.156  1.00  0.00           H  
ATOM   2076 2HG2 VAL A 463       0.665  37.137 -11.770  1.00  0.00           H  
ATOM   2077 3HG2 VAL A 463      -0.982  37.510 -11.516  1.00  0.00           H  
ATOM   2078  C   VAL A 463       1.178  34.163 -10.523  1.00  0.00           C  
ATOM   2079  O   VAL A 463       0.504  33.682  -9.615  1.00  0.00           O  
ATOM   2080  N   GLY A 464       2.445  34.569 -10.407  1.00  0.00           N  
ATOM   2081  H   GLY A 464       2.722  35.023 -11.266  1.00  0.00           H  
ATOM   2082  CA  GLY A 464       3.227  34.670  -9.191  1.00  0.00           C  
ATOM   2083  HA1 GLY A 464       2.978  34.065  -8.319  1.00  0.00           H  
ATOM   2084  HA2 GLY A 464       4.240  34.373  -9.463  1.00  0.00           H  
ATOM   2085  C   GLY A 464       3.020  36.107  -8.734  1.00  0.00           C  
ATOM   2086  O   GLY A 464       2.651  36.967  -9.530  1.00  0.00           O  
ATOM   2087  N   VAL A 465       3.319  36.332  -7.452  1.00  0.00           N  
ATOM   2088  H   VAL A 465       3.759  35.610  -6.899  1.00  0.00           H  
ATOM   2089  CA  VAL A 465       3.225  37.648  -6.854  1.00  0.00           C  
ATOM   2090  HA  VAL A 465       3.203  38.428  -7.614  1.00  0.00           H  
ATOM   2091  CB  VAL A 465       1.880  37.842  -6.152  1.00  0.00           C  
ATOM   2092  HB  VAL A 465       1.693  36.858  -5.722  1.00  0.00           H  
ATOM   2093  CG1 VAL A 465       1.846  39.022  -5.180  1.00  0.00           C  
ATOM   2094 1HG1 VAL A 465       0.871  39.094  -4.698  1.00  0.00           H  
ATOM   2095 2HG1 VAL A 465       2.439  38.924  -4.270  1.00  0.00           H  
ATOM   2096 3HG1 VAL A 465       2.160  39.984  -5.584  1.00  0.00           H  
ATOM   2097  CG2 VAL A 465       0.682  38.010  -7.087  1.00  0.00           C  
ATOM   2098 1HG2 VAL A 465       0.467  39.036  -7.386  1.00  0.00           H  
ATOM   2099 2HG2 VAL A 465       0.684  37.384  -7.979  1.00  0.00           H  
ATOM   2100 3HG2 VAL A 465      -0.232  37.665  -6.603  1.00  0.00           H  
ATOM   2101  C   VAL A 465       4.412  37.887  -5.932  1.00  0.00           C  
ATOM   2102  O   VAL A 465       4.828  36.945  -5.262  1.00  0.00           O  
ATOM   2103  N   ALA A 466       4.920  39.122  -5.942  1.00  0.00           N  
ATOM   2104  H   ALA A 466       4.423  39.819  -6.477  1.00  0.00           H  
ATOM   2105  CA  ALA A 466       5.909  39.640  -5.019  1.00  0.00           C  
ATOM   2106  HA  ALA A 466       6.028  38.879  -4.247  1.00  0.00           H  
ATOM   2107  CB  ALA A 466       7.266  39.674  -5.723  1.00  0.00           C  
ATOM   2108  HB1 ALA A 466       7.264  40.386  -6.548  1.00  0.00           H  
ATOM   2109  HB2 ALA A 466       8.072  40.087  -5.116  1.00  0.00           H  
ATOM   2110  HB3 ALA A 466       7.672  38.710  -6.030  1.00  0.00           H  
ATOM   2111  C   ALA A 466       5.422  40.946  -4.408  1.00  0.00           C  
ATOM   2112  O   ALA A 466       4.751  41.691  -5.120  1.00  0.00           O  
ATOM   2113  N   VAL A 467       5.849  41.310  -3.197  1.00  0.00           N  
ATOM   2114  H   VAL A 467       6.390  40.611  -2.708  1.00  0.00           H  
ATOM   2115  CA  VAL A 467       5.626  42.579  -2.533  1.00  0.00           C  
ATOM   2116  HA  VAL A 467       5.053  43.294  -3.124  1.00  0.00           H  
ATOM   2117  CB  VAL A 467       4.786  42.399  -1.268  1.00  0.00           C  
ATOM   2118  HB  VAL A 467       5.395  41.708  -0.685  1.00  0.00           H  
ATOM   2119  CG1 VAL A 467       4.720  43.688  -0.449  1.00  0.00           C  
ATOM   2120 1HG1 VAL A 467       4.119  44.492  -0.873  1.00  0.00           H  
ATOM   2121 2HG1 VAL A 467       4.257  43.407   0.497  1.00  0.00           H  
ATOM   2122 3HG1 VAL A 467       5.722  43.998  -0.153  1.00  0.00           H  
ATOM   2123  CG2 VAL A 467       3.380  41.903  -1.606  1.00  0.00           C  
ATOM   2124 1HG2 VAL A 467       2.870  42.715  -2.125  1.00  0.00           H  
ATOM   2125 2HG2 VAL A 467       3.307  41.103  -2.343  1.00  0.00           H  
ATOM   2126 3HG2 VAL A 467       2.860  41.678  -0.675  1.00  0.00           H  
ATOM   2127  C   VAL A 467       7.028  43.164  -2.431  1.00  0.00           C  
ATOM   2128  O   VAL A 467       7.942  42.462  -2.005  1.00  0.00           O  
ATOM   2129  N   LEU A 468       7.278  44.398  -2.874  1.00  0.00           N  
ATOM   2130  H   LEU A 468       6.496  44.794  -3.376  1.00  0.00           H  
ATOM   2131  CA  LEU A 468       8.491  45.179  -2.744  1.00  0.00           C  
ATOM   2132  HA  LEU A 468       8.996  44.787  -1.861  1.00  0.00           H  
ATOM   2133  CB  LEU A 468       9.326  45.017  -4.014  1.00  0.00           C  
ATOM   2134  HB1 LEU A 468       9.189  43.989  -4.350  1.00  0.00           H  
ATOM   2135  HB2 LEU A 468       8.804  45.577  -4.791  1.00  0.00           H  
ATOM   2136  CG  LEU A 468      10.808  45.385  -3.927  1.00  0.00           C  
ATOM   2137  HG  LEU A 468      11.067  46.243  -3.306  1.00  0.00           H  
ATOM   2138  CD1 LEU A 468      11.611  44.183  -3.430  1.00  0.00           C  
ATOM   2139 1HD1 LEU A 468      12.680  44.383  -3.365  1.00  0.00           H  
ATOM   2140 2HD1 LEU A 468      11.247  43.950  -2.429  1.00  0.00           H  
ATOM   2141 3HD1 LEU A 468      11.455  43.220  -3.917  1.00  0.00           H  
ATOM   2142  CD2 LEU A 468      11.425  45.842  -5.250  1.00  0.00           C  
ATOM   2143 1HD2 LEU A 468      10.704  46.416  -5.832  1.00  0.00           H  
ATOM   2144 2HD2 LEU A 468      12.448  46.209  -5.172  1.00  0.00           H  
ATOM   2145 3HD2 LEU A 468      11.531  45.059  -6.001  1.00  0.00           H  
ATOM   2146  C   LEU A 468       8.109  46.591  -2.321  1.00  0.00           C  
ATOM   2147  O   LEU A 468       7.890  47.430  -3.192  1.00  0.00           O  
ATOM   2148  N   ASN A 469       8.049  46.867  -1.016  1.00  0.00           N  
ATOM   2149  H   ASN A 469       8.353  46.075  -0.469  1.00  0.00           H  
ATOM   2150  CA  ASN A 469       7.937  48.163  -0.377  1.00  0.00           C  
ATOM   2151  HA  ASN A 469       8.222  48.011   0.665  1.00  0.00           H  
ATOM   2152  CB  ASN A 469       8.936  49.217  -0.853  1.00  0.00           C  
ATOM   2153  HB1 ASN A 469       9.021  49.152  -1.937  1.00  0.00           H  
ATOM   2154  HB2 ASN A 469       8.656  50.270  -0.890  1.00  0.00           H  
ATOM   2155  CG  ASN A 469      10.347  49.070  -0.299  1.00  0.00           C  
ATOM   2156  OD1 ASN A 469      10.651  49.164   0.888  1.00  0.00           O  
ATOM   2157  ND2 ASN A 469      11.245  48.991  -1.284  1.00  0.00           N  
ATOM   2158 1HD2 ASN A 469      10.927  49.005  -2.243  1.00  0.00           H  
ATOM   2159 2HD2 ASN A 469      12.242  49.080  -1.148  1.00  0.00           H  
ATOM   2160  C   ASN A 469       6.484  48.605  -0.270  1.00  0.00           C  
ATOM   2161  O   ASN A 469       6.206  49.784  -0.477  1.00  0.00           O  
ATOM   2162  N   ARG A 470       5.553  47.699   0.036  1.00  0.00           N  
ATOM   2163  H   ARG A 470       5.869  46.831   0.446  1.00  0.00           H  
ATOM   2164  CA  ARG A 470       4.117  47.870   0.132  1.00  0.00           C  
ATOM   2165  HA  ARG A 470       3.759  46.975   0.640  1.00  0.00           H  
ATOM   2166  CB  ARG A 470       3.634  48.962   1.086  1.00  0.00           C  
ATOM   2167  HB1 ARG A 470       3.766  49.922   0.587  1.00  0.00           H  
ATOM   2168  HB2 ARG A 470       2.554  49.056   1.204  1.00  0.00           H  
ATOM   2169  CG  ARG A 470       4.369  48.953   2.427  1.00  0.00           C  
ATOM   2170  HG1 ARG A 470       4.336  47.909   2.740  1.00  0.00           H  
ATOM   2171  HG2 ARG A 470       5.446  49.048   2.291  1.00  0.00           H  
ATOM   2172  CD  ARG A 470       3.800  49.880   3.501  1.00  0.00           C  
ATOM   2173  HD1 ARG A 470       4.429  49.830   4.390  1.00  0.00           H  
ATOM   2174  HD2 ARG A 470       3.734  50.873   3.058  1.00  0.00           H  
ATOM   2175  NE  ARG A 470       2.521  49.348   3.973  1.00  0.00           N  
ATOM   2176  HE  ARG A 470       2.575  48.413   4.351  1.00  0.00           H  
ATOM   2177  CZ  ARG A 470       1.270  49.793   3.799  1.00  0.00           C  
ATOM   2178  NH1 ARG A 470       1.085  50.963   3.172  1.00  0.00           N  
ATOM   2179 1HH1 ARG A 470       1.895  51.479   2.858  1.00  0.00           H  
ATOM   2180 2HH1 ARG A 470       0.162  51.359   3.065  1.00  0.00           H  
ATOM   2181  NH2 ARG A 470       0.297  49.006   4.280  1.00  0.00           N  
ATOM   2182 1HH2 ARG A 470       0.341  48.083   4.687  1.00  0.00           H  
ATOM   2183 2HH2 ARG A 470      -0.660  49.321   4.225  1.00  0.00           H  
ATOM   2184  C   ARG A 470       3.455  47.855  -1.239  1.00  0.00           C  
ATOM   2185  O   ARG A 470       2.230  47.937  -1.294  1.00  0.00           O  
ATOM   2186  N   LEU A 471       4.207  47.748  -2.337  1.00  0.00           N  
ATOM   2187  H   LEU A 471       5.192  47.737  -2.113  1.00  0.00           H  
ATOM   2188  CA  LEU A 471       3.764  47.724  -3.716  1.00  0.00           C  
ATOM   2189  HA  LEU A 471       2.808  48.218  -3.889  1.00  0.00           H  
ATOM   2190  CB  LEU A 471       4.817  48.381  -4.610  1.00  0.00           C  
ATOM   2191  HB1 LEU A 471       5.818  48.189  -4.224  1.00  0.00           H  
ATOM   2192  HB2 LEU A 471       4.743  47.933  -5.601  1.00  0.00           H  
ATOM   2193  CG  LEU A 471       4.600  49.873  -4.862  1.00  0.00           C  
ATOM   2194  HG  LEU A 471       3.541  50.133  -4.868  1.00  0.00           H  
ATOM   2195  CD1 LEU A 471       5.267  50.526  -3.651  1.00  0.00           C  
ATOM   2196 1HD1 LEU A 471       5.086  51.600  -3.629  1.00  0.00           H  
ATOM   2197 2HD1 LEU A 471       4.960  50.259  -2.640  1.00  0.00           H  
ATOM   2198 3HD1 LEU A 471       6.345  50.369  -3.692  1.00  0.00           H  
ATOM   2199  CD2 LEU A 471       5.226  50.393  -6.157  1.00  0.00           C  
ATOM   2200 1HD2 LEU A 471       4.755  49.886  -7.000  1.00  0.00           H  
ATOM   2201 2HD2 LEU A 471       5.072  51.469  -6.232  1.00  0.00           H  
ATOM   2202 3HD2 LEU A 471       6.282  50.135  -6.238  1.00  0.00           H  
ATOM   2203  C   LEU A 471       3.669  46.240  -4.040  1.00  0.00           C  
ATOM   2204  O   LEU A 471       4.592  45.508  -3.688  1.00  0.00           O  
ATOM   2205  N   LEU A 472       2.546  45.764  -4.583  1.00  0.00           N  
ATOM   2206  H   LEU A 472       1.868  46.460  -4.858  1.00  0.00           H  
ATOM   2207  CA  LEU A 472       2.225  44.372  -4.826  1.00  0.00           C  
ATOM   2208  HA  LEU A 472       3.035  43.816  -4.353  1.00  0.00           H  
ATOM   2209  CB  LEU A 472       0.847  44.095  -4.226  1.00  0.00           C  
ATOM   2210  HB1 LEU A 472       0.961  44.214  -3.148  1.00  0.00           H  
ATOM   2211  HB2 LEU A 472       0.147  44.904  -4.435  1.00  0.00           H  
ATOM   2212  CG  LEU A 472       0.247  42.691  -4.317  1.00  0.00           C  
ATOM   2213  HG  LEU A 472       1.040  41.972  -4.520  1.00  0.00           H  
ATOM   2214  CD1 LEU A 472      -0.393  42.162  -3.033  1.00  0.00           C  
ATOM   2215 1HD1 LEU A 472      -0.967  41.240  -3.120  1.00  0.00           H  
ATOM   2216 2HD1 LEU A 472       0.378  42.001  -2.279  1.00  0.00           H  
ATOM   2217 3HD1 LEU A 472      -1.106  42.915  -2.697  1.00  0.00           H  
ATOM   2218  CD2 LEU A 472      -0.831  42.682  -5.401  1.00  0.00           C  
ATOM   2219 1HD2 LEU A 472      -1.065  41.621  -5.490  1.00  0.00           H  
ATOM   2220 2HD2 LEU A 472      -1.753  43.205  -5.149  1.00  0.00           H  
ATOM   2221 3HD2 LEU A 472      -0.495  43.113  -6.344  1.00  0.00           H  
ATOM   2222  C   LEU A 472       2.196  44.169  -6.334  1.00  0.00           C  
ATOM   2223  O   LEU A 472       1.419  44.844  -7.007  1.00  0.00           O  
ATOM   2224  N   TYR A 473       3.067  43.257  -6.772  1.00  0.00           N  
ATOM   2225  H   TYR A 473       3.588  42.801  -6.037  1.00  0.00           H  
ATOM   2226  CA  TYR A 473       3.161  43.035  -8.201  1.00  0.00           C  
ATOM   2227  HA  TYR A 473       2.752  43.843  -8.807  1.00  0.00           H  
ATOM   2228  CB  TYR A 473       4.667  42.906  -8.434  1.00  0.00           C  
ATOM   2229  HB1 TYR A 473       5.106  42.184  -7.746  1.00  0.00           H  
ATOM   2230  HB2 TYR A 473       4.886  42.357  -9.349  1.00  0.00           H  
ATOM   2231  CG  TYR A 473       5.601  44.090  -8.346  1.00  0.00           C  
ATOM   2232  CD1 TYR A 473       5.934  44.584  -7.079  1.00  0.00           C  
ATOM   2233  HD1 TYR A 473       5.641  44.109  -6.154  1.00  0.00           H  
ATOM   2234  CD2 TYR A 473       5.996  44.845  -9.456  1.00  0.00           C  
ATOM   2235  HD2 TYR A 473       5.773  44.374 -10.402  1.00  0.00           H  
ATOM   2236  CE1 TYR A 473       6.561  45.824  -6.900  1.00  0.00           C  
ATOM   2237  HE1 TYR A 473       6.845  46.218  -5.936  1.00  0.00           H  
ATOM   2238  CE2 TYR A 473       6.530  46.131  -9.312  1.00  0.00           C  
ATOM   2239  HE2 TYR A 473       6.803  46.744 -10.158  1.00  0.00           H  
ATOM   2240  CZ  TYR A 473       6.876  46.584  -8.033  1.00  0.00           C  
ATOM   2241  OH  TYR A 473       7.342  47.855  -7.868  1.00  0.00           O  
ATOM   2242  HH  TYR A 473       7.621  48.312  -8.647  1.00  0.00           H  
ATOM   2243  C   TYR A 473       2.530  41.684  -8.509  1.00  0.00           C  
ATOM   2244  O   TYR A 473       2.856  40.658  -7.916  1.00  0.00           O  
ATOM   2245  N   ALA A 474       1.614  41.656  -9.479  1.00  0.00           N  
ATOM   2246  H   ALA A 474       1.302  42.541  -9.853  1.00  0.00           H  
ATOM   2247  CA  ALA A 474       1.125  40.452 -10.120  1.00  0.00           C  
ATOM   2248  HA  ALA A 474       1.283  39.523  -9.571  1.00  0.00           H  
ATOM   2249  CB  ALA A 474      -0.295  40.660 -10.648  1.00  0.00           C  
ATOM   2250  HB1 ALA A 474      -0.907  40.764  -9.752  1.00  0.00           H  
ATOM   2251  HB2 ALA A 474      -0.415  41.551 -11.264  1.00  0.00           H  
ATOM   2252  HB3 ALA A 474      -0.691  39.792 -11.175  1.00  0.00           H  
ATOM   2253  C   ALA A 474       1.959  40.308 -11.385  1.00  0.00           C  
ATOM   2254  O   ALA A 474       2.002  41.152 -12.277  1.00  0.00           O  
ATOM   2255  N   VAL A 475       2.546  39.114 -11.497  1.00  0.00           N  
ATOM   2256  H   VAL A 475       2.354  38.447 -10.763  1.00  0.00           H  
ATOM   2257  CA  VAL A 475       3.615  38.833 -12.434  1.00  0.00           C  
ATOM   2258  HA  VAL A 475       3.596  39.581 -13.226  1.00  0.00           H  
ATOM   2259  CB  VAL A 475       5.017  38.847 -11.825  1.00  0.00           C  
ATOM   2260  HB  VAL A 475       5.143  38.141 -11.004  1.00  0.00           H  
ATOM   2261  CG1 VAL A 475       6.133  38.544 -12.825  1.00  0.00           C  
ATOM   2262 1HG1 VAL A 475       7.070  38.613 -12.272  1.00  0.00           H  
ATOM   2263 2HG1 VAL A 475       6.004  37.537 -13.220  1.00  0.00           H  
ATOM   2264 3HG1 VAL A 475       6.313  39.290 -13.599  1.00  0.00           H  
ATOM   2265  CG2 VAL A 475       5.387  40.147 -11.110  1.00  0.00           C  
ATOM   2266 1HG2 VAL A 475       4.705  40.399 -10.298  1.00  0.00           H  
ATOM   2267 2HG2 VAL A 475       6.337  40.108 -10.577  1.00  0.00           H  
ATOM   2268 3HG2 VAL A 475       5.378  41.087 -11.663  1.00  0.00           H  
ATOM   2269  C   VAL A 475       3.267  37.552 -13.180  1.00  0.00           C  
ATOM   2270  O   VAL A 475       3.094  36.525 -12.528  1.00  0.00           O  
ATOM   2271  N   GLY A 476       3.239  37.537 -14.514  1.00  0.00           N  
ATOM   2272  H   GLY A 476       3.299  38.360 -15.096  1.00  0.00           H  
ATOM   2273  CA  GLY A 476       3.239  36.262 -15.204  1.00  0.00           C  
ATOM   2274  HA1 GLY A 476       3.542  36.459 -16.233  1.00  0.00           H  
ATOM   2275  HA2 GLY A 476       3.911  35.559 -14.713  1.00  0.00           H  
ATOM   2276  C   GLY A 476       1.867  35.623 -15.362  1.00  0.00           C  
ATOM   2277  O   GLY A 476       0.838  36.268 -15.176  1.00  0.00           O  
ATOM   2278  N   GLY A 477       1.832  34.346 -15.749  1.00  0.00           N  
ATOM   2279  H   GLY A 477       2.743  33.931 -15.887  1.00  0.00           H  
ATOM   2280  CA  GLY A 477       0.651  33.529 -15.943  1.00  0.00           C  
ATOM   2281  HA1 GLY A 477       0.867  32.546 -15.524  1.00  0.00           H  
ATOM   2282  HA2 GLY A 477      -0.241  33.948 -15.477  1.00  0.00           H  
ATOM   2283  C   GLY A 477       0.326  33.161 -17.384  1.00  0.00           C  
ATOM   2284  O   GLY A 477       1.147  33.470 -18.244  1.00  0.00           O  
ATOM   2285  N   PHE A 478      -0.856  32.589 -17.629  1.00  0.00           N  
ATOM   2286  H   PHE A 478      -1.473  32.386 -16.856  1.00  0.00           H  
ATOM   2287  CA  PHE A 478      -1.567  32.324 -18.863  1.00  0.00           C  
ATOM   2288  HA  PHE A 478      -1.061  32.752 -19.728  1.00  0.00           H  
ATOM   2289  CB  PHE A 478      -1.697  30.802 -18.781  1.00  0.00           C  
ATOM   2290  HB1 PHE A 478      -0.679  30.450 -18.951  1.00  0.00           H  
ATOM   2291  HB2 PHE A 478      -1.995  30.497 -17.778  1.00  0.00           H  
ATOM   2292  CG  PHE A 478      -2.525  30.132 -19.851  1.00  0.00           C  
ATOM   2293  CD1 PHE A 478      -2.198  30.167 -21.211  1.00  0.00           C  
ATOM   2294  HD1 PHE A 478      -1.387  30.795 -21.551  1.00  0.00           H  
ATOM   2295  CD2 PHE A 478      -3.562  29.296 -19.419  1.00  0.00           C  
ATOM   2296  HD2 PHE A 478      -3.807  29.207 -18.371  1.00  0.00           H  
ATOM   2297  CE1 PHE A 478      -2.981  29.482 -22.147  1.00  0.00           C  
ATOM   2298  HE1 PHE A 478      -2.812  29.654 -23.200  1.00  0.00           H  
ATOM   2299  CE2 PHE A 478      -4.335  28.627 -20.376  1.00  0.00           C  
ATOM   2300  HE2 PHE A 478      -5.222  28.149 -19.989  1.00  0.00           H  
ATOM   2301  CZ  PHE A 478      -4.076  28.705 -21.750  1.00  0.00           C  
ATOM   2302  HZ  PHE A 478      -4.739  28.237 -22.463  1.00  0.00           H  
ATOM   2303  C   PHE A 478      -2.985  32.870 -18.785  1.00  0.00           C  
ATOM   2304  O   PHE A 478      -3.545  32.881 -17.690  1.00  0.00           O  
ATOM   2305  N   ASP A 479      -3.452  33.425 -19.906  1.00  0.00           N  
ATOM   2306  H   ASP A 479      -2.947  33.450 -20.780  1.00  0.00           H  
ATOM   2307  CA  ASP A 479      -4.740  34.088 -19.938  1.00  0.00           C  
ATOM   2308  HA  ASP A 479      -5.059  34.427 -18.953  1.00  0.00           H  
ATOM   2309  CB  ASP A 479      -4.676  35.292 -20.878  1.00  0.00           C  
ATOM   2310  HB1 ASP A 479      -4.428  36.131 -20.228  1.00  0.00           H  
ATOM   2311  HB2 ASP A 479      -3.841  35.171 -21.569  1.00  0.00           H  
ATOM   2312  CG  ASP A 479      -5.911  35.696 -21.671  1.00  0.00           C  
ATOM   2313  OD1 ASP A 479      -6.399  34.911 -22.511  1.00  0.00           O  
ATOM   2314  OD2 ASP A 479      -6.509  36.753 -21.374  1.00  0.00           O  
ATOM   2315  C   ASP A 479      -5.761  33.040 -20.357  1.00  0.00           C  
ATOM   2316  O   ASP A 479      -6.904  33.150 -19.919  1.00  0.00           O  
ATOM   2317  N   GLY A 480      -5.389  32.170 -21.299  1.00  0.00           N  
ATOM   2318  H   GLY A 480      -4.436  32.063 -21.616  1.00  0.00           H  
ATOM   2319  CA  GLY A 480      -6.356  31.359 -22.011  1.00  0.00           C  
ATOM   2320  HA1 GLY A 480      -6.342  30.363 -21.569  1.00  0.00           H  
ATOM   2321  HA2 GLY A 480      -7.363  31.711 -21.784  1.00  0.00           H  
ATOM   2322  C   GLY A 480      -6.138  31.480 -23.512  1.00  0.00           C  
ATOM   2323  O   GLY A 480      -5.938  30.469 -24.182  1.00  0.00           O  
ATOM   2324  N   THR A 481      -6.016  32.713 -24.009  1.00  0.00           N  
ATOM   2325  H   THR A 481      -6.143  33.466 -23.347  1.00  0.00           H  
ATOM   2326  CA  THR A 481      -5.838  32.885 -25.437  1.00  0.00           C  
ATOM   2327  HA  THR A 481      -6.374  32.131 -26.014  1.00  0.00           H  
ATOM   2328  CB  THR A 481      -6.494  34.193 -25.881  1.00  0.00           C  
ATOM   2329  HB  THR A 481      -6.347  34.409 -26.939  1.00  0.00           H  
ATOM   2330  OG1 THR A 481      -6.121  35.380 -25.218  1.00  0.00           O  
ATOM   2331  HG1 THR A 481      -6.086  35.149 -24.302  1.00  0.00           H  
ATOM   2332  CG2 THR A 481      -8.006  34.075 -25.683  1.00  0.00           C  
ATOM   2333 1HG2 THR A 481      -8.355  33.108 -26.043  1.00  0.00           H  
ATOM   2334 2HG2 THR A 481      -8.277  33.979 -24.631  1.00  0.00           H  
ATOM   2335 3HG2 THR A 481      -8.635  34.809 -26.187  1.00  0.00           H  
ATOM   2336  C   THR A 481      -4.365  32.966 -25.808  1.00  0.00           C  
ATOM   2337  O   THR A 481      -3.906  32.534 -26.863  1.00  0.00           O  
ATOM   2338  N   ASN A 482      -3.615  33.530 -24.858  1.00  0.00           N  
ATOM   2339  H   ASN A 482      -4.031  33.737 -23.961  1.00  0.00           H  
ATOM   2340  CA  ASN A 482      -2.170  33.624 -24.906  1.00  0.00           C  
ATOM   2341  HA  ASN A 482      -1.669  32.938 -25.590  1.00  0.00           H  
ATOM   2342  CB  ASN A 482      -1.697  34.920 -25.565  1.00  0.00           C  
ATOM   2343  HB1 ASN A 482      -0.651  34.870 -25.870  1.00  0.00           H  
ATOM   2344  HB2 ASN A 482      -2.198  35.053 -26.524  1.00  0.00           H  
ATOM   2345  CG  ASN A 482      -1.696  36.170 -24.696  1.00  0.00           C  
ATOM   2346  OD1 ASN A 482      -0.767  36.310 -23.904  1.00  0.00           O  
ATOM   2347  ND2 ASN A 482      -2.708  37.029 -24.836  1.00  0.00           N  
ATOM   2348 1HD2 ASN A 482      -3.327  36.950 -25.630  1.00  0.00           H  
ATOM   2349 2HD2 ASN A 482      -2.843  37.824 -24.227  1.00  0.00           H  
ATOM   2350  C   ASN A 482      -1.522  33.289 -23.571  1.00  0.00           C  
ATOM   2351  O   ASN A 482      -2.188  33.139 -22.549  1.00  0.00           O  
ATOM   2352  N   ARG A 483      -0.200  33.102 -23.579  1.00  0.00           N  
ATOM   2353  H   ARG A 483       0.281  33.281 -24.449  1.00  0.00           H  
ATOM   2354  CA  ARG A 483       0.733  32.878 -22.493  1.00  0.00           C  
ATOM   2355  HA  ARG A 483       0.161  32.645 -21.595  1.00  0.00           H  
ATOM   2356  CB  ARG A 483       1.743  31.835 -22.974  1.00  0.00           C  
ATOM   2357  HB1 ARG A 483       2.235  32.212 -23.872  1.00  0.00           H  
ATOM   2358  HB2 ARG A 483       2.501  31.704 -22.202  1.00  0.00           H  
ATOM   2359  CG  ARG A 483       1.176  30.442 -23.249  1.00  0.00           C  
ATOM   2360  HG1 ARG A 483       1.846  29.595 -23.098  1.00  0.00           H  
ATOM   2361  HG2 ARG A 483       0.402  30.220 -22.514  1.00  0.00           H  
ATOM   2362  CD  ARG A 483       0.715  30.320 -24.701  1.00  0.00           C  
ATOM   2363  HD1 ARG A 483       0.330  31.240 -25.140  1.00  0.00           H  
ATOM   2364  HD2 ARG A 483       1.450  29.952 -25.417  1.00  0.00           H  
ATOM   2365  NE  ARG A 483      -0.462  29.474 -24.899  1.00  0.00           N  
ATOM   2366  HE  ARG A 483      -0.539  28.786 -24.163  1.00  0.00           H  
ATOM   2367  CZ  ARG A 483      -1.406  29.471 -25.850  1.00  0.00           C  
ATOM   2368  NH1 ARG A 483      -1.325  30.233 -26.950  1.00  0.00           N  
ATOM   2369 1HH1 ARG A 483      -0.480  30.784 -26.999  1.00  0.00           H  
ATOM   2370 2HH1 ARG A 483      -2.019  30.137 -27.677  1.00  0.00           H  
ATOM   2371  NH2 ARG A 483      -2.387  28.565 -25.734  1.00  0.00           N  
ATOM   2372 1HH2 ARG A 483      -2.403  27.850 -25.021  1.00  0.00           H  
ATOM   2373 2HH2 ARG A 483      -3.018  28.392 -26.503  1.00  0.00           H  
ATOM   2374  C   ARG A 483       1.494  34.149 -22.143  1.00  0.00           C  
ATOM   2375  O   ARG A 483       2.204  34.654 -23.009  1.00  0.00           O  
ATOM   2376  N   LEU A 484       1.450  34.673 -20.916  1.00  0.00           N  
ATOM   2377  H   LEU A 484       0.961  34.183 -20.180  1.00  0.00           H  
ATOM   2378  CA  LEU A 484       1.875  36.035 -20.661  1.00  0.00           C  
ATOM   2379  HA  LEU A 484       1.846  36.642 -21.566  1.00  0.00           H  
ATOM   2380  CB  LEU A 484       1.008  36.642 -19.557  1.00  0.00           C  
ATOM   2381  HB1 LEU A 484       1.253  36.126 -18.629  1.00  0.00           H  
ATOM   2382  HB2 LEU A 484       1.425  37.622 -19.328  1.00  0.00           H  
ATOM   2383  CG  LEU A 484      -0.499  36.722 -19.803  1.00  0.00           C  
ATOM   2384  HG  LEU A 484      -0.903  35.731 -20.011  1.00  0.00           H  
ATOM   2385  CD1 LEU A 484      -1.241  37.035 -18.503  1.00  0.00           C  
ATOM   2386 1HD1 LEU A 484      -2.290  36.812 -18.701  1.00  0.00           H  
ATOM   2387 2HD1 LEU A 484      -0.925  36.614 -17.548  1.00  0.00           H  
ATOM   2388 3HD1 LEU A 484      -1.190  38.118 -18.391  1.00  0.00           H  
ATOM   2389  CD2 LEU A 484      -0.940  37.701 -20.891  1.00  0.00           C  
ATOM   2390 1HD2 LEU A 484      -0.610  38.694 -20.585  1.00  0.00           H  
ATOM   2391 2HD2 LEU A 484      -0.338  37.504 -21.778  1.00  0.00           H  
ATOM   2392 3HD2 LEU A 484      -1.996  37.632 -21.153  1.00  0.00           H  
ATOM   2393  C   LEU A 484       3.352  36.097 -20.296  1.00  0.00           C  
ATOM   2394  O   LEU A 484       3.896  35.168 -19.704  1.00  0.00           O  
ATOM   2395  N   ASN A 485       3.927  37.245 -20.664  1.00  0.00           N  
ATOM   2396  H   ASN A 485       3.450  37.810 -21.351  1.00  0.00           H  
ATOM   2397  CA  ASN A 485       5.157  37.821 -20.158  1.00  0.00           C  
ATOM   2398  HA  ASN A 485       5.683  37.085 -19.551  1.00  0.00           H  
ATOM   2399  CB  ASN A 485       6.229  38.108 -21.210  1.00  0.00           C  
ATOM   2400  HB1 ASN A 485       7.242  38.270 -20.843  1.00  0.00           H  
ATOM   2401  HB2 ASN A 485       6.409  37.144 -21.686  1.00  0.00           H  
ATOM   2402  CG  ASN A 485       5.935  39.178 -22.252  1.00  0.00           C  
ATOM   2403  OD1 ASN A 485       4.879  39.179 -22.880  1.00  0.00           O  
ATOM   2404  ND2 ASN A 485       6.893  40.060 -22.547  1.00  0.00           N  
ATOM   2405 1HD2 ASN A 485       7.699  40.155 -21.945  1.00  0.00           H  
ATOM   2406 2HD2 ASN A 485       6.845  40.635 -23.376  1.00  0.00           H  
ATOM   2407  C   ASN A 485       4.900  39.111 -19.392  1.00  0.00           C  
ATOM   2408  O   ASN A 485       5.866  39.591 -18.805  1.00  0.00           O  
ATOM   2409  N   SER A 486       3.665  39.608 -19.292  1.00  0.00           N  
ATOM   2410  H   SER A 486       2.927  39.216 -19.859  1.00  0.00           H  
ATOM   2411  CA  SER A 486       3.386  40.897 -18.690  1.00  0.00           C  
ATOM   2412  HA  SER A 486       4.250  41.534 -18.879  1.00  0.00           H  
ATOM   2413  CB  SER A 486       2.098  41.509 -19.241  1.00  0.00           C  
ATOM   2414  HB1 SER A 486       1.946  42.478 -18.766  1.00  0.00           H  
ATOM   2415  HB2 SER A 486       2.223  41.822 -20.278  1.00  0.00           H  
ATOM   2416  OG  SER A 486       1.010  40.615 -19.166  1.00  0.00           O  
ATOM   2417  HG  SER A 486       0.979  40.214 -20.020  1.00  0.00           H  
ATOM   2418  C   SER A 486       3.371  40.765 -17.174  1.00  0.00           C  
ATOM   2419  O   SER A 486       3.133  39.703 -16.604  1.00  0.00           O  
ATOM   2420  N   ALA A 487       3.452  41.941 -16.547  1.00  0.00           N  
ATOM   2421  H   ALA A 487       3.518  42.845 -16.994  1.00  0.00           H  
ATOM   2422  CA  ALA A 487       3.280  42.122 -15.120  1.00  0.00           C  
ATOM   2423  HA  ALA A 487       2.744  41.320 -14.613  1.00  0.00           H  
ATOM   2424  CB  ALA A 487       4.650  42.113 -14.442  1.00  0.00           C  
ATOM   2425  HB1 ALA A 487       5.111  41.156 -14.688  1.00  0.00           H  
ATOM   2426  HB2 ALA A 487       5.371  42.887 -14.707  1.00  0.00           H  
ATOM   2427  HB3 ALA A 487       4.514  42.261 -13.371  1.00  0.00           H  
ATOM   2428  C   ALA A 487       2.480  43.391 -14.859  1.00  0.00           C  
ATOM   2429  O   ALA A 487       2.646  44.334 -15.629  1.00  0.00           O  
ATOM   2430  N   GLU A 488       1.849  43.529 -13.690  1.00  0.00           N  
ATOM   2431  H   GLU A 488       1.970  42.742 -13.068  1.00  0.00           H  
ATOM   2432  CA  GLU A 488       1.122  44.698 -13.238  1.00  0.00           C  
ATOM   2433  HA  GLU A 488       1.623  45.572 -13.655  1.00  0.00           H  
ATOM   2434  CB  GLU A 488      -0.330  44.594 -13.705  1.00  0.00           C  
ATOM   2435  HB1 GLU A 488      -0.831  45.400 -13.169  1.00  0.00           H  
ATOM   2436  HB2 GLU A 488      -0.303  44.988 -14.721  1.00  0.00           H  
ATOM   2437  CG  GLU A 488      -1.097  43.281 -13.545  1.00  0.00           C  
ATOM   2438  HG1 GLU A 488      -0.420  42.431 -13.632  1.00  0.00           H  
ATOM   2439  HG2 GLU A 488      -1.700  43.190 -12.642  1.00  0.00           H  
ATOM   2440  CD  GLU A 488      -1.965  43.225 -14.794  1.00  0.00           C  
ATOM   2441  OE1 GLU A 488      -3.207  43.116 -14.706  1.00  0.00           O  
ATOM   2442  OE2 GLU A 488      -1.384  43.222 -15.901  1.00  0.00           O  
ATOM   2443  C   GLU A 488       1.281  44.880 -11.736  1.00  0.00           C  
ATOM   2444  O   GLU A 488       1.806  43.985 -11.077  1.00  0.00           O  
ATOM   2445  N   CYS A 489       0.920  46.050 -11.204  1.00  0.00           N  
ATOM   2446  H   CYS A 489       0.408  46.775 -11.686  1.00  0.00           H  
ATOM   2447  CA  CYS A 489       1.234  46.510  -9.866  1.00  0.00           C  
ATOM   2448  HA  CYS A 489       1.518  45.630  -9.288  1.00  0.00           H  
ATOM   2449  CB  CYS A 489       2.580  47.231  -9.946  1.00  0.00           C  
ATOM   2450  HB1 CYS A 489       3.380  46.575 -10.291  1.00  0.00           H  
ATOM   2451  HB2 CYS A 489       2.409  48.056 -10.638  1.00  0.00           H  
ATOM   2452  SG  CYS A 489       3.046  47.838  -8.306  1.00  0.00           S  
ATOM   2453  HG  CYS A 489       1.880  48.062  -7.694  1.00  0.00           H  
ATOM   2454  C   CYS A 489       0.058  47.255  -9.250  1.00  0.00           C  
ATOM   2455  O   CYS A 489      -0.525  48.141  -9.870  1.00  0.00           O  
ATOM   2456  N   TYR A 490      -0.264  46.926  -7.997  1.00  0.00           N  
ATOM   2457  H   TYR A 490       0.374  46.256  -7.591  1.00  0.00           H  
ATOM   2458  CA  TYR A 490      -1.230  47.460  -7.059  1.00  0.00           C  
ATOM   2459  HA  TYR A 490      -1.975  48.093  -7.542  1.00  0.00           H  
ATOM   2460  CB  TYR A 490      -1.898  46.289  -6.337  1.00  0.00           C  
ATOM   2461  HB1 TYR A 490      -2.453  45.902  -7.191  1.00  0.00           H  
ATOM   2462  HB2 TYR A 490      -1.157  45.562  -6.004  1.00  0.00           H  
ATOM   2463  CG  TYR A 490      -2.911  46.666  -5.283  1.00  0.00           C  
ATOM   2464  CD1 TYR A 490      -4.233  46.929  -5.662  1.00  0.00           C  
ATOM   2465  HD1 TYR A 490      -4.600  46.951  -6.677  1.00  0.00           H  
ATOM   2466  CD2 TYR A 490      -2.507  46.693  -3.943  1.00  0.00           C  
ATOM   2467  HD2 TYR A 490      -1.477  46.650  -3.619  1.00  0.00           H  
ATOM   2468  CE1 TYR A 490      -5.131  47.196  -4.621  1.00  0.00           C  
ATOM   2469  HE1 TYR A 490      -6.152  47.447  -4.867  1.00  0.00           H  
ATOM   2470  CE2 TYR A 490      -3.461  46.792  -2.924  1.00  0.00           C  
ATOM   2471  HE2 TYR A 490      -3.317  46.747  -1.854  1.00  0.00           H  
ATOM   2472  CZ  TYR A 490      -4.777  47.122  -3.269  1.00  0.00           C  
ATOM   2473  OH  TYR A 490      -5.726  47.339  -2.313  1.00  0.00           O  
ATOM   2474  HH  TYR A 490      -6.281  48.032  -2.637  1.00  0.00           H  
ATOM   2475  C   TYR A 490      -0.383  48.212  -6.042  1.00  0.00           C  
ATOM   2476  O   TYR A 490       0.723  47.825  -5.673  1.00  0.00           O  
ATOM   2477  N   TYR A 491      -0.999  49.229  -5.435  1.00  0.00           N  
ATOM   2478  H   TYR A 491      -1.946  49.444  -5.715  1.00  0.00           H  
ATOM   2479  CA  TYR A 491      -0.532  49.962  -4.276  1.00  0.00           C  
ATOM   2480  HA  TYR A 491       0.132  49.264  -3.765  1.00  0.00           H  
ATOM   2481  CB  TYR A 491       0.381  51.096  -4.743  1.00  0.00           C  
ATOM   2482  HB1 TYR A 491       1.166  50.701  -5.389  1.00  0.00           H  
ATOM   2483  HB2 TYR A 491      -0.103  51.735  -5.481  1.00  0.00           H  
ATOM   2484  CG  TYR A 491       0.841  51.952  -3.587  1.00  0.00           C  
ATOM   2485  CD1 TYR A 491       1.960  51.514  -2.869  1.00  0.00           C  
ATOM   2486  HD1 TYR A 491       2.360  50.521  -3.008  1.00  0.00           H  
ATOM   2487  CD2 TYR A 491       0.373  53.262  -3.432  1.00  0.00           C  
ATOM   2488  HD2 TYR A 491      -0.515  53.539  -3.980  1.00  0.00           H  
ATOM   2489  CE1 TYR A 491       2.566  52.365  -1.937  1.00  0.00           C  
ATOM   2490  HE1 TYR A 491       3.367  52.036  -1.292  1.00  0.00           H  
ATOM   2491  CE2 TYR A 491       0.958  54.129  -2.502  1.00  0.00           C  
ATOM   2492  HE2 TYR A 491       0.563  55.121  -2.339  1.00  0.00           H  
ATOM   2493  CZ  TYR A 491       2.075  53.669  -1.794  1.00  0.00           C  
ATOM   2494  OH  TYR A 491       2.629  54.491  -0.857  1.00  0.00           O  
ATOM   2495  HH  TYR A 491       2.088  55.247  -0.691  1.00  0.00           H  
ATOM   2496  C   TYR A 491      -1.677  50.287  -3.327  1.00  0.00           C  
ATOM   2497  O   TYR A 491      -2.633  50.880  -3.822  1.00  0.00           O  
ATOM   2498  N   PRO A 492      -1.600  49.847  -2.069  1.00  0.00           N  
ATOM   2499  CA  PRO A 492      -2.751  49.850  -1.188  1.00  0.00           C  
ATOM   2500  HA  PRO A 492      -3.564  49.299  -1.659  1.00  0.00           H  
ATOM   2501  CB  PRO A 492      -2.340  48.956  -0.018  1.00  0.00           C  
ATOM   2502  HB1 PRO A 492      -2.792  49.172   0.950  1.00  0.00           H  
ATOM   2503  HB2 PRO A 492      -2.396  47.912  -0.329  1.00  0.00           H  
ATOM   2504  CG  PRO A 492      -0.815  49.036   0.055  1.00  0.00           C  
ATOM   2505  HG1 PRO A 492      -0.466  49.852   0.688  1.00  0.00           H  
ATOM   2506  HG2 PRO A 492      -0.327  48.155   0.470  1.00  0.00           H  
ATOM   2507  CD  PRO A 492      -0.408  49.411  -1.371  1.00  0.00           C  
ATOM   2508  HD1 PRO A 492       0.358  50.187  -1.375  1.00  0.00           H  
ATOM   2509  HD2 PRO A 492      -0.168  48.508  -1.931  1.00  0.00           H  
ATOM   2510  C   PRO A 492      -3.275  51.211  -0.751  1.00  0.00           C  
ATOM   2511  O   PRO A 492      -4.473  51.348  -0.512  1.00  0.00           O  
ATOM   2512  N   GLU A 493      -2.465  52.266  -0.647  1.00  0.00           N  
ATOM   2513  H   GLU A 493      -1.493  52.231  -0.922  1.00  0.00           H  
ATOM   2514  CA  GLU A 493      -2.825  53.584  -0.163  1.00  0.00           C  
ATOM   2515  HA  GLU A 493      -3.567  53.470   0.627  1.00  0.00           H  
ATOM   2516  CB  GLU A 493      -1.533  54.224   0.346  1.00  0.00           C  
ATOM   2517  HB1 GLU A 493      -0.898  54.435  -0.515  1.00  0.00           H  
ATOM   2518  HB2 GLU A 493      -1.774  55.141   0.885  1.00  0.00           H  
ATOM   2519  CG  GLU A 493      -0.712  53.274   1.218  1.00  0.00           C  
ATOM   2520  HG1 GLU A 493      -0.405  52.303   0.829  1.00  0.00           H  
ATOM   2521  HG2 GLU A 493       0.242  53.707   1.518  1.00  0.00           H  
ATOM   2522  CD  GLU A 493      -1.517  53.016   2.484  1.00  0.00           C  
ATOM   2523  OE1 GLU A 493      -1.278  51.971   3.128  1.00  0.00           O  
ATOM   2524  OE2 GLU A 493      -2.302  53.866   2.955  1.00  0.00           O  
ATOM   2525  C   GLU A 493      -3.448  54.486  -1.218  1.00  0.00           C  
ATOM   2526  O   GLU A 493      -3.779  55.603  -0.827  1.00  0.00           O  
ATOM   2527  N   ARG A 494      -3.599  53.953  -2.433  1.00  0.00           N  
ATOM   2528  H   ARG A 494      -3.291  52.998  -2.545  1.00  0.00           H  
ATOM   2529  CA  ARG A 494      -4.339  54.465  -3.569  1.00  0.00           C  
ATOM   2530  HA  ARG A 494      -4.859  55.386  -3.305  1.00  0.00           H  
ATOM   2531  CB  ARG A 494      -3.316  54.759  -4.666  1.00  0.00           C  
ATOM   2532  HB1 ARG A 494      -2.653  55.539  -4.291  1.00  0.00           H  
ATOM   2533  HB2 ARG A 494      -2.645  53.903  -4.743  1.00  0.00           H  
ATOM   2534  CG  ARG A 494      -3.845  55.037  -6.073  1.00  0.00           C  
ATOM   2535  HG1 ARG A 494      -4.178  54.145  -6.605  1.00  0.00           H  
ATOM   2536  HG2 ARG A 494      -4.736  55.635  -5.882  1.00  0.00           H  
ATOM   2537  CD  ARG A 494      -2.789  55.726  -6.938  1.00  0.00           C  
ATOM   2538  HD1 ARG A 494      -3.232  56.232  -7.796  1.00  0.00           H  
ATOM   2539  HD2 ARG A 494      -2.349  56.563  -6.396  1.00  0.00           H  
ATOM   2540  NE  ARG A 494      -1.789  54.784  -7.440  1.00  0.00           N  
ATOM   2541  HE  ARG A 494      -2.097  54.370  -8.309  1.00  0.00           H  
ATOM   2542  CZ  ARG A 494      -0.506  54.632  -7.084  1.00  0.00           C  
ATOM   2543  NH1 ARG A 494       0.045  55.368  -6.110  1.00  0.00           N  
ATOM   2544 1HH1 ARG A 494      -0.405  56.048  -5.513  1.00  0.00           H  
ATOM   2545 2HH1 ARG A 494       1.037  55.319  -5.928  1.00  0.00           H  
ATOM   2546  NH2 ARG A 494       0.208  53.725  -7.764  1.00  0.00           N  
ATOM   2547 1HH2 ARG A 494      -0.301  52.934  -8.133  1.00  0.00           H  
ATOM   2548 2HH2 ARG A 494       1.174  53.499  -7.576  1.00  0.00           H  
ATOM   2549  C   ARG A 494      -5.470  53.537  -3.988  1.00  0.00           C  
ATOM   2550  O   ARG A 494      -6.613  53.919  -4.231  1.00  0.00           O  
ATOM   2551  N   ASN A 495      -5.208  52.230  -3.919  1.00  0.00           N  
ATOM   2552  H   ASN A 495      -4.235  51.999  -3.776  1.00  0.00           H  
ATOM   2553  CA  ASN A 495      -6.148  51.153  -4.162  1.00  0.00           C  
ATOM   2554  HA  ASN A 495      -5.634  50.221  -3.927  1.00  0.00           H  
ATOM   2555  CB  ASN A 495      -7.330  51.194  -3.193  1.00  0.00           C  
ATOM   2556  HB1 ASN A 495      -6.921  51.346  -2.193  1.00  0.00           H  
ATOM   2557  HB2 ASN A 495      -7.982  52.047  -3.383  1.00  0.00           H  
ATOM   2558  CG  ASN A 495      -8.184  49.936  -3.130  1.00  0.00           C  
ATOM   2559  OD1 ASN A 495      -7.801  48.894  -3.657  1.00  0.00           O  
ATOM   2560  ND2 ASN A 495      -9.371  50.072  -2.536  1.00  0.00           N  
ATOM   2561 1HD2 ASN A 495      -9.552  50.838  -1.903  1.00  0.00           H  
ATOM   2562 2HD2 ASN A 495      -9.881  49.207  -2.430  1.00  0.00           H  
ATOM   2563  C   ASN A 495      -6.401  51.169  -5.663  1.00  0.00           C  
ATOM   2564  O   ASN A 495      -7.466  51.614  -6.085  1.00  0.00           O  
ATOM   2565  N   GLU A 496      -5.419  50.686  -6.427  1.00  0.00           N  
ATOM   2566  H   GLU A 496      -4.626  50.192  -6.043  1.00  0.00           H  
ATOM   2567  CA  GLU A 496      -5.482  50.815  -7.869  1.00  0.00           C  
ATOM   2568  HA  GLU A 496      -6.452  50.552  -8.290  1.00  0.00           H  
ATOM   2569  CB  GLU A 496      -5.109  52.252  -8.236  1.00  0.00           C  
ATOM   2570  HB1 GLU A 496      -5.755  52.868  -7.610  1.00  0.00           H  
ATOM   2571  HB2 GLU A 496      -4.137  52.512  -7.818  1.00  0.00           H  
ATOM   2572  CG  GLU A 496      -5.054  52.650  -9.712  1.00  0.00           C  
ATOM   2573  HG1 GLU A 496      -4.724  51.806 -10.318  1.00  0.00           H  
ATOM   2574  HG2 GLU A 496      -6.012  52.909 -10.164  1.00  0.00           H  
ATOM   2575  CD  GLU A 496      -4.176  53.891  -9.792  1.00  0.00           C  
ATOM   2576  OE1 GLU A 496      -2.960  53.720  -9.561  1.00  0.00           O  
ATOM   2577  OE2 GLU A 496      -4.709  54.982 -10.089  1.00  0.00           O  
ATOM   2578  C   GLU A 496      -4.531  49.810  -8.503  1.00  0.00           C  
ATOM   2579  O   GLU A 496      -3.464  49.759  -7.894  1.00  0.00           O  
ATOM   2580  N   TRP A 497      -4.743  49.224  -9.684  1.00  0.00           N  
ATOM   2581  H   TRP A 497      -5.650  49.298 -10.123  1.00  0.00           H  
ATOM   2582  CA  TRP A 497      -3.685  48.557 -10.415  1.00  0.00           C  
ATOM   2583  HA  TRP A 497      -2.859  48.329  -9.741  1.00  0.00           H  
ATOM   2584  CB  TRP A 497      -4.207  47.285 -11.085  1.00  0.00           C  
ATOM   2585  HB1 TRP A 497      -5.061  47.469 -11.736  1.00  0.00           H  
ATOM   2586  HB2 TRP A 497      -3.428  46.936 -11.762  1.00  0.00           H  
ATOM   2587  CG  TRP A 497      -4.350  46.121 -10.158  1.00  0.00           C  
ATOM   2588  CD1 TRP A 497      -5.410  45.985  -9.329  1.00  0.00           C  
ATOM   2589  HD1 TRP A 497      -6.255  46.654  -9.394  1.00  0.00           H  
ATOM   2590  CD2 TRP A 497      -3.440  45.047  -9.775  1.00  0.00           C  
ATOM   2591  NE1 TRP A 497      -5.181  44.987  -8.402  1.00  0.00           N  
ATOM   2592  HE1 TRP A 497      -5.911  44.626  -7.805  1.00  0.00           H  
ATOM   2593  CE2 TRP A 497      -4.000  44.332  -8.685  1.00  0.00           C  
ATOM   2594  CE3 TRP A 497      -2.160  44.620 -10.163  1.00  0.00           C  
ATOM   2595  HE3 TRP A 497      -1.578  45.100 -10.936  1.00  0.00           H  
ATOM   2596  CZ2 TRP A 497      -3.343  43.293  -8.015  1.00  0.00           C  
ATOM   2597  HZ2 TRP A 497      -3.649  42.787  -7.111  1.00  0.00           H  
ATOM   2598  CZ3 TRP A 497      -1.517  43.520  -9.582  1.00  0.00           C  
ATOM   2599  HZ3 TRP A 497      -0.537  43.173  -9.873  1.00  0.00           H  
ATOM   2600  CH2 TRP A 497      -2.082  42.888  -8.467  1.00  0.00           C  
ATOM   2601  HH2 TRP A 497      -1.616  42.039  -7.989  1.00  0.00           H  
ATOM   2602  C   TRP A 497      -3.193  49.421 -11.567  1.00  0.00           C  
ATOM   2603  O   TRP A 497      -3.987  50.089 -12.226  1.00  0.00           O  
ATOM   2604  N   ARG A 498      -1.889  49.393 -11.852  1.00  0.00           N  
ATOM   2605  H   ARG A 498      -1.237  48.998 -11.189  1.00  0.00           H  
ATOM   2606  CA  ARG A 498      -1.216  49.999 -12.984  1.00  0.00           C  
ATOM   2607  HA  ARG A 498      -1.989  50.131 -13.741  1.00  0.00           H  
ATOM   2608  CB  ARG A 498      -0.497  51.326 -12.738  1.00  0.00           C  
ATOM   2609  HB1 ARG A 498       0.280  51.275 -11.975  1.00  0.00           H  
ATOM   2610  HB2 ARG A 498      -0.022  51.712 -13.640  1.00  0.00           H  
ATOM   2611  CG  ARG A 498      -1.437  52.451 -12.303  1.00  0.00           C  
ATOM   2612  HG1 ARG A 498      -2.298  52.549 -12.964  1.00  0.00           H  
ATOM   2613  HG2 ARG A 498      -2.005  52.237 -11.398  1.00  0.00           H  
ATOM   2614  CD  ARG A 498      -0.762  53.822 -12.258  1.00  0.00           C  
ATOM   2615  HD1 ARG A 498       0.176  53.534 -11.782  1.00  0.00           H  
ATOM   2616  HD2 ARG A 498      -0.616  54.253 -13.249  1.00  0.00           H  
ATOM   2617  NE  ARG A 498      -1.577  54.746 -11.469  1.00  0.00           N  
ATOM   2618  HE  ARG A 498      -2.274  54.271 -10.915  1.00  0.00           H  
ATOM   2619  CZ  ARG A 498      -1.666  56.083 -11.431  1.00  0.00           C  
ATOM   2620  NH1 ARG A 498      -0.761  56.851 -12.052  1.00  0.00           N  
ATOM   2621 1HH1 ARG A 498       0.080  56.420 -12.407  1.00  0.00           H  
ATOM   2622 2HH1 ARG A 498      -0.860  57.850 -12.164  1.00  0.00           H  
ATOM   2623  NH2 ARG A 498      -2.610  56.661 -10.675  1.00  0.00           N  
ATOM   2624 1HH2 ARG A 498      -3.348  56.145 -10.217  1.00  0.00           H  
ATOM   2625 2HH2 ARG A 498      -2.718  57.664 -10.635  1.00  0.00           H  
ATOM   2626  C   ARG A 498      -0.281  48.934 -13.540  1.00  0.00           C  
ATOM   2627  O   ARG A 498       0.045  47.955 -12.872  1.00  0.00           O  
ATOM   2628  N   MET A 499       0.130  49.018 -14.807  1.00  0.00           N  
ATOM   2629  H   MET A 499      -0.065  49.924 -15.208  1.00  0.00           H  
ATOM   2630  CA  MET A 499       1.028  48.253 -15.649  1.00  0.00           C  
ATOM   2631  HA  MET A 499       0.757  47.215 -15.455  1.00  0.00           H  
ATOM   2632  CB  MET A 499       0.779  48.632 -17.108  1.00  0.00           C  
ATOM   2633  HB1 MET A 499       0.871  49.713 -17.221  1.00  0.00           H  
ATOM   2634  HB2 MET A 499       1.433  48.089 -17.789  1.00  0.00           H  
ATOM   2635  CG  MET A 499      -0.656  48.294 -17.515  1.00  0.00           C  
ATOM   2636  HG1 MET A 499      -0.822  47.243 -17.753  1.00  0.00           H  
ATOM   2637  HG2 MET A 499      -1.318  48.686 -16.742  1.00  0.00           H  
ATOM   2638  SD  MET A 499      -1.221  49.199 -18.978  1.00  0.00           S  
ATOM   2639  CE  MET A 499      -2.712  48.206 -19.241  1.00  0.00           C  
ATOM   2640  HE1 MET A 499      -3.220  48.008 -18.297  1.00  0.00           H  
ATOM   2641  HE2 MET A 499      -3.400  48.622 -19.976  1.00  0.00           H  
ATOM   2642  HE3 MET A 499      -2.543  47.196 -19.615  1.00  0.00           H  
ATOM   2643  C   MET A 499       2.450  48.580 -15.215  1.00  0.00           C  
ATOM   2644  O   MET A 499       2.806  49.721 -14.928  1.00  0.00           O  
ATOM   2645  N   ILE A 500       3.318  47.567 -15.241  1.00  0.00           N  
ATOM   2646  H   ILE A 500       2.856  46.703 -15.485  1.00  0.00           H  
ATOM   2647  CA  ILE A 500       4.755  47.755 -15.205  1.00  0.00           C  
ATOM   2648  HA  ILE A 500       5.057  48.802 -15.215  1.00  0.00           H  
ATOM   2649  CB  ILE A 500       5.187  47.251 -13.827  1.00  0.00           C  
ATOM   2650  HB  ILE A 500       6.239  47.447 -13.620  1.00  0.00           H  
ATOM   2651  CG1 ILE A 500       5.355  45.745 -13.621  1.00  0.00           C  
ATOM   2652 1HG1 ILE A 500       5.023  45.542 -12.603  1.00  0.00           H  
ATOM   2653 2HG1 ILE A 500       4.738  45.173 -14.314  1.00  0.00           H  
ATOM   2654  CG2 ILE A 500       4.504  47.953 -12.653  1.00  0.00           C  
ATOM   2655 1HG2 ILE A 500       3.489  47.570 -12.548  1.00  0.00           H  
ATOM   2656 2HG2 ILE A 500       4.947  47.714 -11.686  1.00  0.00           H  
ATOM   2657 3HG2 ILE A 500       4.359  49.017 -12.839  1.00  0.00           H  
ATOM   2658  CD  ILE A 500       6.805  45.264 -13.554  1.00  0.00           C  
ATOM   2659  HD1 ILE A 500       7.533  45.629 -14.279  1.00  0.00           H  
ATOM   2660  HD2 ILE A 500       7.166  45.383 -12.532  1.00  0.00           H  
ATOM   2661  HD3 ILE A 500       6.934  44.185 -13.628  1.00  0.00           H  
ATOM   2662  C   ILE A 500       5.421  47.135 -16.425  1.00  0.00           C  
ATOM   2663  O   ILE A 500       4.678  46.596 -17.242  1.00  0.00           O  
ATOM   2664  N   THR A 501       6.754  47.109 -16.499  1.00  0.00           N  
ATOM   2665  H   THR A 501       7.353  47.453 -15.763  1.00  0.00           H  
ATOM   2666  CA  THR A 501       7.468  46.467 -17.584  1.00  0.00           C  
ATOM   2667  HA  THR A 501       6.888  46.757 -18.459  1.00  0.00           H  
ATOM   2668  CB  THR A 501       8.901  46.996 -17.666  1.00  0.00           C  
ATOM   2669  HB  THR A 501       9.381  46.371 -18.419  1.00  0.00           H  
ATOM   2670  OG1 THR A 501       9.521  46.909 -16.403  1.00  0.00           O  
ATOM   2671  HG1 THR A 501       9.539  46.014 -16.101  1.00  0.00           H  
ATOM   2672  CG2 THR A 501       9.056  48.410 -18.228  1.00  0.00           C  
ATOM   2673 1HG2 THR A 501      10.042  48.834 -18.417  1.00  0.00           H  
ATOM   2674 2HG2 THR A 501       8.625  48.382 -19.229  1.00  0.00           H  
ATOM   2675 3HG2 THR A 501       8.586  49.130 -17.558  1.00  0.00           H  
ATOM   2676  C   THR A 501       7.409  44.959 -17.384  1.00  0.00           C  
ATOM   2677  O   THR A 501       7.436  44.379 -16.301  1.00  0.00           O  
ATOM   2678  N   ALA A 502       7.284  44.348 -18.564  1.00  0.00           N  
ATOM   2679  H   ALA A 502       7.331  44.824 -19.453  1.00  0.00           H  
ATOM   2680  CA  ALA A 502       7.128  42.930 -18.819  1.00  0.00           C  
ATOM   2681  HA  ALA A 502       6.502  42.547 -18.013  1.00  0.00           H  
ATOM   2682  CB  ALA A 502       6.477  42.804 -20.196  1.00  0.00           C  
ATOM   2683  HB1 ALA A 502       5.453  43.180 -20.203  1.00  0.00           H  
ATOM   2684  HB2 ALA A 502       7.155  43.189 -20.959  1.00  0.00           H  
ATOM   2685  HB3 ALA A 502       6.356  41.753 -20.459  1.00  0.00           H  
ATOM   2686  C   ALA A 502       8.485  42.240 -18.812  1.00  0.00           C  
ATOM   2687  O   ALA A 502       9.497  42.935 -18.777  1.00  0.00           O  
ATOM   2688  N   MET A 503       8.422  40.907 -18.829  1.00  0.00           N  
ATOM   2689  H   MET A 503       7.477  40.560 -18.905  1.00  0.00           H  
ATOM   2690  CA  MET A 503       9.505  39.944 -18.802  1.00  0.00           C  
ATOM   2691  HA  MET A 503      10.389  40.405 -18.359  1.00  0.00           H  
ATOM   2692  CB  MET A 503       9.090  38.673 -18.061  1.00  0.00           C  
ATOM   2693  HB1 MET A 503       8.193  38.170 -18.425  1.00  0.00           H  
ATOM   2694  HB2 MET A 503       9.840  37.933 -18.338  1.00  0.00           H  
ATOM   2695  CG  MET A 503       8.961  39.077 -16.592  1.00  0.00           C  
ATOM   2696  HG1 MET A 503       9.970  39.327 -16.263  1.00  0.00           H  
ATOM   2697  HG2 MET A 503       8.203  39.857 -16.526  1.00  0.00           H  
ATOM   2698  SD  MET A 503       8.156  37.824 -15.565  1.00  0.00           S  
ATOM   2699  CE  MET A 503       6.522  37.693 -16.333  1.00  0.00           C  
ATOM   2700  HE1 MET A 503       5.859  38.541 -16.167  1.00  0.00           H  
ATOM   2701  HE2 MET A 503       6.571  37.544 -17.411  1.00  0.00           H  
ATOM   2702  HE3 MET A 503       6.053  36.837 -15.847  1.00  0.00           H  
ATOM   2703  C   MET A 503       9.863  39.637 -20.249  1.00  0.00           C  
ATOM   2704  O   MET A 503       9.122  40.044 -21.141  1.00  0.00           O  
ATOM   2705  N   ASN A 504      11.063  39.117 -20.515  1.00  0.00           N  
ATOM   2706  H   ASN A 504      11.670  38.788 -19.778  1.00  0.00           H  
ATOM   2707  CA  ASN A 504      11.734  39.096 -21.799  1.00  0.00           C  
ATOM   2708  HA  ASN A 504      11.388  39.959 -22.367  1.00  0.00           H  
ATOM   2709  CB  ASN A 504      13.228  39.364 -21.616  1.00  0.00           C  
ATOM   2710  HB1 ASN A 504      13.700  38.631 -20.963  1.00  0.00           H  
ATOM   2711  HB2 ASN A 504      13.656  39.095 -22.582  1.00  0.00           H  
ATOM   2712  CG  ASN A 504      13.582  40.774 -21.164  1.00  0.00           C  
ATOM   2713  OD1 ASN A 504      14.057  41.604 -21.936  1.00  0.00           O  
ATOM   2714  ND2 ASN A 504      13.393  41.079 -19.878  1.00  0.00           N  
ATOM   2715 1HD2 ASN A 504      13.108  40.412 -19.176  1.00  0.00           H  
ATOM   2716 2HD2 ASN A 504      13.635  42.013 -19.577  1.00  0.00           H  
ATOM   2717  C   ASN A 504      11.427  37.821 -22.572  1.00  0.00           C  
ATOM   2718  O   ASN A 504      11.699  37.638 -23.757  1.00  0.00           O  
ATOM   2719  N   THR A 505      10.991  36.808 -21.819  1.00  0.00           N  
ATOM   2720  H   THR A 505      10.832  37.054 -20.852  1.00  0.00           H  
ATOM   2721  CA  THR A 505      10.478  35.520 -22.240  1.00  0.00           C  
ATOM   2722  HA  THR A 505      10.372  35.591 -23.322  1.00  0.00           H  
ATOM   2723  CB  THR A 505      11.500  34.417 -21.959  1.00  0.00           C  
ATOM   2724  HB  THR A 505      12.437  34.715 -22.428  1.00  0.00           H  
ATOM   2725  OG1 THR A 505      11.224  33.189 -22.594  1.00  0.00           O  
ATOM   2726  HG1 THR A 505      11.323  33.256 -23.531  1.00  0.00           H  
ATOM   2727  CG2 THR A 505      11.576  33.927 -20.513  1.00  0.00           C  
ATOM   2728 1HG2 THR A 505      12.457  33.318 -20.308  1.00  0.00           H  
ATOM   2729 2HG2 THR A 505      11.580  34.818 -19.886  1.00  0.00           H  
ATOM   2730 3HG2 THR A 505      10.763  33.239 -20.282  1.00  0.00           H  
ATOM   2731  C   THR A 505       9.029  35.346 -21.808  1.00  0.00           C  
ATOM   2732  O   THR A 505       8.479  36.195 -21.111  1.00  0.00           O  
ATOM   2733  N   ILE A 506       8.457  34.175 -22.097  1.00  0.00           N  
ATOM   2734  H   ILE A 506       9.146  33.498 -22.392  1.00  0.00           H  
ATOM   2735  CA  ILE A 506       7.099  33.877 -21.687  1.00  0.00           C  
ATOM   2736  HA  ILE A 506       6.446  34.732 -21.510  1.00  0.00           H  
ATOM   2737  CB  ILE A 506       6.419  33.075 -22.797  1.00  0.00           C  
ATOM   2738  HB  ILE A 506       6.839  32.069 -22.792  1.00  0.00           H  
ATOM   2739  CG1 ILE A 506       6.471  33.690 -24.196  1.00  0.00           C  
ATOM   2740 1HG1 ILE A 506       5.991  34.662 -24.088  1.00  0.00           H  
ATOM   2741 2HG1 ILE A 506       7.514  33.744 -24.510  1.00  0.00           H  
ATOM   2742  CG2 ILE A 506       4.970  32.701 -22.481  1.00  0.00           C  
ATOM   2743 1HG2 ILE A 506       4.758  32.160 -21.559  1.00  0.00           H  
ATOM   2744 2HG2 ILE A 506       4.332  33.577 -22.366  1.00  0.00           H  
ATOM   2745 3HG2 ILE A 506       4.589  31.870 -23.075  1.00  0.00           H  
ATOM   2746  CD  ILE A 506       5.813  32.894 -25.324  1.00  0.00           C  
ATOM   2747  HD1 ILE A 506       6.241  31.892 -25.284  1.00  0.00           H  
ATOM   2748  HD2 ILE A 506       4.734  32.764 -25.240  1.00  0.00           H  
ATOM   2749  HD3 ILE A 506       6.017  33.366 -26.285  1.00  0.00           H  
ATOM   2750  C   ILE A 506       7.217  33.153 -20.354  1.00  0.00           C  
ATOM   2751  O   ILE A 506       7.972  32.203 -20.158  1.00  0.00           O  
ATOM   2752  N   ARG A 507       6.387  33.602 -19.409  1.00  0.00           N  
ATOM   2753  H   ARG A 507       5.613  34.186 -19.691  1.00  0.00           H  
ATOM   2754  CA  ARG A 507       6.490  33.337 -17.989  1.00  0.00           C  
ATOM   2755  HA  ARG A 507       7.061  32.435 -17.772  1.00  0.00           H  
ATOM   2756  CB  ARG A 507       7.017  34.598 -17.303  1.00  0.00           C  
ATOM   2757  HB1 ARG A 507       6.459  35.514 -17.502  1.00  0.00           H  
ATOM   2758  HB2 ARG A 507       7.120  34.407 -16.235  1.00  0.00           H  
ATOM   2759  CG  ARG A 507       8.474  34.901 -17.651  1.00  0.00           C  
ATOM   2760  HG1 ARG A 507       8.584  35.238 -18.682  1.00  0.00           H  
ATOM   2761  HG2 ARG A 507       8.765  35.836 -17.172  1.00  0.00           H  
ATOM   2762  CD  ARG A 507       9.550  33.913 -17.198  1.00  0.00           C  
ATOM   2763  HD1 ARG A 507       9.425  33.683 -16.140  1.00  0.00           H  
ATOM   2764  HD2 ARG A 507       9.496  32.957 -17.718  1.00  0.00           H  
ATOM   2765  NE  ARG A 507      10.879  34.522 -17.242  1.00  0.00           N  
ATOM   2766  HE  ARG A 507      10.853  35.398 -17.742  1.00  0.00           H  
ATOM   2767  CZ  ARG A 507      12.039  33.854 -17.313  1.00  0.00           C  
ATOM   2768  NH1 ARG A 507      12.103  32.530 -17.112  1.00  0.00           N  
ATOM   2769 1HH1 ARG A 507      11.297  31.954 -16.914  1.00  0.00           H  
ATOM   2770 2HH1 ARG A 507      12.983  32.060 -17.266  1.00  0.00           H  
ATOM   2771  NH2 ARG A 507      13.194  34.492 -17.545  1.00  0.00           N  
ATOM   2772 1HH2 ARG A 507      13.082  35.486 -17.688  1.00  0.00           H  
ATOM   2773 2HH2 ARG A 507      14.024  34.035 -17.894  1.00  0.00           H  
ATOM   2774  C   ARG A 507       5.093  32.889 -17.581  1.00  0.00           C  
ATOM   2775  O   ARG A 507       4.342  33.466 -16.798  1.00  0.00           O  
ATOM   2776  N   SER A 508       4.738  31.724 -18.128  1.00  0.00           N  
ATOM   2777  H   SER A 508       5.419  31.377 -18.789  1.00  0.00           H  
ATOM   2778  CA  SER A 508       3.538  30.945 -17.902  1.00  0.00           C  
ATOM   2779  HA  SER A 508       2.856  31.396 -17.182  1.00  0.00           H  
ATOM   2780  CB  SER A 508       2.871  30.867 -19.276  1.00  0.00           C  
ATOM   2781  HB1 SER A 508       2.458  31.864 -19.429  1.00  0.00           H  
ATOM   2782  HB2 SER A 508       3.592  30.675 -20.070  1.00  0.00           H  
ATOM   2783  OG  SER A 508       1.839  29.910 -19.364  1.00  0.00           O  
ATOM   2784  HG  SER A 508       1.440  29.890 -18.508  1.00  0.00           H  
ATOM   2785  C   SER A 508       4.060  29.615 -17.377  1.00  0.00           C  
ATOM   2786  O   SER A 508       4.815  28.926 -18.058  1.00  0.00           O  
ATOM   2787  N   GLY A 509       3.814  29.381 -16.086  1.00  0.00           N  
ATOM   2788  H   GLY A 509       3.149  29.992 -15.634  1.00  0.00           H  
ATOM   2789  CA  GLY A 509       4.237  28.302 -15.216  1.00  0.00           C  
ATOM   2790  HA1 GLY A 509       3.457  28.277 -14.455  1.00  0.00           H  
ATOM   2791  HA2 GLY A 509       4.268  27.454 -15.901  1.00  0.00           H  
ATOM   2792  C   GLY A 509       5.576  28.532 -14.530  1.00  0.00           C  
ATOM   2793  O   GLY A 509       6.160  27.568 -14.041  1.00  0.00           O  
ATOM   2794  N   ALA A 510       6.051  29.777 -14.619  1.00  0.00           N  
ATOM   2795  H   ALA A 510       5.307  30.395 -14.910  1.00  0.00           H  
ATOM   2796  CA  ALA A 510       7.190  30.316 -13.903  1.00  0.00           C  
ATOM   2797  HA  ALA A 510       7.976  29.561 -13.866  1.00  0.00           H  
ATOM   2798  CB  ALA A 510       7.744  31.562 -14.594  1.00  0.00           C  
ATOM   2799  HB1 ALA A 510       8.565  31.981 -14.011  1.00  0.00           H  
ATOM   2800  HB2 ALA A 510       8.077  31.248 -15.583  1.00  0.00           H  
ATOM   2801  HB3 ALA A 510       7.010  32.365 -14.669  1.00  0.00           H  
ATOM   2802  C   ALA A 510       6.715  30.700 -12.509  1.00  0.00           C  
ATOM   2803  O   ALA A 510       5.540  30.857 -12.187  1.00  0.00           O  
ATOM   2804  N   GLY A 511       7.658  30.819 -11.571  1.00  0.00           N  
ATOM   2805  H   GLY A 511       8.633  30.930 -11.810  1.00  0.00           H  
ATOM   2806  CA  GLY A 511       7.446  31.212 -10.193  1.00  0.00           C  
ATOM   2807  HA1 GLY A 511       6.375  31.239  -9.992  1.00  0.00           H  
ATOM   2808  HA2 GLY A 511       7.771  30.499  -9.435  1.00  0.00           H  
ATOM   2809  C   GLY A 511       8.124  32.573 -10.125  1.00  0.00           C  
ATOM   2810  O   GLY A 511       9.039  32.887 -10.884  1.00  0.00           O  
ATOM   2811  N   VAL A 512       7.645  33.409  -9.202  1.00  0.00           N  
ATOM   2812  H   VAL A 512       6.862  32.997  -8.715  1.00  0.00           H  
ATOM   2813  CA  VAL A 512       7.970  34.791  -8.912  1.00  0.00           C  
ATOM   2814  HA  VAL A 512       8.846  35.063  -9.500  1.00  0.00           H  
ATOM   2815  CB  VAL A 512       6.920  35.775  -9.429  1.00  0.00           C  
ATOM   2816  HB  VAL A 512       6.033  35.749  -8.795  1.00  0.00           H  
ATOM   2817  CG1 VAL A 512       7.368  37.223  -9.228  1.00  0.00           C  
ATOM   2818 1HG1 VAL A 512       6.816  38.025  -9.717  1.00  0.00           H  
ATOM   2819 2HG1 VAL A 512       7.363  37.384  -8.150  1.00  0.00           H  
ATOM   2820 3HG1 VAL A 512       8.408  37.299  -9.545  1.00  0.00           H  
ATOM   2821  CG2 VAL A 512       6.637  35.546 -10.914  1.00  0.00           C  
ATOM   2822 1HG2 VAL A 512       6.353  34.501 -11.038  1.00  0.00           H  
ATOM   2823 2HG2 VAL A 512       5.813  36.119 -11.340  1.00  0.00           H  
ATOM   2824 3HG2 VAL A 512       7.505  35.831 -11.508  1.00  0.00           H  
ATOM   2825  C   VAL A 512       8.282  34.890  -7.425  1.00  0.00           C  
ATOM   2826  O   VAL A 512       7.468  34.440  -6.622  1.00  0.00           O  
ATOM   2827  N   CYS A 513       9.448  35.420  -7.046  1.00  0.00           N  
ATOM   2828  H   CYS A 513      10.120  35.810  -7.691  1.00  0.00           H  
ATOM   2829  CA  CYS A 513       9.868  35.675  -5.683  1.00  0.00           C  
ATOM   2830  HA  CYS A 513       8.991  35.718  -5.037  1.00  0.00           H  
ATOM   2831  CB  CYS A 513      10.641  34.473  -5.140  1.00  0.00           C  
ATOM   2832  HB1 CYS A 513      10.877  34.524  -4.077  1.00  0.00           H  
ATOM   2833  HB2 CYS A 513      10.023  33.577  -5.195  1.00  0.00           H  
ATOM   2834  SG  CYS A 513      12.202  34.203  -6.017  1.00  0.00           S  
ATOM   2835  HG  CYS A 513      12.053  35.048  -7.041  1.00  0.00           H  
ATOM   2836  C   CYS A 513      10.520  37.030  -5.447  1.00  0.00           C  
ATOM   2837  O   CYS A 513      10.690  37.761  -6.421  1.00  0.00           O  
ATOM   2838  N   VAL A 514      10.788  37.432  -4.203  1.00  0.00           N  
ATOM   2839  H   VAL A 514      10.413  36.862  -3.457  1.00  0.00           H  
ATOM   2840  CA  VAL A 514      11.389  38.688  -3.802  1.00  0.00           C  
ATOM   2841  HA  VAL A 514      11.907  39.120  -4.657  1.00  0.00           H  
ATOM   2842  CB  VAL A 514      10.336  39.699  -3.346  1.00  0.00           C  
ATOM   2843  HB  VAL A 514       9.956  40.237  -4.215  1.00  0.00           H  
ATOM   2844  CG1 VAL A 514       9.107  39.212  -2.578  1.00  0.00           C  
ATOM   2845 1HG1 VAL A 514       8.448  40.040  -2.313  1.00  0.00           H  
ATOM   2846 2HG1 VAL A 514       8.617  38.507  -3.250  1.00  0.00           H  
ATOM   2847 3HG1 VAL A 514       9.375  38.719  -1.645  1.00  0.00           H  
ATOM   2848  CG2 VAL A 514      10.894  40.903  -2.586  1.00  0.00           C  
ATOM   2849 1HG2 VAL A 514      11.955  41.027  -2.800  1.00  0.00           H  
ATOM   2850 2HG2 VAL A 514      10.312  41.750  -2.947  1.00  0.00           H  
ATOM   2851 3HG2 VAL A 514      10.861  40.716  -1.512  1.00  0.00           H  
ATOM   2852  C   VAL A 514      12.417  38.337  -2.736  1.00  0.00           C  
ATOM   2853  O   VAL A 514      12.205  37.436  -1.926  1.00  0.00           O  
ATOM   2854  N   LEU A 515      13.542  39.054  -2.776  1.00  0.00           N  
ATOM   2855  H   LEU A 515      13.552  39.701  -3.552  1.00  0.00           H  
ATOM   2856  CA  LEU A 515      14.776  39.229  -2.037  1.00  0.00           C  
ATOM   2857  HA  LEU A 515      14.841  38.646  -1.118  1.00  0.00           H  
ATOM   2858  CB  LEU A 515      15.892  38.748  -2.965  1.00  0.00           C  
ATOM   2859  HB1 LEU A 515      15.722  39.216  -3.935  1.00  0.00           H  
ATOM   2860  HB2 LEU A 515      16.919  39.088  -2.824  1.00  0.00           H  
ATOM   2861  CG  LEU A 515      15.865  37.266  -3.339  1.00  0.00           C  
ATOM   2862  HG  LEU A 515      14.885  36.790  -3.360  1.00  0.00           H  
ATOM   2863  CD1 LEU A 515      16.413  37.140  -4.761  1.00  0.00           C  
ATOM   2864 1HD1 LEU A 515      16.496  36.082  -5.010  1.00  0.00           H  
ATOM   2865 2HD1 LEU A 515      15.703  37.674  -5.392  1.00  0.00           H  
ATOM   2866 3HD1 LEU A 515      17.399  37.582  -4.906  1.00  0.00           H  
ATOM   2867  CD2 LEU A 515      16.716  36.423  -2.388  1.00  0.00           C  
ATOM   2868 1HD2 LEU A 515      16.189  36.236  -1.452  1.00  0.00           H  
ATOM   2869 2HD2 LEU A 515      16.869  35.473  -2.900  1.00  0.00           H  
ATOM   2870 3HD2 LEU A 515      17.646  36.965  -2.216  1.00  0.00           H  
ATOM   2871  C   LEU A 515      14.932  40.682  -1.610  1.00  0.00           C  
ATOM   2872  O   LEU A 515      14.077  41.520  -1.888  1.00  0.00           O  
ATOM   2873  N   HIS A 516      16.029  41.141  -1.003  1.00  0.00           N  
ATOM   2874  H   HIS A 516      16.487  40.375  -0.531  1.00  0.00           H  
ATOM   2875  CA  HIS A 516      16.295  42.521  -0.649  1.00  0.00           C  
ATOM   2876  HA  HIS A 516      15.408  42.868  -0.120  1.00  0.00           H  
ATOM   2877  CB  HIS A 516      17.405  42.636   0.397  1.00  0.00           C  
ATOM   2878  HB1 HIS A 516      17.266  41.912   1.200  1.00  0.00           H  
ATOM   2879  HB2 HIS A 516      18.387  42.364   0.009  1.00  0.00           H  
ATOM   2880  CG  HIS A 516      17.674  44.065   0.780  1.00  0.00           C  
ATOM   2881  ND1 HIS A 516      16.583  44.887   1.062  1.00  0.00           N  
ATOM   2882  CD2 HIS A 516      18.821  44.800   0.641  1.00  0.00           C  
ATOM   2883  HD2 HIS A 516      19.811  44.527   0.305  1.00  0.00           H  
ATOM   2884  CE1 HIS A 516      17.126  46.094   1.234  1.00  0.00           C  
ATOM   2885  HE1 HIS A 516      16.621  47.018   1.474  1.00  0.00           H  
ATOM   2886  NE2 HIS A 516      18.450  46.077   1.015  1.00  0.00           N  
ATOM   2887  HE2 HIS A 516      19.099  46.848   1.089  1.00  0.00           H  
ATOM   2888  C   HIS A 516      16.624  43.395  -1.851  1.00  0.00           C  
ATOM   2889  O   HIS A 516      17.674  43.196  -2.458  1.00  0.00           O  
ATOM   2890  N   ASN A 517      15.701  44.280  -2.233  1.00  0.00           N  
ATOM   2891  H   ASN A 517      14.771  44.191  -1.848  1.00  0.00           H  
ATOM   2892  CA  ASN A 517      15.878  45.281  -3.266  1.00  0.00           C  
ATOM   2893  HA  ASN A 517      15.055  45.955  -3.031  1.00  0.00           H  
ATOM   2894  CB  ASN A 517      17.164  46.108  -3.230  1.00  0.00           C  
ATOM   2895  HB1 ASN A 517      17.824  45.791  -2.423  1.00  0.00           H  
ATOM   2896  HB2 ASN A 517      17.695  45.862  -4.150  1.00  0.00           H  
ATOM   2897  CG  ASN A 517      16.999  47.606  -3.023  1.00  0.00           C  
ATOM   2898  OD1 ASN A 517      16.676  48.118  -1.954  1.00  0.00           O  
ATOM   2899  ND2 ASN A 517      17.068  48.364  -4.120  1.00  0.00           N  
ATOM   2900 1HD2 ASN A 517      17.449  47.958  -4.963  1.00  0.00           H  
ATOM   2901 2HD2 ASN A 517      16.997  49.371  -4.072  1.00  0.00           H  
ATOM   2902  C   ASN A 517      15.469  44.773  -4.641  1.00  0.00           C  
ATOM   2903  O   ASN A 517      15.465  45.558  -5.586  1.00  0.00           O  
ATOM   2904  N   CYS A 518      15.148  43.495  -4.855  1.00  0.00           N  
ATOM   2905  H   CYS A 518      15.181  42.861  -4.069  1.00  0.00           H  
ATOM   2906  CA  CYS A 518      14.903  42.883  -6.146  1.00  0.00           C  
ATOM   2907  HA  CYS A 518      14.442  43.698  -6.704  1.00  0.00           H  
ATOM   2908  CB  CYS A 518      16.168  42.457  -6.892  1.00  0.00           C  
ATOM   2909  HB1 CYS A 518      15.924  41.898  -7.795  1.00  0.00           H  
ATOM   2910  HB2 CYS A 518      16.716  43.355  -7.177  1.00  0.00           H  
ATOM   2911  SG  CYS A 518      17.292  41.428  -5.914  1.00  0.00           S  
ATOM   2912  HG  CYS A 518      17.310  42.270  -4.877  1.00  0.00           H  
ATOM   2913  C   CYS A 518      13.811  41.832  -6.007  1.00  0.00           C  
ATOM   2914  O   CYS A 518      13.577  41.296  -4.927  1.00  0.00           O  
ATOM   2915  N   ILE A 519      13.209  41.532  -7.160  1.00  0.00           N  
ATOM   2916  H   ILE A 519      13.552  41.945  -8.016  1.00  0.00           H  
ATOM   2917  CA  ILE A 519      12.330  40.420  -7.461  1.00  0.00           C  
ATOM   2918  HA  ILE A 519      12.138  39.827  -6.566  1.00  0.00           H  
ATOM   2919  CB  ILE A 519      11.034  41.074  -7.943  1.00  0.00           C  
ATOM   2920  HB  ILE A 519      11.376  41.671  -8.788  1.00  0.00           H  
ATOM   2921  CG1 ILE A 519      10.378  41.905  -6.840  1.00  0.00           C  
ATOM   2922 1HG1 ILE A 519      10.051  41.205  -6.072  1.00  0.00           H  
ATOM   2923 2HG1 ILE A 519      11.110  42.577  -6.391  1.00  0.00           H  
ATOM   2924  CG2 ILE A 519      10.020  40.055  -8.463  1.00  0.00           C  
ATOM   2925 1HG2 ILE A 519       9.527  39.491  -7.672  1.00  0.00           H  
ATOM   2926 2HG2 ILE A 519       9.215  40.492  -9.055  1.00  0.00           H  
ATOM   2927 3HG2 ILE A 519      10.460  39.387  -9.204  1.00  0.00           H  
ATOM   2928  CD  ILE A 519       9.123  42.711  -7.177  1.00  0.00           C  
ATOM   2929  HD1 ILE A 519       8.813  43.258  -6.287  1.00  0.00           H  
ATOM   2930  HD2 ILE A 519       9.300  43.423  -7.984  1.00  0.00           H  
ATOM   2931  HD3 ILE A 519       8.277  42.055  -7.383  1.00  0.00           H  
ATOM   2932  C   ILE A 519      13.072  39.598  -8.505  1.00  0.00           C  
ATOM   2933  O   ILE A 519      13.801  40.125  -9.342  1.00  0.00           O  
ATOM   2934  N   TYR A 520      13.005  38.268  -8.402  1.00  0.00           N  
ATOM   2935  H   TYR A 520      12.376  37.806  -7.761  1.00  0.00           H  
ATOM   2936  CA  TYR A 520      13.507  37.186  -9.225  1.00  0.00           C  
ATOM   2937  HA  TYR A 520      14.087  37.493 -10.095  1.00  0.00           H  
ATOM   2938  CB  TYR A 520      14.424  36.297  -8.383  1.00  0.00           C  
ATOM   2939  HB1 TYR A 520      14.261  36.280  -7.306  1.00  0.00           H  
ATOM   2940  HB2 TYR A 520      14.322  35.284  -8.772  1.00  0.00           H  
ATOM   2941  CG  TYR A 520      15.918  36.492  -8.489  1.00  0.00           C  
ATOM   2942  CD1 TYR A 520      16.473  37.730  -8.146  1.00  0.00           C  
ATOM   2943  HD1 TYR A 520      15.958  38.606  -7.779  1.00  0.00           H  
ATOM   2944  CD2 TYR A 520      16.789  35.451  -8.834  1.00  0.00           C  
ATOM   2945  HD2 TYR A 520      16.451  34.458  -9.094  1.00  0.00           H  
ATOM   2946  CE1 TYR A 520      17.855  37.952  -8.161  1.00  0.00           C  
ATOM   2947  HE1 TYR A 520      18.333  38.849  -7.795  1.00  0.00           H  
ATOM   2948  CE2 TYR A 520      18.136  35.761  -9.056  1.00  0.00           C  
ATOM   2949  HE2 TYR A 520      18.786  34.959  -9.371  1.00  0.00           H  
ATOM   2950  CZ  TYR A 520      18.721  36.968  -8.653  1.00  0.00           C  
ATOM   2951  OH  TYR A 520      20.074  37.084  -8.779  1.00  0.00           O  
ATOM   2952  HH  TYR A 520      20.424  37.571  -8.049  1.00  0.00           H  
ATOM   2953  C   TYR A 520      12.286  36.420  -9.715  1.00  0.00           C  
ATOM   2954  O   TYR A 520      11.509  35.959  -8.882  1.00  0.00           O  
ATOM   2955  N   ALA A 521      12.045  36.295 -11.022  1.00  0.00           N  
ATOM   2956  H   ALA A 521      12.753  36.590 -11.679  1.00  0.00           H  
ATOM   2957  CA  ALA A 521      11.137  35.404 -11.717  1.00  0.00           C  
ATOM   2958  HA  ALA A 521      10.577  34.927 -10.912  1.00  0.00           H  
ATOM   2959  CB  ALA A 521      10.173  36.061 -12.705  1.00  0.00           C  
ATOM   2960  HB1 ALA A 521       9.389  36.743 -12.374  1.00  0.00           H  
ATOM   2961  HB2 ALA A 521      10.640  36.701 -13.454  1.00  0.00           H  
ATOM   2962  HB3 ALA A 521       9.564  35.287 -13.171  1.00  0.00           H  
ATOM   2963  C   ALA A 521      11.941  34.285 -12.362  1.00  0.00           C  
ATOM   2964  O   ALA A 521      12.915  34.635 -13.026  1.00  0.00           O  
ATOM   2965  N   ALA A 522      11.535  33.022 -12.210  1.00  0.00           N  
ATOM   2966  H   ALA A 522      10.594  32.880 -11.872  1.00  0.00           H  
ATOM   2967  CA  ALA A 522      12.261  31.845 -12.642  1.00  0.00           C  
ATOM   2968  HA  ALA A 522      13.005  31.993 -13.425  1.00  0.00           H  
ATOM   2969  CB  ALA A 522      12.979  31.333 -11.393  1.00  0.00           C  
ATOM   2970  HB1 ALA A 522      13.521  30.399 -11.547  1.00  0.00           H  
ATOM   2971  HB2 ALA A 522      13.754  32.027 -11.067  1.00  0.00           H  
ATOM   2972  HB3 ALA A 522      12.243  31.243 -10.594  1.00  0.00           H  
ATOM   2973  C   ALA A 522      11.316  30.783 -13.189  1.00  0.00           C  
ATOM   2974  O   ALA A 522      10.352  30.378 -12.543  1.00  0.00           O  
ATOM   2975  N   GLY A 523      11.692  30.220 -14.340  1.00  0.00           N  
ATOM   2976  H   GLY A 523      12.410  30.701 -14.863  1.00  0.00           H  
ATOM   2977  CA  GLY A 523      11.168  29.047 -15.010  1.00  0.00           C  
ATOM   2978  HA1 GLY A 523      11.987  28.336 -15.117  1.00  0.00           H  
ATOM   2979  HA2 GLY A 523      10.533  28.546 -14.280  1.00  0.00           H  
ATOM   2980  C   GLY A 523      10.307  29.448 -16.199  1.00  0.00           C  
ATOM   2981  O   GLY A 523      10.378  30.538 -16.763  1.00  0.00           O  
ATOM   2982  N   GLY A 524       9.490  28.463 -16.579  1.00  0.00           N  
ATOM   2983  H   GLY A 524       9.668  27.492 -16.363  1.00  0.00           H  
ATOM   2984  CA  GLY A 524       8.450  28.710 -17.557  1.00  0.00           C  
ATOM   2985  HA1 GLY A 524       7.472  28.751 -17.076  1.00  0.00           H  
ATOM   2986  HA2 GLY A 524       8.536  29.618 -18.154  1.00  0.00           H  
ATOM   2987  C   GLY A 524       8.438  27.660 -18.659  1.00  0.00           C  
ATOM   2988  O   GLY A 524       9.051  26.596 -18.633  1.00  0.00           O  
ATOM   2989  N   TYR A 525       7.549  27.984 -19.601  1.00  0.00           N  
ATOM   2990  H   TYR A 525       7.106  28.888 -19.518  1.00  0.00           H  
ATOM   2991  CA  TYR A 525       7.128  27.233 -20.767  1.00  0.00           C  
ATOM   2992  HA  TYR A 525       7.886  26.518 -21.085  1.00  0.00           H  
ATOM   2993  CB  TYR A 525       5.820  26.519 -20.426  1.00  0.00           C  
ATOM   2994  HB1 TYR A 525       6.084  25.811 -19.640  1.00  0.00           H  
ATOM   2995  HB2 TYR A 525       5.154  27.278 -20.014  1.00  0.00           H  
ATOM   2996  CG  TYR A 525       5.168  25.762 -21.558  1.00  0.00           C  
ATOM   2997  CD1 TYR A 525       5.737  24.547 -21.957  1.00  0.00           C  
ATOM   2998  HD1 TYR A 525       6.674  24.175 -21.570  1.00  0.00           H  
ATOM   2999  CD2 TYR A 525       3.932  26.122 -22.109  1.00  0.00           C  
ATOM   3000  HD2 TYR A 525       3.313  26.881 -21.653  1.00  0.00           H  
ATOM   3001  CE1 TYR A 525       5.024  23.587 -22.687  1.00  0.00           C  
ATOM   3002  HE1 TYR A 525       5.510  22.684 -23.023  1.00  0.00           H  
ATOM   3003  CE2 TYR A 525       3.231  25.235 -22.935  1.00  0.00           C  
ATOM   3004  HE2 TYR A 525       2.283  25.553 -23.342  1.00  0.00           H  
ATOM   3005  CZ  TYR A 525       3.785  23.979 -23.208  1.00  0.00           C  
ATOM   3006  OH  TYR A 525       3.070  23.213 -24.081  1.00  0.00           O  
ATOM   3007  HH  TYR A 525       3.528  22.441 -24.377  1.00  0.00           H  
ATOM   3008  C   TYR A 525       6.918  28.206 -21.919  1.00  0.00           C  
ATOM   3009  O   TYR A 525       6.304  29.251 -21.717  1.00  0.00           O  
ATOM   3010  N   ASP A 526       7.460  27.846 -23.084  1.00  0.00           N  
ATOM   3011  H   ASP A 526       8.068  27.039 -23.103  1.00  0.00           H  
ATOM   3012  CA  ASP A 526       7.542  28.683 -24.264  1.00  0.00           C  
ATOM   3013  HA  ASP A 526       7.571  29.721 -23.932  1.00  0.00           H  
ATOM   3014  CB  ASP A 526       8.733  28.297 -25.142  1.00  0.00           C  
ATOM   3015  HB1 ASP A 526       9.051  29.288 -25.464  1.00  0.00           H  
ATOM   3016  HB2 ASP A 526       9.587  27.988 -24.538  1.00  0.00           H  
ATOM   3017  CG  ASP A 526       8.631  27.518 -26.445  1.00  0.00           C  
ATOM   3018  OD1 ASP A 526       7.997  26.442 -26.396  1.00  0.00           O  
ATOM   3019  OD2 ASP A 526       9.262  27.924 -27.445  1.00  0.00           O  
ATOM   3020  C   ASP A 526       6.291  28.624 -25.128  1.00  0.00           C  
ATOM   3021  O   ASP A 526       6.044  29.517 -25.935  1.00  0.00           O  
ATOM   3022  N   GLY A 527       5.527  27.546 -24.933  1.00  0.00           N  
ATOM   3023  H   GLY A 527       5.856  26.834 -24.297  1.00  0.00           H  
ATOM   3024  CA  GLY A 527       4.383  27.059 -25.677  1.00  0.00           C  
ATOM   3025  HA1 GLY A 527       3.531  27.177 -25.008  1.00  0.00           H  
ATOM   3026  HA2 GLY A 527       4.222  27.749 -26.505  1.00  0.00           H  
ATOM   3027  C   GLY A 527       4.544  25.625 -26.160  1.00  0.00           C  
ATOM   3028  O   GLY A 527       3.506  25.007 -26.387  1.00  0.00           O  
ATOM   3029  N   GLN A 528       5.729  25.010 -26.165  1.00  0.00           N  
ATOM   3030  H   GLN A 528       6.584  25.544 -26.091  1.00  0.00           H  
ATOM   3031  CA  GLN A 528       5.900  23.605 -26.475  1.00  0.00           C  
ATOM   3032  HA  GLN A 528       5.000  23.081 -26.153  1.00  0.00           H  
ATOM   3033  CB  GLN A 528       6.263  23.446 -27.952  1.00  0.00           C  
ATOM   3034  HB1 GLN A 528       5.714  24.198 -28.519  1.00  0.00           H  
ATOM   3035  HB2 GLN A 528       7.303  23.711 -28.141  1.00  0.00           H  
ATOM   3036  CG  GLN A 528       5.946  22.064 -28.525  1.00  0.00           C  
ATOM   3037  HG1 GLN A 528       6.510  22.036 -29.457  1.00  0.00           H  
ATOM   3038  HG2 GLN A 528       6.428  21.307 -27.906  1.00  0.00           H  
ATOM   3039  CD  GLN A 528       4.463  21.783 -28.720  1.00  0.00           C  
ATOM   3040  OE1 GLN A 528       4.120  20.828 -29.414  1.00  0.00           O  
ATOM   3041  NE2 GLN A 528       3.486  22.543 -28.220  1.00  0.00           N  
ATOM   3042 1HE2 GLN A 528       3.643  23.495 -27.921  1.00  0.00           H  
ATOM   3043 2HE2 GLN A 528       2.516  22.279 -28.326  1.00  0.00           H  
ATOM   3044  C   GLN A 528       7.022  22.957 -25.676  1.00  0.00           C  
ATOM   3045  O   GLN A 528       6.941  21.777 -25.341  1.00  0.00           O  
ATOM   3046  N   ASP A 529       8.014  23.800 -25.382  1.00  0.00           N  
ATOM   3047  H   ASP A 529       7.999  24.770 -25.664  1.00  0.00           H  
ATOM   3048  CA  ASP A 529       9.207  23.473 -24.626  1.00  0.00           C  
ATOM   3049  HA  ASP A 529       9.118  22.453 -24.255  1.00  0.00           H  
ATOM   3050  CB  ASP A 529      10.523  23.763 -25.348  1.00  0.00           C  
ATOM   3051  HB1 ASP A 529      10.383  23.887 -26.422  1.00  0.00           H  
ATOM   3052  HB2 ASP A 529      10.937  24.758 -25.177  1.00  0.00           H  
ATOM   3053  CG  ASP A 529      11.633  22.747 -25.119  1.00  0.00           C  
ATOM   3054  OD1 ASP A 529      11.497  21.947 -24.168  1.00  0.00           O  
ATOM   3055  OD2 ASP A 529      12.761  22.772 -25.656  1.00  0.00           O  
ATOM   3056  C   ASP A 529       9.236  24.242 -23.313  1.00  0.00           C  
ATOM   3057  O   ASP A 529       8.670  25.322 -23.156  1.00  0.00           O  
ATOM   3058  N   GLN A 530      10.047  23.675 -22.417  1.00  0.00           N  
ATOM   3059  H   GLN A 530      10.582  22.877 -22.730  1.00  0.00           H  
ATOM   3060  CA  GLN A 530      10.207  24.280 -21.110  1.00  0.00           C  
ATOM   3061  HA  GLN A 530       9.322  24.829 -20.787  1.00  0.00           H  
ATOM   3062  CB  GLN A 530      10.441  23.196 -20.058  1.00  0.00           C  
ATOM   3063  HB1 GLN A 530      10.893  22.291 -20.463  1.00  0.00           H  
ATOM   3064  HB2 GLN A 530      11.110  23.553 -19.275  1.00  0.00           H  
ATOM   3065  CG  GLN A 530       9.109  22.983 -19.337  1.00  0.00           C  
ATOM   3066  HG1 GLN A 530       9.329  22.455 -18.409  1.00  0.00           H  
ATOM   3067  HG2 GLN A 530       8.809  23.953 -18.940  1.00  0.00           H  
ATOM   3068  CD  GLN A 530       7.983  22.225 -20.025  1.00  0.00           C  
ATOM   3069  OE1 GLN A 530       8.181  21.557 -21.037  1.00  0.00           O  
ATOM   3070  NE2 GLN A 530       6.761  22.238 -19.486  1.00  0.00           N  
ATOM   3071 1HE2 GLN A 530       6.578  22.690 -18.602  1.00  0.00           H  
ATOM   3072 2HE2 GLN A 530       6.029  21.745 -19.977  1.00  0.00           H  
ATOM   3073  C   GLN A 530      11.383  25.247 -21.120  1.00  0.00           C  
ATOM   3074  O   GLN A 530      12.388  25.067 -21.804  1.00  0.00           O  
ATOM   3075  N   LEU A 531      11.244  26.302 -20.314  1.00  0.00           N  
ATOM   3076  H   LEU A 531      10.467  26.195 -19.678  1.00  0.00           H  
ATOM   3077  CA  LEU A 531      12.242  27.324 -20.068  1.00  0.00           C  
ATOM   3078  HA  LEU A 531      13.154  27.231 -20.657  1.00  0.00           H  
ATOM   3079  CB  LEU A 531      11.599  28.690 -20.308  1.00  0.00           C  
ATOM   3080  HB1 LEU A 531      10.891  28.982 -19.533  1.00  0.00           H  
ATOM   3081  HB2 LEU A 531      12.332  29.496 -20.275  1.00  0.00           H  
ATOM   3082  CG  LEU A 531      10.893  28.852 -21.654  1.00  0.00           C  
ATOM   3083  HG  LEU A 531      10.324  27.931 -21.782  1.00  0.00           H  
ATOM   3084  CD1 LEU A 531       9.928  30.038 -21.648  1.00  0.00           C  
ATOM   3085 1HD1 LEU A 531      10.548  30.876 -21.328  1.00  0.00           H  
ATOM   3086 2HD1 LEU A 531       9.518  30.254 -22.635  1.00  0.00           H  
ATOM   3087 3HD1 LEU A 531       9.101  29.991 -20.940  1.00  0.00           H  
ATOM   3088  CD2 LEU A 531      11.826  28.921 -22.864  1.00  0.00           C  
ATOM   3089 1HD2 LEU A 531      12.371  29.864 -22.838  1.00  0.00           H  
ATOM   3090 2HD2 LEU A 531      12.522  28.083 -22.903  1.00  0.00           H  
ATOM   3091 3HD2 LEU A 531      11.322  28.937 -23.831  1.00  0.00           H  
ATOM   3092  C   LEU A 531      12.896  27.175 -18.701  1.00  0.00           C  
ATOM   3093  O   LEU A 531      12.434  26.516 -17.772  1.00  0.00           O  
ATOM   3094  N   ASN A 532      14.128  27.659 -18.529  1.00  0.00           N  
ATOM   3095  H   ASN A 532      14.494  28.110 -19.356  1.00  0.00           H  
ATOM   3096  CA  ASN A 532      15.002  27.561 -17.378  1.00  0.00           C  
ATOM   3097  HA  ASN A 532      14.245  27.418 -16.606  1.00  0.00           H  
ATOM   3098  CB  ASN A 532      15.763  26.236 -17.340  1.00  0.00           C  
ATOM   3099  HB1 ASN A 532      16.391  26.247 -16.449  1.00  0.00           H  
ATOM   3100  HB2 ASN A 532      15.005  25.467 -17.187  1.00  0.00           H  
ATOM   3101  CG  ASN A 532      16.532  25.901 -18.610  1.00  0.00           C  
ATOM   3102  OD1 ASN A 532      16.067  25.230 -19.528  1.00  0.00           O  
ATOM   3103  ND2 ASN A 532      17.840  26.166 -18.572  1.00  0.00           N  
ATOM   3104 1HD2 ASN A 532      18.372  26.507 -17.784  1.00  0.00           H  
ATOM   3105 2HD2 ASN A 532      18.360  26.082 -19.434  1.00  0.00           H  
ATOM   3106  C   ASN A 532      15.878  28.763 -17.054  1.00  0.00           C  
ATOM   3107  O   ASN A 532      16.688  28.745 -16.130  1.00  0.00           O  
ATOM   3108  N   SER A 533      15.555  29.855 -17.752  1.00  0.00           N  
ATOM   3109  H   SER A 533      14.803  29.827 -18.425  1.00  0.00           H  
ATOM   3110  CA  SER A 533      16.113  31.169 -17.506  1.00  0.00           C  
ATOM   3111  HA  SER A 533      17.197  31.126 -17.406  1.00  0.00           H  
ATOM   3112  CB  SER A 533      15.689  31.934 -18.760  1.00  0.00           C  
ATOM   3113  HB1 SER A 533      16.063  32.957 -18.716  1.00  0.00           H  
ATOM   3114  HB2 SER A 533      16.207  31.520 -19.625  1.00  0.00           H  
ATOM   3115  OG  SER A 533      14.294  31.974 -18.958  1.00  0.00           O  
ATOM   3116  HG  SER A 533      14.152  31.854 -19.885  1.00  0.00           H  
ATOM   3117  C   SER A 533      15.527  31.857 -16.281  1.00  0.00           C  
ATOM   3118  O   SER A 533      14.392  31.570 -15.906  1.00  0.00           O  
ATOM   3119  N   VAL A 534      16.304  32.776 -15.704  1.00  0.00           N  
ATOM   3120  H   VAL A 534      17.231  32.972 -16.053  1.00  0.00           H  
ATOM   3121  CA  VAL A 534      15.840  33.525 -14.553  1.00  0.00           C  
ATOM   3122  HA  VAL A 534      14.788  33.304 -14.368  1.00  0.00           H  
ATOM   3123  CB  VAL A 534      16.623  33.171 -13.289  1.00  0.00           C  
ATOM   3124  HB  VAL A 534      17.637  33.558 -13.391  1.00  0.00           H  
ATOM   3125  CG1 VAL A 534      16.137  33.950 -12.066  1.00  0.00           C  
ATOM   3126 1HG1 VAL A 534      15.160  33.637 -11.699  1.00  0.00           H  
ATOM   3127 2HG1 VAL A 534      16.830  33.735 -11.253  1.00  0.00           H  
ATOM   3128 3HG1 VAL A 534      16.168  35.030 -12.214  1.00  0.00           H  
ATOM   3129  CG2 VAL A 534      16.435  31.696 -12.933  1.00  0.00           C  
ATOM   3130 1HG2 VAL A 534      15.490  31.166 -13.054  1.00  0.00           H  
ATOM   3131 2HG2 VAL A 534      17.149  31.093 -13.494  1.00  0.00           H  
ATOM   3132 3HG2 VAL A 534      16.818  31.536 -11.925  1.00  0.00           H  
ATOM   3133  C   VAL A 534      15.905  34.988 -14.967  1.00  0.00           C  
ATOM   3134  O   VAL A 534      16.775  35.396 -15.733  1.00  0.00           O  
ATOM   3135  N   GLU A 535      14.904  35.733 -14.493  1.00  0.00           N  
ATOM   3136  H   GLU A 535      14.177  35.319 -13.926  1.00  0.00           H  
ATOM   3137  CA  GLU A 535      14.855  37.147 -14.802  1.00  0.00           C  
ATOM   3138  HA  GLU A 535      15.775  37.501 -15.267  1.00  0.00           H  
ATOM   3139  CB  GLU A 535      13.591  37.407 -15.621  1.00  0.00           C  
ATOM   3140  HB1 GLU A 535      13.012  36.487 -15.540  1.00  0.00           H  
ATOM   3141  HB2 GLU A 535      13.030  38.297 -15.336  1.00  0.00           H  
ATOM   3142  CG  GLU A 535      14.138  37.642 -17.029  1.00  0.00           C  
ATOM   3143  HG1 GLU A 535      14.937  38.384 -17.051  1.00  0.00           H  
ATOM   3144  HG2 GLU A 535      14.731  36.849 -17.486  1.00  0.00           H  
ATOM   3145  CD  GLU A 535      12.971  37.872 -17.979  1.00  0.00           C  
ATOM   3146  OE1 GLU A 535      12.602  38.999 -18.375  1.00  0.00           O  
ATOM   3147  OE2 GLU A 535      12.289  36.846 -18.189  1.00  0.00           O  
ATOM   3148  C   GLU A 535      14.770  37.867 -13.464  1.00  0.00           C  
ATOM   3149  O   GLU A 535      14.215  37.368 -12.487  1.00  0.00           O  
ATOM   3150  N   ARG A 536      15.430  39.021 -13.337  1.00  0.00           N  
ATOM   3151  H   ARG A 536      15.896  39.333 -14.177  1.00  0.00           H  
ATOM   3152  CA  ARG A 536      15.574  39.856 -12.162  1.00  0.00           C  
ATOM   3153  HA  ARG A 536      14.918  39.456 -11.389  1.00  0.00           H  
ATOM   3154  CB  ARG A 536      17.065  39.905 -11.827  1.00  0.00           C  
ATOM   3155  HB1 ARG A 536      17.516  38.914 -11.781  1.00  0.00           H  
ATOM   3156  HB2 ARG A 536      17.678  40.266 -12.653  1.00  0.00           H  
ATOM   3157  CG  ARG A 536      17.444  40.701 -10.578  1.00  0.00           C  
ATOM   3158  HG1 ARG A 536      17.086  41.729 -10.624  1.00  0.00           H  
ATOM   3159  HG2 ARG A 536      17.019  40.189  -9.715  1.00  0.00           H  
ATOM   3160  CD  ARG A 536      18.959  40.666 -10.369  1.00  0.00           C  
ATOM   3161  HD1 ARG A 536      19.155  39.608 -10.194  1.00  0.00           H  
ATOM   3162  HD2 ARG A 536      19.562  40.893 -11.249  1.00  0.00           H  
ATOM   3163  NE  ARG A 536      19.341  41.402  -9.164  1.00  0.00           N  
ATOM   3164  HE  ARG A 536      19.675  40.807  -8.420  1.00  0.00           H  
ATOM   3165  CZ  ARG A 536      19.572  42.690  -8.874  1.00  0.00           C  
ATOM   3166  NH1 ARG A 536      19.382  43.629  -9.811  1.00  0.00           N  
ATOM   3167 1HH1 ARG A 536      19.343  43.506 -10.813  1.00  0.00           H  
ATOM   3168 2HH1 ARG A 536      19.412  44.591  -9.504  1.00  0.00           H  
ATOM   3169  NH2 ARG A 536      19.929  42.955  -7.610  1.00  0.00           N  
ATOM   3170 1HH2 ARG A 536      19.932  42.243  -6.894  1.00  0.00           H  
ATOM   3171 2HH2 ARG A 536      20.135  43.858  -7.207  1.00  0.00           H  
ATOM   3172  C   ARG A 536      15.038  41.235 -12.520  1.00  0.00           C  
ATOM   3173  O   ARG A 536      15.139  41.577 -13.696  1.00  0.00           O  
ATOM   3174  N   TYR A 537      14.499  41.902 -11.497  1.00  0.00           N  
ATOM   3175  H   TYR A 537      14.583  41.546 -10.556  1.00  0.00           H  
ATOM   3176  CA  TYR A 537      13.826  43.185 -11.532  1.00  0.00           C  
ATOM   3177  HA  TYR A 537      14.195  43.852 -12.311  1.00  0.00           H  
ATOM   3178  CB  TYR A 537      12.319  43.033 -11.741  1.00  0.00           C  
ATOM   3179  HB1 TYR A 537      12.287  42.589 -12.735  1.00  0.00           H  
ATOM   3180  HB2 TYR A 537      11.781  42.207 -11.275  1.00  0.00           H  
ATOM   3181  CG  TYR A 537      11.475  44.286 -11.746  1.00  0.00           C  
ATOM   3182  CD1 TYR A 537      11.507  45.041 -12.924  1.00  0.00           C  
ATOM   3183  HD1 TYR A 537      12.006  44.762 -13.841  1.00  0.00           H  
ATOM   3184  CD2 TYR A 537      10.837  44.746 -10.588  1.00  0.00           C  
ATOM   3185  HD2 TYR A 537      10.941  44.168  -9.682  1.00  0.00           H  
ATOM   3186  CE1 TYR A 537      10.784  46.239 -12.970  1.00  0.00           C  
ATOM   3187  HE1 TYR A 537      10.711  46.803 -13.888  1.00  0.00           H  
ATOM   3188  CE2 TYR A 537      10.285  46.033 -10.590  1.00  0.00           C  
ATOM   3189  HE2 TYR A 537       9.756  46.412  -9.728  1.00  0.00           H  
ATOM   3190  CZ  TYR A 537      10.187  46.728 -11.801  1.00  0.00           C  
ATOM   3191  OH  TYR A 537       9.384  47.830 -11.817  1.00  0.00           O  
ATOM   3192  HH  TYR A 537       9.099  48.100 -12.677  1.00  0.00           H  
ATOM   3193  C   TYR A 537      14.151  43.969 -10.268  1.00  0.00           C  
ATOM   3194  O   TYR A 537      14.079  43.458  -9.152  1.00  0.00           O  
ATOM   3195  N   ASP A 538      14.337  45.266 -10.523  1.00  0.00           N  
ATOM   3196  H   ASP A 538      13.981  45.688 -11.369  1.00  0.00           H  
ATOM   3197  CA  ASP A 538      14.646  46.304  -9.561  1.00  0.00           C  
ATOM   3198  HA  ASP A 538      14.118  46.094  -8.632  1.00  0.00           H  
ATOM   3199  CB  ASP A 538      16.135  46.293  -9.213  1.00  0.00           C  
ATOM   3200  HB1 ASP A 538      16.235  45.819  -8.236  1.00  0.00           H  
ATOM   3201  HB2 ASP A 538      16.691  45.620  -9.866  1.00  0.00           H  
ATOM   3202  CG  ASP A 538      16.774  47.673  -9.183  1.00  0.00           C  
ATOM   3203  OD1 ASP A 538      17.511  47.919 -10.163  1.00  0.00           O  
ATOM   3204  OD2 ASP A 538      16.546  48.459  -8.238  1.00  0.00           O  
ATOM   3205  C   ASP A 538      14.017  47.593 -10.070  1.00  0.00           C  
ATOM   3206  O   ASP A 538      13.891  47.790 -11.277  1.00  0.00           O  
ATOM   3207  N   VAL A 539      13.625  48.495  -9.168  1.00  0.00           N  
ATOM   3208  H   VAL A 539      13.610  48.234  -8.192  1.00  0.00           H  
ATOM   3209  CA  VAL A 539      12.932  49.702  -9.574  1.00  0.00           C  
ATOM   3210  HA  VAL A 539      12.359  49.468 -10.471  1.00  0.00           H  
ATOM   3211  CB  VAL A 539      11.947  50.138  -8.488  1.00  0.00           C  
ATOM   3212  HB  VAL A 539      11.452  50.967  -8.993  1.00  0.00           H  
ATOM   3213  CG1 VAL A 539      10.943  49.038  -8.144  1.00  0.00           C  
ATOM   3214 1HG1 VAL A 539      10.757  48.430  -9.030  1.00  0.00           H  
ATOM   3215 2HG1 VAL A 539      11.355  48.344  -7.412  1.00  0.00           H  
ATOM   3216 3HG1 VAL A 539       9.985  49.488  -7.881  1.00  0.00           H  
ATOM   3217  CG2 VAL A 539      12.538  50.736  -7.210  1.00  0.00           C  
ATOM   3218 1HG2 VAL A 539      11.812  51.360  -6.689  1.00  0.00           H  
ATOM   3219 2HG2 VAL A 539      13.185  50.055  -6.657  1.00  0.00           H  
ATOM   3220 3HG2 VAL A 539      13.265  51.489  -7.512  1.00  0.00           H  
ATOM   3221  C   VAL A 539      13.896  50.791 -10.020  1.00  0.00           C  
ATOM   3222  O   VAL A 539      13.402  51.729 -10.643  1.00  0.00           O  
ATOM   3223  N   GLU A 540      15.195  50.806  -9.714  1.00  0.00           N  
ATOM   3224  H   GLU A 540      15.613  50.091  -9.136  1.00  0.00           H  
ATOM   3225  CA  GLU A 540      16.047  51.834 -10.279  1.00  0.00           C  
ATOM   3226  HA  GLU A 540      15.626  52.831 -10.144  1.00  0.00           H  
ATOM   3227  CB  GLU A 540      17.338  51.893  -9.461  1.00  0.00           C  
ATOM   3228  HB1 GLU A 540      17.090  52.110  -8.422  1.00  0.00           H  
ATOM   3229  HB2 GLU A 540      17.707  50.869  -9.411  1.00  0.00           H  
ATOM   3230  CG  GLU A 540      18.470  52.840  -9.862  1.00  0.00           C  
ATOM   3231  HG1 GLU A 540      19.270  52.587  -9.167  1.00  0.00           H  
ATOM   3232  HG2 GLU A 540      18.889  52.714 -10.860  1.00  0.00           H  
ATOM   3233  CD  GLU A 540      18.252  54.327  -9.622  1.00  0.00           C  
ATOM   3234  OE1 GLU A 540      18.609  55.172 -10.470  1.00  0.00           O  
ATOM   3235  OE2 GLU A 540      17.605  54.608  -8.590  1.00  0.00           O  
ATOM   3236  C   GLU A 540      16.270  51.655 -11.774  1.00  0.00           C  
ATOM   3237  O   GLU A 540      16.189  52.563 -12.598  1.00  0.00           O  
ATOM   3238  N   THR A 541      16.478  50.427 -12.253  1.00  0.00           N  
ATOM   3239  H   THR A 541      16.506  49.692 -11.561  1.00  0.00           H  
ATOM   3240  CA  THR A 541      16.606  49.982 -13.626  1.00  0.00           C  
ATOM   3241  HA  THR A 541      17.420  50.484 -14.149  1.00  0.00           H  
ATOM   3242  CB  THR A 541      17.060  48.522 -13.610  1.00  0.00           C  
ATOM   3243  HB  THR A 541      16.900  48.063 -14.585  1.00  0.00           H  
ATOM   3244  OG1 THR A 541      16.372  47.687 -12.704  1.00  0.00           O  
ATOM   3245  HG1 THR A 541      16.779  47.887 -11.875  1.00  0.00           H  
ATOM   3246  CG2 THR A 541      18.576  48.434 -13.437  1.00  0.00           C  
ATOM   3247 1HG2 THR A 541      19.071  47.520 -13.765  1.00  0.00           H  
ATOM   3248 2HG2 THR A 541      18.998  49.349 -13.855  1.00  0.00           H  
ATOM   3249 3HG2 THR A 541      18.714  48.378 -12.357  1.00  0.00           H  
ATOM   3250  C   THR A 541      15.291  50.156 -14.373  1.00  0.00           C  
ATOM   3251  O   THR A 541      15.186  50.800 -15.414  1.00  0.00           O  
ATOM   3252  N   GLU A 542      14.302  49.523 -13.738  1.00  0.00           N  
ATOM   3253  H   GLU A 542      14.566  48.825 -13.057  1.00  0.00           H  
ATOM   3254  CA  GLU A 542      12.904  49.541 -14.119  1.00  0.00           C  
ATOM   3255  HA  GLU A 542      12.329  49.159 -13.275  1.00  0.00           H  
ATOM   3256  CB  GLU A 542      12.337  50.960 -14.153  1.00  0.00           C  
ATOM   3257  HB1 GLU A 542      12.716  51.501 -13.286  1.00  0.00           H  
ATOM   3258  HB2 GLU A 542      12.569  51.407 -15.120  1.00  0.00           H  
ATOM   3259  CG  GLU A 542      10.821  51.032 -13.963  1.00  0.00           C  
ATOM   3260  HG1 GLU A 542      10.422  50.177 -14.508  1.00  0.00           H  
ATOM   3261  HG2 GLU A 542      10.488  50.820 -12.948  1.00  0.00           H  
ATOM   3262  CD  GLU A 542      10.324  52.441 -14.255  1.00  0.00           C  
ATOM   3263  OE1 GLU A 542      11.006  53.461 -14.017  1.00  0.00           O  
ATOM   3264  OE2 GLU A 542       9.190  52.590 -14.759  1.00  0.00           O  
ATOM   3265  C   GLU A 542      12.584  48.763 -15.388  1.00  0.00           C  
ATOM   3266  O   GLU A 542      11.736  49.062 -16.225  1.00  0.00           O  
ATOM   3267  N   THR A 543      13.315  47.646 -15.427  1.00  0.00           N  
ATOM   3268  H   THR A 543      14.055  47.377 -14.794  1.00  0.00           H  
ATOM   3269  CA  THR A 543      13.270  46.647 -16.474  1.00  0.00           C  
ATOM   3270  HA  THR A 543      12.214  46.455 -16.667  1.00  0.00           H  
ATOM   3271  CB  THR A 543      14.094  47.189 -17.642  1.00  0.00           C  
ATOM   3272  HB  THR A 543      13.717  48.086 -18.133  1.00  0.00           H  
ATOM   3273  OG1 THR A 543      14.171  46.178 -18.622  1.00  0.00           O  
ATOM   3274  HG1 THR A 543      13.388  46.174 -19.152  1.00  0.00           H  
ATOM   3275  CG2 THR A 543      15.528  47.477 -17.197  1.00  0.00           C  
ATOM   3276 1HG2 THR A 543      16.139  47.602 -18.091  1.00  0.00           H  
ATOM   3277 2HG2 THR A 543      15.584  48.423 -16.659  1.00  0.00           H  
ATOM   3278 3HG2 THR A 543      16.041  46.686 -16.650  1.00  0.00           H  
ATOM   3279  C   THR A 543      13.703  45.320 -15.866  1.00  0.00           C  
ATOM   3280  O   THR A 543      14.466  45.247 -14.905  1.00  0.00           O  
ATOM   3281  N   TRP A 544      13.226  44.232 -16.474  1.00  0.00           N  
ATOM   3282  H   TRP A 544      12.653  44.428 -17.282  1.00  0.00           H  
ATOM   3283  CA  TRP A 544      13.666  42.870 -16.248  1.00  0.00           C  
ATOM   3284  HA  TRP A 544      13.979  42.740 -15.212  1.00  0.00           H  
ATOM   3285  CB  TRP A 544      12.549  41.874 -16.564  1.00  0.00           C  
ATOM   3286  HB1 TRP A 544      12.316  41.952 -17.626  1.00  0.00           H  
ATOM   3287  HB2 TRP A 544      12.843  40.827 -16.502  1.00  0.00           H  
ATOM   3288  CG  TRP A 544      11.285  41.971 -15.771  1.00  0.00           C  
ATOM   3289  CD1 TRP A 544      10.315  42.880 -16.014  1.00  0.00           C  
ATOM   3290  HD1 TRP A 544      10.389  43.616 -16.801  1.00  0.00           H  
ATOM   3291  CD2 TRP A 544      10.826  41.195 -14.624  1.00  0.00           C  
ATOM   3292  NE1 TRP A 544       9.226  42.695 -15.185  1.00  0.00           N  
ATOM   3293  HE1 TRP A 544       8.345  43.186 -15.242  1.00  0.00           H  
ATOM   3294  CE2 TRP A 544       9.564  41.731 -14.258  1.00  0.00           C  
ATOM   3295  CE3 TRP A 544      11.360  40.129 -13.882  1.00  0.00           C  
ATOM   3296  HE3 TRP A 544      12.315  39.711 -14.163  1.00  0.00           H  
ATOM   3297  CZ2 TRP A 544       8.889  41.267 -13.123  1.00  0.00           C  
ATOM   3298  HZ2 TRP A 544       7.916  41.683 -12.905  1.00  0.00           H  
ATOM   3299  CZ3 TRP A 544      10.645  39.614 -12.794  1.00  0.00           C  
ATOM   3300  HZ3 TRP A 544      11.023  38.737 -12.290  1.00  0.00           H  
ATOM   3301  CH2 TRP A 544       9.442  40.208 -12.393  1.00  0.00           C  
ATOM   3302  HH2 TRP A 544       8.852  39.840 -11.566  1.00  0.00           H  
ATOM   3303  C   TRP A 544      14.853  42.647 -17.174  1.00  0.00           C  
ATOM   3304  O   TRP A 544      14.891  43.156 -18.292  1.00  0.00           O  
ATOM   3305  N   THR A 545      15.821  41.933 -16.593  1.00  0.00           N  
ATOM   3306  H   THR A 545      15.710  41.624 -15.638  1.00  0.00           H  
ATOM   3307  CA  THR A 545      17.042  41.485 -17.231  1.00  0.00           C  
ATOM   3308  HA  THR A 545      17.040  41.568 -18.318  1.00  0.00           H  
ATOM   3309  CB  THR A 545      18.156  42.435 -16.790  1.00  0.00           C  
ATOM   3310  HB  THR A 545      17.759  43.449 -16.845  1.00  0.00           H  
ATOM   3311  OG1 THR A 545      19.326  42.386 -17.575  1.00  0.00           O  
ATOM   3312  HG1 THR A 545      19.786  43.200 -17.436  1.00  0.00           H  
ATOM   3313  CG2 THR A 545      18.700  42.243 -15.375  1.00  0.00           C  
ATOM   3314 1HG2 THR A 545      18.936  41.201 -15.160  1.00  0.00           H  
ATOM   3315 2HG2 THR A 545      19.571  42.877 -15.209  1.00  0.00           H  
ATOM   3316 3HG2 THR A 545      17.892  42.578 -14.725  1.00  0.00           H  
ATOM   3317  C   THR A 545      17.260  40.053 -16.761  1.00  0.00           C  
ATOM   3318  O   THR A 545      16.913  39.675 -15.645  1.00  0.00           O  
ATOM   3319  N   PHE A 546      17.860  39.279 -17.669  1.00  0.00           N  
ATOM   3320  H   PHE A 546      18.518  39.756 -18.268  1.00  0.00           H  
ATOM   3321  CA  PHE A 546      18.160  37.867 -17.549  1.00  0.00           C  
ATOM   3322  HA  PHE A 546      17.335  37.356 -17.055  1.00  0.00           H  
ATOM   3323  CB  PHE A 546      18.499  37.321 -18.937  1.00  0.00           C  
ATOM   3324  HB1 PHE A 546      19.245  37.875 -19.506  1.00  0.00           H  
ATOM   3325  HB2 PHE A 546      19.006  36.356 -18.899  1.00  0.00           H  
ATOM   3326  CG  PHE A 546      17.356  36.951 -19.852  1.00  0.00           C  
ATOM   3327  CD1 PHE A 546      16.526  35.867 -19.541  1.00  0.00           C  
ATOM   3328  HD1 PHE A 546      16.694  35.269 -18.657  1.00  0.00           H  
ATOM   3329  CD2 PHE A 546      17.135  37.766 -20.969  1.00  0.00           C  
ATOM   3330  HD2 PHE A 546      17.840  38.555 -21.186  1.00  0.00           H  
ATOM   3331  CE1 PHE A 546      15.339  35.813 -20.281  1.00  0.00           C  
ATOM   3332  HE1 PHE A 546      14.458  35.328 -19.886  1.00  0.00           H  
ATOM   3333  CE2 PHE A 546      16.142  37.420 -21.894  1.00  0.00           C  
ATOM   3334  HE2 PHE A 546      16.059  37.991 -22.806  1.00  0.00           H  
ATOM   3335  CZ  PHE A 546      15.173  36.491 -21.494  1.00  0.00           C  
ATOM   3336  HZ  PHE A 546      14.282  36.412 -22.099  1.00  0.00           H  
ATOM   3337  C   PHE A 546      19.496  37.838 -16.820  1.00  0.00           C  
ATOM   3338  O   PHE A 546      20.489  38.514 -17.078  1.00  0.00           O  
ATOM   3339  N   VAL A 547      19.485  36.848 -15.925  1.00  0.00           N  
ATOM   3340  H   VAL A 547      18.658  36.267 -15.900  1.00  0.00           H  
ATOM   3341  CA  VAL A 547      20.548  36.565 -14.982  1.00  0.00           C  
ATOM   3342  HA  VAL A 547      21.466  37.122 -15.168  1.00  0.00           H  
ATOM   3343  CB  VAL A 547      20.225  36.930 -13.533  1.00  0.00           C  
ATOM   3344  HB  VAL A 547      21.062  36.641 -12.896  1.00  0.00           H  
ATOM   3345  CG1 VAL A 547      20.303  38.453 -13.425  1.00  0.00           C  
ATOM   3346 1HG1 VAL A 547      19.735  38.799 -12.562  1.00  0.00           H  
ATOM   3347 2HG1 VAL A 547      21.346  38.769 -13.391  1.00  0.00           H  
ATOM   3348 3HG1 VAL A 547      19.736  38.936 -14.220  1.00  0.00           H  
ATOM   3349  CG2 VAL A 547      18.948  36.343 -12.931  1.00  0.00           C  
ATOM   3350 1HG2 VAL A 547      18.917  35.257 -12.842  1.00  0.00           H  
ATOM   3351 2HG2 VAL A 547      18.807  36.710 -11.914  1.00  0.00           H  
ATOM   3352 3HG2 VAL A 547      18.126  36.531 -13.621  1.00  0.00           H  
ATOM   3353  C   VAL A 547      20.870  35.090 -15.176  1.00  0.00           C  
ATOM   3354  O   VAL A 547      20.259  34.443 -16.025  1.00  0.00           O  
ATOM   3355  N   ALA A 548      21.816  34.563 -14.395  1.00  0.00           N  
ATOM   3356  H   ALA A 548      22.293  35.204 -13.778  1.00  0.00           H  
ATOM   3357  CA  ALA A 548      22.366  33.225 -14.327  1.00  0.00           C  
ATOM   3358  HA  ALA A 548      22.870  33.164 -15.291  1.00  0.00           H  
ATOM   3359  CB  ALA A 548      23.388  32.930 -13.227  1.00  0.00           C  
ATOM   3360  HB1 ALA A 548      23.754  31.905 -13.169  1.00  0.00           H  
ATOM   3361  HB2 ALA A 548      24.248  33.597 -13.279  1.00  0.00           H  
ATOM   3362  HB3 ALA A 548      22.873  33.125 -12.287  1.00  0.00           H  
ATOM   3363  C   ALA A 548      21.222  32.225 -14.246  1.00  0.00           C  
ATOM   3364  O   ALA A 548      20.373  32.371 -13.369  1.00  0.00           O  
ATOM   3365  N   PRO A 549      21.057  31.304 -15.198  1.00  0.00           N  
ATOM   3366  CA  PRO A 549      19.892  30.446 -15.265  1.00  0.00           C  
ATOM   3367  HA  PRO A 549      18.987  31.032 -15.102  1.00  0.00           H  
ATOM   3368  CB  PRO A 549      19.902  29.948 -16.711  1.00  0.00           C  
ATOM   3369  HB1 PRO A 549      19.291  29.065 -16.897  1.00  0.00           H  
ATOM   3370  HB2 PRO A 549      19.717  30.783 -17.387  1.00  0.00           H  
ATOM   3371  CG  PRO A 549      21.394  29.686 -16.918  1.00  0.00           C  
ATOM   3372  HG1 PRO A 549      21.666  28.685 -16.583  1.00  0.00           H  
ATOM   3373  HG2 PRO A 549      21.822  29.863 -17.905  1.00  0.00           H  
ATOM   3374  CD  PRO A 549      22.041  30.844 -16.158  1.00  0.00           C  
ATOM   3375  HD1 PRO A 549      22.949  30.543 -15.637  1.00  0.00           H  
ATOM   3376  HD2 PRO A 549      22.254  31.725 -16.764  1.00  0.00           H  
ATOM   3377  C   PRO A 549      19.889  29.296 -14.267  1.00  0.00           C  
ATOM   3378  O   PRO A 549      20.933  28.854 -13.794  1.00  0.00           O  
ATOM   3379  N   MET A 550      18.747  28.608 -14.195  1.00  0.00           N  
ATOM   3380  H   MET A 550      18.053  28.770 -14.911  1.00  0.00           H  
ATOM   3381  CA  MET A 550      18.675  27.242 -13.717  1.00  0.00           C  
ATOM   3382  HA  MET A 550      19.211  27.104 -12.778  1.00  0.00           H  
ATOM   3383  CB  MET A 550      17.219  26.926 -13.372  1.00  0.00           C  
ATOM   3384  HB1 MET A 550      16.552  26.782 -14.222  1.00  0.00           H  
ATOM   3385  HB2 MET A 550      17.271  25.889 -13.041  1.00  0.00           H  
ATOM   3386  CG  MET A 550      16.573  27.654 -12.193  1.00  0.00           C  
ATOM   3387  HG1 MET A 550      17.060  27.458 -11.237  1.00  0.00           H  
ATOM   3388  HG2 MET A 550      16.665  28.733 -12.316  1.00  0.00           H  
ATOM   3389  SD  MET A 550      14.825  27.238 -11.981  1.00  0.00           S  
ATOM   3390  CE  MET A 550      14.116  27.764 -13.561  1.00  0.00           C  
ATOM   3391  HE1 MET A 550      13.061  27.987 -13.407  1.00  0.00           H  
ATOM   3392  HE2 MET A 550      14.691  28.659 -13.800  1.00  0.00           H  
ATOM   3393  HE3 MET A 550      14.231  26.954 -14.282  1.00  0.00           H  
ATOM   3394  C   MET A 550      19.053  26.352 -14.892  1.00  0.00           C  
ATOM   3395  O   MET A 550      18.732  26.705 -16.024  1.00  0.00           O  
ATOM   3396  N   LYS A 551      19.756  25.247 -14.634  1.00  0.00           N  
ATOM   3397  H   LYS A 551      19.971  25.138 -13.653  1.00  0.00           H  
ATOM   3398  CA  LYS A 551      20.461  24.557 -15.695  1.00  0.00           C  
ATOM   3399  HA  LYS A 551      20.616  25.278 -16.498  1.00  0.00           H  
ATOM   3400  CB  LYS A 551      21.833  24.056 -15.243  1.00  0.00           C  
ATOM   3401  HB1 LYS A 551      21.744  23.482 -14.320  1.00  0.00           H  
ATOM   3402  HB2 LYS A 551      22.263  23.424 -16.020  1.00  0.00           H  
ATOM   3403  CG  LYS A 551      22.876  25.158 -15.056  1.00  0.00           C  
ATOM   3404  HG1 LYS A 551      23.258  25.572 -15.989  1.00  0.00           H  
ATOM   3405  HG2 LYS A 551      22.334  25.979 -14.587  1.00  0.00           H  
ATOM   3406  CD  LYS A 551      24.061  24.819 -14.151  1.00  0.00           C  
ATOM   3407  HD1 LYS A 551      23.627  24.467 -13.215  1.00  0.00           H  
ATOM   3408  HD2 LYS A 551      24.712  24.016 -14.495  1.00  0.00           H  
ATOM   3409  CE  LYS A 551      24.922  26.068 -13.953  1.00  0.00           C  
ATOM   3410  HE1 LYS A 551      25.184  26.460 -14.935  1.00  0.00           H  
ATOM   3411  HE2 LYS A 551      24.420  26.835 -13.364  1.00  0.00           H  
ATOM   3412  NZ  LYS A 551      26.174  25.844 -13.214  1.00  0.00           N1+
ATOM   3413  HZ1 LYS A 551      25.935  25.765 -12.235  1.00  0.00           H  
ATOM   3414  HZ2 LYS A 551      26.605  24.966 -13.465  1.00  0.00           H  
ATOM   3415  HZ3 LYS A 551      26.845  26.569 -13.423  1.00  0.00           H  
ATOM   3416  C   LYS A 551      19.667  23.404 -16.292  1.00  0.00           C  
ATOM   3417  O   LYS A 551      20.333  22.668 -17.017  1.00  0.00           O  
ATOM   3418  N   HIS A 552      18.387  23.194 -15.974  1.00  0.00           N  
ATOM   3419  H   HIS A 552      17.995  23.640 -15.158  1.00  0.00           H  
ATOM   3420  CA  HIS A 552      17.513  22.241 -16.627  1.00  0.00           C  
ATOM   3421  HA  HIS A 552      17.793  22.002 -17.653  1.00  0.00           H  
ATOM   3422  CB  HIS A 552      17.469  20.934 -15.835  1.00  0.00           C  
ATOM   3423  HB1 HIS A 552      18.501  20.585 -15.891  1.00  0.00           H  
ATOM   3424  HB2 HIS A 552      17.123  20.984 -14.802  1.00  0.00           H  
ATOM   3425  CG  HIS A 552      16.673  19.840 -16.491  1.00  0.00           C  
ATOM   3426  ND1 HIS A 552      17.144  18.931 -17.438  1.00  0.00           N  
ATOM   3427  CD2 HIS A 552      15.427  19.384 -16.153  1.00  0.00           C  
ATOM   3428  HD2 HIS A 552      14.693  19.737 -15.443  1.00  0.00           H  
ATOM   3429  CE1 HIS A 552      16.206  18.004 -17.647  1.00  0.00           C  
ATOM   3430  HE1 HIS A 552      16.310  17.219 -18.381  1.00  0.00           H  
ATOM   3431  NE2 HIS A 552      15.131  18.247 -16.880  1.00  0.00           N  
ATOM   3432  HE2 HIS A 552      14.251  17.755 -16.944  1.00  0.00           H  
ATOM   3433  C   HIS A 552      16.143  22.902 -16.598  1.00  0.00           C  
ATOM   3434  O   HIS A 552      15.766  23.525 -15.607  1.00  0.00           O  
ATOM   3435  N   ARG A 553      15.331  22.649 -17.627  1.00  0.00           N  
ATOM   3436  H   ARG A 553      15.753  22.114 -18.372  1.00  0.00           H  
ATOM   3437  CA  ARG A 553      13.929  22.955 -17.826  1.00  0.00           C  
ATOM   3438  HA  ARG A 553      13.824  23.971 -18.207  1.00  0.00           H  
ATOM   3439  CB  ARG A 553      13.531  21.965 -18.921  1.00  0.00           C  
ATOM   3440  HB1 ARG A 553      13.887  21.039 -18.472  1.00  0.00           H  
ATOM   3441  HB2 ARG A 553      12.454  21.795 -18.907  1.00  0.00           H  
ATOM   3442  CG  ARG A 553      14.059  22.133 -20.346  1.00  0.00           C  
ATOM   3443  HG1 ARG A 553      13.762  23.081 -20.796  1.00  0.00           H  
ATOM   3444  HG2 ARG A 553      15.142  22.254 -20.351  1.00  0.00           H  
ATOM   3445  CD  ARG A 553      13.546  21.095 -21.344  1.00  0.00           C  
ATOM   3446  HD1 ARG A 553      13.902  20.101 -21.072  1.00  0.00           H  
ATOM   3447  HD2 ARG A 553      12.491  20.897 -21.157  1.00  0.00           H  
ATOM   3448  NE  ARG A 553      13.858  21.320 -22.756  1.00  0.00           N  
ATOM   3449  HE  ARG A 553      13.000  21.649 -23.175  1.00  0.00           H  
ATOM   3450  CZ  ARG A 553      15.060  21.352 -23.347  1.00  0.00           C  
ATOM   3451  NH1 ARG A 553      16.211  21.147 -22.692  1.00  0.00           N  
ATOM   3452 1HH1 ARG A 553      16.184  21.203 -21.683  1.00  0.00           H  
ATOM   3453 2HH1 ARG A 553      17.095  21.172 -23.178  1.00  0.00           H  
ATOM   3454  NH2 ARG A 553      15.068  21.726 -24.634  1.00  0.00           N  
ATOM   3455 1HH2 ARG A 553      14.205  21.889 -25.133  1.00  0.00           H  
ATOM   3456 2HH2 ARG A 553      15.878  22.092 -25.114  1.00  0.00           H  
ATOM   3457  C   ARG A 553      13.113  22.759 -16.556  1.00  0.00           C  
ATOM   3458  O   ARG A 553      13.212  21.641 -16.054  1.00  0.00           O  
ATOM   3459  N   ARG A 554      12.336  23.785 -16.202  1.00  0.00           N  
ATOM   3460  H   ARG A 554      12.240  24.624 -16.756  1.00  0.00           H  
ATOM   3461  CA  ARG A 554      11.397  23.724 -15.099  1.00  0.00           C  
ATOM   3462  HA  ARG A 554      11.140  22.673 -14.962  1.00  0.00           H  
ATOM   3463  CB  ARG A 554      12.074  24.091 -13.778  1.00  0.00           C  
ATOM   3464  HB1 ARG A 554      12.427  25.121 -13.830  1.00  0.00           H  
ATOM   3465  HB2 ARG A 554      11.240  24.218 -13.087  1.00  0.00           H  
ATOM   3466  CG  ARG A 554      13.112  23.160 -13.150  1.00  0.00           C  
ATOM   3467  HG1 ARG A 554      12.859  22.101 -13.194  1.00  0.00           H  
ATOM   3468  HG2 ARG A 554      14.041  23.294 -13.704  1.00  0.00           H  
ATOM   3469  CD  ARG A 554      13.528  23.556 -11.733  1.00  0.00           C  
ATOM   3470  HD1 ARG A 554      14.025  24.507 -11.923  1.00  0.00           H  
ATOM   3471  HD2 ARG A 554      12.722  23.717 -11.018  1.00  0.00           H  
ATOM   3472  NE  ARG A 554      14.659  22.714 -11.340  1.00  0.00           N  
ATOM   3473  HE  ARG A 554      15.561  22.870 -11.767  1.00  0.00           H  
ATOM   3474  CZ  ARG A 554      14.645  21.539 -10.697  1.00  0.00           C  
ATOM   3475  NH1 ARG A 554      13.575  21.031 -10.071  1.00  0.00           N  
ATOM   3476 1HH1 ARG A 554      12.790  21.633  -9.869  1.00  0.00           H  
ATOM   3477 2HH1 ARG A 554      13.596  20.129  -9.617  1.00  0.00           H  
ATOM   3478  NH2 ARG A 554      15.762  20.813 -10.545  1.00  0.00           N  
ATOM   3479 1HH2 ARG A 554      16.711  21.133 -10.676  1.00  0.00           H  
ATOM   3480 2HH2 ARG A 554      15.621  19.820 -10.426  1.00  0.00           H  
ATOM   3481  C   ARG A 554      10.137  24.549 -15.321  1.00  0.00           C  
ATOM   3482  O   ARG A 554      10.333  25.714 -15.660  1.00  0.00           O  
ATOM   3483  N   SER A 555       8.970  23.927 -15.138  1.00  0.00           N  
ATOM   3484  H   SER A 555       8.948  22.926 -15.276  1.00  0.00           H  
ATOM   3485  CA  SER A 555       7.640  24.498 -15.075  1.00  0.00           C  
ATOM   3486  HA  SER A 555       7.771  25.499 -14.664  1.00  0.00           H  
ATOM   3487  CB  SER A 555       7.059  24.617 -16.484  1.00  0.00           C  
ATOM   3488  HB1 SER A 555       6.193  25.271 -16.387  1.00  0.00           H  
ATOM   3489  HB2 SER A 555       7.710  25.168 -17.163  1.00  0.00           H  
ATOM   3490  OG  SER A 555       6.523  23.425 -17.013  1.00  0.00           O  
ATOM   3491  HG  SER A 555       5.587  23.319 -16.928  1.00  0.00           H  
ATOM   3492  C   SER A 555       6.732  23.894 -14.013  1.00  0.00           C  
ATOM   3493  O   SER A 555       7.051  22.925 -13.328  1.00  0.00           O  
ATOM   3494  N   ALA A 556       5.694  24.680 -13.716  1.00  0.00           N  
ATOM   3495  H   ALA A 556       5.648  25.601 -14.128  1.00  0.00           H  
ATOM   3496  CA  ALA A 556       4.708  24.509 -12.668  1.00  0.00           C  
ATOM   3497  HA  ALA A 556       4.152  25.442 -12.759  1.00  0.00           H  
ATOM   3498  CB  ALA A 556       3.772  23.341 -12.983  1.00  0.00           C  
ATOM   3499  HB1 ALA A 556       3.256  23.584 -13.912  1.00  0.00           H  
ATOM   3500  HB2 ALA A 556       4.363  22.426 -13.014  1.00  0.00           H  
ATOM   3501  HB3 ALA A 556       2.993  23.149 -12.246  1.00  0.00           H  
ATOM   3502  C   ALA A 556       5.259  24.379 -11.255  1.00  0.00           C  
ATOM   3503  O   ALA A 556       4.635  23.715 -10.430  1.00  0.00           O  
ATOM   3504  N   LEU A 557       6.413  25.001 -11.005  1.00  0.00           N  
ATOM   3505  H   LEU A 557       6.826  25.627 -11.682  1.00  0.00           H  
ATOM   3506  CA  LEU A 557       7.198  24.886  -9.792  1.00  0.00           C  
ATOM   3507  HA  LEU A 557       7.130  23.871  -9.400  1.00  0.00           H  
ATOM   3508  CB  LEU A 557       8.605  25.377 -10.134  1.00  0.00           C  
ATOM   3509  HB1 LEU A 557       9.448  25.180  -9.471  1.00  0.00           H  
ATOM   3510  HB2 LEU A 557       8.837  24.743 -10.990  1.00  0.00           H  
ATOM   3511  CG  LEU A 557       8.776  26.820 -10.611  1.00  0.00           C  
ATOM   3512  HG  LEU A 557       7.870  27.122 -11.137  1.00  0.00           H  
ATOM   3513  CD1 LEU A 557       9.129  27.928  -9.618  1.00  0.00           C  
ATOM   3514 1HD1 LEU A 557       8.255  28.178  -9.016  1.00  0.00           H  
ATOM   3515 2HD1 LEU A 557       9.915  27.595  -8.940  1.00  0.00           H  
ATOM   3516 3HD1 LEU A 557       9.487  28.889  -9.986  1.00  0.00           H  
ATOM   3517  CD2 LEU A 557       9.849  26.813 -11.701  1.00  0.00           C  
ATOM   3518 1HD2 LEU A 557       9.872  27.831 -12.090  1.00  0.00           H  
ATOM   3519 2HD2 LEU A 557      10.875  26.622 -11.388  1.00  0.00           H  
ATOM   3520 3HD2 LEU A 557       9.494  26.190 -12.521  1.00  0.00           H  
ATOM   3521  C   LEU A 557       6.678  25.801  -8.693  1.00  0.00           C  
ATOM   3522  O   LEU A 557       5.894  26.721  -8.915  1.00  0.00           O  
ATOM   3523  N   GLY A 558       7.175  25.608  -7.469  1.00  0.00           N  
ATOM   3524  H   GLY A 558       7.832  24.848  -7.363  1.00  0.00           H  
ATOM   3525  CA  GLY A 558       6.854  26.406  -6.303  1.00  0.00           C  
ATOM   3526  HA1 GLY A 558       6.215  27.263  -6.515  1.00  0.00           H  
ATOM   3527  HA2 GLY A 558       6.215  25.822  -5.640  1.00  0.00           H  
ATOM   3528  C   GLY A 558       8.153  26.900  -5.682  1.00  0.00           C  
ATOM   3529  O   GLY A 558       8.971  26.159  -5.143  1.00  0.00           O  
ATOM   3530  N   ILE A 559       8.368  28.211  -5.814  1.00  0.00           N  
ATOM   3531  H   ILE A 559       7.582  28.812  -6.014  1.00  0.00           H  
ATOM   3532  CA  ILE A 559       9.516  28.984  -5.383  1.00  0.00           C  
ATOM   3533  HA  ILE A 559      10.406  28.355  -5.344  1.00  0.00           H  
ATOM   3534  CB  ILE A 559       9.732  30.019  -6.487  1.00  0.00           C  
ATOM   3535  HB  ILE A 559       9.784  29.491  -7.439  1.00  0.00           H  
ATOM   3536  CG1 ILE A 559      11.099  30.684  -6.322  1.00  0.00           C  
ATOM   3537 1HG1 ILE A 559      10.965  31.538  -5.658  1.00  0.00           H  
ATOM   3538 2HG1 ILE A 559      11.859  30.079  -5.827  1.00  0.00           H  
ATOM   3539  CG2 ILE A 559       8.676  31.124  -6.522  1.00  0.00           C  
ATOM   3540 1HG2 ILE A 559       7.687  30.670  -6.464  1.00  0.00           H  
ATOM   3541 2HG2 ILE A 559       8.740  31.922  -5.782  1.00  0.00           H  
ATOM   3542 3HG2 ILE A 559       8.728  31.764  -7.403  1.00  0.00           H  
ATOM   3543  CD  ILE A 559      11.768  31.106  -7.630  1.00  0.00           C  
ATOM   3544  HD1 ILE A 559      11.141  31.589  -8.379  1.00  0.00           H  
ATOM   3545  HD2 ILE A 559      12.477  31.835  -7.237  1.00  0.00           H  
ATOM   3546  HD3 ILE A 559      12.314  30.282  -8.090  1.00  0.00           H  
ATOM   3547  C   ILE A 559       9.295  29.734  -4.077  1.00  0.00           C  
ATOM   3548  O   ILE A 559       8.168  30.096  -3.744  1.00  0.00           O  
ATOM   3549  N   THR A 560      10.415  29.909  -3.373  1.00  0.00           N  
ATOM   3550  H   THR A 560      11.291  29.489  -3.651  1.00  0.00           H  
ATOM   3551  CA  THR A 560      10.438  30.419  -2.016  1.00  0.00           C  
ATOM   3552  HA  THR A 560       9.858  31.341  -1.994  1.00  0.00           H  
ATOM   3553  CB  THR A 560       9.749  29.475  -1.030  1.00  0.00           C  
ATOM   3554  HB  THR A 560       8.770  29.225  -1.438  1.00  0.00           H  
ATOM   3555  OG1 THR A 560       9.480  30.178   0.163  1.00  0.00           O  
ATOM   3556  HG1 THR A 560       8.709  30.703   0.007  1.00  0.00           H  
ATOM   3557  CG2 THR A 560      10.560  28.188  -0.877  1.00  0.00           C  
ATOM   3558 1HG2 THR A 560      11.511  28.373  -0.378  1.00  0.00           H  
ATOM   3559 2HG2 THR A 560      10.034  27.494  -0.222  1.00  0.00           H  
ATOM   3560 3HG2 THR A 560      10.671  27.606  -1.792  1.00  0.00           H  
ATOM   3561  C   THR A 560      11.885  30.725  -1.658  1.00  0.00           C  
ATOM   3562  O   THR A 560      12.802  30.330  -2.375  1.00  0.00           O  
ATOM   3563  N   VAL A 561      12.070  31.569  -0.640  1.00  0.00           N  
ATOM   3564  H   VAL A 561      11.291  31.602   0.002  1.00  0.00           H  
ATOM   3565  CA  VAL A 561      13.371  32.064  -0.239  1.00  0.00           C  
ATOM   3566  HA  VAL A 561      14.096  31.448  -0.771  1.00  0.00           H  
ATOM   3567  CB  VAL A 561      13.566  33.495  -0.742  1.00  0.00           C  
ATOM   3568  HB  VAL A 561      14.581  33.693  -0.396  1.00  0.00           H  
ATOM   3569  CG1 VAL A 561      13.597  33.706  -2.256  1.00  0.00           C  
ATOM   3570 1HG1 VAL A 561      14.250  33.105  -2.888  1.00  0.00           H  
ATOM   3571 2HG1 VAL A 561      12.603  33.557  -2.677  1.00  0.00           H  
ATOM   3572 3HG1 VAL A 561      13.905  34.721  -2.507  1.00  0.00           H  
ATOM   3573  CG2 VAL A 561      12.633  34.485  -0.044  1.00  0.00           C  
ATOM   3574 1HG2 VAL A 561      12.413  34.253   0.998  1.00  0.00           H  
ATOM   3575 2HG2 VAL A 561      13.041  35.495  -0.030  1.00  0.00           H  
ATOM   3576 3HG2 VAL A 561      11.610  34.361  -0.402  1.00  0.00           H  
ATOM   3577  C   VAL A 561      13.642  31.970   1.256  1.00  0.00           C  
ATOM   3578  O   VAL A 561      12.789  32.035   2.138  1.00  0.00           O  
ATOM   3579  N   HIS A 562      14.905  31.722   1.610  1.00  0.00           N  
ATOM   3580  H   HIS A 562      15.652  31.796   0.933  1.00  0.00           H  
ATOM   3581  CA  HIS A 562      15.359  31.322   2.926  1.00  0.00           C  
ATOM   3582  HA  HIS A 562      14.786  31.929   3.628  1.00  0.00           H  
ATOM   3583  CB  HIS A 562      15.010  29.859   3.203  1.00  0.00           C  
ATOM   3584  HB1 HIS A 562      13.926  29.795   3.111  1.00  0.00           H  
ATOM   3585  HB2 HIS A 562      15.454  29.182   2.473  1.00  0.00           H  
ATOM   3586  CG  HIS A 562      15.506  29.371   4.536  1.00  0.00           C  
ATOM   3587  ND1 HIS A 562      15.304  30.191   5.645  1.00  0.00           N  
ATOM   3588  CD2 HIS A 562      16.151  28.238   4.959  1.00  0.00           C  
ATOM   3589  HD2 HIS A 562      16.432  27.350   4.413  1.00  0.00           H  
ATOM   3590  CE1 HIS A 562      15.953  29.617   6.661  1.00  0.00           C  
ATOM   3591  HE1 HIS A 562      15.890  30.028   7.657  1.00  0.00           H  
ATOM   3592  NE2 HIS A 562      16.446  28.422   6.296  1.00  0.00           N  
ATOM   3593  HE2 HIS A 562      16.931  27.726   6.843  1.00  0.00           H  
ATOM   3594  C   HIS A 562      16.817  31.743   3.037  1.00  0.00           C  
ATOM   3595  O   HIS A 562      17.630  30.935   2.592  1.00  0.00           O  
ATOM   3596  N   GLN A 563      17.123  32.921   3.585  1.00  0.00           N  
ATOM   3597  H   GLN A 563      16.398  33.499   3.985  1.00  0.00           H  
ATOM   3598  CA  GLN A 563      18.484  33.344   3.845  1.00  0.00           C  
ATOM   3599  HA  GLN A 563      18.340  34.264   4.413  1.00  0.00           H  
ATOM   3600  CB  GLN A 563      19.264  32.393   4.753  1.00  0.00           C  
ATOM   3601  HB1 GLN A 563      19.425  31.450   4.230  1.00  0.00           H  
ATOM   3602  HB2 GLN A 563      20.260  32.803   4.919  1.00  0.00           H  
ATOM   3603  CG  GLN A 563      18.639  32.041   6.103  1.00  0.00           C  
ATOM   3604  HG1 GLN A 563      17.763  31.461   5.813  1.00  0.00           H  
ATOM   3605  HG2 GLN A 563      19.243  31.337   6.674  1.00  0.00           H  
ATOM   3606  CD  GLN A 563      18.454  33.209   7.062  1.00  0.00           C  
ATOM   3607  OE1 GLN A 563      17.440  33.170   7.754  1.00  0.00           O  
ATOM   3608  NE2 GLN A 563      19.277  34.258   7.137  1.00  0.00           N  
ATOM   3609 1HE2 GLN A 563      20.054  34.380   6.503  1.00  0.00           H  
ATOM   3610 2HE2 GLN A 563      19.068  35.084   7.680  1.00  0.00           H  
ATOM   3611  C   GLN A 563      19.196  33.784   2.574  1.00  0.00           C  
ATOM   3612  O   GLN A 563      20.425  33.787   2.533  1.00  0.00           O  
ATOM   3613  N   GLY A 564      18.523  34.148   1.480  1.00  0.00           N  
ATOM   3614  H   GLY A 564      17.516  34.176   1.561  1.00  0.00           H  
ATOM   3615  CA  GLY A 564      19.015  34.753   0.259  1.00  0.00           C  
ATOM   3616  HA1 GLY A 564      18.416  35.469  -0.304  1.00  0.00           H  
ATOM   3617  HA2 GLY A 564      19.969  35.234   0.473  1.00  0.00           H  
ATOM   3618  C   GLY A 564      19.331  33.652  -0.743  1.00  0.00           C  
ATOM   3619  O   GLY A 564      19.883  33.863  -1.821  1.00  0.00           O  
ATOM   3620  N   ARG A 565      19.045  32.406  -0.359  1.00  0.00           N  
ATOM   3621  H   ARG A 565      18.507  32.461   0.494  1.00  0.00           H  
ATOM   3622  CA  ARG A 565      19.096  31.192  -1.149  1.00  0.00           C  
ATOM   3623  HA  ARG A 565      19.807  31.231  -1.975  1.00  0.00           H  
ATOM   3624  CB  ARG A 565      19.538  30.009  -0.287  1.00  0.00           C  
ATOM   3625  HB1 ARG A 565      18.884  29.871   0.574  1.00  0.00           H  
ATOM   3626  HB2 ARG A 565      19.350  29.098  -0.856  1.00  0.00           H  
ATOM   3627  CG  ARG A 565      21.022  29.930   0.071  1.00  0.00           C  
ATOM   3628  HG1 ARG A 565      21.090  28.913   0.458  1.00  0.00           H  
ATOM   3629  HG2 ARG A 565      21.680  29.976  -0.797  1.00  0.00           H  
ATOM   3630  CD  ARG A 565      21.500  30.838   1.204  1.00  0.00           C  
ATOM   3631  HD1 ARG A 565      21.006  31.805   1.108  1.00  0.00           H  
ATOM   3632  HD2 ARG A 565      21.367  30.464   2.219  1.00  0.00           H  
ATOM   3633  NE  ARG A 565      22.937  31.072   1.056  1.00  0.00           N  
ATOM   3634  HE  ARG A 565      23.439  30.233   0.803  1.00  0.00           H  
ATOM   3635  CZ  ARG A 565      23.581  32.231   1.249  1.00  0.00           C  
ATOM   3636  NH1 ARG A 565      22.961  33.366   1.598  1.00  0.00           N  
ATOM   3637 1HH1 ARG A 565      21.960  33.292   1.710  1.00  0.00           H  
ATOM   3638 2HH1 ARG A 565      23.350  34.283   1.765  1.00  0.00           H  
ATOM   3639  NH2 ARG A 565      24.918  32.271   1.166  1.00  0.00           N  
ATOM   3640 1HH2 ARG A 565      25.353  31.378   0.985  1.00  0.00           H  
ATOM   3641 2HH2 ARG A 565      25.444  33.120   1.318  1.00  0.00           H  
ATOM   3642  C   ARG A 565      17.672  30.967  -1.637  1.00  0.00           C  
ATOM   3643  O   ARG A 565      16.799  31.002  -0.772  1.00  0.00           O  
ATOM   3644  N   ILE A 566      17.428  30.904  -2.948  1.00  0.00           N  
ATOM   3645  H   ILE A 566      18.205  30.913  -3.592  1.00  0.00           H  
ATOM   3646  CA  ILE A 566      16.135  30.801  -3.595  1.00  0.00           C  
ATOM   3647  HA  ILE A 566      15.338  31.193  -2.963  1.00  0.00           H  
ATOM   3648  CB  ILE A 566      16.107  31.575  -4.913  1.00  0.00           C  
ATOM   3649  HB  ILE A 566      16.686  30.942  -5.585  1.00  0.00           H  
ATOM   3650  CG1 ILE A 566      16.735  32.969  -4.882  1.00  0.00           C  
ATOM   3651 1HG1 ILE A 566      15.934  33.590  -4.482  1.00  0.00           H  
ATOM   3652 2HG1 ILE A 566      17.568  33.028  -4.182  1.00  0.00           H  
ATOM   3653  CG2 ILE A 566      14.700  31.661  -5.505  1.00  0.00           C  
ATOM   3654 1HG2 ILE A 566      13.914  31.759  -4.756  1.00  0.00           H  
ATOM   3655 2HG2 ILE A 566      14.525  32.397  -6.290  1.00  0.00           H  
ATOM   3656 3HG2 ILE A 566      14.535  30.713  -6.016  1.00  0.00           H  
ATOM   3657  CD  ILE A 566      17.146  33.454  -6.272  1.00  0.00           C  
ATOM   3658  HD1 ILE A 566      16.269  33.668  -6.883  1.00  0.00           H  
ATOM   3659  HD2 ILE A 566      17.804  34.320  -6.189  1.00  0.00           H  
ATOM   3660  HD3 ILE A 566      17.703  32.674  -6.790  1.00  0.00           H  
ATOM   3661  C   ILE A 566      15.987  29.345  -4.012  1.00  0.00           C  
ATOM   3662  O   ILE A 566      16.907  28.791  -4.610  1.00  0.00           O  
ATOM   3663  N   TYR A 567      14.902  28.693  -3.588  1.00  0.00           N  
ATOM   3664  H   TYR A 567      14.307  29.225  -2.968  1.00  0.00           H  
ATOM   3665  CA  TYR A 567      14.685  27.269  -3.738  1.00  0.00           C  
ATOM   3666  HA  TYR A 567      15.591  26.740  -4.038  1.00  0.00           H  
ATOM   3667  CB  TYR A 567      14.300  26.755  -2.351  1.00  0.00           C  
ATOM   3668  HB1 TYR A 567      13.641  27.458  -1.842  1.00  0.00           H  
ATOM   3669  HB2 TYR A 567      13.935  25.728  -2.319  1.00  0.00           H  
ATOM   3670  CG  TYR A 567      15.485  26.734  -1.415  1.00  0.00           C  
ATOM   3671  CD1 TYR A 567      15.766  27.766  -0.511  1.00  0.00           C  
ATOM   3672  HD1 TYR A 567      15.232  28.701  -0.433  1.00  0.00           H  
ATOM   3673  CD2 TYR A 567      16.274  25.580  -1.472  1.00  0.00           C  
ATOM   3674  HD2 TYR A 567      16.021  24.784  -2.158  1.00  0.00           H  
ATOM   3675  CE1 TYR A 567      16.787  27.521   0.415  1.00  0.00           C  
ATOM   3676  HE1 TYR A 567      16.892  28.244   1.210  1.00  0.00           H  
ATOM   3677  CE2 TYR A 567      17.256  25.313  -0.510  1.00  0.00           C  
ATOM   3678  HE2 TYR A 567      17.793  24.376  -0.523  1.00  0.00           H  
ATOM   3679  CZ  TYR A 567      17.527  26.332   0.411  1.00  0.00           C  
ATOM   3680  OH  TYR A 567      18.458  26.144   1.390  1.00  0.00           O  
ATOM   3681  HH  TYR A 567      18.748  26.924   1.837  1.00  0.00           H  
ATOM   3682  C   TYR A 567      13.542  27.088  -4.727  1.00  0.00           C  
ATOM   3683  O   TYR A 567      12.548  27.799  -4.599  1.00  0.00           O  
ATOM   3684  N   VAL A 568      13.590  26.006  -5.507  1.00  0.00           N  
ATOM   3685  H   VAL A 568      14.424  25.437  -5.470  1.00  0.00           H  
ATOM   3686  CA  VAL A 568      12.491  25.604  -6.362  1.00  0.00           C  
ATOM   3687  HA  VAL A 568      11.625  26.182  -6.039  1.00  0.00           H  
ATOM   3688  CB  VAL A 568      12.707  26.044  -7.810  1.00  0.00           C  
ATOM   3689  HB  VAL A 568      11.904  25.588  -8.389  1.00  0.00           H  
ATOM   3690  CG1 VAL A 568      12.528  27.560  -7.888  1.00  0.00           C  
ATOM   3691 1HG1 VAL A 568      12.648  28.044  -8.857  1.00  0.00           H  
ATOM   3692 2HG1 VAL A 568      11.549  27.879  -7.530  1.00  0.00           H  
ATOM   3693 3HG1 VAL A 568      13.145  27.973  -7.090  1.00  0.00           H  
ATOM   3694  CG2 VAL A 568      13.947  25.562  -8.564  1.00  0.00           C  
ATOM   3695 1HG2 VAL A 568      13.997  24.473  -8.553  1.00  0.00           H  
ATOM   3696 2HG2 VAL A 568      13.859  25.871  -9.606  1.00  0.00           H  
ATOM   3697 3HG2 VAL A 568      14.899  25.944  -8.195  1.00  0.00           H  
ATOM   3698  C   VAL A 568      12.109  24.138  -6.215  1.00  0.00           C  
ATOM   3699  O   VAL A 568      12.871  23.308  -6.705  1.00  0.00           O  
ATOM   3700  N   LEU A 569      11.102  23.865  -5.381  1.00  0.00           N  
ATOM   3701  H   LEU A 569      10.581  24.646  -5.009  1.00  0.00           H  
ATOM   3702  CA  LEU A 569      10.453  22.604  -5.086  1.00  0.00           C  
ATOM   3703  HA  LEU A 569      11.154  21.770  -5.114  1.00  0.00           H  
ATOM   3704  CB  LEU A 569       9.798  22.832  -3.723  1.00  0.00           C  
ATOM   3705  HB1 LEU A 569       8.941  23.503  -3.780  1.00  0.00           H  
ATOM   3706  HB2 LEU A 569       9.340  21.897  -3.399  1.00  0.00           H  
ATOM   3707  CG  LEU A 569      10.827  23.177  -2.646  1.00  0.00           C  
ATOM   3708  HG  LEU A 569      11.807  22.896  -3.032  1.00  0.00           H  
ATOM   3709  CD1 LEU A 569      10.833  24.653  -2.246  1.00  0.00           C  
ATOM   3710 1HD1 LEU A 569      10.005  24.971  -1.612  1.00  0.00           H  
ATOM   3711 2HD1 LEU A 569      11.698  25.049  -1.715  1.00  0.00           H  
ATOM   3712 3HD1 LEU A 569      10.868  25.254  -3.155  1.00  0.00           H  
ATOM   3713  CD2 LEU A 569      10.794  22.123  -1.539  1.00  0.00           C  
ATOM   3714 1HD2 LEU A 569      11.680  22.219  -0.911  1.00  0.00           H  
ATOM   3715 2HD2 LEU A 569       9.863  22.095  -0.972  1.00  0.00           H  
ATOM   3716 3HD2 LEU A 569      10.885  21.158  -2.037  1.00  0.00           H  
ATOM   3717  C   LEU A 569       9.344  22.316  -6.088  1.00  0.00           C  
ATOM   3718  O   LEU A 569       8.745  23.246  -6.624  1.00  0.00           O  
ATOM   3719  N   GLY A 570       9.131  21.074  -6.528  1.00  0.00           N  
ATOM   3720  H   GLY A 570       9.665  20.355  -6.061  1.00  0.00           H  
ATOM   3721  CA  GLY A 570       7.954  20.631  -7.247  1.00  0.00           C  
ATOM   3722  HA1 GLY A 570       7.981  19.543  -7.175  1.00  0.00           H  
ATOM   3723  HA2 GLY A 570       6.997  20.824  -6.762  1.00  0.00           H  
ATOM   3724  C   GLY A 570       7.924  21.053  -8.709  1.00  0.00           C  
ATOM   3725  O   GLY A 570       8.765  21.769  -9.247  1.00  0.00           O  
ATOM   3726  N   GLY A 571       6.966  20.528  -9.476  1.00  0.00           N  
ATOM   3727  H   GLY A 571       6.388  19.754  -9.180  1.00  0.00           H  
ATOM   3728  CA  GLY A 571       6.661  20.948 -10.829  1.00  0.00           C  
ATOM   3729  HA1 GLY A 571       5.616  21.257 -10.860  1.00  0.00           H  
ATOM   3730  HA2 GLY A 571       7.323  21.728 -11.206  1.00  0.00           H  
ATOM   3731  C   GLY A 571       6.705  19.832 -11.863  1.00  0.00           C  
ATOM   3732  O   GLY A 571       6.459  18.679 -11.516  1.00  0.00           O  
ATOM   3733  N   TYR A 572       6.969  20.141 -13.135  1.00  0.00           N  
ATOM   3734  H   TYR A 572       7.005  21.145 -13.245  1.00  0.00           H  
ATOM   3735  CA  TYR A 572       7.042  19.289 -14.304  1.00  0.00           C  
ATOM   3736  HA  TYR A 572       7.394  18.318 -13.954  1.00  0.00           H  
ATOM   3737  CB  TYR A 572       5.610  19.239 -14.840  1.00  0.00           C  
ATOM   3738  HB1 TYR A 572       5.038  18.897 -13.977  1.00  0.00           H  
ATOM   3739  HB2 TYR A 572       4.992  20.112 -15.045  1.00  0.00           H  
ATOM   3740  CG  TYR A 572       5.413  18.289 -15.997  1.00  0.00           C  
ATOM   3741  CD1 TYR A 572       5.155  16.924 -15.817  1.00  0.00           C  
ATOM   3742  HD1 TYR A 572       5.249  16.437 -14.858  1.00  0.00           H  
ATOM   3743  CD2 TYR A 572       5.262  18.852 -17.269  1.00  0.00           C  
ATOM   3744  HD2 TYR A 572       5.362  19.910 -17.461  1.00  0.00           H  
ATOM   3745  CE1 TYR A 572       4.597  16.125 -16.822  1.00  0.00           C  
ATOM   3746  HE1 TYR A 572       4.319  15.083 -16.769  1.00  0.00           H  
ATOM   3747  CE2 TYR A 572       4.637  18.058 -18.239  1.00  0.00           C  
ATOM   3748  HE2 TYR A 572       4.490  18.549 -19.189  1.00  0.00           H  
ATOM   3749  CZ  TYR A 572       4.253  16.727 -18.038  1.00  0.00           C  
ATOM   3750  OH  TYR A 572       3.613  15.965 -18.971  1.00  0.00           O  
ATOM   3751  HH  TYR A 572       3.570  16.350 -19.834  1.00  0.00           H  
ATOM   3752  C   TYR A 572       8.058  19.848 -15.289  1.00  0.00           C  
ATOM   3753  O   TYR A 572       8.322  21.047 -15.236  1.00  0.00           O  
ATOM   3754  N   ASP A 573       8.873  18.978 -15.890  1.00  0.00           N  
ATOM   3755  H   ASP A 573       8.798  17.979 -15.762  1.00  0.00           H  
ATOM   3756  CA  ASP A 573      10.004  19.377 -16.705  1.00  0.00           C  
ATOM   3757  HA  ASP A 573      10.310  20.390 -16.444  1.00  0.00           H  
ATOM   3758  CB  ASP A 573      11.201  18.486 -16.372  1.00  0.00           C  
ATOM   3759  HB1 ASP A 573      12.141  19.039 -16.362  1.00  0.00           H  
ATOM   3760  HB2 ASP A 573      11.067  18.151 -15.343  1.00  0.00           H  
ATOM   3761  CG  ASP A 573      11.462  17.290 -17.275  1.00  0.00           C  
ATOM   3762  OD1 ASP A 573      12.645  16.978 -17.534  1.00  0.00           O  
ATOM   3763  OD2 ASP A 573      10.603  16.464 -17.654  1.00  0.00           O  
ATOM   3764  C   ASP A 573       9.649  19.305 -18.184  1.00  0.00           C  
ATOM   3765  O   ASP A 573      10.510  19.712 -18.961  1.00  0.00           O  
ATOM   3766  N   GLY A 574       8.442  18.853 -18.530  1.00  0.00           N  
ATOM   3767  H   GLY A 574       7.886  18.649 -17.712  1.00  0.00           H  
ATOM   3768  CA  GLY A 574       7.942  18.652 -19.875  1.00  0.00           C  
ATOM   3769  HA1 GLY A 574       7.121  19.330 -20.108  1.00  0.00           H  
ATOM   3770  HA2 GLY A 574       8.733  18.738 -20.621  1.00  0.00           H  
ATOM   3771  C   GLY A 574       7.494  17.198 -19.929  1.00  0.00           C  
ATOM   3772  O   GLY A 574       6.654  16.952 -20.792  1.00  0.00           O  
ATOM   3773  N   HIS A 575       7.907  16.263 -19.070  1.00  0.00           N  
ATOM   3774  H   HIS A 575       8.601  16.536 -18.389  1.00  0.00           H  
ATOM   3775  CA  HIS A 575       7.580  14.852 -19.023  1.00  0.00           C  
ATOM   3776  HA  HIS A 575       6.525  14.748 -19.276  1.00  0.00           H  
ATOM   3777  CB  HIS A 575       8.352  13.988 -20.021  1.00  0.00           C  
ATOM   3778  HB1 HIS A 575       8.046  14.277 -21.027  1.00  0.00           H  
ATOM   3779  HB2 HIS A 575       9.413  14.206 -19.901  1.00  0.00           H  
ATOM   3780  CG  HIS A 575       8.238  12.492 -19.920  1.00  0.00           C  
ATOM   3781  ND1 HIS A 575       7.253  11.735 -20.552  1.00  0.00           N  
ATOM   3782  CD2 HIS A 575       9.119  11.611 -19.350  1.00  0.00           C  
ATOM   3783  HD2 HIS A 575      10.085  11.688 -18.873  1.00  0.00           H  
ATOM   3784  CE1 HIS A 575       7.529  10.450 -20.314  1.00  0.00           C  
ATOM   3785  HE1 HIS A 575       7.000   9.674 -20.848  1.00  0.00           H  
ATOM   3786  NE2 HIS A 575       8.604  10.341 -19.517  1.00  0.00           N  
ATOM   3787  HE2 HIS A 575       9.123   9.529 -19.214  1.00  0.00           H  
ATOM   3788  C   HIS A 575       7.689  14.271 -17.621  1.00  0.00           C  
ATOM   3789  O   HIS A 575       6.846  13.447 -17.271  1.00  0.00           O  
ATOM   3790  N   THR A 576       8.733  14.618 -16.865  1.00  0.00           N  
ATOM   3791  H   THR A 576       9.463  15.198 -17.254  1.00  0.00           H  
ATOM   3792  CA  THR A 576       8.952  14.135 -15.516  1.00  0.00           C  
ATOM   3793  HA  THR A 576       8.272  13.285 -15.449  1.00  0.00           H  
ATOM   3794  CB  THR A 576      10.389  13.673 -15.275  1.00  0.00           C  
ATOM   3795  HB  THR A 576      10.457  13.189 -14.301  1.00  0.00           H  
ATOM   3796  OG1 THR A 576      11.312  14.729 -15.418  1.00  0.00           O  
ATOM   3797  HG1 THR A 576      11.203  15.017 -16.312  1.00  0.00           H  
ATOM   3798  CG2 THR A 576      10.876  12.632 -16.284  1.00  0.00           C  
ATOM   3799 1HG2 THR A 576      11.826  12.237 -15.925  1.00  0.00           H  
ATOM   3800 2HG2 THR A 576      10.254  11.736 -16.277  1.00  0.00           H  
ATOM   3801 3HG2 THR A 576      10.886  13.072 -17.281  1.00  0.00           H  
ATOM   3802  C   THR A 576       8.538  15.280 -14.604  1.00  0.00           C  
ATOM   3803  O   THR A 576       8.751  16.479 -14.774  1.00  0.00           O  
ATOM   3804  N   PHE A 577       7.888  14.856 -13.518  1.00  0.00           N  
ATOM   3805  H   PHE A 577       7.790  13.852 -13.465  1.00  0.00           H  
ATOM   3806  CA  PHE A 577       7.490  15.693 -12.404  1.00  0.00           C  
ATOM   3807  HA  PHE A 577       7.154  16.637 -12.833  1.00  0.00           H  
ATOM   3808  CB  PHE A 577       6.353  14.984 -11.668  1.00  0.00           C  
ATOM   3809  HB1 PHE A 577       6.675  13.971 -11.426  1.00  0.00           H  
ATOM   3810  HB2 PHE A 577       6.341  15.460 -10.687  1.00  0.00           H  
ATOM   3811  CG  PHE A 577       4.970  14.988 -12.274  1.00  0.00           C  
ATOM   3812  CD1 PHE A 577       4.563  14.004 -13.184  1.00  0.00           C  
ATOM   3813  HD1 PHE A 577       5.192  13.226 -13.589  1.00  0.00           H  
ATOM   3814  CD2 PHE A 577       4.069  15.957 -11.817  1.00  0.00           C  
ATOM   3815  HD2 PHE A 577       4.400  16.758 -11.172  1.00  0.00           H  
ATOM   3816  CE1 PHE A 577       3.254  14.034 -13.679  1.00  0.00           C  
ATOM   3817  HE1 PHE A 577       2.944  13.312 -14.420  1.00  0.00           H  
ATOM   3818  CE2 PHE A 577       2.747  15.937 -12.278  1.00  0.00           C  
ATOM   3819  HE2 PHE A 577       2.036  16.722 -12.069  1.00  0.00           H  
ATOM   3820  CZ  PHE A 577       2.343  15.002 -13.238  1.00  0.00           C  
ATOM   3821  HZ  PHE A 577       1.328  14.817 -13.559  1.00  0.00           H  
ATOM   3822  C   PHE A 577       8.681  15.935 -11.487  1.00  0.00           C  
ATOM   3823  O   PHE A 577       9.335  14.974 -11.088  1.00  0.00           O  
ATOM   3824  N   LEU A 578       9.001  17.196 -11.190  1.00  0.00           N  
ATOM   3825  H   LEU A 578       8.239  17.790 -11.485  1.00  0.00           H  
ATOM   3826  CA  LEU A 578      10.256  17.675 -10.646  1.00  0.00           C  
ATOM   3827  HA  LEU A 578      11.072  17.232 -11.217  1.00  0.00           H  
ATOM   3828  CB  LEU A 578      10.292  19.193 -10.824  1.00  0.00           C  
ATOM   3829  HB1 LEU A 578       9.287  19.543 -10.585  1.00  0.00           H  
ATOM   3830  HB2 LEU A 578      10.886  19.682 -10.052  1.00  0.00           H  
ATOM   3831  CG  LEU A 578      10.456  19.701 -12.257  1.00  0.00           C  
ATOM   3832  HG  LEU A 578       9.674  19.304 -12.904  1.00  0.00           H  
ATOM   3833  CD1 LEU A 578      10.215  21.211 -12.277  1.00  0.00           C  
ATOM   3834 1HD1 LEU A 578       9.272  21.333 -11.746  1.00  0.00           H  
ATOM   3835 2HD1 LEU A 578      10.964  21.603 -11.589  1.00  0.00           H  
ATOM   3836 3HD1 LEU A 578      10.283  21.564 -13.306  1.00  0.00           H  
ATOM   3837  CD2 LEU A 578      11.832  19.480 -12.885  1.00  0.00           C  
ATOM   3838 1HD2 LEU A 578      12.185  18.464 -13.065  1.00  0.00           H  
ATOM   3839 2HD2 LEU A 578      11.747  19.950 -13.865  1.00  0.00           H  
ATOM   3840 3HD2 LEU A 578      12.641  20.016 -12.389  1.00  0.00           H  
ATOM   3841  C   LEU A 578      10.434  17.323  -9.176  1.00  0.00           C  
ATOM   3842  O   LEU A 578       9.971  18.066  -8.312  1.00  0.00           O  
ATOM   3843  N   ASP A 579      11.216  16.292  -8.848  1.00  0.00           N  
ATOM   3844  H   ASP A 579      11.614  15.705  -9.566  1.00  0.00           H  
ATOM   3845  CA  ASP A 579      11.555  15.823  -7.519  1.00  0.00           C  
ATOM   3846  HA  ASP A 579      10.739  15.854  -6.798  1.00  0.00           H  
ATOM   3847  CB  ASP A 579      11.703  14.302  -7.580  1.00  0.00           C  
ATOM   3848  HB1 ASP A 579      11.855  13.923  -6.569  1.00  0.00           H  
ATOM   3849  HB2 ASP A 579      10.756  13.772  -7.677  1.00  0.00           H  
ATOM   3850  CG  ASP A 579      12.771  13.706  -8.486  1.00  0.00           C  
ATOM   3851  OD1 ASP A 579      13.574  12.829  -8.100  1.00  0.00           O  
ATOM   3852  OD2 ASP A 579      12.718  14.066  -9.682  1.00  0.00           O  
ATOM   3853  C   ASP A 579      12.847  16.341  -6.906  1.00  0.00           C  
ATOM   3854  O   ASP A 579      12.947  16.516  -5.693  1.00  0.00           O  
ATOM   3855  N   SER A 580      13.802  16.644  -7.789  1.00  0.00           N  
ATOM   3856  H   SER A 580      13.501  16.522  -8.745  1.00  0.00           H  
ATOM   3857  CA  SER A 580      14.834  17.610  -7.470  1.00  0.00           C  
ATOM   3858  HA  SER A 580      15.452  17.277  -6.636  1.00  0.00           H  
ATOM   3859  CB  SER A 580      15.652  17.783  -8.751  1.00  0.00           C  
ATOM   3860  HB1 SER A 580      16.475  18.455  -8.509  1.00  0.00           H  
ATOM   3861  HB2 SER A 580      16.116  16.878  -9.145  1.00  0.00           H  
ATOM   3862  OG  SER A 580      14.899  18.315  -9.817  1.00  0.00           O  
ATOM   3863  HG  SER A 580      14.541  17.593 -10.311  1.00  0.00           H  
ATOM   3864  C   SER A 580      14.283  18.946  -6.993  1.00  0.00           C  
ATOM   3865  O   SER A 580      13.445  19.603  -7.606  1.00  0.00           O  
ATOM   3866  N   VAL A 581      14.908  19.401  -5.904  1.00  0.00           N  
ATOM   3867  H   VAL A 581      15.624  18.920  -5.379  1.00  0.00           H  
ATOM   3868  CA  VAL A 581      14.794  20.740  -5.363  1.00  0.00           C  
ATOM   3869  HA  VAL A 581      13.913  21.185  -5.826  1.00  0.00           H  
ATOM   3870  CB  VAL A 581      14.649  20.647  -3.843  1.00  0.00           C  
ATOM   3871  HB  VAL A 581      15.380  20.070  -3.276  1.00  0.00           H  
ATOM   3872  CG1 VAL A 581      14.700  22.064  -3.270  1.00  0.00           C  
ATOM   3873 1HG1 VAL A 581      13.826  22.626  -3.599  1.00  0.00           H  
ATOM   3874 2HG1 VAL A 581      14.596  21.992  -2.188  1.00  0.00           H  
ATOM   3875 3HG1 VAL A 581      15.631  22.621  -3.372  1.00  0.00           H  
ATOM   3876  CG2 VAL A 581      13.332  19.970  -3.465  1.00  0.00           C  
ATOM   3877 1HG2 VAL A 581      12.531  20.303  -4.125  1.00  0.00           H  
ATOM   3878 2HG2 VAL A 581      13.540  18.916  -3.650  1.00  0.00           H  
ATOM   3879 3HG2 VAL A 581      12.915  20.141  -2.472  1.00  0.00           H  
ATOM   3880  C   VAL A 581      16.030  21.522  -5.783  1.00  0.00           C  
ATOM   3881  O   VAL A 581      17.064  21.263  -5.170  1.00  0.00           O  
ATOM   3882  N   GLU A 582      16.064  22.394  -6.793  1.00  0.00           N  
ATOM   3883  H   GLU A 582      15.200  22.767  -7.158  1.00  0.00           H  
ATOM   3884  CA  GLU A 582      17.203  23.205  -7.175  1.00  0.00           C  
ATOM   3885  HA  GLU A 582      18.147  22.661  -7.142  1.00  0.00           H  
ATOM   3886  CB  GLU A 582      16.968  23.621  -8.627  1.00  0.00           C  
ATOM   3887  HB1 GLU A 582      16.491  22.826  -9.200  1.00  0.00           H  
ATOM   3888  HB2 GLU A 582      16.335  24.507  -8.667  1.00  0.00           H  
ATOM   3889  CG  GLU A 582      18.223  23.896  -9.458  1.00  0.00           C  
ATOM   3890  HG1 GLU A 582      18.036  24.618 -10.253  1.00  0.00           H  
ATOM   3891  HG2 GLU A 582      18.932  24.467  -8.859  1.00  0.00           H  
ATOM   3892  CD  GLU A 582      18.861  22.686 -10.126  1.00  0.00           C  
ATOM   3893  OE1 GLU A 582      18.323  21.560 -10.199  1.00  0.00           O  
ATOM   3894  OE2 GLU A 582      19.933  22.842 -10.750  1.00  0.00           O  
ATOM   3895  C   GLU A 582      17.195  24.472  -6.330  1.00  0.00           C  
ATOM   3896  O   GLU A 582      16.136  24.852  -5.836  1.00  0.00           O  
ATOM   3897  N   CYS A 583      18.381  24.949  -5.947  1.00  0.00           N  
ATOM   3898  H   CYS A 583      19.137  24.396  -6.326  1.00  0.00           H  
ATOM   3899  CA  CYS A 583      18.634  26.023  -5.007  1.00  0.00           C  
ATOM   3900  HA  CYS A 583      17.701  26.553  -4.816  1.00  0.00           H  
ATOM   3901  CB  CYS A 583      19.206  25.392  -3.737  1.00  0.00           C  
ATOM   3902  HB1 CYS A 583      18.391  24.738  -3.428  1.00  0.00           H  
ATOM   3903  HB2 CYS A 583      20.137  24.910  -4.035  1.00  0.00           H  
ATOM   3904  SG  CYS A 583      19.635  26.532  -2.399  1.00  0.00           S  
ATOM   3905  HG  CYS A 583      18.508  27.213  -2.172  1.00  0.00           H  
ATOM   3906  C   CYS A 583      19.687  26.950  -5.599  1.00  0.00           C  
ATOM   3907  O   CYS A 583      20.786  26.493  -5.904  1.00  0.00           O  
ATOM   3908  N   TYR A 584      19.387  28.251  -5.627  1.00  0.00           N  
ATOM   3909  H   TYR A 584      18.506  28.572  -5.251  1.00  0.00           H  
ATOM   3910  CA  TYR A 584      20.373  29.298  -5.800  1.00  0.00           C  
ATOM   3911  HA  TYR A 584      21.034  29.179  -6.659  1.00  0.00           H  
ATOM   3912  CB  TYR A 584      19.620  30.616  -5.985  1.00  0.00           C  
ATOM   3913  HB1 TYR A 584      18.944  30.452  -6.824  1.00  0.00           H  
ATOM   3914  HB2 TYR A 584      19.034  30.708  -5.071  1.00  0.00           H  
ATOM   3915  CG  TYR A 584      20.429  31.874  -6.192  1.00  0.00           C  
ATOM   3916  CD1 TYR A 584      21.145  32.157  -7.362  1.00  0.00           C  
ATOM   3917  HD1 TYR A 584      21.312  31.451  -8.162  1.00  0.00           H  
ATOM   3918  CD2 TYR A 584      20.306  32.916  -5.266  1.00  0.00           C  
ATOM   3919  HD2 TYR A 584      19.723  32.734  -4.375  1.00  0.00           H  
ATOM   3920  CE1 TYR A 584      21.764  33.401  -7.536  1.00  0.00           C  
ATOM   3921  HE1 TYR A 584      22.478  33.559  -8.330  1.00  0.00           H  
ATOM   3922  CE2 TYR A 584      20.735  34.222  -5.531  1.00  0.00           C  
ATOM   3923  HE2 TYR A 584      20.649  34.992  -4.779  1.00  0.00           H  
ATOM   3924  CZ  TYR A 584      21.553  34.458  -6.642  1.00  0.00           C  
ATOM   3925  OH  TYR A 584      22.213  35.641  -6.805  1.00  0.00           O  
ATOM   3926  HH  TYR A 584      22.649  35.579  -7.642  1.00  0.00           H  
ATOM   3927  C   TYR A 584      21.249  29.453  -4.565  1.00  0.00           C  
ATOM   3928  O   TYR A 584      20.703  29.377  -3.466  1.00  0.00           O  
ATOM   3929  N   ASP A 585      22.549  29.661  -4.791  1.00  0.00           N  
ATOM   3930  H   ASP A 585      22.913  29.754  -5.728  1.00  0.00           H  
ATOM   3931  CA  ASP A 585      23.483  30.141  -3.793  1.00  0.00           C  
ATOM   3932  HA  ASP A 585      23.076  30.076  -2.784  1.00  0.00           H  
ATOM   3933  CB  ASP A 585      24.761  29.319  -3.965  1.00  0.00           C  
ATOM   3934  HB1 ASP A 585      24.556  28.264  -3.779  1.00  0.00           H  
ATOM   3935  HB2 ASP A 585      25.018  29.403  -5.021  1.00  0.00           H  
ATOM   3936  CG  ASP A 585      25.930  29.805  -3.122  1.00  0.00           C  
ATOM   3937  OD1 ASP A 585      26.933  30.298  -3.683  1.00  0.00           O  
ATOM   3938  OD2 ASP A 585      25.729  29.745  -1.889  1.00  0.00           O  
ATOM   3939  C   ASP A 585      23.878  31.564  -4.161  1.00  0.00           C  
ATOM   3940  O   ASP A 585      24.300  31.711  -5.306  1.00  0.00           O  
ATOM   3941  N   PRO A 586      23.758  32.556  -3.275  1.00  0.00           N  
ATOM   3942  CA  PRO A 586      24.084  33.905  -3.691  1.00  0.00           C  
ATOM   3943  HA  PRO A 586      23.631  34.231  -4.627  1.00  0.00           H  
ATOM   3944  CB  PRO A 586      23.413  34.748  -2.606  1.00  0.00           C  
ATOM   3945  HB1 PRO A 586      23.983  35.653  -2.395  1.00  0.00           H  
ATOM   3946  HB2 PRO A 586      22.482  35.179  -2.975  1.00  0.00           H  
ATOM   3947  CG  PRO A 586      23.122  33.882  -1.380  1.00  0.00           C  
ATOM   3948  HG1 PRO A 586      23.908  33.989  -0.633  1.00  0.00           H  
ATOM   3949  HG2 PRO A 586      22.168  34.090  -0.897  1.00  0.00           H  
ATOM   3950  CD  PRO A 586      23.147  32.469  -1.964  1.00  0.00           C  
ATOM   3951  HD1 PRO A 586      23.747  31.826  -1.321  1.00  0.00           H  
ATOM   3952  HD2 PRO A 586      22.171  32.013  -2.130  1.00  0.00           H  
ATOM   3953  C   PRO A 586      25.569  34.216  -3.814  1.00  0.00           C  
ATOM   3954  O   PRO A 586      25.998  35.179  -4.446  1.00  0.00           O  
ATOM   3955  N   ASP A 587      26.505  33.457  -3.239  1.00  0.00           N  
ATOM   3956  H   ASP A 587      26.272  32.567  -2.823  1.00  0.00           H  
ATOM   3957  CA  ASP A 587      27.928  33.732  -3.223  1.00  0.00           C  
ATOM   3958  HA  ASP A 587      28.098  34.776  -2.959  1.00  0.00           H  
ATOM   3959  CB  ASP A 587      28.702  33.105  -2.064  1.00  0.00           C  
ATOM   3960  HB1 ASP A 587      28.457  33.650  -1.152  1.00  0.00           H  
ATOM   3961  HB2 ASP A 587      28.145  32.208  -1.794  1.00  0.00           H  
ATOM   3962  CG  ASP A 587      30.163  32.875  -2.423  1.00  0.00           C  
ATOM   3963  OD1 ASP A 587      30.604  31.717  -2.261  1.00  0.00           O  
ATOM   3964  OD2 ASP A 587      30.994  33.745  -2.763  1.00  0.00           O  
ATOM   3965  C   ASP A 587      28.419  33.455  -4.637  1.00  0.00           C  
ATOM   3966  O   ASP A 587      28.953  34.337  -5.306  1.00  0.00           O  
ATOM   3967  N   THR A 588      28.261  32.249  -5.186  1.00  0.00           N  
ATOM   3968  H   THR A 588      27.760  31.517  -4.702  1.00  0.00           H  
ATOM   3969  CA  THR A 588      28.589  31.854  -6.541  1.00  0.00           C  
ATOM   3970  HA  THR A 588      29.634  31.976  -6.828  1.00  0.00           H  
ATOM   3971  CB  THR A 588      28.454  30.346  -6.758  1.00  0.00           C  
ATOM   3972  HB  THR A 588      28.554  30.234  -7.838  1.00  0.00           H  
ATOM   3973  OG1 THR A 588      27.156  29.959  -6.367  1.00  0.00           O  
ATOM   3974  HG1 THR A 588      27.070  30.021  -5.428  1.00  0.00           H  
ATOM   3975  CG2 THR A 588      29.499  29.573  -5.952  1.00  0.00           C  
ATOM   3976 1HG2 THR A 588      29.477  29.688  -4.869  1.00  0.00           H  
ATOM   3977 2HG2 THR A 588      29.366  28.556  -6.321  1.00  0.00           H  
ATOM   3978 3HG2 THR A 588      30.467  29.896  -6.337  1.00  0.00           H  
ATOM   3979  C   THR A 588      27.716  32.616  -7.527  1.00  0.00           C  
ATOM   3980  O   THR A 588      28.237  32.939  -8.592  1.00  0.00           O  
ATOM   3981  N   ASP A 589      26.425  32.748  -7.213  1.00  0.00           N  
ATOM   3982  H   ASP A 589      26.086  32.545  -6.284  1.00  0.00           H  
ATOM   3983  CA  ASP A 589      25.440  33.376  -8.072  1.00  0.00           C  
ATOM   3984  HA  ASP A 589      24.569  33.597  -7.455  1.00  0.00           H  
ATOM   3985  CB  ASP A 589      25.816  34.847  -8.254  1.00  0.00           C  
ATOM   3986  HB1 ASP A 589      25.895  35.321  -7.276  1.00  0.00           H  
ATOM   3987  HB2 ASP A 589      26.811  34.852  -8.699  1.00  0.00           H  
ATOM   3988  CG  ASP A 589      24.992  35.663  -9.240  1.00  0.00           C  
ATOM   3989  OD1 ASP A 589      25.582  36.147 -10.229  1.00  0.00           O  
ATOM   3990  OD2 ASP A 589      23.759  35.751  -9.048  1.00  0.00           O  
ATOM   3991  C   ASP A 589      25.100  32.461  -9.239  1.00  0.00           C  
ATOM   3992  O   ASP A 589      25.199  32.819 -10.411  1.00  0.00           O  
ATOM   3993  N   THR A 590      24.691  31.236  -8.901  1.00  0.00           N  
ATOM   3994  H   THR A 590      24.684  31.124  -7.898  1.00  0.00           H  
ATOM   3995  CA  THR A 590      24.400  30.072  -9.714  1.00  0.00           C  
ATOM   3996  HA  THR A 590      23.787  30.617 -10.431  1.00  0.00           H  
ATOM   3997  CB  THR A 590      25.710  29.375 -10.085  1.00  0.00           C  
ATOM   3998  HB  THR A 590      25.376  28.577 -10.747  1.00  0.00           H  
ATOM   3999  OG1 THR A 590      26.438  28.838  -9.003  1.00  0.00           O  
ATOM   4000  HG1 THR A 590      26.549  29.441  -8.283  1.00  0.00           H  
ATOM   4001  CG2 THR A 590      26.661  30.275 -10.875  1.00  0.00           C  
ATOM   4002 1HG2 THR A 590      27.130  31.036 -10.250  1.00  0.00           H  
ATOM   4003 2HG2 THR A 590      27.535  29.771 -11.288  1.00  0.00           H  
ATOM   4004 3HG2 THR A 590      26.150  30.748 -11.713  1.00  0.00           H  
ATOM   4005  C   THR A 590      23.438  29.199  -8.921  1.00  0.00           C  
ATOM   4006  O   THR A 590      23.227  29.446  -7.736  1.00  0.00           O  
ATOM   4007  N   TRP A 591      22.869  28.210  -9.613  1.00  0.00           N  
ATOM   4008  H   TRP A 591      23.282  27.963 -10.501  1.00  0.00           H  
ATOM   4009  CA  TRP A 591      21.802  27.346  -9.149  1.00  0.00           C  
ATOM   4010  HA  TRP A 591      21.588  27.655  -8.125  1.00  0.00           H  
ATOM   4011  CB  TRP A 591      20.548  27.480 -10.013  1.00  0.00           C  
ATOM   4012  HB1 TRP A 591      20.800  27.433 -11.072  1.00  0.00           H  
ATOM   4013  HB2 TRP A 591      19.871  26.639  -9.861  1.00  0.00           H  
ATOM   4014  CG  TRP A 591      19.703  28.703  -9.850  1.00  0.00           C  
ATOM   4015  CD1 TRP A 591      19.911  29.826 -10.573  1.00  0.00           C  
ATOM   4016  HD1 TRP A 591      20.659  29.911 -11.348  1.00  0.00           H  
ATOM   4017  CD2 TRP A 591      18.517  28.900  -9.023  1.00  0.00           C  
ATOM   4018  NE1 TRP A 591      18.920  30.719 -10.216  1.00  0.00           N  
ATOM   4019  HE1 TRP A 591      18.915  31.620 -10.673  1.00  0.00           H  
ATOM   4020  CE2 TRP A 591      17.955  30.143  -9.415  1.00  0.00           C  
ATOM   4021  CE3 TRP A 591      17.779  28.104  -8.133  1.00  0.00           C  
ATOM   4022  HE3 TRP A 591      18.131  27.125  -7.843  1.00  0.00           H  
ATOM   4023  CZ2 TRP A 591      16.607  30.440  -9.180  1.00  0.00           C  
ATOM   4024  HZ2 TRP A 591      16.244  31.408  -9.491  1.00  0.00           H  
ATOM   4025  CZ3 TRP A 591      16.480  28.486  -7.775  1.00  0.00           C  
ATOM   4026  HZ3 TRP A 591      15.912  27.829  -7.134  1.00  0.00           H  
ATOM   4027  CH2 TRP A 591      15.851  29.590  -8.364  1.00  0.00           C  
ATOM   4028  HH2 TRP A 591      14.931  30.051  -8.037  1.00  0.00           H  
ATOM   4029  C   TRP A 591      22.302  25.909  -9.175  1.00  0.00           C  
ATOM   4030  O   TRP A 591      22.887  25.461 -10.158  1.00  0.00           O  
ATOM   4031  N   SER A 592      22.029  25.132  -8.124  1.00  0.00           N  
ATOM   4032  H   SER A 592      21.520  25.584  -7.378  1.00  0.00           H  
ATOM   4033  CA  SER A 592      22.447  23.750  -7.998  1.00  0.00           C  
ATOM   4034  HA  SER A 592      22.393  23.347  -9.009  1.00  0.00           H  
ATOM   4035  CB  SER A 592      23.895  23.743  -7.508  1.00  0.00           C  
ATOM   4036  HB1 SER A 592      24.303  22.755  -7.722  1.00  0.00           H  
ATOM   4037  HB2 SER A 592      24.615  24.383  -8.018  1.00  0.00           H  
ATOM   4038  OG  SER A 592      23.981  23.790  -6.101  1.00  0.00           O  
ATOM   4039  HG  SER A 592      23.940  24.714  -5.904  1.00  0.00           H  
ATOM   4040  C   SER A 592      21.387  22.961  -7.243  1.00  0.00           C  
ATOM   4041  O   SER A 592      20.518  23.531  -6.586  1.00  0.00           O  
ATOM   4042  N   GLU A 593      21.530  21.635  -7.289  1.00  0.00           N  
ATOM   4043  H   GLU A 593      22.183  21.303  -7.984  1.00  0.00           H  
ATOM   4044  CA  GLU A 593      20.734  20.721  -6.495  1.00  0.00           C  
ATOM   4045  HA  GLU A 593      19.760  21.165  -6.288  1.00  0.00           H  
ATOM   4046  CB  GLU A 593      20.520  19.378  -7.193  1.00  0.00           C  
ATOM   4047  HB1 GLU A 593      20.270  19.466  -8.251  1.00  0.00           H  
ATOM   4048  HB2 GLU A 593      21.436  18.791  -7.254  1.00  0.00           H  
ATOM   4049  CG  GLU A 593      19.331  18.595  -6.636  1.00  0.00           C  
ATOM   4050  HG1 GLU A 593      19.437  18.270  -5.601  1.00  0.00           H  
ATOM   4051  HG2 GLU A 593      18.365  19.099  -6.661  1.00  0.00           H  
ATOM   4052  CD  GLU A 593      19.206  17.266  -7.367  1.00  0.00           C  
ATOM   4053  OE1 GLU A 593      19.106  16.174  -6.769  1.00  0.00           O  
ATOM   4054  OE2 GLU A 593      19.220  17.241  -8.617  1.00  0.00           O  
ATOM   4055  C   GLU A 593      21.350  20.405  -5.140  1.00  0.00           C  
ATOM   4056  O   GLU A 593      22.557  20.201  -5.027  1.00  0.00           O  
ATOM   4057  N   VAL A 594      20.439  20.407  -4.164  1.00  0.00           N  
ATOM   4058  H   VAL A 594      19.440  20.423  -4.315  1.00  0.00           H  
ATOM   4059  CA  VAL A 594      20.790  20.340  -2.760  1.00  0.00           C  
ATOM   4060  HA  VAL A 594      21.765  19.863  -2.658  1.00  0.00           H  
ATOM   4061  CB  VAL A 594      20.784  21.693  -2.048  1.00  0.00           C  
ATOM   4062  HB  VAL A 594      21.090  21.424  -1.037  1.00  0.00           H  
ATOM   4063  CG1 VAL A 594      21.953  22.492  -2.627  1.00  0.00           C  
ATOM   4064 1HG1 VAL A 594      22.378  23.132  -1.854  1.00  0.00           H  
ATOM   4065 2HG1 VAL A 594      22.720  21.797  -2.967  1.00  0.00           H  
ATOM   4066 3HG1 VAL A 594      21.653  23.109  -3.474  1.00  0.00           H  
ATOM   4067  CG2 VAL A 594      19.484  22.497  -2.097  1.00  0.00           C  
ATOM   4068 1HG2 VAL A 594      18.632  22.078  -1.561  1.00  0.00           H  
ATOM   4069 2HG2 VAL A 594      19.756  23.461  -1.667  1.00  0.00           H  
ATOM   4070 3HG2 VAL A 594      19.247  22.657  -3.148  1.00  0.00           H  
ATOM   4071  C   VAL A 594      19.953  19.254  -2.099  1.00  0.00           C  
ATOM   4072  O   VAL A 594      20.403  18.637  -1.136  1.00  0.00           O  
ATOM   4073  N   THR A 595      18.717  19.047  -2.559  1.00  0.00           N  
ATOM   4074  H   THR A 595      18.270  19.611  -3.267  1.00  0.00           H  
ATOM   4075  CA  THR A 595      17.885  17.992  -2.017  1.00  0.00           C  
ATOM   4076  HA  THR A 595      18.652  17.231  -1.875  1.00  0.00           H  
ATOM   4077  CB  THR A 595      17.252  18.309  -0.661  1.00  0.00           C  
ATOM   4078  HB  THR A 595      17.971  18.662   0.078  1.00  0.00           H  
ATOM   4079  OG1 THR A 595      16.953  17.062  -0.076  1.00  0.00           O  
ATOM   4080  HG1 THR A 595      17.621  16.762   0.521  1.00  0.00           H  
ATOM   4081  CG2 THR A 595      16.048  19.243  -0.785  1.00  0.00           C  
ATOM   4082 1HG2 THR A 595      15.515  19.497   0.131  1.00  0.00           H  
ATOM   4083 2HG2 THR A 595      16.284  20.155  -1.333  1.00  0.00           H  
ATOM   4084 3HG2 THR A 595      15.397  18.624  -1.403  1.00  0.00           H  
ATOM   4085  C   THR A 595      16.945  17.424  -3.071  1.00  0.00           C  
ATOM   4086  O   THR A 595      16.833  17.979  -4.161  1.00  0.00           O  
ATOM   4087  N   ARG A 596      16.248  16.311  -2.825  1.00  0.00           N  
ATOM   4088  H   ARG A 596      16.225  16.042  -1.852  1.00  0.00           H  
ATOM   4089  CA  ARG A 596      15.434  15.579  -3.774  1.00  0.00           C  
ATOM   4090  HA  ARG A 596      14.968  16.336  -4.405  1.00  0.00           H  
ATOM   4091  CB  ARG A 596      16.359  14.793  -4.705  1.00  0.00           C  
ATOM   4092  HB1 ARG A 596      16.923  15.610  -5.154  1.00  0.00           H  
ATOM   4093  HB2 ARG A 596      17.102  14.208  -4.163  1.00  0.00           H  
ATOM   4094  CG  ARG A 596      15.827  13.952  -5.866  1.00  0.00           C  
ATOM   4095  HG1 ARG A 596      15.168  13.210  -5.415  1.00  0.00           H  
ATOM   4096  HG2 ARG A 596      15.073  14.415  -6.503  1.00  0.00           H  
ATOM   4097  CD  ARG A 596      16.994  13.353  -6.652  1.00  0.00           C  
ATOM   4098  HD1 ARG A 596      17.778  12.905  -6.041  1.00  0.00           H  
ATOM   4099  HD2 ARG A 596      16.599  12.469  -7.154  1.00  0.00           H  
ATOM   4100  NE  ARG A 596      17.420  14.352  -7.632  1.00  0.00           N  
ATOM   4101  HE  ARG A 596      18.075  15.033  -7.276  1.00  0.00           H  
ATOM   4102  CZ  ARG A 596      17.150  14.409  -8.943  1.00  0.00           C  
ATOM   4103  NH1 ARG A 596      16.213  13.607  -9.466  1.00  0.00           N  
ATOM   4104 1HH1 ARG A 596      15.482  13.102  -8.985  1.00  0.00           H  
ATOM   4105 2HH1 ARG A 596      15.949  13.716 -10.435  1.00  0.00           H  
ATOM   4106  NH2 ARG A 596      17.892  15.202  -9.728  1.00  0.00           N  
ATOM   4107 1HH2 ARG A 596      18.368  16.014  -9.361  1.00  0.00           H  
ATOM   4108 2HH2 ARG A 596      17.891  15.121 -10.735  1.00  0.00           H  
ATOM   4109  C   ARG A 596      14.364  14.897  -2.934  1.00  0.00           C  
ATOM   4110  O   ARG A 596      14.722  14.199  -1.988  1.00  0.00           O  
ATOM   4111  N   MET A 597      13.104  15.242  -3.209  1.00  0.00           N  
ATOM   4112  H   MET A 597      12.975  15.798  -4.043  1.00  0.00           H  
ATOM   4113  CA  MET A 597      11.992  14.641  -2.502  1.00  0.00           C  
ATOM   4114  HA  MET A 597      12.149  14.639  -1.423  1.00  0.00           H  
ATOM   4115  CB  MET A 597      10.804  15.555  -2.804  1.00  0.00           C  
ATOM   4116  HB1 MET A 597      11.068  16.598  -2.630  1.00  0.00           H  
ATOM   4117  HB2 MET A 597      10.611  15.545  -3.876  1.00  0.00           H  
ATOM   4118  CG  MET A 597       9.509  15.316  -2.025  1.00  0.00           C  
ATOM   4119  HG1 MET A 597       9.019  14.473  -2.513  1.00  0.00           H  
ATOM   4120  HG2 MET A 597       9.724  15.115  -0.976  1.00  0.00           H  
ATOM   4121  SD  MET A 597       8.399  16.745  -2.063  1.00  0.00           S  
ATOM   4122  CE  MET A 597       7.841  16.761  -3.785  1.00  0.00           C  
ATOM   4123  HE1 MET A 597       8.598  17.190  -4.441  1.00  0.00           H  
ATOM   4124  HE2 MET A 597       7.542  15.732  -3.985  1.00  0.00           H  
ATOM   4125  HE3 MET A 597       6.928  17.339  -3.929  1.00  0.00           H  
ATOM   4126  C   MET A 597      11.728  13.250  -3.061  1.00  0.00           C  
ATOM   4127  O   MET A 597      11.972  13.026  -4.244  1.00  0.00           O  
ATOM   4128  N   THR A 598      11.203  12.315  -2.265  1.00  0.00           N  
ATOM   4129  H   THR A 598      10.829  12.658  -1.392  1.00  0.00           H  
ATOM   4130  CA  THR A 598      10.944  10.921  -2.566  1.00  0.00           C  
ATOM   4131  HA  THR A 598      11.870  10.383  -2.768  1.00  0.00           H  
ATOM   4132  CB  THR A 598      10.330  10.241  -1.342  1.00  0.00           C  
ATOM   4133  HB  THR A 598       9.940   9.254  -1.590  1.00  0.00           H  
ATOM   4134  OG1 THR A 598       9.104  10.894  -1.096  1.00  0.00           O  
ATOM   4135  HG1 THR A 598       9.248  11.601  -0.486  1.00  0.00           H  
ATOM   4136  CG2 THR A 598      11.263  10.141  -0.135  1.00  0.00           C  
ATOM   4137 1HG2 THR A 598      11.792  11.081   0.022  1.00  0.00           H  
ATOM   4138 2HG2 THR A 598      10.796   9.908   0.822  1.00  0.00           H  
ATOM   4139 3HG2 THR A 598      12.096   9.453  -0.282  1.00  0.00           H  
ATOM   4140  C   THR A 598      10.165  10.668  -3.849  1.00  0.00           C  
ATOM   4141  O   THR A 598      10.239   9.566  -4.388  1.00  0.00           O  
ATOM   4142  N   SER A 599       9.453  11.685  -4.338  1.00  0.00           N  
ATOM   4143  H   SER A 599       9.489  12.580  -3.871  1.00  0.00           H  
ATOM   4144  CA  SER A 599       8.640  11.756  -5.536  1.00  0.00           C  
ATOM   4145  HA  SER A 599       9.050  11.452  -6.499  1.00  0.00           H  
ATOM   4146  CB  SER A 599       7.358  10.941  -5.362  1.00  0.00           C  
ATOM   4147  HB1 SER A 599       6.612  10.850  -6.151  1.00  0.00           H  
ATOM   4148  HB2 SER A 599       7.673   9.931  -5.098  1.00  0.00           H  
ATOM   4149  OG  SER A 599       6.631  11.345  -4.224  1.00  0.00           O  
ATOM   4150  HG  SER A 599       7.195  11.318  -3.466  1.00  0.00           H  
ATOM   4151  C   SER A 599       8.298  13.220  -5.774  1.00  0.00           C  
ATOM   4152  O   SER A 599       8.791  14.123  -5.102  1.00  0.00           O  
ATOM   4153  N   GLY A 600       7.713  13.589  -6.916  1.00  0.00           N  
ATOM   4154  H   GLY A 600       7.655  12.861  -7.614  1.00  0.00           H  
ATOM   4155  CA  GLY A 600       7.362  14.932  -7.332  1.00  0.00           C  
ATOM   4156  HA1 GLY A 600       7.785  15.668  -6.649  1.00  0.00           H  
ATOM   4157  HA2 GLY A 600       7.878  15.157  -8.265  1.00  0.00           H  
ATOM   4158  C   GLY A 600       5.881  15.160  -7.599  1.00  0.00           C  
ATOM   4159  O   GLY A 600       5.083  14.275  -7.900  1.00  0.00           O  
ATOM   4160  N   ARG A 601       5.519  16.444  -7.649  1.00  0.00           N  
ATOM   4161  H   ARG A 601       6.242  17.104  -7.403  1.00  0.00           H  
ATOM   4162  CA  ARG A 601       4.153  16.894  -7.824  1.00  0.00           C  
ATOM   4163  HA  ARG A 601       3.656  16.194  -8.496  1.00  0.00           H  
ATOM   4164  CB  ARG A 601       3.444  16.827  -6.470  1.00  0.00           C  
ATOM   4165  HB1 ARG A 601       2.446  17.263  -6.433  1.00  0.00           H  
ATOM   4166  HB2 ARG A 601       3.329  15.761  -6.277  1.00  0.00           H  
ATOM   4167  CG  ARG A 601       4.261  17.404  -5.313  1.00  0.00           C  
ATOM   4168  HG1 ARG A 601       5.332  17.575  -5.422  1.00  0.00           H  
ATOM   4169  HG2 ARG A 601       3.884  18.426  -5.360  1.00  0.00           H  
ATOM   4170  CD  ARG A 601       3.942  16.861  -3.920  1.00  0.00           C  
ATOM   4171  HD1 ARG A 601       4.415  17.486  -3.162  1.00  0.00           H  
ATOM   4172  HD2 ARG A 601       2.894  16.900  -3.625  1.00  0.00           H  
ATOM   4173  NE  ARG A 601       4.372  15.474  -3.738  1.00  0.00           N  
ATOM   4174  HE  ARG A 601       4.061  14.887  -4.499  1.00  0.00           H  
ATOM   4175  CZ  ARG A 601       4.990  14.895  -2.700  1.00  0.00           C  
ATOM   4176  NH1 ARG A 601       5.100  15.566  -1.545  1.00  0.00           N  
ATOM   4177 1HH1 ARG A 601       4.887  16.549  -1.450  1.00  0.00           H  
ATOM   4178 2HH1 ARG A 601       5.378  15.148  -0.669  1.00  0.00           H  
ATOM   4179  NH2 ARG A 601       5.304  13.599  -2.835  1.00  0.00           N  
ATOM   4180 1HH2 ARG A 601       5.272  13.100  -3.713  1.00  0.00           H  
ATOM   4181 2HH2 ARG A 601       5.732  13.151  -2.038  1.00  0.00           H  
ATOM   4182  C   ARG A 601       4.158  18.279  -8.455  1.00  0.00           C  
ATOM   4183  O   ARG A 601       5.114  19.037  -8.304  1.00  0.00           O  
ATOM   4184  N   SER A 602       3.065  18.571  -9.163  1.00  0.00           N  
ATOM   4185  H   SER A 602       2.265  17.955  -9.135  1.00  0.00           H  
ATOM   4186  CA  SER A 602       2.838  19.827  -9.850  1.00  0.00           C  
ATOM   4187  HA  SER A 602       3.671  20.530  -9.821  1.00  0.00           H  
ATOM   4188  CB  SER A 602       2.683  19.597 -11.353  1.00  0.00           C  
ATOM   4189  HB1 SER A 602       2.686  20.526 -11.922  1.00  0.00           H  
ATOM   4190  HB2 SER A 602       3.537  19.012 -11.695  1.00  0.00           H  
ATOM   4191  OG  SER A 602       1.444  19.052 -11.750  1.00  0.00           O  
ATOM   4192  HG  SER A 602       1.466  18.809 -12.663  1.00  0.00           H  
ATOM   4193  C   SER A 602       1.655  20.530  -9.201  1.00  0.00           C  
ATOM   4194  O   SER A 602       0.675  19.883  -8.839  1.00  0.00           O  
ATOM   4195  N   GLY A 603       1.720  21.830  -8.902  1.00  0.00           N  
ATOM   4196  H   GLY A 603       2.353  22.526  -9.267  1.00  0.00           H  
ATOM   4197  CA  GLY A 603       0.584  22.613  -8.459  1.00  0.00           C  
ATOM   4198  HA1 GLY A 603       0.730  23.624  -8.839  1.00  0.00           H  
ATOM   4199  HA2 GLY A 603      -0.255  22.234  -9.042  1.00  0.00           H  
ATOM   4200  C   GLY A 603       0.495  22.780  -6.949  1.00  0.00           C  
ATOM   4201  O   GLY A 603      -0.615  22.739  -6.423  1.00  0.00           O  
ATOM   4202  N   VAL A 604       1.575  23.228  -6.304  1.00  0.00           N  
ATOM   4203  H   VAL A 604       2.333  23.555  -6.886  1.00  0.00           H  
ATOM   4204  CA  VAL A 604       1.699  23.273  -4.861  1.00  0.00           C  
ATOM   4205  HA  VAL A 604       0.948  22.607  -4.437  1.00  0.00           H  
ATOM   4206  CB  VAL A 604       3.059  22.725  -4.429  1.00  0.00           C  
ATOM   4207  HB  VAL A 604       3.128  22.827  -3.346  1.00  0.00           H  
ATOM   4208  CG1 VAL A 604       3.218  21.229  -4.702  1.00  0.00           C  
ATOM   4209 1HG1 VAL A 604       3.137  20.953  -5.753  1.00  0.00           H  
ATOM   4210 2HG1 VAL A 604       4.195  20.821  -4.443  1.00  0.00           H  
ATOM   4211 3HG1 VAL A 604       2.571  20.572  -4.122  1.00  0.00           H  
ATOM   4212  CG2 VAL A 604       4.235  23.372  -5.160  1.00  0.00           C  
ATOM   4213 1HG2 VAL A 604       5.133  22.907  -4.754  1.00  0.00           H  
ATOM   4214 2HG2 VAL A 604       4.166  23.147  -6.225  1.00  0.00           H  
ATOM   4215 3HG2 VAL A 604       4.342  24.448  -5.017  1.00  0.00           H  
ATOM   4216  C   VAL A 604       1.529  24.681  -4.309  1.00  0.00           C  
ATOM   4217  O   VAL A 604       1.532  25.684  -5.019  1.00  0.00           O  
ATOM   4218  N   GLY A 605       1.504  24.865  -2.986  1.00  0.00           N  
ATOM   4219  H   GLY A 605       1.297  24.045  -2.434  1.00  0.00           H  
ATOM   4220  CA  GLY A 605       1.791  26.073  -2.239  1.00  0.00           C  
ATOM   4221  HA1 GLY A 605       1.884  26.997  -2.810  1.00  0.00           H  
ATOM   4222  HA2 GLY A 605       0.917  26.189  -1.598  1.00  0.00           H  
ATOM   4223  C   GLY A 605       3.113  25.934  -1.498  1.00  0.00           C  
ATOM   4224  O   GLY A 605       3.450  24.796  -1.180  1.00  0.00           O  
ATOM   4225  N   VAL A 606       3.846  26.995  -1.152  1.00  0.00           N  
ATOM   4226  H   VAL A 606       3.463  27.831  -1.571  1.00  0.00           H  
ATOM   4227  CA  VAL A 606       5.143  26.920  -0.511  1.00  0.00           C  
ATOM   4228  HA  VAL A 606       5.201  25.981   0.040  1.00  0.00           H  
ATOM   4229  CB  VAL A 606       6.267  26.915  -1.547  1.00  0.00           C  
ATOM   4230  HB  VAL A 606       7.232  27.103  -1.075  1.00  0.00           H  
ATOM   4231  CG1 VAL A 606       6.492  25.525  -2.145  1.00  0.00           C  
ATOM   4232 1HG1 VAL A 606       7.243  25.687  -2.917  1.00  0.00           H  
ATOM   4233 2HG1 VAL A 606       6.993  24.916  -1.393  1.00  0.00           H  
ATOM   4234 3HG1 VAL A 606       5.638  25.088  -2.663  1.00  0.00           H  
ATOM   4235  CG2 VAL A 606       6.063  27.964  -2.640  1.00  0.00           C  
ATOM   4236 1HG2 VAL A 606       5.254  27.727  -3.330  1.00  0.00           H  
ATOM   4237 2HG2 VAL A 606       5.902  28.941  -2.182  1.00  0.00           H  
ATOM   4238 3HG2 VAL A 606       7.039  28.070  -3.114  1.00  0.00           H  
ATOM   4239  C   VAL A 606       5.303  28.036   0.513  1.00  0.00           C  
ATOM   4240  O   VAL A 606       4.613  29.049   0.425  1.00  0.00           O  
ATOM   4241  N   ALA A 607       6.146  27.871   1.535  1.00  0.00           N  
ATOM   4242  H   ALA A 607       6.638  27.004   1.699  1.00  0.00           H  
ATOM   4243  CA  ALA A 607       6.395  28.794   2.624  1.00  0.00           C  
ATOM   4244  HA  ALA A 607       6.531  29.823   2.291  1.00  0.00           H  
ATOM   4245  CB  ALA A 607       5.164  28.806   3.530  1.00  0.00           C  
ATOM   4246  HB1 ALA A 607       4.750  27.802   3.623  1.00  0.00           H  
ATOM   4247  HB2 ALA A 607       5.301  29.167   4.550  1.00  0.00           H  
ATOM   4248  HB3 ALA A 607       4.335  29.349   3.075  1.00  0.00           H  
ATOM   4249  C   ALA A 607       7.606  28.377   3.446  1.00  0.00           C  
ATOM   4250  O   ALA A 607       8.211  27.340   3.182  1.00  0.00           O  
ATOM   4251  N   VAL A 608       7.964  29.163   4.464  1.00  0.00           N  
ATOM   4252  H   VAL A 608       7.404  29.979   4.666  1.00  0.00           H  
ATOM   4253  CA  VAL A 608       8.969  28.865   5.464  1.00  0.00           C  
ATOM   4254  HA  VAL A 608       8.871  27.839   5.818  1.00  0.00           H  
ATOM   4255  CB  VAL A 608      10.343  28.947   4.799  1.00  0.00           C  
ATOM   4256  HB  VAL A 608      10.450  28.180   4.031  1.00  0.00           H  
ATOM   4257  CG1 VAL A 608      10.435  30.258   4.016  1.00  0.00           C  
ATOM   4258 1HG1 VAL A 608       9.804  30.162   3.133  1.00  0.00           H  
ATOM   4259 2HG1 VAL A 608      10.441  31.191   4.580  1.00  0.00           H  
ATOM   4260 3HG1 VAL A 608      11.457  30.307   3.641  1.00  0.00           H  
ATOM   4261  CG2 VAL A 608      11.559  28.744   5.704  1.00  0.00           C  
ATOM   4262 1HG2 VAL A 608      11.525  27.823   6.285  1.00  0.00           H  
ATOM   4263 2HG2 VAL A 608      12.494  28.677   5.148  1.00  0.00           H  
ATOM   4264 3HG2 VAL A 608      11.804  29.600   6.332  1.00  0.00           H  
ATOM   4265  C   VAL A 608       8.712  29.714   6.701  1.00  0.00           C  
ATOM   4266  O   VAL A 608       8.602  30.930   6.564  1.00  0.00           O  
ATOM   4267  N   THR A 609       8.712  29.070   7.871  1.00  0.00           N  
ATOM   4268  H   THR A 609       9.077  28.129   7.917  1.00  0.00           H  
ATOM   4269  CA  THR A 609       8.607  29.658   9.191  1.00  0.00           C  
ATOM   4270  HA  THR A 609       9.158  30.598   9.228  1.00  0.00           H  
ATOM   4271  CB  THR A 609       7.114  29.910   9.403  1.00  0.00           C  
ATOM   4272  HB  THR A 609       6.770  30.717   8.756  1.00  0.00           H  
ATOM   4273  OG1 THR A 609       6.991  30.475  10.689  1.00  0.00           O  
ATOM   4274  HG1 THR A 609       7.016  29.759  11.305  1.00  0.00           H  
ATOM   4275  CG2 THR A 609       6.112  28.755   9.362  1.00  0.00           C  
ATOM   4276 1HG2 THR A 609       5.054  29.013   9.368  1.00  0.00           H  
ATOM   4277 2HG2 THR A 609       6.247  28.133   8.476  1.00  0.00           H  
ATOM   4278 3HG2 THR A 609       6.167  28.150  10.267  1.00  0.00           H  
ATOM   4279  C   THR A 609       9.364  28.706  10.108  1.00  0.00           C  
ATOM   4280  O1  THR A 609       9.848  27.632   9.692  1.00  0.00           O  
ATOM   4281  O2  THR A 609       9.670  29.118  11.247  1.00  0.00           O  
TER    4282      THR A 609 
ATOM   4283  N   GLU B   1       8.229  17.930 -23.745  1.00  0.00           N1+
ATOM   4284  H1  GLU B   1       8.954  18.185 -24.401  1.00  0.00           H  
ATOM   4285  H2  GLU B   1       7.629  18.715 -23.536  1.00  0.00           H  
ATOM   4286  H3  GLU B   1       8.644  17.420 -22.979  1.00  0.00           H  
ATOM   4287  CA  GLU B   1       7.499  17.045 -24.666  1.00  0.00           C  
ATOM   4288  HA  GLU B   1       8.358  16.564 -25.134  1.00  0.00           H  
ATOM   4289  CB  GLU B   1       6.511  16.135 -23.936  1.00  0.00           C  
ATOM   4290  HB1 GLU B   1       7.104  15.701 -23.131  1.00  0.00           H  
ATOM   4291  HB2 GLU B   1       5.820  16.770 -23.382  1.00  0.00           H  
ATOM   4292  CG  GLU B   1       5.729  15.058 -24.689  1.00  0.00           C  
ATOM   4293  HG1 GLU B   1       5.079  14.513 -24.004  1.00  0.00           H  
ATOM   4294  HG2 GLU B   1       5.212  15.573 -25.499  1.00  0.00           H  
ATOM   4295  CD  GLU B   1       6.637  14.012 -25.320  1.00  0.00           C  
ATOM   4296  OE1 GLU B   1       6.096  12.901 -25.505  1.00  0.00           O  
ATOM   4297  OE2 GLU B   1       7.790  14.279 -25.724  1.00  0.00           O  
ATOM   4298  C   GLU B   1       6.783  17.850 -25.740  1.00  0.00           C  
ATOM   4299  O   GLU B   1       6.262  18.929 -25.467  1.00  0.00           O  
ATOM   4300  N   MET B   2       6.635  17.367 -26.976  1.00  0.00           N  
ATOM   4301  H   MET B   2       6.937  16.418 -27.142  1.00  0.00           H  
ATOM   4302  CA  MET B   2       5.937  18.075 -28.031  1.00  0.00           C  
ATOM   4303  HA  MET B   2       5.686  19.113 -27.813  1.00  0.00           H  
ATOM   4304  CB  MET B   2       6.820  18.067 -29.279  1.00  0.00           C  
ATOM   4305  HB1 MET B   2       7.632  18.706 -28.933  1.00  0.00           H  
ATOM   4306  HB2 MET B   2       7.352  17.119 -29.362  1.00  0.00           H  
ATOM   4307  CG  MET B   2       6.384  18.520 -30.673  1.00  0.00           C  
ATOM   4308  HG1 MET B   2       5.474  17.967 -30.906  1.00  0.00           H  
ATOM   4309  HG2 MET B   2       6.180  19.588 -30.601  1.00  0.00           H  
ATOM   4310  SD  MET B   2       7.454  18.214 -32.101  1.00  0.00           S  
ATOM   4311  CE  MET B   2       6.755  19.464 -33.208  1.00  0.00           C  
ATOM   4312  HE1 MET B   2       5.761  19.121 -33.492  1.00  0.00           H  
ATOM   4313  HE2 MET B   2       6.698  20.401 -32.654  1.00  0.00           H  
ATOM   4314  HE3 MET B   2       7.396  19.537 -34.086  1.00  0.00           H  
ATOM   4315  C   MET B   2       4.651  17.326 -28.348  1.00  0.00           C  
ATOM   4316  O   MET B   2       4.541  16.172 -27.940  1.00  0.00           O  
ATOM   4317  N   LYS B   3       3.693  18.016 -28.971  1.00  0.00           N  
ATOM   4318  H   LYS B   3       3.812  18.996 -29.185  1.00  0.00           H  
ATOM   4319  CA  LYS B   3       2.471  17.453 -29.507  1.00  0.00           C  
ATOM   4320  HA  LYS B   3       1.952  17.235 -28.573  1.00  0.00           H  
ATOM   4321  CB  LYS B   3       1.599  18.481 -30.229  1.00  0.00           C  
ATOM   4322  HB1 LYS B   3       0.618  18.100 -30.509  1.00  0.00           H  
ATOM   4323  HB2 LYS B   3       1.352  19.297 -29.550  1.00  0.00           H  
ATOM   4324  CG  LYS B   3       2.289  19.117 -31.436  1.00  0.00           C  
ATOM   4325  HG1 LYS B   3       3.366  19.254 -31.340  1.00  0.00           H  
ATOM   4326  HG2 LYS B   3       2.194  18.363 -32.217  1.00  0.00           H  
ATOM   4327  CD  LYS B   3       1.791  20.502 -31.850  1.00  0.00           C  
ATOM   4328  HD1 LYS B   3       0.720  20.458 -32.051  1.00  0.00           H  
ATOM   4329  HD2 LYS B   3       1.927  21.316 -31.137  1.00  0.00           H  
ATOM   4330  CE  LYS B   3       2.383  20.919 -33.197  1.00  0.00           C  
ATOM   4331  HE1 LYS B   3       3.462  20.770 -33.239  1.00  0.00           H  
ATOM   4332  HE2 LYS B   3       2.104  20.162 -33.929  1.00  0.00           H  
ATOM   4333  NZ  LYS B   3       1.919  22.236 -33.659  1.00  0.00           N1+
ATOM   4334  HZ1 LYS B   3       2.027  22.439 -34.642  1.00  0.00           H  
ATOM   4335  HZ2 LYS B   3       0.941  22.413 -33.479  1.00  0.00           H  
ATOM   4336  HZ3 LYS B   3       2.374  22.943 -33.100  1.00  0.00           H  
ATOM   4337  C   LYS B   3       2.543  16.140 -30.274  1.00  0.00           C  
ATOM   4338  O   LYS B   3       3.395  16.016 -31.151  1.00  0.00           O  
ATOM   4339  N   GLU B   4       1.780  15.096 -29.942  1.00  0.00           N  
ATOM   4340  H   GLU B   4       1.002  15.296 -29.330  1.00  0.00           H  
ATOM   4341  CA  GLU B   4       2.013  13.739 -30.394  1.00  0.00           C  
ATOM   4342  HA  GLU B   4       2.303  13.833 -31.441  1.00  0.00           H  
ATOM   4343  CB  GLU B   4       3.144  13.218 -29.505  1.00  0.00           C  
ATOM   4344  HB1 GLU B   4       3.939  13.942 -29.682  1.00  0.00           H  
ATOM   4345  HB2 GLU B   4       2.781  13.239 -28.478  1.00  0.00           H  
ATOM   4346  CG  GLU B   4       3.718  11.839 -29.833  1.00  0.00           C  
ATOM   4347  HG1 GLU B   4       4.616  11.684 -29.236  1.00  0.00           H  
ATOM   4348  HG2 GLU B   4       2.982  11.072 -29.593  1.00  0.00           H  
ATOM   4349  CD  GLU B   4       4.081  11.667 -31.301  1.00  0.00           C  
ATOM   4350  OE1 GLU B   4       5.029  12.278 -31.842  1.00  0.00           O  
ATOM   4351  OE2 GLU B   4       3.328  10.854 -31.878  1.00  0.00           O  
ATOM   4352  C   GLU B   4       0.727  12.926 -30.421  1.00  0.00           C  
ATOM   4353  O   GLU B   4      -0.257  13.257 -29.762  1.00  0.00           O  
ATOM   4354  N   ARG B   5       0.697  11.714 -30.979  1.00  0.00           N  
ATOM   4355  H   ARG B   5       1.517  11.525 -31.537  1.00  0.00           H  
ATOM   4356  CA  ARG B   5      -0.437  10.873 -31.305  1.00  0.00           C  
ATOM   4357  HA  ARG B   5      -1.332  11.491 -31.386  1.00  0.00           H  
ATOM   4358  CB  ARG B   5      -0.139  10.181 -32.636  1.00  0.00           C  
ATOM   4359  HB1 ARG B   5       0.837   9.705 -32.537  1.00  0.00           H  
ATOM   4360  HB2 ARG B   5      -0.959   9.487 -32.822  1.00  0.00           H  
ATOM   4361  CG  ARG B   5      -0.156  11.170 -33.801  1.00  0.00           C  
ATOM   4362  HG1 ARG B   5      -1.006  10.988 -34.458  1.00  0.00           H  
ATOM   4363  HG2 ARG B   5      -0.167  12.162 -33.349  1.00  0.00           H  
ATOM   4364  CD  ARG B   5       1.022  10.937 -34.748  1.00  0.00           C  
ATOM   4365  HD1 ARG B   5       1.224   9.867 -34.810  1.00  0.00           H  
ATOM   4366  HD2 ARG B   5       0.837  11.301 -35.758  1.00  0.00           H  
ATOM   4367  NE  ARG B   5       2.171  11.633 -34.168  1.00  0.00           N  
ATOM   4368  HE  ARG B   5       2.624  11.193 -33.379  1.00  0.00           H  
ATOM   4369  CZ  ARG B   5       2.736  12.749 -34.646  1.00  0.00           C  
ATOM   4370  NH1 ARG B   5       2.245  13.435 -35.687  1.00  0.00           N  
ATOM   4371 1HH1 ARG B   5       1.328  13.296 -36.086  1.00  0.00           H  
ATOM   4372 2HH1 ARG B   5       2.678  14.334 -35.844  1.00  0.00           H  
ATOM   4373  NH2 ARG B   5       3.847  13.238 -34.077  1.00  0.00           N  
ATOM   4374 1HH2 ARG B   5       4.246  12.940 -33.199  1.00  0.00           H  
ATOM   4375 2HH2 ARG B   5       4.540  13.836 -34.504  1.00  0.00           H  
ATOM   4376  C   ARG B   5      -0.704   9.825 -30.234  1.00  0.00           C  
ATOM   4377  O   ARG B   5       0.060   9.656 -29.286  1.00  0.00           O  
ATOM   4378  N   LEU B   6      -1.831   9.134 -30.421  1.00  0.00           N  
ATOM   4379  H   LEU B   6      -2.492   9.212 -31.180  1.00  0.00           H  
ATOM   4380  CA  LEU B   6      -2.153   7.939 -29.668  1.00  0.00           C  
ATOM   4381  HA  LEU B   6      -1.237   7.422 -29.379  1.00  0.00           H  
ATOM   4382  CB  LEU B   6      -2.982   8.110 -28.395  1.00  0.00           C  
ATOM   4383  HB1 LEU B   6      -3.858   8.670 -28.722  1.00  0.00           H  
ATOM   4384  HB2 LEU B   6      -3.332   7.165 -27.979  1.00  0.00           H  
ATOM   4385  CG  LEU B   6      -2.364   8.883 -27.230  1.00  0.00           C  
ATOM   4386  HG  LEU B   6      -1.817   9.752 -27.596  1.00  0.00           H  
ATOM   4387  CD1 LEU B   6      -3.509   9.508 -26.433  1.00  0.00           C  
ATOM   4388 1HD1 LEU B   6      -3.064  10.059 -25.604  1.00  0.00           H  
ATOM   4389 2HD1 LEU B   6      -4.031  10.346 -26.896  1.00  0.00           H  
ATOM   4390 3HD1 LEU B   6      -4.233   8.780 -26.068  1.00  0.00           H  
ATOM   4391  CD2 LEU B   6      -1.470   7.984 -26.375  1.00  0.00           C  
ATOM   4392 1HD2 LEU B   6      -2.101   7.233 -25.902  1.00  0.00           H  
ATOM   4393 2HD2 LEU B   6      -0.806   7.403 -27.016  1.00  0.00           H  
ATOM   4394 3HD2 LEU B   6      -0.884   8.488 -25.606  1.00  0.00           H  
ATOM   4395  C   LEU B   6      -2.801   6.844 -30.504  1.00  0.00           C  
ATOM   4396  O   LEU B   6      -2.684   5.654 -30.219  1.00  0.00           O  
ATOM   4397  N   GLY B   7      -3.488   7.191 -31.595  1.00  0.00           N  
ATOM   4398  H   GLY B   7      -3.584   8.170 -31.824  1.00  0.00           H  
ATOM   4399  CA  GLY B   7      -4.058   6.238 -32.525  1.00  0.00           C  
ATOM   4400  HA1 GLY B   7      -3.578   6.455 -33.480  1.00  0.00           H  
ATOM   4401  HA2 GLY B   7      -3.773   5.208 -32.315  1.00  0.00           H  
ATOM   4402  C   GLY B   7      -5.569   6.384 -32.641  1.00  0.00           C  
ATOM   4403  O   GLY B   7      -6.168   7.067 -31.814  1.00  0.00           O  
ATOM   4404  N   THR B   8      -6.287   5.820 -33.615  1.00  0.00           N  
ATOM   4405  H   THR B   8      -5.945   5.134 -34.272  1.00  0.00           H  
ATOM   4406  CA  THR B   8      -7.726   5.880 -33.777  1.00  0.00           C  
ATOM   4407  HA  THR B   8      -7.966   6.931 -33.621  1.00  0.00           H  
ATOM   4408  CB  THR B   8      -8.071   5.595 -35.239  1.00  0.00           C  
ATOM   4409  HB  THR B   8      -9.122   5.319 -35.334  1.00  0.00           H  
ATOM   4410  OG1 THR B   8      -7.339   4.476 -35.687  1.00  0.00           O  
ATOM   4411  HG1 THR B   8      -7.665   3.748 -35.180  1.00  0.00           H  
ATOM   4412  CG2 THR B   8      -7.789   6.782 -36.160  1.00  0.00           C  
ATOM   4413 1HG2 THR B   8      -6.761   7.104 -35.993  1.00  0.00           H  
ATOM   4414 2HG2 THR B   8      -7.883   6.481 -37.203  1.00  0.00           H  
ATOM   4415 3HG2 THR B   8      -8.425   7.661 -36.059  1.00  0.00           H  
ATOM   4416  C   THR B   8      -8.431   4.890 -32.862  1.00  0.00           C  
ATOM   4417  O   THR B   8      -7.879   3.878 -32.434  1.00  0.00           O  
ATOM   4418  N   GLY B   9      -9.742   5.059 -32.673  1.00  0.00           N  
ATOM   4419  H   GLY B   9     -10.220   5.839 -33.100  1.00  0.00           H  
ATOM   4420  CA  GLY B   9     -10.505   4.158 -31.832  1.00  0.00           C  
ATOM   4421  HA1 GLY B   9      -9.942   3.295 -31.479  1.00  0.00           H  
ATOM   4422  HA2 GLY B   9     -10.905   4.750 -31.009  1.00  0.00           H  
ATOM   4423  C   GLY B   9     -11.526   3.495 -32.746  1.00  0.00           C  
ATOM   4424  O   GLY B   9     -11.203   2.748 -33.668  1.00  0.00           O  
ATOM   4425  N   GLY B  10     -12.744   4.022 -32.607  1.00  0.00           N  
ATOM   4426  H   GLY B  10     -12.861   4.593 -31.782  1.00  0.00           H  
ATOM   4427  CA  GLY B  10     -13.899   3.847 -33.465  1.00  0.00           C  
ATOM   4428  HA1 GLY B  10     -13.838   2.967 -34.105  1.00  0.00           H  
ATOM   4429  HA2 GLY B  10     -14.688   3.787 -32.716  1.00  0.00           H  
ATOM   4430  C   GLY B  10     -14.081   5.043 -34.388  1.00  0.00           C  
ATOM   4431  O   GLY B  10     -13.399   5.110 -35.409  1.00  0.00           O  
ATOM   4432  N   PHE B  11     -14.900   6.039 -34.042  1.00  0.00           N  
ATOM   4433  H   PHE B  11     -15.473   5.793 -33.248  1.00  0.00           H  
ATOM   4434  CA  PHE B  11     -15.286   7.246 -34.743  1.00  0.00           C  
ATOM   4435  HA  PHE B  11     -14.886   7.159 -35.753  1.00  0.00           H  
ATOM   4436  CB  PHE B  11     -16.814   7.304 -34.722  1.00  0.00           C  
ATOM   4437  HB1 PHE B  11     -17.113   7.268 -33.674  1.00  0.00           H  
ATOM   4438  HB2 PHE B  11     -17.011   8.311 -35.089  1.00  0.00           H  
ATOM   4439  CG  PHE B  11     -17.582   6.187 -35.389  1.00  0.00           C  
ATOM   4440  CD1 PHE B  11     -18.116   5.144 -34.622  1.00  0.00           C  
ATOM   4441  HD1 PHE B  11     -18.117   5.177 -33.542  1.00  0.00           H  
ATOM   4442  CD2 PHE B  11     -17.669   6.196 -36.786  1.00  0.00           C  
ATOM   4443  HD2 PHE B  11     -17.275   7.039 -37.335  1.00  0.00           H  
ATOM   4444  CE1 PHE B  11     -18.850   4.148 -35.276  1.00  0.00           C  
ATOM   4445  HE1 PHE B  11     -19.186   3.280 -34.728  1.00  0.00           H  
ATOM   4446  CE2 PHE B  11     -18.325   5.127 -37.408  1.00  0.00           C  
ATOM   4447  HE2 PHE B  11     -18.573   5.146 -38.459  1.00  0.00           H  
ATOM   4448  CZ  PHE B  11     -18.799   4.036 -36.671  1.00  0.00           C  
ATOM   4449  HZ  PHE B  11     -19.202   3.122 -37.081  1.00  0.00           H  
ATOM   4450  C   PHE B  11     -14.668   8.494 -34.128  1.00  0.00           C  
ATOM   4451  O   PHE B  11     -14.873   9.585 -34.655  1.00  0.00           O  
ATOM   4452  N   GLY B  12     -13.764   8.385 -33.152  1.00  0.00           N  
ATOM   4453  H   GLY B  12     -13.610   7.467 -32.759  1.00  0.00           H  
ATOM   4454  CA  GLY B  12     -12.956   9.439 -32.572  1.00  0.00           C  
ATOM   4455  HA1 GLY B  12     -13.283  10.433 -32.875  1.00  0.00           H  
ATOM   4456  HA2 GLY B  12     -13.112   9.298 -31.502  1.00  0.00           H  
ATOM   4457  C   GLY B  12     -11.472   9.166 -32.773  1.00  0.00           C  
ATOM   4458  O   GLY B  12     -11.068   8.056 -33.112  1.00  0.00           O  
ATOM   4459  N   ASN B  13     -10.620  10.183 -32.630  1.00  0.00           N  
ATOM   4460  H   ASN B  13     -10.944  11.120 -32.438  1.00  0.00           H  
ATOM   4461  CA  ASN B  13      -9.181  10.021 -32.686  1.00  0.00           C  
ATOM   4462  HA  ASN B  13      -8.926   8.984 -32.465  1.00  0.00           H  
ATOM   4463  CB  ASN B  13      -8.718  10.493 -34.064  1.00  0.00           C  
ATOM   4464  HB1 ASN B  13      -9.135   9.834 -34.825  1.00  0.00           H  
ATOM   4465  HB2 ASN B  13      -9.117  11.500 -34.185  1.00  0.00           H  
ATOM   4466  CG  ASN B  13      -7.208  10.357 -34.202  1.00  0.00           C  
ATOM   4467  OD1 ASN B  13      -6.635   9.270 -34.218  1.00  0.00           O  
ATOM   4468  ND2 ASN B  13      -6.565  11.518 -34.342  1.00  0.00           N  
ATOM   4469 1HD2 ASN B  13      -7.060  12.398 -34.357  1.00  0.00           H  
ATOM   4470 2HD2 ASN B  13      -5.567  11.476 -34.493  1.00  0.00           H  
ATOM   4471  C   ASN B  13      -8.594  10.785 -31.507  1.00  0.00           C  
ATOM   4472  O   ASN B  13      -8.821  11.990 -31.425  1.00  0.00           O  
ATOM   4473  N   VAL B  14      -8.013  10.076 -30.538  1.00  0.00           N  
ATOM   4474  H   VAL B  14      -7.612   9.186 -30.799  1.00  0.00           H  
ATOM   4475  CA  VAL B  14      -7.492  10.661 -29.319  1.00  0.00           C  
ATOM   4476  HA  VAL B  14      -8.144  11.499 -29.076  1.00  0.00           H  
ATOM   4477  CB  VAL B  14      -7.805   9.714 -28.160  1.00  0.00           C  
ATOM   4478  HB  VAL B  14      -7.296   8.766 -28.334  1.00  0.00           H  
ATOM   4479  CG1 VAL B  14      -7.288  10.268 -26.832  1.00  0.00           C  
ATOM   4480 1HG1 VAL B  14      -7.680  11.259 -26.606  1.00  0.00           H  
ATOM   4481 2HG1 VAL B  14      -7.712   9.670 -26.025  1.00  0.00           H  
ATOM   4482 3HG1 VAL B  14      -6.202  10.269 -26.742  1.00  0.00           H  
ATOM   4483  CG2 VAL B  14      -9.315   9.530 -27.999  1.00  0.00           C  
ATOM   4484 1HG2 VAL B  14      -9.513   8.647 -27.391  1.00  0.00           H  
ATOM   4485 2HG2 VAL B  14      -9.874  10.403 -27.664  1.00  0.00           H  
ATOM   4486 3HG2 VAL B  14      -9.815   9.259 -28.929  1.00  0.00           H  
ATOM   4487  C   VAL B  14      -6.061  11.120 -29.560  1.00  0.00           C  
ATOM   4488  O   VAL B  14      -5.266  10.495 -30.259  1.00  0.00           O  
ATOM   4489  N   ILE B  15      -5.588  12.173 -28.889  1.00  0.00           N  
ATOM   4490  H   ILE B  15      -6.192  12.699 -28.274  1.00  0.00           H  
ATOM   4491  CA  ILE B  15      -4.224  12.644 -29.018  1.00  0.00           C  
ATOM   4492  HA  ILE B  15      -3.544  11.834 -29.282  1.00  0.00           H  
ATOM   4493  CB  ILE B  15      -4.287  13.675 -30.146  1.00  0.00           C  
ATOM   4494  HB  ILE B  15      -3.370  14.263 -30.173  1.00  0.00           H  
ATOM   4495  CG1 ILE B  15      -5.438  14.672 -30.000  1.00  0.00           C  
ATOM   4496 1HG1 ILE B  15      -6.414  14.257 -29.750  1.00  0.00           H  
ATOM   4497 2HG1 ILE B  15      -5.177  15.378 -29.213  1.00  0.00           H  
ATOM   4498  CG2 ILE B  15      -4.248  13.009 -31.521  1.00  0.00           C  
ATOM   4499 1HG2 ILE B  15      -3.703  12.066 -31.466  1.00  0.00           H  
ATOM   4500 2HG2 ILE B  15      -5.239  12.619 -31.751  1.00  0.00           H  
ATOM   4501 3HG2 ILE B  15      -3.964  13.713 -32.304  1.00  0.00           H  
ATOM   4502  CD  ILE B  15      -5.768  15.565 -31.196  1.00  0.00           C  
ATOM   4503  HD1 ILE B  15      -6.019  14.770 -31.898  1.00  0.00           H  
ATOM   4504  HD2 ILE B  15      -6.638  16.198 -31.018  1.00  0.00           H  
ATOM   4505  HD3 ILE B  15      -4.932  16.091 -31.656  1.00  0.00           H  
ATOM   4506  C   ILE B  15      -3.683  13.337 -27.775  1.00  0.00           C  
ATOM   4507  O   ILE B  15      -4.448  13.934 -27.020  1.00  0.00           O  
ATOM   4508  N   ARG B  16      -2.350  13.355 -27.708  1.00  0.00           N  
ATOM   4509  H   ARG B  16      -1.835  12.944 -28.474  1.00  0.00           H  
ATOM   4510  CA  ARG B  16      -1.554  14.198 -26.838  1.00  0.00           C  
ATOM   4511  HA  ARG B  16      -2.190  14.491 -26.003  1.00  0.00           H  
ATOM   4512  CB  ARG B  16      -0.250  13.538 -26.387  1.00  0.00           C  
ATOM   4513  HB1 ARG B  16       0.458  13.370 -27.199  1.00  0.00           H  
ATOM   4514  HB2 ARG B  16       0.201  14.274 -25.722  1.00  0.00           H  
ATOM   4515  CG  ARG B  16      -0.437  12.122 -25.843  1.00  0.00           C  
ATOM   4516  HG1 ARG B  16      -1.400  12.086 -25.333  1.00  0.00           H  
ATOM   4517  HG2 ARG B  16      -0.537  11.463 -26.705  1.00  0.00           H  
ATOM   4518  CD  ARG B  16       0.700  11.569 -24.983  1.00  0.00           C  
ATOM   4519  HD1 ARG B  16       1.075  12.328 -24.296  1.00  0.00           H  
ATOM   4520  HD2 ARG B  16       0.220  10.954 -24.221  1.00  0.00           H  
ATOM   4521  NE  ARG B  16       1.760  10.981 -25.802  1.00  0.00           N  
ATOM   4522  HE  ARG B  16       1.416  10.216 -26.365  1.00  0.00           H  
ATOM   4523  CZ  ARG B  16       3.059  11.304 -25.853  1.00  0.00           C  
ATOM   4524  NH1 ARG B  16       3.555  12.400 -25.263  1.00  0.00           N  
ATOM   4525 1HH1 ARG B  16       3.163  12.819 -24.431  1.00  0.00           H  
ATOM   4526 2HH1 ARG B  16       4.548  12.552 -25.366  1.00  0.00           H  
ATOM   4527  NH2 ARG B  16       3.845  10.488 -26.569  1.00  0.00           N  
ATOM   4528 1HH2 ARG B  16       3.327   9.848 -27.154  1.00  0.00           H  
ATOM   4529 2HH2 ARG B  16       4.843  10.572 -26.697  1.00  0.00           H  
ATOM   4530  C   ARG B  16      -1.230  15.533 -27.492  1.00  0.00           C  
ATOM   4531  O   ARG B  16      -0.070  15.826 -27.773  1.00  0.00           O  
ATOM   4532  N   TRP B  17      -2.210  16.350 -27.884  1.00  0.00           N  
ATOM   4533  H   TRP B  17      -3.140  15.984 -27.744  1.00  0.00           H  
ATOM   4534  CA  TRP B  17      -2.124  17.623 -28.572  1.00  0.00           C  
ATOM   4535  HA  TRP B  17      -1.062  17.800 -28.741  1.00  0.00           H  
ATOM   4536  CB  TRP B  17      -2.749  17.404 -29.951  1.00  0.00           C  
ATOM   4537  HB1 TRP B  17      -3.100  16.401 -30.194  1.00  0.00           H  
ATOM   4538  HB2 TRP B  17      -3.751  17.820 -29.845  1.00  0.00           H  
ATOM   4539  CG  TRP B  17      -2.051  17.949 -31.155  1.00  0.00           C  
ATOM   4540  CD1 TRP B  17      -2.256  19.198 -31.630  1.00  0.00           C  
ATOM   4541  HD1 TRP B  17      -2.901  19.879 -31.095  1.00  0.00           H  
ATOM   4542  CD2 TRP B  17      -1.256  17.231 -32.146  1.00  0.00           C  
ATOM   4543  NE1 TRP B  17      -1.592  19.308 -32.836  1.00  0.00           N  
ATOM   4544  HE1 TRP B  17      -1.469  20.187 -33.318  1.00  0.00           H  
ATOM   4545  CE2 TRP B  17      -0.882  18.166 -33.145  1.00  0.00           C  
ATOM   4546  CE3 TRP B  17      -0.773  15.920 -32.287  1.00  0.00           C  
ATOM   4547  HE3 TRP B  17      -0.986  15.207 -31.505  1.00  0.00           H  
ATOM   4548  CZ2 TRP B  17      -0.014  17.830 -34.192  1.00  0.00           C  
ATOM   4549  HZ2 TRP B  17       0.203  18.474 -35.031  1.00  0.00           H  
ATOM   4550  CZ3 TRP B  17       0.040  15.609 -33.384  1.00  0.00           C  
ATOM   4551  HZ3 TRP B  17       0.484  14.630 -33.495  1.00  0.00           H  
ATOM   4552  CH2 TRP B  17       0.402  16.508 -34.394  1.00  0.00           C  
ATOM   4553  HH2 TRP B  17       1.021  16.301 -35.254  1.00  0.00           H  
ATOM   4554  C   TRP B  17      -2.461  18.862 -27.754  1.00  0.00           C  
ATOM   4555  O   TRP B  17      -2.704  19.931 -28.308  1.00  0.00           O  
ATOM   4556  N   HIS B  18      -2.462  18.663 -26.434  1.00  0.00           N  
ATOM   4557  H   HIS B  18      -2.147  17.768 -26.087  1.00  0.00           H  
ATOM   4558  CA  HIS B  18      -2.623  19.763 -25.505  1.00  0.00           C  
ATOM   4559  HA  HIS B  18      -3.188  20.588 -25.939  1.00  0.00           H  
ATOM   4560  CB  HIS B  18      -3.319  19.131 -24.299  1.00  0.00           C  
ATOM   4561  HB1 HIS B  18      -3.417  19.943 -23.578  1.00  0.00           H  
ATOM   4562  HB2 HIS B  18      -4.326  18.782 -24.528  1.00  0.00           H  
ATOM   4563  CG  HIS B  18      -2.621  18.005 -23.587  1.00  0.00           C  
ATOM   4564  ND1 HIS B  18      -2.500  16.723 -24.121  1.00  0.00           N  
ATOM   4565  CD2 HIS B  18      -2.171  18.043 -22.293  1.00  0.00           C  
ATOM   4566  HD2 HIS B  18      -2.172  18.825 -21.549  1.00  0.00           H  
ATOM   4567  CE1 HIS B  18      -2.124  15.987 -23.073  1.00  0.00           C  
ATOM   4568  HE1 HIS B  18      -1.991  14.916 -23.131  1.00  0.00           H  
ATOM   4569  NE2 HIS B  18      -1.998  16.716 -21.952  1.00  0.00           N  
ATOM   4570  HE2 HIS B  18      -1.581  16.391 -21.091  1.00  0.00           H  
ATOM   4571  C   HIS B  18      -1.241  20.286 -25.140  1.00  0.00           C  
ATOM   4572  O   HIS B  18      -0.247  19.742 -25.617  1.00  0.00           O  
ATOM   4573  N   ASN B  19      -1.160  21.358 -24.349  1.00  0.00           N  
ATOM   4574  H   ASN B  19      -1.939  21.768 -23.852  1.00  0.00           H  
ATOM   4575  CA  ASN B  19       0.125  21.782 -23.830  1.00  0.00           C  
ATOM   4576  HA  ASN B  19       0.964  21.704 -24.521  1.00  0.00           H  
ATOM   4577  CB  ASN B  19      -0.083  23.229 -23.382  1.00  0.00           C  
ATOM   4578  HB1 ASN B  19      -0.882  23.304 -22.645  1.00  0.00           H  
ATOM   4579  HB2 ASN B  19       0.706  23.742 -22.831  1.00  0.00           H  
ATOM   4580  CG  ASN B  19      -0.419  24.155 -24.542  1.00  0.00           C  
ATOM   4581  OD1 ASN B  19      -1.578  24.492 -24.771  1.00  0.00           O  
ATOM   4582  ND2 ASN B  19       0.624  24.617 -25.236  1.00  0.00           N  
ATOM   4583 1HD2 ASN B  19       1.470  24.106 -25.031  1.00  0.00           H  
ATOM   4584 2HD2 ASN B  19       0.591  25.281 -25.996  1.00  0.00           H  
ATOM   4585  C   ASN B  19       0.566  21.025 -22.585  1.00  0.00           C  
ATOM   4586  O   ASN B  19      -0.226  20.491 -21.813  1.00  0.00           O  
ATOM   4587  N   GLN B  20       1.875  20.924 -22.342  1.00  0.00           N  
ATOM   4588  H   GLN B  20       2.483  21.319 -23.044  1.00  0.00           H  
ATOM   4589  CA  GLN B  20       2.615  20.209 -21.322  1.00  0.00           C  
ATOM   4590  HA  GLN B  20       2.012  19.570 -20.677  1.00  0.00           H  
ATOM   4591  CB  GLN B  20       3.801  19.641 -22.104  1.00  0.00           C  
ATOM   4592  HB1 GLN B  20       4.342  20.472 -22.556  1.00  0.00           H  
ATOM   4593  HB2 GLN B  20       4.488  19.231 -21.364  1.00  0.00           H  
ATOM   4594  CG  GLN B  20       3.418  18.569 -23.124  1.00  0.00           C  
ATOM   4595  HG1 GLN B  20       2.629  18.846 -23.824  1.00  0.00           H  
ATOM   4596  HG2 GLN B  20       4.270  18.358 -23.771  1.00  0.00           H  
ATOM   4597  CD  GLN B  20       3.037  17.202 -22.574  1.00  0.00           C  
ATOM   4598  OE1 GLN B  20       3.028  17.036 -21.356  1.00  0.00           O  
ATOM   4599  NE2 GLN B  20       2.816  16.161 -23.379  1.00  0.00           N  
ATOM   4600 1HE2 GLN B  20       2.788  16.216 -24.387  1.00  0.00           H  
ATOM   4601 2HE2 GLN B  20       2.739  15.233 -22.986  1.00  0.00           H  
ATOM   4602  C   GLN B  20       3.081  21.319 -20.391  1.00  0.00           C  
ATOM   4603  O   GLN B  20       4.260  21.520 -20.104  1.00  0.00           O  
ATOM   4604  N   GLU B  21       2.131  22.136 -19.932  1.00  0.00           N  
ATOM   4605  H   GLU B  21       1.176  21.809 -19.929  1.00  0.00           H  
ATOM   4606  CA  GLU B  21       2.409  23.263 -19.063  1.00  0.00           C  
ATOM   4607  HA  GLU B  21       3.364  23.669 -19.397  1.00  0.00           H  
ATOM   4608  CB  GLU B  21       1.175  24.163 -19.132  1.00  0.00           C  
ATOM   4609  HB1 GLU B  21       0.805  24.235 -20.155  1.00  0.00           H  
ATOM   4610  HB2 GLU B  21       0.368  23.683 -18.578  1.00  0.00           H  
ATOM   4611  CG  GLU B  21       1.490  25.592 -18.689  1.00  0.00           C  
ATOM   4612  HG1 GLU B  21       2.549  25.605 -18.431  1.00  0.00           H  
ATOM   4613  HG2 GLU B  21       1.344  26.210 -19.576  1.00  0.00           H  
ATOM   4614  CD  GLU B  21       0.572  26.104 -17.589  1.00  0.00           C  
ATOM   4615  OE1 GLU B  21       1.080  26.847 -16.721  1.00  0.00           O  
ATOM   4616  OE2 GLU B  21      -0.659  25.888 -17.624  1.00  0.00           O  
ATOM   4617  C   GLU B  21       2.638  22.763 -17.644  1.00  0.00           C  
ATOM   4618  O   GLU B  21       3.664  23.123 -17.071  1.00  0.00           O  
ATOM   4619  N   THR B  22       1.802  21.876 -17.099  1.00  0.00           N  
ATOM   4620  H   THR B  22       1.016  21.575 -17.658  1.00  0.00           H  
ATOM   4621  CA  THR B  22       1.759  21.434 -15.720  1.00  0.00           C  
ATOM   4622  HA  THR B  22       2.787  21.590 -15.391  1.00  0.00           H  
ATOM   4623  CB  THR B  22       0.761  22.367 -15.033  1.00  0.00           C  
ATOM   4624  HB  THR B  22       1.041  23.407 -15.201  1.00  0.00           H  
ATOM   4625  OG1 THR B  22       0.749  22.179 -13.636  1.00  0.00           O  
ATOM   4626  HG1 THR B  22       0.651  21.243 -13.545  1.00  0.00           H  
ATOM   4627  CG2 THR B  22      -0.700  22.423 -15.481  1.00  0.00           C  
ATOM   4628 1HG2 THR B  22      -1.314  23.141 -14.937  1.00  0.00           H  
ATOM   4629 2HG2 THR B  22      -0.688  22.730 -16.526  1.00  0.00           H  
ATOM   4630 3HG2 THR B  22      -1.068  21.403 -15.371  1.00  0.00           H  
ATOM   4631  C   THR B  22       1.572  19.929 -15.585  1.00  0.00           C  
ATOM   4632  O   THR B  22       1.772  19.376 -14.506  1.00  0.00           O  
ATOM   4633  N   GLY B  23       1.163  19.212 -16.634  1.00  0.00           N  
ATOM   4634  H   GLY B  23       0.844  19.633 -17.495  1.00  0.00           H  
ATOM   4635  CA  GLY B  23       1.197  17.765 -16.689  1.00  0.00           C  
ATOM   4636  HA1 GLY B  23       1.253  17.435 -17.726  1.00  0.00           H  
ATOM   4637  HA2 GLY B  23       2.093  17.388 -16.196  1.00  0.00           H  
ATOM   4638  C   GLY B  23      -0.116  17.132 -16.251  1.00  0.00           C  
ATOM   4639  O   GLY B  23      -0.268  16.401 -15.275  1.00  0.00           O  
ATOM   4640  N   GLU B  24      -1.182  17.543 -16.942  1.00  0.00           N  
ATOM   4641  H   GLU B  24      -1.002  17.965 -17.842  1.00  0.00           H  
ATOM   4642  CA  GLU B  24      -2.574  17.239 -16.681  1.00  0.00           C  
ATOM   4643  HA  GLU B  24      -2.708  17.309 -15.602  1.00  0.00           H  
ATOM   4644  CB  GLU B  24      -3.590  18.232 -17.247  1.00  0.00           C  
ATOM   4645  HB1 GLU B  24      -3.168  19.181 -16.916  1.00  0.00           H  
ATOM   4646  HB2 GLU B  24      -3.546  18.131 -18.331  1.00  0.00           H  
ATOM   4647  CG  GLU B  24      -5.019  18.115 -16.716  1.00  0.00           C  
ATOM   4648  HG1 GLU B  24      -5.720  18.689 -17.323  1.00  0.00           H  
ATOM   4649  HG2 GLU B  24      -5.414  17.106 -16.836  1.00  0.00           H  
ATOM   4650  CD  GLU B  24      -5.219  18.510 -15.260  1.00  0.00           C  
ATOM   4651  OE1 GLU B  24      -4.250  19.069 -14.702  1.00  0.00           O  
ATOM   4652  OE2 GLU B  24      -6.398  18.383 -14.866  1.00  0.00           O  
ATOM   4653  C   GLU B  24      -2.792  15.899 -17.371  1.00  0.00           C  
ATOM   4654  O   GLU B  24      -2.366  15.640 -18.494  1.00  0.00           O  
ATOM   4655  N   GLN B  25      -3.474  14.998 -16.660  1.00  0.00           N  
ATOM   4656  H   GLN B  25      -3.777  15.294 -15.743  1.00  0.00           H  
ATOM   4657  CA  GLN B  25      -3.681  13.579 -16.870  1.00  0.00           C  
ATOM   4658  HA  GLN B  25      -2.896  13.136 -17.483  1.00  0.00           H  
ATOM   4659  CB  GLN B  25      -3.867  12.793 -15.572  1.00  0.00           C  
ATOM   4660  HB1 GLN B  25      -2.980  13.030 -14.985  1.00  0.00           H  
ATOM   4661  HB2 GLN B  25      -4.692  13.059 -14.911  1.00  0.00           H  
ATOM   4662  CG  GLN B  25      -3.859  11.267 -15.674  1.00  0.00           C  
ATOM   4663  HG1 GLN B  25      -3.859  10.874 -14.658  1.00  0.00           H  
ATOM   4664  HG2 GLN B  25      -4.712  10.891 -16.240  1.00  0.00           H  
ATOM   4665  CD  GLN B  25      -2.755  10.555 -16.442  1.00  0.00           C  
ATOM   4666  OE1 GLN B  25      -2.994   9.457 -16.939  1.00  0.00           O  
ATOM   4667  NE2 GLN B  25      -1.508  11.027 -16.511  1.00  0.00           N  
ATOM   4668 1HE2 GLN B  25      -1.315  11.970 -16.204  1.00  0.00           H  
ATOM   4669 2HE2 GLN B  25      -0.738  10.536 -16.941  1.00  0.00           H  
ATOM   4670  C   GLN B  25      -4.976  13.624 -17.668  1.00  0.00           C  
ATOM   4671  O   GLN B  25      -5.866  12.813 -17.421  1.00  0.00           O  
ATOM   4672  N   ILE B  26      -5.051  14.428 -18.731  1.00  0.00           N  
ATOM   4673  H   ILE B  26      -4.342  15.126 -18.907  1.00  0.00           H  
ATOM   4674  CA  ILE B  26      -6.057  14.399 -19.773  1.00  0.00           C  
ATOM   4675  HA  ILE B  26      -6.844  13.667 -19.590  1.00  0.00           H  
ATOM   4676  CB  ILE B  26      -6.756  15.754 -19.892  1.00  0.00           C  
ATOM   4677  HB  ILE B  26      -7.322  15.764 -20.824  1.00  0.00           H  
ATOM   4678  CG1 ILE B  26      -5.787  16.930 -20.020  1.00  0.00           C  
ATOM   4679 1HG1 ILE B  26      -5.388  17.184 -19.038  1.00  0.00           H  
ATOM   4680 2HG1 ILE B  26      -4.810  16.700 -20.445  1.00  0.00           H  
ATOM   4681  CG2 ILE B  26      -7.745  15.982 -18.748  1.00  0.00           C  
ATOM   4682 1HG2 ILE B  26      -8.624  15.338 -18.785  1.00  0.00           H  
ATOM   4683 2HG2 ILE B  26      -7.260  15.942 -17.773  1.00  0.00           H  
ATOM   4684 3HG2 ILE B  26      -8.055  17.027 -18.756  1.00  0.00           H  
ATOM   4685  CD  ILE B  26      -6.414  18.132 -20.728  1.00  0.00           C  
ATOM   4686  HD1 ILE B  26      -6.956  17.766 -21.600  1.00  0.00           H  
ATOM   4687  HD2 ILE B  26      -7.149  18.646 -20.110  1.00  0.00           H  
ATOM   4688  HD3 ILE B  26      -5.724  18.865 -21.145  1.00  0.00           H  
ATOM   4689  C   ILE B  26      -5.438  14.030 -21.114  1.00  0.00           C  
ATOM   4690  O   ILE B  26      -4.329  14.419 -21.474  1.00  0.00           O  
ATOM   4691  N   ALA B  27      -6.269  13.453 -21.985  1.00  0.00           N  
ATOM   4692  H   ALA B  27      -7.218  13.372 -21.648  1.00  0.00           H  
ATOM   4693  CA  ALA B  27      -6.072  13.315 -23.414  1.00  0.00           C  
ATOM   4694  HA  ALA B  27      -5.119  13.771 -23.683  1.00  0.00           H  
ATOM   4695  CB  ALA B  27      -6.252  11.817 -23.657  1.00  0.00           C  
ATOM   4696  HB1 ALA B  27      -5.447  11.273 -23.163  1.00  0.00           H  
ATOM   4697  HB2 ALA B  27      -7.191  11.392 -23.302  1.00  0.00           H  
ATOM   4698  HB3 ALA B  27      -6.194  11.689 -24.738  1.00  0.00           H  
ATOM   4699  C   ALA B  27      -7.093  14.247 -24.051  1.00  0.00           C  
ATOM   4700  O   ALA B  27      -8.064  14.654 -23.417  1.00  0.00           O  
ATOM   4701  N   ILE B  28      -6.836  14.745 -25.262  1.00  0.00           N  
ATOM   4702  H   ILE B  28      -5.995  14.398 -25.703  1.00  0.00           H  
ATOM   4703  CA  ILE B  28      -7.800  15.507 -26.031  1.00  0.00           C  
ATOM   4704  HA  ILE B  28      -8.657  15.857 -25.456  1.00  0.00           H  
ATOM   4705  CB  ILE B  28      -7.148  16.679 -26.765  1.00  0.00           C  
ATOM   4706  HB  ILE B  28      -6.439  16.207 -27.446  1.00  0.00           H  
ATOM   4707  CG1 ILE B  28      -6.494  17.671 -25.802  1.00  0.00           C  
ATOM   4708 1HG1 ILE B  28      -5.806  17.147 -25.138  1.00  0.00           H  
ATOM   4709 2HG1 ILE B  28      -5.981  18.373 -26.460  1.00  0.00           H  
ATOM   4710  CG2 ILE B  28      -8.122  17.485 -27.625  1.00  0.00           C  
ATOM   4711 1HG2 ILE B  28      -8.486  16.831 -28.417  1.00  0.00           H  
ATOM   4712 2HG2 ILE B  28      -9.114  17.704 -27.229  1.00  0.00           H  
ATOM   4713 3HG2 ILE B  28      -7.662  18.325 -28.144  1.00  0.00           H  
ATOM   4714  CD  ILE B  28      -7.462  18.512 -24.969  1.00  0.00           C  
ATOM   4715  HD1 ILE B  28      -8.281  18.914 -25.565  1.00  0.00           H  
ATOM   4716  HD2 ILE B  28      -8.021  18.048 -24.157  1.00  0.00           H  
ATOM   4717  HD3 ILE B  28      -6.932  19.341 -24.500  1.00  0.00           H  
ATOM   4718  C   ILE B  28      -8.423  14.489 -26.976  1.00  0.00           C  
ATOM   4719  O   ILE B  28      -7.679  13.673 -27.515  1.00  0.00           O  
ATOM   4720  N   LYS B  29      -9.736  14.536 -27.213  1.00  0.00           N  
ATOM   4721  H   LYS B  29     -10.256  15.208 -26.666  1.00  0.00           H  
ATOM   4722  CA  LYS B  29     -10.453  13.766 -28.209  1.00  0.00           C  
ATOM   4723  HA  LYS B  29      -9.720  13.065 -28.606  1.00  0.00           H  
ATOM   4724  CB  LYS B  29     -11.685  13.107 -27.587  1.00  0.00           C  
ATOM   4725  HB1 LYS B  29     -11.416  12.850 -26.562  1.00  0.00           H  
ATOM   4726  HB2 LYS B  29     -12.543  13.767 -27.457  1.00  0.00           H  
ATOM   4727  CG  LYS B  29     -12.101  11.876 -28.391  1.00  0.00           C  
ATOM   4728  HG1 LYS B  29     -12.462  12.361 -29.298  1.00  0.00           H  
ATOM   4729  HG2 LYS B  29     -11.296  11.282 -28.823  1.00  0.00           H  
ATOM   4730  CD  LYS B  29     -13.205  11.074 -27.702  1.00  0.00           C  
ATOM   4731  HD1 LYS B  29     -12.888  10.922 -26.670  1.00  0.00           H  
ATOM   4732  HD2 LYS B  29     -14.127  11.650 -27.615  1.00  0.00           H  
ATOM   4733  CE  LYS B  29     -13.409   9.719 -28.381  1.00  0.00           C  
ATOM   4734  HE1 LYS B  29     -13.779   9.801 -29.403  1.00  0.00           H  
ATOM   4735  HE2 LYS B  29     -12.457   9.243 -28.614  1.00  0.00           H  
ATOM   4736  NZ  LYS B  29     -14.392   8.818 -27.761  1.00  0.00           N1+
ATOM   4737  HZ1 LYS B  29     -14.180   8.566 -26.806  1.00  0.00           H  
ATOM   4738  HZ2 LYS B  29     -15.349   9.137 -27.814  1.00  0.00           H  
ATOM   4739  HZ3 LYS B  29     -14.401   7.953 -28.282  1.00  0.00           H  
ATOM   4740  C   LYS B  29     -10.921  14.653 -29.354  1.00  0.00           C  
ATOM   4741  O   LYS B  29     -11.578  15.670 -29.144  1.00  0.00           O  
ATOM   4742  N   GLN B  30     -10.552  14.334 -30.597  1.00  0.00           N  
ATOM   4743  H   GLN B  30     -10.109  13.442 -30.765  1.00  0.00           H  
ATOM   4744  CA  GLN B  30     -11.145  14.929 -31.778  1.00  0.00           C  
ATOM   4745  HA  GLN B  30     -11.878  15.697 -31.530  1.00  0.00           H  
ATOM   4746  CB  GLN B  30     -10.047  15.539 -32.649  1.00  0.00           C  
ATOM   4747  HB1 GLN B  30     -10.505  15.988 -33.530  1.00  0.00           H  
ATOM   4748  HB2 GLN B  30      -9.508  16.327 -32.122  1.00  0.00           H  
ATOM   4749  CG  GLN B  30      -9.029  14.489 -33.096  1.00  0.00           C  
ATOM   4750  HG1 GLN B  30      -8.352  14.202 -32.291  1.00  0.00           H  
ATOM   4751  HG2 GLN B  30      -9.355  13.518 -33.468  1.00  0.00           H  
ATOM   4752  CD  GLN B  30      -8.123  15.056 -34.179  1.00  0.00           C  
ATOM   4753  OE1 GLN B  30      -7.212  14.337 -34.584  1.00  0.00           O  
ATOM   4754  NE2 GLN B  30      -8.217  16.327 -34.579  1.00  0.00           N  
ATOM   4755 1HE2 GLN B  30      -9.001  16.848 -34.212  1.00  0.00           H  
ATOM   4756 2HE2 GLN B  30      -7.611  16.791 -35.240  1.00  0.00           H  
ATOM   4757  C   GLN B  30     -11.908  13.815 -32.481  1.00  0.00           C  
ATOM   4758  O   GLN B  30     -11.908  12.662 -32.053  1.00  0.00           O  
ATOM   4759  N   CYS B  31     -12.636  14.193 -33.534  1.00  0.00           N  
ATOM   4760  H   CYS B  31     -12.880  15.171 -33.472  1.00  0.00           H  
ATOM   4761  CA  CYS B  31     -13.324  13.324 -34.468  1.00  0.00           C  
ATOM   4762  HA  CYS B  31     -13.821  12.524 -33.920  1.00  0.00           H  
ATOM   4763  CB  CYS B  31     -14.332  14.180 -35.235  1.00  0.00           C  
ATOM   4764  HB1 CYS B  31     -14.921  14.649 -34.446  1.00  0.00           H  
ATOM   4765  HB2 CYS B  31     -13.672  14.961 -35.610  1.00  0.00           H  
ATOM   4766  SG  CYS B  31     -15.454  13.238 -36.298  1.00  0.00           S  
ATOM   4767  HG  CYS B  31     -16.120  12.569 -35.352  1.00  0.00           H  
ATOM   4768  C   CYS B  31     -12.342  12.713 -35.458  1.00  0.00           C  
ATOM   4769  O   CYS B  31     -11.271  13.224 -35.775  1.00  0.00           O  
ATOM   4770  N   ARG B  32     -12.642  11.496 -35.918  1.00  0.00           N  
ATOM   4771  H   ARG B  32     -13.502  11.038 -35.651  1.00  0.00           H  
ATOM   4772  CA  ARG B  32     -11.817  10.713 -36.815  1.00  0.00           C  
ATOM   4773  HA  ARG B  32     -10.756  10.876 -36.625  1.00  0.00           H  
ATOM   4774  CB  ARG B  32     -12.338   9.279 -36.722  1.00  0.00           C  
ATOM   4775  HB1 ARG B  32     -12.392   9.005 -35.669  1.00  0.00           H  
ATOM   4776  HB2 ARG B  32     -13.406   9.242 -36.941  1.00  0.00           H  
ATOM   4777  CG  ARG B  32     -11.543   8.386 -37.675  1.00  0.00           C  
ATOM   4778  HG1 ARG B  32     -11.975   8.596 -38.653  1.00  0.00           H  
ATOM   4779  HG2 ARG B  32     -10.486   8.619 -37.806  1.00  0.00           H  
ATOM   4780  CD  ARG B  32     -11.816   6.908 -37.395  1.00  0.00           C  
ATOM   4781  HD1 ARG B  32     -11.677   6.734 -36.328  1.00  0.00           H  
ATOM   4782  HD2 ARG B  32     -12.856   6.638 -37.579  1.00  0.00           H  
ATOM   4783  NE  ARG B  32     -11.048   6.000 -38.247  1.00  0.00           N  
ATOM   4784  HE  ARG B  32     -10.577   6.334 -39.075  1.00  0.00           H  
ATOM   4785  CZ  ARG B  32     -10.914   4.692 -37.987  1.00  0.00           C  
ATOM   4786  NH1 ARG B  32     -11.563   4.108 -36.971  1.00  0.00           N  
ATOM   4787 1HH1 ARG B  32     -12.315   4.599 -36.509  1.00  0.00           H  
ATOM   4788 2HH1 ARG B  32     -11.503   3.137 -36.698  1.00  0.00           H  
ATOM   4789  NH2 ARG B  32     -10.258   3.947 -38.887  1.00  0.00           N  
ATOM   4790 1HH2 ARG B  32     -10.038   4.267 -39.819  1.00  0.00           H  
ATOM   4791 2HH2 ARG B  32      -9.760   3.104 -38.639  1.00  0.00           H  
ATOM   4792  C   ARG B  32     -12.002  11.267 -38.221  1.00  0.00           C  
ATOM   4793  O   ARG B  32     -13.101  11.649 -38.617  1.00  0.00           O  
ATOM   4794  N   GLN B  33     -10.893  11.354 -38.959  1.00  0.00           N  
ATOM   4795  H   GLN B  33     -10.040  11.100 -38.482  1.00  0.00           H  
ATOM   4796  CA  GLN B  33     -10.794  11.604 -40.383  1.00  0.00           C  
ATOM   4797  HA  GLN B  33     -11.404  12.478 -40.609  1.00  0.00           H  
ATOM   4798  CB  GLN B  33      -9.311  11.902 -40.604  1.00  0.00           C  
ATOM   4799  HB1 GLN B  33      -8.843  10.964 -40.308  1.00  0.00           H  
ATOM   4800  HB2 GLN B  33      -9.070  12.012 -41.662  1.00  0.00           H  
ATOM   4801  CG  GLN B  33      -8.658  13.129 -39.968  1.00  0.00           C  
ATOM   4802  HG1 GLN B  33      -7.691  13.274 -40.451  1.00  0.00           H  
ATOM   4803  HG2 GLN B  33      -9.274  14.003 -40.181  1.00  0.00           H  
ATOM   4804  CD  GLN B  33      -8.403  13.001 -38.473  1.00  0.00           C  
ATOM   4805  OE1 GLN B  33      -8.296  11.909 -37.918  1.00  0.00           O  
ATOM   4806  NE2 GLN B  33      -8.387  14.059 -37.660  1.00  0.00           N  
ATOM   4807 1HE2 GLN B  33      -8.620  14.972 -38.026  1.00  0.00           H  
ATOM   4808 2HE2 GLN B  33      -8.188  13.880 -36.686  1.00  0.00           H  
ATOM   4809  C   GLN B  33     -11.123  10.373 -41.215  1.00  0.00           C  
ATOM   4810  O   GLN B  33     -10.852   9.264 -40.760  1.00  0.00           O  
ATOM   4811  N   GLU B  34     -11.702  10.553 -42.405  1.00  0.00           N  
ATOM   4812  H   GLU B  34     -12.064  11.490 -42.506  1.00  0.00           H  
ATOM   4813  CA  GLU B  34     -12.100   9.560 -43.383  1.00  0.00           C  
ATOM   4814  HA  GLU B  34     -12.250  10.268 -44.198  1.00  0.00           H  
ATOM   4815  CB  GLU B  34     -11.045   8.505 -43.717  1.00  0.00           C  
ATOM   4816  HB1 GLU B  34     -10.074   8.991 -43.618  1.00  0.00           H  
ATOM   4817  HB2 GLU B  34     -10.992   7.696 -42.988  1.00  0.00           H  
ATOM   4818  CG  GLU B  34     -11.137   7.913 -45.123  1.00  0.00           C  
ATOM   4819  HG1 GLU B  34     -10.854   6.878 -44.930  1.00  0.00           H  
ATOM   4820  HG2 GLU B  34     -12.163   7.916 -45.489  1.00  0.00           H  
ATOM   4821  CD  GLU B  34     -10.100   8.396 -46.127  1.00  0.00           C  
ATOM   4822  OE1 GLU B  34     -10.357   8.297 -47.346  1.00  0.00           O  
ATOM   4823  OE2 GLU B  34      -9.090   9.007 -45.714  1.00  0.00           O  
ATOM   4824  C   GLU B  34     -13.531   9.105 -43.136  1.00  0.00           C  
ATOM   4825  O   GLU B  34     -13.928   8.159 -43.812  1.00  0.00           O  
ATOM   4826  N   LEU B  35     -14.313   9.796 -42.302  1.00  0.00           N  
ATOM   4827  H   LEU B  35     -13.921  10.644 -41.917  1.00  0.00           H  
ATOM   4828  CA  LEU B  35     -15.707   9.429 -42.157  1.00  0.00           C  
ATOM   4829  HA  LEU B  35     -15.913   8.364 -42.049  1.00  0.00           H  
ATOM   4830  CB  LEU B  35     -16.200   9.985 -40.821  1.00  0.00           C  
ATOM   4831  HB1 LEU B  35     -16.110  11.071 -40.786  1.00  0.00           H  
ATOM   4832  HB2 LEU B  35     -17.267   9.763 -40.801  1.00  0.00           H  
ATOM   4833  CG  LEU B  35     -15.586   9.230 -39.642  1.00  0.00           C  
ATOM   4834  HG  LEU B  35     -14.500   9.268 -39.714  1.00  0.00           H  
ATOM   4835  CD1 LEU B  35     -16.226   9.718 -38.342  1.00  0.00           C  
ATOM   4836 1HD1 LEU B  35     -16.015  10.763 -38.114  1.00  0.00           H  
ATOM   4837 2HD1 LEU B  35     -17.311   9.611 -38.356  1.00  0.00           H  
ATOM   4838 3HD1 LEU B  35     -15.816   9.150 -37.507  1.00  0.00           H  
ATOM   4839  CD2 LEU B  35     -15.874   7.728 -39.659  1.00  0.00           C  
ATOM   4840 1HD2 LEU B  35     -15.502   7.313 -38.722  1.00  0.00           H  
ATOM   4841 2HD2 LEU B  35     -16.937   7.508 -39.752  1.00  0.00           H  
ATOM   4842 3HD2 LEU B  35     -15.289   7.213 -40.421  1.00  0.00           H  
ATOM   4843  C   LEU B  35     -16.418  10.089 -43.329  1.00  0.00           C  
ATOM   4844  O   LEU B  35     -16.228  11.302 -43.391  1.00  0.00           O  
ATOM   4845  N   SER B  36     -17.299   9.442 -44.097  1.00  0.00           N  
ATOM   4846  H   SER B  36     -17.225   8.435 -44.079  1.00  0.00           H  
ATOM   4847  CA  SER B  36     -18.299  10.072 -44.934  1.00  0.00           C  
ATOM   4848  HA  SER B  36     -17.801  10.692 -45.680  1.00  0.00           H  
ATOM   4849  CB  SER B  36     -18.970   8.914 -45.673  1.00  0.00           C  
ATOM   4850  HB1 SER B  36     -19.852   9.266 -46.208  1.00  0.00           H  
ATOM   4851  HB2 SER B  36     -18.378   8.407 -46.436  1.00  0.00           H  
ATOM   4852  OG  SER B  36     -19.506   8.095 -44.658  1.00  0.00           O  
ATOM   4853  HG  SER B  36     -20.054   7.515 -45.164  1.00  0.00           H  
ATOM   4854  C   SER B  36     -19.296  10.941 -44.179  1.00  0.00           C  
ATOM   4855  O   SER B  36     -19.272  10.836 -42.955  1.00  0.00           O  
ATOM   4856  N   PRO B  37     -20.061  11.842 -44.801  1.00  0.00           N  
ATOM   4857  CA  PRO B  37     -21.062  12.680 -44.174  1.00  0.00           C  
ATOM   4858  HA  PRO B  37     -20.448  13.289 -43.511  1.00  0.00           H  
ATOM   4859  CB  PRO B  37     -21.764  13.422 -45.312  1.00  0.00           C  
ATOM   4860  HB1 PRO B  37     -22.623  12.812 -45.594  1.00  0.00           H  
ATOM   4861  HB2 PRO B  37     -22.144  14.423 -45.107  1.00  0.00           H  
ATOM   4862  CG  PRO B  37     -20.755  13.346 -46.458  1.00  0.00           C  
ATOM   4863  HG1 PRO B  37     -21.344  13.329 -47.375  1.00  0.00           H  
ATOM   4864  HG2 PRO B  37     -20.121  14.230 -46.392  1.00  0.00           H  
ATOM   4865  CD  PRO B  37     -19.910  12.093 -46.220  1.00  0.00           C  
ATOM   4866  HD1 PRO B  37     -20.227  11.220 -46.791  1.00  0.00           H  
ATOM   4867  HD2 PRO B  37     -18.903  12.327 -46.564  1.00  0.00           H  
ATOM   4868  C   PRO B  37     -21.988  12.129 -43.099  1.00  0.00           C  
ATOM   4869  O   PRO B  37     -22.159  12.676 -42.011  1.00  0.00           O  
ATOM   4870  N   ARG B  38     -22.606  10.998 -43.446  1.00  0.00           N  
ATOM   4871  H   ARG B  38     -22.493  10.659 -44.391  1.00  0.00           H  
ATOM   4872  CA  ARG B  38     -23.572  10.255 -42.661  1.00  0.00           C  
ATOM   4873  HA  ARG B  38     -24.406  10.918 -42.432  1.00  0.00           H  
ATOM   4874  CB  ARG B  38     -24.185   9.144 -43.514  1.00  0.00           C  
ATOM   4875  HB1 ARG B  38     -24.481   9.601 -44.459  1.00  0.00           H  
ATOM   4876  HB2 ARG B  38     -23.510   8.370 -43.878  1.00  0.00           H  
ATOM   4877  CG  ARG B  38     -25.524   8.605 -43.010  1.00  0.00           C  
ATOM   4878  HG1 ARG B  38     -25.456   8.085 -42.055  1.00  0.00           H  
ATOM   4879  HG2 ARG B  38     -26.197   9.455 -42.897  1.00  0.00           H  
ATOM   4880  CD  ARG B  38     -26.243   7.684 -43.996  1.00  0.00           C  
ATOM   4881  HD1 ARG B  38     -25.547   7.554 -44.824  1.00  0.00           H  
ATOM   4882  HD2 ARG B  38     -26.343   6.714 -43.509  1.00  0.00           H  
ATOM   4883  NE  ARG B  38     -27.586   8.134 -44.362  1.00  0.00           N  
ATOM   4884  HE  ARG B  38     -27.586   9.138 -44.254  1.00  0.00           H  
ATOM   4885  CZ  ARG B  38     -28.562   7.458 -44.985  1.00  0.00           C  
ATOM   4886  NH1 ARG B  38     -28.410   6.132 -45.106  1.00  0.00           N  
ATOM   4887 1HH1 ARG B  38     -27.703   5.579 -44.642  1.00  0.00           H  
ATOM   4888 2HH1 ARG B  38     -29.147   5.546 -45.471  1.00  0.00           H  
ATOM   4889  NH2 ARG B  38     -29.608   8.134 -45.480  1.00  0.00           N  
ATOM   4890 1HH2 ARG B  38     -29.825   9.109 -45.336  1.00  0.00           H  
ATOM   4891 2HH2 ARG B  38     -30.400   7.638 -45.862  1.00  0.00           H  
ATOM   4892  C   ARG B  38     -23.013   9.770 -41.331  1.00  0.00           C  
ATOM   4893  O   ARG B  38     -23.674   9.646 -40.302  1.00  0.00           O  
ATOM   4894  N   ASN B  39     -21.762   9.305 -41.364  1.00  0.00           N  
ATOM   4895  H   ASN B  39     -21.229   9.411 -42.215  1.00  0.00           H  
ATOM   4896  CA  ASN B  39     -21.051   8.858 -40.182  1.00  0.00           C  
ATOM   4897  HA  ASN B  39     -21.688   8.335 -39.469  1.00  0.00           H  
ATOM   4898  CB  ASN B  39     -19.857   7.988 -40.574  1.00  0.00           C  
ATOM   4899  HB1 ASN B  39     -19.199   8.459 -41.305  1.00  0.00           H  
ATOM   4900  HB2 ASN B  39     -19.207   7.759 -39.729  1.00  0.00           H  
ATOM   4901  CG  ASN B  39     -20.193   6.584 -41.056  1.00  0.00           C  
ATOM   4902  OD1 ASN B  39     -20.972   5.866 -40.434  1.00  0.00           O  
ATOM   4903  ND2 ASN B  39     -19.519   6.018 -42.061  1.00  0.00           N  
ATOM   4904 1HD2 ASN B  39     -18.820   6.573 -42.533  1.00  0.00           H  
ATOM   4905 2HD2 ASN B  39     -19.775   5.129 -42.466  1.00  0.00           H  
ATOM   4906  C   ASN B  39     -20.476   9.969 -39.315  1.00  0.00           C  
ATOM   4907  O   ASN B  39     -20.556   9.887 -38.091  1.00  0.00           O  
ATOM   4908  N   ARG B  40     -19.932  11.017 -39.937  1.00  0.00           N  
ATOM   4909  H   ARG B  40     -20.066  11.100 -40.935  1.00  0.00           H  
ATOM   4910  CA  ARG B  40     -19.376  12.201 -39.314  1.00  0.00           C  
ATOM   4911  HA  ARG B  40     -18.496  11.988 -38.707  1.00  0.00           H  
ATOM   4912  CB  ARG B  40     -18.804  13.120 -40.394  1.00  0.00           C  
ATOM   4913  HB1 ARG B  40     -18.096  12.511 -40.955  1.00  0.00           H  
ATOM   4914  HB2 ARG B  40     -19.665  13.342 -41.025  1.00  0.00           H  
ATOM   4915  CG  ARG B  40     -18.188  14.403 -39.837  1.00  0.00           C  
ATOM   4916  HG1 ARG B  40     -18.907  14.816 -39.130  1.00  0.00           H  
ATOM   4917  HG2 ARG B  40     -17.399  14.191 -39.116  1.00  0.00           H  
ATOM   4918  CD  ARG B  40     -17.738  15.367 -40.936  1.00  0.00           C  
ATOM   4919  HD1 ARG B  40     -17.218  16.266 -40.604  1.00  0.00           H  
ATOM   4920  HD2 ARG B  40     -16.973  14.875 -41.537  1.00  0.00           H  
ATOM   4921  NE  ARG B  40     -18.925  15.727 -41.712  1.00  0.00           N  
ATOM   4922  HE  ARG B  40     -19.711  15.938 -41.114  1.00  0.00           H  
ATOM   4923  CZ  ARG B  40     -19.023  15.899 -43.037  1.00  0.00           C  
ATOM   4924  NH1 ARG B  40     -17.941  15.598 -43.769  1.00  0.00           N  
ATOM   4925 1HH1 ARG B  40     -17.073  15.230 -43.407  1.00  0.00           H  
ATOM   4926 2HH1 ARG B  40     -17.921  15.705 -44.773  1.00  0.00           H  
ATOM   4927  NH2 ARG B  40     -20.184  16.268 -43.594  1.00  0.00           N  
ATOM   4928 1HH2 ARG B  40     -20.991  16.178 -42.993  1.00  0.00           H  
ATOM   4929 2HH2 ARG B  40     -20.200  16.577 -44.555  1.00  0.00           H  
ATOM   4930  C   ARG B  40     -20.404  12.869 -38.411  1.00  0.00           C  
ATOM   4931  O   ARG B  40     -20.180  13.215 -37.253  1.00  0.00           O  
ATOM   4932  N   GLU B  41     -21.629  13.034 -38.915  1.00  0.00           N  
ATOM   4933  H   GLU B  41     -21.754  12.791 -39.887  1.00  0.00           H  
ATOM   4934  CA  GLU B  41     -22.661  13.874 -38.340  1.00  0.00           C  
ATOM   4935  HA  GLU B  41     -22.166  14.660 -37.771  1.00  0.00           H  
ATOM   4936  CB  GLU B  41     -23.533  14.414 -39.474  1.00  0.00           C  
ATOM   4937  HB1 GLU B  41     -23.361  13.826 -40.376  1.00  0.00           H  
ATOM   4938  HB2 GLU B  41     -24.586  14.302 -39.218  1.00  0.00           H
[truncated: 805,092 more chars]
