# Supplementary material for: Insight into the Intermolecular Recognition Mechanism between Keap1 and IKKβ Combining Homology Modelling, Protein-Protein Docking, Molecular Dynamics Simulations and Virtual Alanine Mutation
Source: PLoS One. 2013 Sep 16;8(9):e75076. doi: 10.1371/journal.pone.0075076 (PMC3774807; doi:10.1371/journal.pone.0075076)
Supplement: File S6 — The related structures, including homology model of human IKKβ, the protein-protein results and structures used for alanine scanning calculations obtained from the triplicate MD simulations, used in the paper. (ZIP) [file pone.0075076.s006.zip › supporting information-File S6/md structure-2.pdb]

ATOM      1  N   GLY A 325      15.721  25.652  13.783  1.00  0.00           N1+
ATOM      2  H1  GLY A 325      14.972  25.854  14.429  1.00  0.00           H  
ATOM      3  H2  GLY A 325      15.621  24.768  13.304  1.00  0.00           H  
ATOM      4  H3  GLY A 325      16.663  25.744  14.134  1.00  0.00           H  
ATOM      5  CA  GLY A 325      15.632  26.631  12.688  1.00  0.00           C  
ATOM      6  HA1 GLY A 325      15.924  27.575  13.149  1.00  0.00           H  
ATOM      7  HA2 GLY A 325      16.351  26.477  11.883  1.00  0.00           H  
ATOM      8  C   GLY A 325      14.223  26.797  12.137  1.00  0.00           C  
ATOM      9  O   GLY A 325      13.184  26.296  12.560  1.00  0.00           O  
ATOM     10  N   ARG A 326      14.174  27.517  11.014  1.00  0.00           N  
ATOM     11  H   ARG A 326      15.048  27.833  10.618  1.00  0.00           H  
ATOM     12  CA  ARG A 326      13.054  27.664  10.106  1.00  0.00           C  
ATOM     13  HA  ARG A 326      12.107  27.622  10.644  1.00  0.00           H  
ATOM     14  CB  ARG A 326      13.155  29.008   9.383  1.00  0.00           C  
ATOM     15  HB1 ARG A 326      14.162  29.157   8.995  1.00  0.00           H  
ATOM     16  HB2 ARG A 326      12.553  29.051   8.475  1.00  0.00           H  
ATOM     17  CG  ARG A 326      13.034  30.305  10.183  1.00  0.00           C  
ATOM     18  HG1 ARG A 326      12.173  30.182  10.841  1.00  0.00           H  
ATOM     19  HG2 ARG A 326      13.948  30.535  10.730  1.00  0.00           H  
ATOM     20  CD  ARG A 326      12.760  31.529   9.308  1.00  0.00           C  
ATOM     21  HD1 ARG A 326      13.655  31.721   8.716  1.00  0.00           H  
ATOM     22  HD2 ARG A 326      11.856  31.506   8.700  1.00  0.00           H  
ATOM     23  NE  ARG A 326      12.559  32.751  10.087  1.00  0.00           N  
ATOM     24  HE  ARG A 326      12.356  32.646  11.070  1.00  0.00           H  
ATOM     25  CZ  ARG A 326      12.333  33.964   9.564  1.00  0.00           C  
ATOM     26  NH1 ARG A 326      12.475  34.306   8.276  1.00  0.00           N  
ATOM     27 1HH1 ARG A 326      12.860  33.695   7.569  1.00  0.00           H  
ATOM     28 2HH1 ARG A 326      12.169  35.207   7.938  1.00  0.00           H  
ATOM     29  NH2 ARG A 326      11.864  34.856  10.447  1.00  0.00           N  
ATOM     30 1HH2 ARG A 326      11.712  34.707  11.435  1.00  0.00           H  
ATOM     31 2HH2 ARG A 326      11.793  35.818  10.147  1.00  0.00           H  
ATOM     32  C   ARG A 326      13.193  26.537   9.093  1.00  0.00           C  
ATOM     33  O   ARG A 326      14.309  26.195   8.708  1.00  0.00           O  
ATOM     34  N   LEU A 327      12.134  25.783   8.788  1.00  0.00           N  
ATOM     35  H   LEU A 327      11.274  26.054   9.244  1.00  0.00           H  
ATOM     36  CA  LEU A 327      12.080  24.687   7.842  1.00  0.00           C  
ATOM     37  HA  LEU A 327      13.069  24.355   7.528  1.00  0.00           H  
ATOM     38  CB  LEU A 327      11.041  23.677   8.331  1.00  0.00           C  
ATOM     39  HB1 LEU A 327      10.038  24.104   8.322  1.00  0.00           H  
ATOM     40  HB2 LEU A 327      10.973  22.864   7.608  1.00  0.00           H  
ATOM     41  CG  LEU A 327      11.308  22.975   9.662  1.00  0.00           C  
ATOM     42  HG  LEU A 327      11.314  23.731  10.447  1.00  0.00           H  
ATOM     43  CD1 LEU A 327      10.200  21.972   9.986  1.00  0.00           C  
ATOM     44 1HD1 LEU A 327      10.082  21.038   9.436  1.00  0.00           H  
ATOM     45 2HD1 LEU A 327      10.339  21.740  11.042  1.00  0.00           H  
ATOM     46 3HD1 LEU A 327       9.216  22.440   9.993  1.00  0.00           H  
ATOM     47  CD2 LEU A 327      12.528  22.071   9.483  1.00  0.00           C  
ATOM     48 1HD2 LEU A 327      13.407  22.715   9.474  1.00  0.00           H  
ATOM     49 2HD2 LEU A 327      12.702  21.395  10.321  1.00  0.00           H  
ATOM     50 3HD2 LEU A 327      12.603  21.397   8.630  1.00  0.00           H  
ATOM     51  C   LEU A 327      11.372  25.294   6.640  1.00  0.00           C  
ATOM     52  O   LEU A 327      10.468  26.123   6.727  1.00  0.00           O  
ATOM     53  N   ILE A 328      11.692  24.849   5.422  1.00  0.00           N  
ATOM     54  H   ILE A 328      12.362  24.093   5.438  1.00  0.00           H  
ATOM     55  CA  ILE A 328      11.071  25.206   4.163  1.00  0.00           C  
ATOM     56  HA  ILE A 328      10.662  26.212   4.257  1.00  0.00           H  
ATOM     57  CB  ILE A 328      12.152  25.101   3.086  1.00  0.00           C  
ATOM     58  HB  ILE A 328      12.285  24.031   2.928  1.00  0.00           H  
ATOM     59  CG1 ILE A 328      13.369  25.938   3.482  1.00  0.00           C  
ATOM     60 1HG1 ILE A 328      13.150  26.992   3.652  1.00  0.00           H  
ATOM     61 2HG1 ILE A 328      13.708  25.379   4.354  1.00  0.00           H  
ATOM     62  CG2 ILE A 328      11.631  25.682   1.771  1.00  0.00           C  
ATOM     63 1HG2 ILE A 328      11.476  26.752   1.911  1.00  0.00           H  
ATOM     64 2HG2 ILE A 328      12.191  25.487   0.856  1.00  0.00           H  
ATOM     65 3HG2 ILE A 328      10.677  25.239   1.487  1.00  0.00           H  
ATOM     66  CD  ILE A 328      14.575  25.884   2.544  1.00  0.00           C  
ATOM     67  HD1 ILE A 328      14.993  24.878   2.567  1.00  0.00           H  
ATOM     68  HD2 ILE A 328      14.446  26.352   1.567  1.00  0.00           H  
ATOM     69  HD3 ILE A 328      15.378  26.513   2.928  1.00  0.00           H  
ATOM     70  C   ILE A 328      10.002  24.162   3.872  1.00  0.00           C  
ATOM     71  O   ILE A 328      10.420  23.032   3.629  1.00  0.00           O  
ATOM     72  N   TYR A 329       8.700  24.448   3.947  1.00  0.00           N  
ATOM     73  H   TYR A 329       8.545  25.442   4.036  1.00  0.00           H  
ATOM     74  CA  TYR A 329       7.509  23.629   3.852  1.00  0.00           C  
ATOM     75  HA  TYR A 329       7.777  22.622   4.170  1.00  0.00           H  
ATOM     76  CB  TYR A 329       6.424  24.297   4.699  1.00  0.00           C  
ATOM     77  HB1 TYR A 329       6.313  25.360   4.484  1.00  0.00           H  
ATOM     78  HB2 TYR A 329       5.470  23.820   4.474  1.00  0.00           H  
ATOM     79  CG  TYR A 329       6.567  24.321   6.202  1.00  0.00           C  
ATOM     80  CD1 TYR A 329       7.460  25.215   6.805  1.00  0.00           C  
ATOM     81  HD1 TYR A 329       8.161  25.753   6.183  1.00  0.00           H  
ATOM     82  CD2 TYR A 329       5.844  23.465   7.041  1.00  0.00           C  
ATOM     83  HD2 TYR A 329       5.107  22.765   6.677  1.00  0.00           H  
ATOM     84  CE1 TYR A 329       7.586  25.213   8.199  1.00  0.00           C  
ATOM     85  HE1 TYR A 329       8.268  25.959   8.578  1.00  0.00           H  
ATOM     86  CE2 TYR A 329       6.132  23.331   8.405  1.00  0.00           C  
ATOM     87  HE2 TYR A 329       5.530  22.689   9.030  1.00  0.00           H  
ATOM     88  CZ  TYR A 329       7.034  24.215   9.011  1.00  0.00           C  
ATOM     89  OH  TYR A 329       7.113  24.256  10.372  1.00  0.00           O  
ATOM     90  HH  TYR A 329       7.792  24.885  10.560  1.00  0.00           H  
ATOM     91  C   TYR A 329       6.937  23.541   2.444  1.00  0.00           C  
ATOM     92  O   TYR A 329       7.122  24.401   1.586  1.00  0.00           O  
ATOM     93  N   THR A 330       6.137  22.527   2.109  1.00  0.00           N  
ATOM     94  H   THR A 330       6.074  21.807   2.815  1.00  0.00           H  
ATOM     95  CA  THR A 330       5.583  22.228   0.804  1.00  0.00           C  
ATOM     96  HA  THR A 330       5.395  23.214   0.380  1.00  0.00           H  
ATOM     97  CB  THR A 330       6.663  21.589  -0.069  1.00  0.00           C  
ATOM     98  HB  THR A 330       7.507  22.268  -0.184  1.00  0.00           H  
ATOM     99  OG1 THR A 330       6.241  21.309  -1.385  1.00  0.00           O  
ATOM    100  HG1 THR A 330       5.583  20.633  -1.338  1.00  0.00           H  
ATOM    101  CG2 THR A 330       7.316  20.373   0.589  1.00  0.00           C  
ATOM    102 1HG2 THR A 330       7.724  20.494   1.592  1.00  0.00           H  
ATOM    103 2HG2 THR A 330       6.524  19.624   0.575  1.00  0.00           H  
ATOM    104 3HG2 THR A 330       8.159  20.007   0.002  1.00  0.00           H  
ATOM    105  C   THR A 330       4.231  21.554   0.992  1.00  0.00           C  
ATOM    106  O   THR A 330       4.134  20.353   1.235  1.00  0.00           O  
ATOM    107  N   ALA A 331       3.146  22.332   0.966  1.00  0.00           N  
ATOM    108  H   ALA A 331       3.304  23.256   0.588  1.00  0.00           H  
ATOM    109  CA  ALA A 331       1.773  21.919   1.173  1.00  0.00           C  
ATOM    110  HA  ALA A 331       1.800  21.025   1.796  1.00  0.00           H  
ATOM    111  CB  ALA A 331       1.040  23.033   1.921  1.00  0.00           C  
ATOM    112  HB1 ALA A 331       0.961  23.946   1.331  1.00  0.00           H  
ATOM    113  HB2 ALA A 331       0.014  22.849   2.239  1.00  0.00           H  
ATOM    114  HB3 ALA A 331       1.519  23.284   2.867  1.00  0.00           H  
ATOM    115  C   ALA A 331       1.093  21.700  -0.172  1.00  0.00           C  
ATOM    116  O   ALA A 331       1.178  22.578  -1.028  1.00  0.00           O  
ATOM    117  N   GLY A 332       0.526  20.507  -0.361  1.00  0.00           N  
ATOM    118  H   GLY A 332       0.657  19.754   0.300  1.00  0.00           H  
ATOM    119  CA  GLY A 332      -0.404  20.158  -1.416  1.00  0.00           C  
ATOM    120  HA1 GLY A 332      -1.190  19.532  -0.993  1.00  0.00           H  
ATOM    121  HA2 GLY A 332      -0.904  21.000  -1.895  1.00  0.00           H  
ATOM    122  C   GLY A 332       0.295  19.430  -2.555  1.00  0.00           C  
ATOM    123  O   GLY A 332       1.420  18.960  -2.400  1.00  0.00           O  
ATOM    124  N   GLY A 333      -0.332  19.438  -3.733  1.00  0.00           N  
ATOM    125  H   GLY A 333      -1.323  19.633  -3.737  1.00  0.00           H  
ATOM    126  CA  GLY A 333       0.326  19.001  -4.948  1.00  0.00           C  
ATOM    127  HA1 GLY A 333       0.670  19.797  -5.608  1.00  0.00           H  
ATOM    128  HA2 GLY A 333       1.230  18.433  -4.727  1.00  0.00           H  
ATOM    129  C   GLY A 333      -0.510  18.008  -5.741  1.00  0.00           C  
ATOM    130  O   GLY A 333      -1.590  17.617  -5.302  1.00  0.00           O  
ATOM    131  N   TYR A 334      -0.003  17.564  -6.894  1.00  0.00           N  
ATOM    132  H   TYR A 334       0.764  18.121  -7.242  1.00  0.00           H  
ATOM    133  CA  TYR A 334      -0.660  16.776  -7.917  1.00  0.00           C  
ATOM    134  HA  TYR A 334      -1.261  16.037  -7.387  1.00  0.00           H  
ATOM    135  CB  TYR A 334      -1.569  17.623  -8.809  1.00  0.00           C  
ATOM    136  HB1 TYR A 334      -2.496  17.763  -8.253  1.00  0.00           H  
ATOM    137  HB2 TYR A 334      -1.084  18.554  -9.102  1.00  0.00           H  
ATOM    138  CG  TYR A 334      -2.008  17.039 -10.130  1.00  0.00           C  
ATOM    139  CD1 TYR A 334      -1.228  17.114 -11.291  1.00  0.00           C  
ATOM    140  HD1 TYR A 334      -0.294  17.652 -11.228  1.00  0.00           H  
ATOM    141  CD2 TYR A 334      -3.287  16.474 -10.207  1.00  0.00           C  
ATOM    142  HD2 TYR A 334      -3.973  16.600  -9.383  1.00  0.00           H  
ATOM    143  CE1 TYR A 334      -1.756  16.641 -12.498  1.00  0.00           C  
ATOM    144  HE1 TYR A 334      -1.175  16.580 -13.407  1.00  0.00           H  
ATOM    145  CE2 TYR A 334      -3.816  16.026 -11.423  1.00  0.00           C  
ATOM    146  HE2 TYR A 334      -4.861  15.751 -11.445  1.00  0.00           H  
ATOM    147  CZ  TYR A 334      -2.990  15.983 -12.553  1.00  0.00           C  
ATOM    148  OH  TYR A 334      -3.574  15.438 -13.659  1.00  0.00           O  
ATOM    149  HH  TYR A 334      -4.493  15.647 -13.728  1.00  0.00           H  
ATOM    150  C   TYR A 334       0.469  16.109  -8.690  1.00  0.00           C  
ATOM    151  O   TYR A 334       1.385  16.754  -9.196  1.00  0.00           O  
ATOM    152  N   PHE A 335       0.231  14.796  -8.719  1.00  0.00           N  
ATOM    153  H   PHE A 335      -0.541  14.548  -8.117  1.00  0.00           H  
ATOM    154  CA  PHE A 335       0.822  13.696  -9.456  1.00  0.00           C  
ATOM    155  HA  PHE A 335       1.273  14.073 -10.374  1.00  0.00           H  
ATOM    156  CB  PHE A 335       1.937  13.039  -8.641  1.00  0.00           C  
ATOM    157  HB1 PHE A 335       2.814  13.679  -8.543  1.00  0.00           H  
ATOM    158  HB2 PHE A 335       1.643  12.873  -7.605  1.00  0.00           H  
ATOM    159  CG  PHE A 335       2.450  11.737  -9.207  1.00  0.00           C  
ATOM    160  CD1 PHE A 335       3.497  11.770 -10.136  1.00  0.00           C  
ATOM    161  HD1 PHE A 335       3.963  12.732 -10.290  1.00  0.00           H  
ATOM    162  CD2 PHE A 335       1.934  10.466  -8.926  1.00  0.00           C  
ATOM    163  HD2 PHE A 335       1.080  10.341  -8.278  1.00  0.00           H  
ATOM    164  CE1 PHE A 335       4.039  10.632 -10.746  1.00  0.00           C  
ATOM    165  HE1 PHE A 335       4.888  10.799 -11.393  1.00  0.00           H  
ATOM    166  CE2 PHE A 335       2.432   9.316  -9.551  1.00  0.00           C  
ATOM    167  HE2 PHE A 335       2.113   8.313  -9.309  1.00  0.00           H  
ATOM    168  CZ  PHE A 335       3.484   9.376 -10.474  1.00  0.00           C  
ATOM    169  HZ  PHE A 335       3.908   8.476 -10.893  1.00  0.00           H  
ATOM    170  C   PHE A 335      -0.371  12.842  -9.859  1.00  0.00           C  
ATOM    171  O   PHE A 335      -0.786  11.990  -9.076  1.00  0.00           O  
ATOM    172  N   ARG A 336      -0.940  13.039 -11.050  1.00  0.00           N  
ATOM    173  H   ARG A 336      -0.581  13.767 -11.651  1.00  0.00           H  
ATOM    174  CA  ARG A 336      -2.005  12.290 -11.688  1.00  0.00           C  
ATOM    175  HA  ARG A 336      -1.990  12.700 -12.698  1.00  0.00           H  
ATOM    176  CB  ARG A 336      -1.644  10.822 -11.921  1.00  0.00           C  
ATOM    177  HB1 ARG A 336      -1.513  10.255 -10.999  1.00  0.00           H  
ATOM    178  HB2 ARG A 336      -2.443  10.270 -12.414  1.00  0.00           H  
ATOM    179  CG  ARG A 336      -0.307  10.657 -12.645  1.00  0.00           C  
ATOM    180  HG1 ARG A 336      -0.285  11.176 -13.603  1.00  0.00           H  
ATOM    181  HG2 ARG A 336       0.459  11.153 -12.049  1.00  0.00           H  
ATOM    182  CD  ARG A 336       0.007   9.170 -12.815  1.00  0.00           C  
ATOM    183  HD1 ARG A 336      -0.236   8.693 -11.866  1.00  0.00           H  
ATOM    184  HD2 ARG A 336      -0.652   8.761 -13.581  1.00  0.00           H  
ATOM    185  NE  ARG A 336       1.427   9.007 -13.124  1.00  0.00           N  
ATOM    186  HE  ARG A 336       1.826   9.793 -13.617  1.00  0.00           H  
ATOM    187  CZ  ARG A 336       2.126   7.867 -13.041  1.00  0.00           C  
ATOM    188  NH1 ARG A 336       1.617   6.665 -12.739  1.00  0.00           N  
ATOM    189 1HH1 ARG A 336       0.628   6.707 -12.536  1.00  0.00           H  
ATOM    190 2HH1 ARG A 336       2.045   5.844 -13.140  1.00  0.00           H  
ATOM    191  NH2 ARG A 336       3.447   7.873 -13.267  1.00  0.00           N  
ATOM    192 1HH2 ARG A 336       3.949   8.736 -13.419  1.00  0.00           H  
ATOM    193 2HH2 ARG A 336       4.012   7.044 -13.381  1.00  0.00           H  
ATOM    194  C   ARG A 336      -3.407  12.497 -11.134  1.00  0.00           C  
ATOM    195  O   ARG A 336      -4.372  12.536 -11.895  1.00  0.00           O  
ATOM    196  N   GLN A 337      -3.408  12.803  -9.835  1.00  0.00           N  
ATOM    197  H   GLN A 337      -2.530  12.726  -9.341  1.00  0.00           H  
ATOM    198  CA  GLN A 337      -4.470  13.288  -8.976  1.00  0.00           C  
ATOM    199  HA  GLN A 337      -5.086  13.974  -9.558  1.00  0.00           H  
ATOM    200  CB  GLN A 337      -5.290  12.030  -8.688  1.00  0.00           C  
ATOM    201  HB1 GLN A 337      -6.158  12.298  -8.085  1.00  0.00           H  
ATOM    202  HB2 GLN A 337      -5.758  11.594  -9.571  1.00  0.00           H  
ATOM    203  CG  GLN A 337      -4.653  10.924  -7.846  1.00  0.00           C  
ATOM    204  HG1 GLN A 337      -3.733  10.508  -8.255  1.00  0.00           H  
ATOM    205  HG2 GLN A 337      -4.463  11.379  -6.874  1.00  0.00           H  
ATOM    206  CD  GLN A 337      -5.677   9.926  -7.326  1.00  0.00           C  
ATOM    207  OE1 GLN A 337      -6.704   9.756  -7.980  1.00  0.00           O  
ATOM    208  NE2 GLN A 337      -5.386   9.225  -6.228  1.00  0.00           N  
ATOM    209 1HE2 GLN A 337      -4.469   9.321  -5.815  1.00  0.00           H  
ATOM    210 2HE2 GLN A 337      -5.991   8.543  -5.793  1.00  0.00           H  
ATOM    211  C   GLN A 337      -3.874  14.066  -7.812  1.00  0.00           C  
ATOM    212  O   GLN A 337      -2.705  13.889  -7.474  1.00  0.00           O  
ATOM    213  N   SER A 338      -4.732  14.844  -7.148  1.00  0.00           N  
ATOM    214  H   SER A 338      -5.649  14.989  -7.547  1.00  0.00           H  
ATOM    215  CA  SER A 338      -4.404  15.712  -6.035  1.00  0.00           C  
ATOM    216  HA  SER A 338      -3.612  16.367  -6.397  1.00  0.00           H  
ATOM    217  CB  SER A 338      -5.626  16.559  -5.677  1.00  0.00           C  
ATOM    218  HB1 SER A 338      -6.427  15.857  -5.446  1.00  0.00           H  
ATOM    219  HB2 SER A 338      -5.338  17.183  -4.831  1.00  0.00           H  
ATOM    220  OG  SER A 338      -6.042  17.271  -6.820  1.00  0.00           O  
ATOM    221  HG  SER A 338      -5.520  18.056  -6.884  1.00  0.00           H  
ATOM    222  C   SER A 338      -3.913  14.931  -4.825  1.00  0.00           C  
ATOM    223  O   SER A 338      -4.430  13.842  -4.583  1.00  0.00           O  
ATOM    224  N   LEU A 339      -2.964  15.519  -4.093  1.00  0.00           N  
ATOM    225  H   LEU A 339      -2.574  16.363  -4.489  1.00  0.00           H  
ATOM    226  CA  LEU A 339      -2.139  14.963  -3.040  1.00  0.00           C  
ATOM    227  HA  LEU A 339      -2.309  13.893  -2.924  1.00  0.00           H  
ATOM    228  CB  LEU A 339      -0.652  15.120  -3.360  1.00  0.00           C  
ATOM    229  HB1 LEU A 339      -0.365  16.171  -3.327  1.00  0.00           H  
ATOM    230  HB2 LEU A 339      -0.193  14.663  -2.483  1.00  0.00           H  
ATOM    231  CG  LEU A 339      -0.191  14.342  -4.593  1.00  0.00           C  
ATOM    232  HG  LEU A 339      -0.839  14.638  -5.418  1.00  0.00           H  
ATOM    233  CD1 LEU A 339       1.194  14.789  -5.062  1.00  0.00           C  
ATOM    234 1HD1 LEU A 339       2.040  14.487  -4.443  1.00  0.00           H  
ATOM    235 2HD1 LEU A 339       1.372  14.471  -6.089  1.00  0.00           H  
ATOM    236 3HD1 LEU A 339       1.123  15.853  -5.286  1.00  0.00           H  
ATOM    237  CD2 LEU A 339      -0.311  12.820  -4.498  1.00  0.00           C  
ATOM    238 1HD2 LEU A 339       0.244  12.232  -5.229  1.00  0.00           H  
ATOM    239 2HD2 LEU A 339       0.222  12.510  -3.598  1.00  0.00           H  
ATOM    240 3HD2 LEU A 339      -1.347  12.486  -4.463  1.00  0.00           H  
ATOM    241  C   LEU A 339      -2.456  15.667  -1.728  1.00  0.00           C  
ATOM    242  O   LEU A 339      -2.791  16.847  -1.649  1.00  0.00           O  
ATOM    243  N   SER A 340      -2.371  14.878  -0.655  1.00  0.00           N  
ATOM    244  H   SER A 340      -2.234  13.882  -0.750  1.00  0.00           H  
ATOM    245  CA  SER A 340      -2.603  15.361   0.692  1.00  0.00           C  
ATOM    246  HA  SER A 340      -3.183  16.276   0.579  1.00  0.00           H  
ATOM    247  CB  SER A 340      -3.270  14.228   1.472  1.00  0.00           C  
ATOM    248  HB1 SER A 340      -3.760  14.669   2.340  1.00  0.00           H  
ATOM    249  HB2 SER A 340      -4.085  13.723   0.953  1.00  0.00           H  
ATOM    250  OG  SER A 340      -2.304  13.247   1.775  1.00  0.00           O  
ATOM    251  HG  SER A 340      -1.684  13.532   2.430  1.00  0.00           H  
ATOM    252  C   SER A 340      -1.434  15.972   1.452  1.00  0.00           C  
ATOM    253  O   SER A 340      -1.634  16.680   2.436  1.00  0.00           O  
ATOM    254  N   TYR A 341      -0.237  15.911   0.865  1.00  0.00           N  
ATOM    255  H   TYR A 341      -0.222  15.509  -0.062  1.00  0.00           H  
ATOM    256  CA  TYR A 341       0.988  16.044   1.628  1.00  0.00           C  
ATOM    257  HA  TYR A 341       0.825  15.382   2.478  1.00  0.00           H  
ATOM    258  CB  TYR A 341       2.104  15.638   0.665  1.00  0.00           C  
ATOM    259  HB1 TYR A 341       2.101  16.321  -0.185  1.00  0.00           H  
ATOM    260  HB2 TYR A 341       3.069  15.570   1.167  1.00  0.00           H  
ATOM    261  CG  TYR A 341       1.961  14.260   0.065  1.00  0.00           C  
ATOM    262  CD1 TYR A 341       2.113  14.129  -1.320  1.00  0.00           C  
ATOM    263  HD1 TYR A 341       2.326  14.976  -1.956  1.00  0.00           H  
ATOM    264  CD2 TYR A 341       1.719  13.134   0.861  1.00  0.00           C  
ATOM    265  HD2 TYR A 341       1.604  13.177   1.934  1.00  0.00           H  
ATOM    266  CE1 TYR A 341       2.127  12.842  -1.873  1.00  0.00           C  
ATOM    267  HE1 TYR A 341       2.295  12.849  -2.940  1.00  0.00           H  
ATOM    268  CE2 TYR A 341       1.484  11.896   0.250  1.00  0.00           C  
ATOM    269  HE2 TYR A 341       1.236  11.052   0.877  1.00  0.00           H  
ATOM    270  CZ  TYR A 341       1.806  11.719  -1.101  1.00  0.00           C  
ATOM    271  OH  TYR A 341       1.735  10.493  -1.695  1.00  0.00           O  
ATOM    272  HH  TYR A 341       2.585  10.257  -2.032  1.00  0.00           H  
ATOM    273  C   TYR A 341       1.229  17.477   2.080  1.00  0.00           C  
ATOM    274  O   TYR A 341       1.053  18.411   1.301  1.00  0.00           O  
ATOM    275  N   LEU A 342       1.607  17.649   3.349  1.00  0.00           N  
ATOM    276  H   LEU A 342       1.490  16.818   3.911  1.00  0.00           H  
ATOM    277  CA  LEU A 342       2.502  18.693   3.806  1.00  0.00           C  
ATOM    278  HA  LEU A 342       2.629  19.501   3.087  1.00  0.00           H  
ATOM    279  CB  LEU A 342       2.062  19.248   5.161  1.00  0.00           C  
ATOM    280  HB1 LEU A 342       1.014  19.500   4.999  1.00  0.00           H  
ATOM    281  HB2 LEU A 342       2.038  18.586   6.027  1.00  0.00           H  
ATOM    282  CG  LEU A 342       2.908  20.462   5.547  1.00  0.00           C  
ATOM    283  HG  LEU A 342       3.948  20.256   5.800  1.00  0.00           H  
ATOM    284  CD1 LEU A 342       2.929  21.589   4.513  1.00  0.00           C  
ATOM    285 1HD1 LEU A 342       3.701  21.444   3.757  1.00  0.00           H  
ATOM    286 2HD1 LEU A 342       1.952  21.786   4.073  1.00  0.00           H  
ATOM    287 3HD1 LEU A 342       3.133  22.588   4.897  1.00  0.00           H  
ATOM    288  CD2 LEU A 342       2.427  21.076   6.862  1.00  0.00           C  
ATOM    289 1HD2 LEU A 342       1.378  21.367   6.923  1.00  0.00           H  
ATOM    290 2HD2 LEU A 342       2.567  20.362   7.673  1.00  0.00           H  
ATOM    291 3HD2 LEU A 342       3.125  21.805   7.272  1.00  0.00           H  
ATOM    292  C   LEU A 342       3.791  17.904   3.987  1.00  0.00           C  
ATOM    293  O   LEU A 342       3.759  16.893   4.685  1.00  0.00           O  
ATOM    294  N   GLU A 343       4.933  18.386   3.489  1.00  0.00           N  
ATOM    295  H   GLU A 343       4.942  19.170   2.853  1.00  0.00           H  
ATOM    296  CA  GLU A 343       6.282  18.007   3.856  1.00  0.00           C  
ATOM    297  HA  GLU A 343       6.199  17.370   4.737  1.00  0.00           H  
ATOM    298  CB  GLU A 343       6.953  17.225   2.726  1.00  0.00           C  
ATOM    299  HB1 GLU A 343       6.739  17.583   1.719  1.00  0.00           H  
ATOM    300  HB2 GLU A 343       8.026  17.250   2.914  1.00  0.00           H  
ATOM    301  CG  GLU A 343       6.634  15.731   2.793  1.00  0.00           C  
ATOM    302  HG1 GLU A 343       7.061  15.151   3.611  1.00  0.00           H  
ATOM    303  HG2 GLU A 343       5.565  15.519   2.770  1.00  0.00           H  
ATOM    304  CD  GLU A 343       7.053  14.835   1.637  1.00  0.00           C  
ATOM    305  OE1 GLU A 343       8.104  14.169   1.760  1.00  0.00           O  
ATOM    306  OE2 GLU A 343       6.257  14.735   0.678  1.00  0.00           O  
ATOM    307  C   GLU A 343       7.064  19.258   4.230  1.00  0.00           C  
ATOM    308  O   GLU A 343       6.608  20.380   4.021  1.00  0.00           O  
ATOM    309  N   ALA A 344       8.298  19.037   4.689  1.00  0.00           N  
ATOM    310  H   ALA A 344       8.751  18.162   4.914  1.00  0.00           H  
ATOM    311  CA  ALA A 344       9.243  20.105   4.945  1.00  0.00           C  
ATOM    312  HA  ALA A 344       9.202  20.834   4.135  1.00  0.00           H  
ATOM    313  CB  ALA A 344       8.983  20.710   6.325  1.00  0.00           C  
ATOM    314  HB1 ALA A 344       8.082  21.319   6.247  1.00  0.00           H  
ATOM    315  HB2 ALA A 344       8.938  19.989   7.142  1.00  0.00           H  
ATOM    316  HB3 ALA A 344       9.785  21.407   6.568  1.00  0.00           H  
ATOM    317  C   ALA A 344      10.661  19.568   4.813  1.00  0.00           C  
ATOM    318  O   ALA A 344      10.883  18.394   5.101  1.00  0.00           O  
ATOM    319  N   TYR A 345      11.602  20.420   4.402  1.00  0.00           N  
ATOM    320  H   TYR A 345      11.308  21.372   4.235  1.00  0.00           H  
ATOM    321  CA  TYR A 345      13.029  20.168   4.368  1.00  0.00           C  
ATOM    322  HA  TYR A 345      13.314  19.153   4.645  1.00  0.00           H  
ATOM    323  CB  TYR A 345      13.488  20.524   2.953  1.00  0.00           C  
ATOM    324  HB1 TYR A 345      13.117  19.823   2.206  1.00  0.00           H  
ATOM    325  HB2 TYR A 345      13.121  21.536   2.784  1.00  0.00           H  
ATOM    326  CG  TYR A 345      14.975  20.571   2.696  1.00  0.00           C  
ATOM    327  CD1 TYR A 345      15.773  19.422   2.749  1.00  0.00           C  
ATOM    328  HD1 TYR A 345      15.382  18.504   3.163  1.00  0.00           H  
ATOM    329  CD2 TYR A 345      15.569  21.773   2.292  1.00  0.00           C  
ATOM    330  HD2 TYR A 345      15.004  22.681   2.145  1.00  0.00           H  
ATOM    331  CE1 TYR A 345      17.122  19.462   2.376  1.00  0.00           C  
ATOM    332  HE1 TYR A 345      17.650  18.530   2.514  1.00  0.00           H  
ATOM    333  CE2 TYR A 345      16.918  21.803   1.921  1.00  0.00           C  
ATOM    334  HE2 TYR A 345      17.440  22.652   1.506  1.00  0.00           H  
ATOM    335  CZ  TYR A 345      17.700  20.642   1.892  1.00  0.00           C  
ATOM    336  OH  TYR A 345      18.996  20.710   1.473  1.00  0.00           O  
ATOM    337  HH  TYR A 345      19.341  19.849   1.659  1.00  0.00           H  
ATOM    338  C   TYR A 345      13.700  21.050   5.411  1.00  0.00           C  
ATOM    339  O   TYR A 345      13.466  22.256   5.355  1.00  0.00           O  
ATOM    340  N   ASN A 346      14.539  20.512   6.299  1.00  0.00           N  
ATOM    341  H   ASN A 346      14.638  19.510   6.221  1.00  0.00           H  
ATOM    342  CA  ASN A 346      15.391  21.314   7.154  1.00  0.00           C  
ATOM    343  HA  ASN A 346      14.793  22.169   7.471  1.00  0.00           H  
ATOM    344  CB  ASN A 346      15.811  20.497   8.376  1.00  0.00           C  
ATOM    345  HB1 ASN A 346      14.866  20.146   8.790  1.00  0.00           H  
ATOM    346  HB2 ASN A 346      16.460  19.655   8.136  1.00  0.00           H  
ATOM    347  CG  ASN A 346      16.606  21.334   9.369  1.00  0.00           C  
ATOM    348  OD1 ASN A 346      16.344  22.504   9.640  1.00  0.00           O  
ATOM    349  ND2 ASN A 346      17.696  20.783   9.907  1.00  0.00           N  
ATOM    350 1HD2 ASN A 346      18.002  19.871   9.599  1.00  0.00           H  
ATOM    351 2HD2 ASN A 346      18.191  21.291  10.626  1.00  0.00           H  
ATOM    352  C   ASN A 346      16.629  21.674   6.345  1.00  0.00           C  
ATOM    353  O   ASN A 346      17.309  20.699   6.029  1.00  0.00           O  
ATOM    354  N   PRO A 347      16.880  22.943   6.015  1.00  0.00           N  
ATOM    355  CA  PRO A 347      18.075  23.401   5.336  1.00  0.00           C  
ATOM    356  HA  PRO A 347      18.188  22.727   4.487  1.00  0.00           H  
ATOM    357  CB  PRO A 347      17.795  24.816   4.830  1.00  0.00           C  
ATOM    358  HB1 PRO A 347      18.710  25.404   4.756  1.00  0.00           H  
ATOM    359  HB2 PRO A 347      17.478  24.866   3.788  1.00  0.00           H  
ATOM    360  CG  PRO A 347      16.800  25.365   5.854  1.00  0.00           C  
ATOM    361  HG1 PRO A 347      17.415  25.944   6.543  1.00  0.00           H  
ATOM    362  HG2 PRO A 347      16.001  26.078   5.650  1.00  0.00           H  
ATOM    363  CD  PRO A 347      16.114  24.112   6.397  1.00  0.00           C  
ATOM    364  HD1 PRO A 347      15.946  24.181   7.472  1.00  0.00           H  
ATOM    365  HD2 PRO A 347      15.157  24.120   5.875  1.00  0.00           H  
ATOM    366  C   PRO A 347      19.400  23.338   6.084  1.00  0.00           C  
ATOM    367  O   PRO A 347      20.419  23.299   5.398  1.00  0.00           O  
ATOM    368  N   SER A 348      19.505  23.469   7.409  1.00  0.00           N  
ATOM    369  H   SER A 348      18.646  23.532   7.937  1.00  0.00           H  
ATOM    370  CA  SER A 348      20.704  23.560   8.217  1.00  0.00           C  
ATOM    371  HA  SER A 348      21.526  23.996   7.649  1.00  0.00           H  
ATOM    372  CB  SER A 348      20.314  24.428   9.413  1.00  0.00           C  
ATOM    373  HB1 SER A 348      21.089  24.382  10.178  1.00  0.00           H  
ATOM    374  HB2 SER A 348      20.248  25.459   9.065  1.00  0.00           H  
ATOM    375  OG  SER A 348      19.017  24.153   9.894  1.00  0.00           O  
ATOM    376  HG  SER A 348      18.399  24.702   9.437  1.00  0.00           H  
ATOM    377  C   SER A 348      21.256  22.186   8.570  1.00  0.00           C  
ATOM    378  O   SER A 348      22.173  22.044   9.375  1.00  0.00           O  
ATOM    379  N   ASP A 349      20.772  21.094   7.972  1.00  0.00           N  
ATOM    380  H   ASP A 349      20.134  21.177   7.194  1.00  0.00           H  
ATOM    381  CA  ASP A 349      21.367  19.774   8.033  1.00  0.00           C  
ATOM    382  HA  ASP A 349      22.425  19.929   7.824  1.00  0.00           H  
ATOM    383  CB  ASP A 349      21.148  19.029   9.350  1.00  0.00           C  
ATOM    384  HB1 ASP A 349      21.940  18.320   9.593  1.00  0.00           H  
ATOM    385  HB2 ASP A 349      21.037  19.735  10.173  1.00  0.00           H  
ATOM    386  CG  ASP A 349      19.913  18.148   9.473  1.00  0.00           C  
ATOM    387  OD1 ASP A 349      20.087  17.068  10.080  1.00  0.00           O  
ATOM    388  OD2 ASP A 349      18.782  18.487   9.064  1.00  0.00           O  
ATOM    389  C   ASP A 349      21.011  19.017   6.761  1.00  0.00           C  
ATOM    390  O   ASP A 349      21.903  18.591   6.030  1.00  0.00           O  
ATOM    391  N   GLY A 350      19.745  19.030   6.340  1.00  0.00           N  
ATOM    392  H   GLY A 350      19.113  19.352   7.059  1.00  0.00           H  
ATOM    393  CA  GLY A 350      19.233  18.361   5.161  1.00  0.00           C  
ATOM    394  HA1 GLY A 350      18.915  19.137   4.464  1.00  0.00           H  
ATOM    395  HA2 GLY A 350      19.992  17.798   4.617  1.00  0.00           H  
ATOM    396  C   GLY A 350      18.126  17.353   5.432  1.00  0.00           C  
ATOM    397  O   GLY A 350      17.776  16.643   4.492  1.00  0.00           O  
ATOM    398  N   THR A 351      17.669  17.227   6.680  1.00  0.00           N  
ATOM    399  H   THR A 351      18.058  17.744   7.455  1.00  0.00           H  
ATOM    400  CA  THR A 351      16.553  16.342   6.949  1.00  0.00           C  
ATOM    401  HA  THR A 351      16.924  15.376   6.607  1.00  0.00           H  
ATOM    402  CB  THR A 351      16.432  16.145   8.460  1.00  0.00           C  
ATOM    403  HB  THR A 351      15.513  15.652   8.776  1.00  0.00           H  
ATOM    404  OG1 THR A 351      16.384  17.348   9.196  1.00  0.00           O  
ATOM    405  HG1 THR A 351      17.193  17.833   9.138  1.00  0.00           H  
ATOM    406  CG2 THR A 351      17.491  15.115   8.854  1.00  0.00           C  
ATOM    407 1HG2 THR A 351      17.315  14.199   8.291  1.00  0.00           H  
ATOM    408 2HG2 THR A 351      18.527  15.444   8.777  1.00  0.00           H  
ATOM    409 3HG2 THR A 351      17.322  14.820   9.889  1.00  0.00           H  
ATOM    410  C   THR A 351      15.222  16.648   6.278  1.00  0.00           C  
ATOM    411  O   THR A 351      14.774  17.792   6.301  1.00  0.00           O  
ATOM    412  N   TRP A 352      14.545  15.572   5.871  1.00  0.00           N  
ATOM    413  H   TRP A 352      15.001  14.671   5.858  1.00  0.00           H  
ATOM    414  CA  TRP A 352      13.152  15.623   5.474  1.00  0.00           C  
ATOM    415  HA  TRP A 352      12.930  16.650   5.185  1.00  0.00           H  
ATOM    416  CB  TRP A 352      13.053  14.774   4.206  1.00  0.00           C  
ATOM    417  HB1 TRP A 352      13.828  14.008   4.177  1.00  0.00           H  
ATOM    418  HB2 TRP A 352      12.046  14.373   4.089  1.00  0.00           H  
ATOM    419  CG  TRP A 352      13.263  15.525   2.931  1.00  0.00           C  
ATOM    420  CD1 TRP A 352      14.473  15.742   2.368  1.00  0.00           C  
ATOM    421  HD1 TRP A 352      15.401  15.433   2.825  1.00  0.00           H  
ATOM    422  CD2 TRP A 352      12.381  16.422   2.192  1.00  0.00           C  
ATOM    423  NE1 TRP A 352      14.325  16.418   1.173  1.00  0.00           N  
ATOM    424  HE1 TRP A 352      15.100  16.554   0.540  1.00  0.00           H  
ATOM    425  CE2 TRP A 352      13.041  16.905   1.033  1.00  0.00           C  
ATOM    426  CE3 TRP A 352      11.009  16.705   2.280  1.00  0.00           C  
ATOM    427  HE3 TRP A 352      10.463  16.268   3.103  1.00  0.00           H  
ATOM    428  CZ2 TRP A 352      12.383  17.709   0.094  1.00  0.00           C  
ATOM    429  HZ2 TRP A 352      12.977  18.085  -0.726  1.00  0.00           H  
ATOM    430  CZ3 TRP A 352      10.372  17.566   1.378  1.00  0.00           C  
ATOM    431  HZ3 TRP A 352       9.311  17.763   1.427  1.00  0.00           H  
ATOM    432  CH2 TRP A 352      11.032  18.043   0.240  1.00  0.00           C  
ATOM    433  HH2 TRP A 352      10.457  18.765  -0.321  1.00  0.00           H  
ATOM    434  C   TRP A 352      12.156  15.241   6.559  1.00  0.00           C  
ATOM    435  O   TRP A 352      12.368  14.434   7.462  1.00  0.00           O  
ATOM    436  N   LEU A 353      10.988  15.879   6.450  1.00  0.00           N  
ATOM    437  H   LEU A 353      10.851  16.594   5.750  1.00  0.00           H  
ATOM    438  CA  LEU A 353       9.835  15.771   7.321  1.00  0.00           C  
ATOM    439  HA  LEU A 353       9.885  14.867   7.928  1.00  0.00           H  
ATOM    440  CB  LEU A 353       9.691  17.031   8.175  1.00  0.00           C  
ATOM    441  HB1 LEU A 353       9.392  17.820   7.485  1.00  0.00           H  
ATOM    442  HB2 LEU A 353       8.836  16.815   8.817  1.00  0.00           H  
ATOM    443  CG  LEU A 353      10.863  17.573   8.994  1.00  0.00           C  
ATOM    444  HG  LEU A 353      11.442  16.799   9.498  1.00  0.00           H  
ATOM    445  CD1 LEU A 353      11.931  18.370   8.246  1.00  0.00           C  
ATOM    446 1HD1 LEU A 353      12.330  17.762   7.434  1.00  0.00           H  
ATOM    447 2HD1 LEU A 353      11.581  19.317   7.835  1.00  0.00           H  
ATOM    448 3HD1 LEU A 353      12.755  18.583   8.927  1.00  0.00           H  
ATOM    449  CD2 LEU A 353      10.259  18.371  10.151  1.00  0.00           C  
ATOM    450 1HD2 LEU A 353      10.998  18.994  10.655  1.00  0.00           H  
ATOM    451 2HD2 LEU A 353       9.449  19.077   9.972  1.00  0.00           H  
ATOM    452 3HD2 LEU A 353       9.804  17.700  10.879  1.00  0.00           H  
ATOM    453  C   LEU A 353       8.630  15.524   6.424  1.00  0.00           C  
ATOM    454  O   LEU A 353       8.446  16.291   5.482  1.00  0.00           O  
ATOM    455  N   ARG A 354       7.647  14.726   6.849  1.00  0.00           N  
ATOM    456  H   ARG A 354       7.737  14.427   7.809  1.00  0.00           H  
ATOM    457  CA  ARG A 354       6.268  14.644   6.413  1.00  0.00           C  
ATOM    458  HA  ARG A 354       6.055  15.398   5.655  1.00  0.00           H  
ATOM    459  CB  ARG A 354       5.884  13.349   5.696  1.00  0.00           C  
ATOM    460  HB1 ARG A 354       6.488  13.106   4.821  1.00  0.00           H  
ATOM    461  HB2 ARG A 354       6.031  12.462   6.313  1.00  0.00           H  
ATOM    462  CG  ARG A 354       4.384  13.402   5.405  1.00  0.00           C  
ATOM    463  HG1 ARG A 354       3.720  13.448   6.268  1.00  0.00           H  
ATOM    464  HG2 ARG A 354       4.272  14.232   4.707  1.00  0.00           H  
ATOM    465  CD  ARG A 354       3.916  12.173   4.625  1.00  0.00           C  
ATOM    466  HD1 ARG A 354       4.521  11.946   3.747  1.00  0.00           H  
ATOM    467  HD2 ARG A 354       4.123  11.269   5.199  1.00  0.00           H  
ATOM    468  NE  ARG A 354       2.496  12.193   4.275  1.00  0.00           N  
ATOM    469  HE  ARG A 354       2.044  13.095   4.331  1.00  0.00           H  
ATOM    470  CZ  ARG A 354       1.765  11.129   3.916  1.00  0.00           C  
ATOM    471  NH1 ARG A 354       2.320   9.922   3.744  1.00  0.00           N  
ATOM    472 1HH1 ARG A 354       3.174   9.677   4.225  1.00  0.00           H  
ATOM    473 2HH1 ARG A 354       1.941   9.135   3.237  1.00  0.00           H  
ATOM    474  NH2 ARG A 354       0.443  11.268   3.747  1.00  0.00           N  
ATOM    475 1HH2 ARG A 354      -0.079  12.120   3.893  1.00  0.00           H  
ATOM    476 2HH2 ARG A 354      -0.149  10.460   3.612  1.00  0.00           H  
ATOM    477  C   ARG A 354       5.389  14.990   7.607  1.00  0.00           C  
ATOM    478  O   ARG A 354       5.570  14.459   8.700  1.00  0.00           O  
ATOM    479  N   LEU A 355       4.407  15.881   7.451  1.00  0.00           N  
ATOM    480  H   LEU A 355       4.303  16.239   6.512  1.00  0.00           H  
ATOM    481  CA  LEU A 355       3.536  16.520   8.417  1.00  0.00           C  
ATOM    482  HA  LEU A 355       3.640  16.065   9.403  1.00  0.00           H  
ATOM    483  CB  LEU A 355       4.003  17.974   8.487  1.00  0.00           C  
ATOM    484  HB1 LEU A 355       3.851  18.279   7.452  1.00  0.00           H  
ATOM    485  HB2 LEU A 355       3.340  18.576   9.109  1.00  0.00           H  
ATOM    486  CG  LEU A 355       5.473  18.195   8.845  1.00  0.00           C  
ATOM    487  HG  LEU A 355       6.057  17.290   9.017  1.00  0.00           H  
ATOM    488  CD1 LEU A 355       6.236  18.760   7.647  1.00  0.00           C  
ATOM    489 1HD1 LEU A 355       6.530  18.081   6.846  1.00  0.00           H  
ATOM    490 2HD1 LEU A 355       5.859  19.650   7.144  1.00  0.00           H  
ATOM    491 3HD1 LEU A 355       7.164  19.177   8.038  1.00  0.00           H  
ATOM    492  CD2 LEU A 355       5.766  19.052  10.078  1.00  0.00           C  
ATOM    493 1HD2 LEU A 355       6.814  19.300  10.249  1.00  0.00           H  
ATOM    494 2HD2 LEU A 355       5.433  20.081   9.944  1.00  0.00           H  
ATOM    495 3HD2 LEU A 355       5.242  18.636  10.938  1.00  0.00           H  
ATOM    496  C   LEU A 355       2.078  16.261   8.066  1.00  0.00           C  
ATOM    497  O   LEU A 355       1.765  15.436   7.211  1.00  0.00           O  
ATOM    498  N   ALA A 356       1.241  16.922   8.870  1.00  0.00           N  
ATOM    499  H   ALA A 356       1.564  17.547   9.595  1.00  0.00           H  
ATOM    500  CA  ALA A 356      -0.205  16.839   8.830  1.00  0.00           C  
ATOM    501  HA  ALA A 356      -0.606  15.885   9.172  1.00  0.00           H  
ATOM    502  CB  ALA A 356      -0.775  17.850   9.825  1.00  0.00           C  
ATOM    503  HB1 ALA A 356      -1.747  18.294   9.611  1.00  0.00           H  
ATOM    504  HB2 ALA A 356      -0.768  17.353  10.796  1.00  0.00           H  
ATOM    505  HB3 ALA A 356      -0.027  18.624   9.995  1.00  0.00           H  
ATOM    506  C   ALA A 356      -0.772  17.066   7.436  1.00  0.00           C  
ATOM    507  O   ALA A 356      -0.614  18.159   6.895  1.00  0.00           O  
ATOM    508  N   ASP A 357      -1.438  16.056   6.872  1.00  0.00           N  
ATOM    509  H   ASP A 357      -1.671  15.226   7.399  1.00  0.00           H  
ATOM    510  CA  ASP A 357      -2.089  16.025   5.578  1.00  0.00           C  
ATOM    511  HA  ASP A 357      -1.340  16.289   4.831  1.00  0.00           H  
ATOM    512  CB  ASP A 357      -2.610  14.596   5.421  1.00  0.00           C  
ATOM    513  HB1 ASP A 357      -3.401  14.278   6.100  1.00  0.00           H  
ATOM    514  HB2 ASP A 357      -3.172  14.543   4.488  1.00  0.00           H  
ATOM    515  CG  ASP A 357      -1.606  13.456   5.332  1.00  0.00           C  
ATOM    516  OD1 ASP A 357      -1.060  13.390   4.209  1.00  0.00           O  
ATOM    517  OD2 ASP A 357      -1.332  12.716   6.301  1.00  0.00           O  
ATOM    518  C   ASP A 357      -3.232  17.024   5.472  1.00  0.00           C  
ATOM    519  O   ASP A 357      -3.952  17.272   6.436  1.00  0.00           O  
ATOM    520  N   LEU A 358      -3.321  17.688   4.317  1.00  0.00           N  
ATOM    521  H   LEU A 358      -2.795  17.196   3.609  1.00  0.00           H  
ATOM    522  CA  LEU A 358      -4.369  18.613   3.935  1.00  0.00           C  
ATOM    523  HA  LEU A 358      -4.309  19.430   4.654  1.00  0.00           H  
ATOM    524  CB  LEU A 358      -4.322  19.216   2.530  1.00  0.00           C  
ATOM    525  HB1 LEU A 358      -4.159  18.480   1.743  1.00  0.00           H  
ATOM    526  HB2 LEU A 358      -5.271  19.575   2.130  1.00  0.00           H  
ATOM    527  CG  LEU A 358      -3.363  20.396   2.370  1.00  0.00           C  
ATOM    528  HG  LEU A 358      -3.490  20.996   3.271  1.00  0.00           H  
ATOM    529  CD1 LEU A 358      -1.911  19.921   2.301  1.00  0.00           C  
ATOM    530 1HD1 LEU A 358      -1.685  19.465   1.337  1.00  0.00           H  
ATOM    531 2HD1 LEU A 358      -1.235  20.751   2.508  1.00  0.00           H  
ATOM    532 3HD1 LEU A 358      -1.696  19.205   3.094  1.00  0.00           H  
ATOM    533  CD2 LEU A 358      -3.599  21.158   1.066  1.00  0.00           C  
ATOM    534 1HD2 LEU A 358      -3.401  20.595   0.154  1.00  0.00           H  
ATOM    535 2HD2 LEU A 358      -4.634  21.490   0.987  1.00  0.00           H  
ATOM    536 3HD2 LEU A 358      -2.961  22.042   1.095  1.00  0.00           H  
ATOM    537  C   LEU A 358      -5.717  17.958   4.198  1.00  0.00           C  
ATOM    538  O   LEU A 358      -5.961  16.837   3.758  1.00  0.00           O  
ATOM    539  N   GLN A 359      -6.723  18.633   4.759  1.00  0.00           N  
ATOM    540  H   GLN A 359      -6.547  19.627   4.786  1.00  0.00           H  
ATOM    541  CA  GLN A 359      -8.076  18.178   5.009  1.00  0.00           C  
ATOM    542  HA  GLN A 359      -7.892  17.253   5.556  1.00  0.00           H  
ATOM    543  CB  GLN A 359      -8.677  19.114   6.058  1.00  0.00           C  
ATOM    544  HB1 GLN A 359      -7.979  19.297   6.875  1.00  0.00           H  
ATOM    545  HB2 GLN A 359      -8.781  20.103   5.614  1.00  0.00           H  
ATOM    546  CG  GLN A 359     -10.108  18.816   6.508  1.00  0.00           C  
ATOM    547  HG1 GLN A 359     -10.633  19.546   7.125  1.00  0.00           H  
ATOM    548  HG2 GLN A 359     -10.722  18.641   5.625  1.00  0.00           H  
ATOM    549  CD  GLN A 359     -10.168  17.462   7.200  1.00  0.00           C  
ATOM    550  OE1 GLN A 359      -9.109  16.936   7.539  1.00  0.00           O  
ATOM    551  NE2 GLN A 359     -11.358  16.873   7.339  1.00  0.00           N  
ATOM    552 1HE2 GLN A 359     -12.301  17.213   7.216  1.00  0.00           H  
ATOM    553 2HE2 GLN A 359     -11.326  15.953   7.754  1.00  0.00           H  
ATOM    554  C   GLN A 359      -8.897  17.774   3.793  1.00  0.00           C  
ATOM    555  O   GLN A 359      -9.686  16.838   3.903  1.00  0.00           O  
ATOM    556  N   VAL A 360      -8.605  18.245   2.578  1.00  0.00           N  
ATOM    557  H   VAL A 360      -7.803  18.859   2.549  1.00  0.00           H  
ATOM    558  CA  VAL A 360      -9.035  17.654   1.327  1.00  0.00           C  
ATOM    559  HA  VAL A 360      -9.440  16.673   1.576  1.00  0.00           H  
ATOM    560  CB  VAL A 360     -10.144  18.518   0.724  1.00  0.00           C  
ATOM    561  HB  VAL A 360      -9.710  19.485   0.470  1.00  0.00           H  
ATOM    562  CG1 VAL A 360     -10.671  17.932  -0.586  1.00  0.00           C  
ATOM    563 1HG1 VAL A 360     -11.119  16.958  -0.388  1.00  0.00           H  
ATOM    564 2HG1 VAL A 360     -11.490  18.455  -1.080  1.00  0.00           H  
ATOM    565 3HG1 VAL A 360      -9.893  17.743  -1.327  1.00  0.00           H  
ATOM    566  CG2 VAL A 360     -11.257  18.830   1.724  1.00  0.00           C  
ATOM    567 1HG2 VAL A 360     -10.874  19.547   2.449  1.00  0.00           H  
ATOM    568 2HG2 VAL A 360     -12.116  19.314   1.260  1.00  0.00           H  
ATOM    569 3HG2 VAL A 360     -11.570  17.921   2.239  1.00  0.00           H  
ATOM    570  C   VAL A 360      -7.664  17.520   0.680  1.00  0.00           C  
ATOM    571  O   VAL A 360      -6.898  18.463   0.867  1.00  0.00           O  
ATOM    572  N   PRO A 361      -7.371  16.495  -0.124  1.00  0.00           N  
ATOM    573  CA  PRO A 361      -6.138  16.399  -0.880  1.00  0.00           C  
ATOM    574  HA  PRO A 361      -5.353  16.648  -0.166  1.00  0.00           H  
ATOM    575  CB  PRO A 361      -6.006  14.919  -1.239  1.00  0.00           C  
ATOM    576  HB1 PRO A 361      -5.468  14.638  -2.145  1.00  0.00           H  
ATOM    577  HB2 PRO A 361      -5.555  14.454  -0.362  1.00  0.00           H  
ATOM    578  CG  PRO A 361      -7.460  14.450  -1.301  1.00  0.00           C  
ATOM    579  HG1 PRO A 361      -7.879  14.577  -2.299  1.00  0.00           H  
ATOM    580  HG2 PRO A 361      -7.450  13.377  -1.109  1.00  0.00           H  
ATOM    581  CD  PRO A 361      -8.197  15.315  -0.278  1.00  0.00           C  
ATOM    582  HD1 PRO A 361      -9.188  15.605  -0.625  1.00  0.00           H  
ATOM    583  HD2 PRO A 361      -8.159  14.747   0.652  1.00  0.00           H  
ATOM    584  C   PRO A 361      -6.200  17.313  -2.095  1.00  0.00           C  
ATOM    585  O   PRO A 361      -7.072  17.148  -2.946  1.00  0.00           O  
ATOM    586  N   ARG A 362      -5.365  18.354  -2.085  1.00  0.00           N  
ATOM    587  H   ARG A 362      -4.508  18.316  -1.550  1.00  0.00           H  
ATOM    588  CA  ARG A 362      -5.577  19.559  -2.862  1.00  0.00           C  
ATOM    589  HA  ARG A 362      -6.324  19.290  -3.608  1.00  0.00           H  
ATOM    590  CB  ARG A 362      -6.205  20.672  -2.022  1.00  0.00           C  
ATOM    591  HB1 ARG A 362      -5.848  20.562  -0.998  1.00  0.00           H  
ATOM    592  HB2 ARG A 362      -5.797  21.640  -2.312  1.00  0.00           H  
ATOM    593  CG  ARG A 362      -7.733  20.627  -2.016  1.00  0.00           C  
ATOM    594  HG1 ARG A 362      -8.095  20.871  -3.015  1.00  0.00           H  
ATOM    595  HG2 ARG A 362      -8.084  19.640  -1.715  1.00  0.00           H  
ATOM    596  CD  ARG A 362      -8.452  21.553  -1.034  1.00  0.00           C  
ATOM    597  HD1 ARG A 362      -9.528  21.465  -1.183  1.00  0.00           H  
ATOM    598  HD2 ARG A 362      -8.057  21.196  -0.083  1.00  0.00           H  
ATOM    599  NE  ARG A 362      -8.096  22.964  -1.179  1.00  0.00           N  
ATOM    600  HE  ARG A 362      -8.183  23.280  -2.135  1.00  0.00           H  
ATOM    601  CZ  ARG A 362      -7.897  23.788  -0.141  1.00  0.00           C  
ATOM    602  NH1 ARG A 362      -7.937  23.339   1.121  1.00  0.00           N  
ATOM    603 1HH1 ARG A 362      -7.745  22.368   1.322  1.00  0.00           H  
ATOM    604 2HH1 ARG A 362      -7.718  23.888   1.940  1.00  0.00           H  
ATOM    605  NH2 ARG A 362      -7.577  25.077  -0.315  1.00  0.00           N  
ATOM    606 1HH2 ARG A 362      -7.485  25.604  -1.172  1.00  0.00           H  
ATOM    607 2HH2 ARG A 362      -7.135  25.606   0.423  1.00  0.00           H  
ATOM    608  C   ARG A 362      -4.369  20.105  -3.611  1.00  0.00           C  
ATOM    609  O   ARG A 362      -3.244  20.033  -3.121  1.00  0.00           O  
ATOM    610  N   SER A 363      -4.645  20.716  -4.765  1.00  0.00           N  
ATOM    611  H   SER A 363      -5.608  20.784  -5.064  1.00  0.00           H  
ATOM    612  CA  SER A 363      -3.684  21.049  -5.797  1.00  0.00           C  
ATOM    613  HA  SER A 363      -2.742  21.167  -5.260  1.00  0.00           H  
ATOM    614  CB  SER A 363      -3.504  19.888  -6.776  1.00  0.00           C  
ATOM    615  HB1 SER A 363      -2.538  20.097  -7.235  1.00  0.00           H  
ATOM    616  HB2 SER A 363      -3.418  18.972  -6.190  1.00  0.00           H  
ATOM    617  OG  SER A 363      -4.585  19.740  -7.668  1.00  0.00           O  
ATOM    618  HG  SER A 363      -4.984  20.596  -7.664  1.00  0.00           H  
ATOM    619  C   SER A 363      -3.970  22.428  -6.372  1.00  0.00           C  
ATOM    620  O   SER A 363      -5.082  22.767  -6.773  1.00  0.00           O  
ATOM    621  N   GLY A 364      -2.965  23.276  -6.601  1.00  0.00           N  
ATOM    622  H   GLY A 364      -2.034  22.997  -6.329  1.00  0.00           H  
ATOM    623  CA  GLY A 364      -3.001  24.431  -7.476  1.00  0.00           C  
ATOM    624  HA1 GLY A 364      -2.172  24.553  -8.173  1.00  0.00           H  
ATOM    625  HA2 GLY A 364      -3.918  24.409  -8.065  1.00  0.00           H  
ATOM    626  C   GLY A 364      -2.930  25.695  -6.630  1.00  0.00           C  
ATOM    627  O   GLY A 364      -3.282  26.769  -7.114  1.00  0.00           O  
ATOM    628  N   LEU A 365      -2.712  25.538  -5.323  1.00  0.00           N  
ATOM    629  H   LEU A 365      -2.406  24.645  -4.963  1.00  0.00           H  
ATOM    630  CA  LEU A 365      -2.820  26.505  -4.249  1.00  0.00           C  
ATOM    631  HA  LEU A 365      -3.540  27.297  -4.457  1.00  0.00           H  
ATOM    632  CB  LEU A 365      -3.257  25.666  -3.049  1.00  0.00           C  
ATOM    633  HB1 LEU A 365      -3.591  26.370  -2.287  1.00  0.00           H  
ATOM    634  HB2 LEU A 365      -4.203  25.274  -3.424  1.00  0.00           H  
ATOM    635  CG  LEU A 365      -2.518  24.444  -2.502  1.00  0.00           C  
ATOM    636  HG  LEU A 365      -2.186  23.808  -3.322  1.00  0.00           H  
ATOM    637  CD1 LEU A 365      -1.381  24.779  -1.535  1.00  0.00           C  
ATOM    638 1HD1 LEU A 365      -1.316  24.089  -0.693  1.00  0.00           H  
ATOM    639 2HD1 LEU A 365      -0.444  24.930  -2.069  1.00  0.00           H  
ATOM    640 3HD1 LEU A 365      -1.549  25.648  -0.899  1.00  0.00           H  
ATOM    641  CD2 LEU A 365      -3.533  23.529  -1.817  1.00  0.00           C  
ATOM    642 1HD2 LEU A 365      -3.822  23.903  -0.835  1.00  0.00           H  
ATOM    643 2HD2 LEU A 365      -4.419  23.344  -2.425  1.00  0.00           H  
ATOM    644 3HD2 LEU A 365      -3.060  22.558  -1.670  1.00  0.00           H  
ATOM    645  C   LEU A 365      -1.457  27.103  -3.931  1.00  0.00           C  
ATOM    646  O   LEU A 365      -0.407  26.526  -4.205  1.00  0.00           O  
ATOM    647  N   ALA A 366      -1.341  28.289  -3.330  1.00  0.00           N  
ATOM    648  H   ALA A 366      -2.201  28.814  -3.258  1.00  0.00           H  
ATOM    649  CA  ALA A 366      -0.101  28.873  -2.860  1.00  0.00           C  
ATOM    650  HA  ALA A 366       0.765  28.334  -3.245  1.00  0.00           H  
ATOM    651  CB  ALA A 366      -0.112  30.346  -3.272  1.00  0.00           C  
ATOM    652  HB1 ALA A 366       0.921  30.675  -3.164  1.00  0.00           H  
ATOM    653  HB2 ALA A 366      -0.334  30.553  -4.319  1.00  0.00           H  
ATOM    654  HB3 ALA A 366      -0.687  30.939  -2.560  1.00  0.00           H  
ATOM    655  C   ALA A 366       0.033  28.738  -1.350  1.00  0.00           C  
ATOM    656  O   ALA A 366      -0.898  28.254  -0.710  1.00  0.00           O  
ATOM    657  N   GLY A 367       1.194  29.085  -0.790  1.00  0.00           N  
ATOM    658  H   GLY A 367       2.014  29.236  -1.361  1.00  0.00           H  
ATOM    659  CA  GLY A 367       1.490  29.043   0.628  1.00  0.00           C  
ATOM    660  HA1 GLY A 367       0.705  28.646   1.271  1.00  0.00           H  
ATOM    661  HA2 GLY A 367       2.262  28.287   0.771  1.00  0.00           H  
ATOM    662  C   GLY A 367       2.062  30.404   0.998  1.00  0.00           C  
ATOM    663  O   GLY A 367       2.690  31.044   0.157  1.00  0.00           O  
ATOM    664  N   CYS A 368       1.793  30.877   2.217  1.00  0.00           N  
ATOM    665  H   CYS A 368       1.245  30.304   2.843  1.00  0.00           H  
ATOM    666  CA  CYS A 368       2.145  32.195   2.705  1.00  0.00           C  
ATOM    667  HA  CYS A 368       3.188  32.313   2.411  1.00  0.00           H  
ATOM    668  CB  CYS A 368       1.261  33.292   2.110  1.00  0.00           C  
ATOM    669  HB1 CYS A 368       1.395  34.211   2.681  1.00  0.00           H  
ATOM    670  HB2 CYS A 368       1.527  33.480   1.069  1.00  0.00           H  
ATOM    671  SG  CYS A 368      -0.481  32.839   2.299  1.00  0.00           S  
ATOM    672  HG  CYS A 368      -0.401  31.928   1.325  1.00  0.00           H  
ATOM    673  C   CYS A 368       2.235  32.231   4.224  1.00  0.00           C  
ATOM    674  O   CYS A 368       1.605  31.462   4.946  1.00  0.00           O  
ATOM    675  N   VAL A 369       3.097  33.069   4.805  1.00  0.00           N  
ATOM    676  H   VAL A 369       3.398  33.802   4.179  1.00  0.00           H  
ATOM    677  CA  VAL A 369       3.399  33.113   6.221  1.00  0.00           C  
ATOM    678  HA  VAL A 369       2.733  32.364   6.649  1.00  0.00           H  
ATOM    679  CB  VAL A 369       4.835  32.644   6.453  1.00  0.00           C  
ATOM    680  HB  VAL A 369       5.540  33.009   5.705  1.00  0.00           H  
ATOM    681  CG1 VAL A 369       5.381  33.132   7.796  1.00  0.00           C  
ATOM    682 1HG1 VAL A 369       5.749  34.157   7.767  1.00  0.00           H  
ATOM    683 2HG1 VAL A 369       4.652  32.944   8.585  1.00  0.00           H  
ATOM    684 3HG1 VAL A 369       6.290  32.591   8.058  1.00  0.00           H  
ATOM    685  CG2 VAL A 369       4.893  31.118   6.380  1.00  0.00           C  
ATOM    686 1HG2 VAL A 369       4.224  30.760   5.597  1.00  0.00           H  
ATOM    687 2HG2 VAL A 369       5.909  30.805   6.138  1.00  0.00           H  
ATOM    688 3HG2 VAL A 369       4.500  30.707   7.309  1.00  0.00           H  
ATOM    689  C   VAL A 369       3.165  34.535   6.713  1.00  0.00           C  
ATOM    690  O   VAL A 369       3.835  35.430   6.202  1.00  0.00           O  
ATOM    691  N   VAL A 370       2.201  34.738   7.614  1.00  0.00           N  
ATOM    692  H   VAL A 370       1.689  33.892   7.820  1.00  0.00           H  
ATOM    693  CA  VAL A 370       1.713  35.960   8.220  1.00  0.00           C  
ATOM    694  HA  VAL A 370       2.308  36.863   8.082  1.00  0.00           H  
ATOM    695  CB  VAL A 370       0.301  36.318   7.755  1.00  0.00           C  
ATOM    696  HB  VAL A 370      -0.397  35.609   8.202  1.00  0.00           H  
ATOM    697  CG1 VAL A 370      -0.062  37.679   8.350  1.00  0.00           C  
ATOM    698 1HG1 VAL A 370       0.622  38.441   7.975  1.00  0.00           H  
ATOM    699 2HG1 VAL A 370      -1.072  38.000   8.095  1.00  0.00           H  
ATOM    700 3HG1 VAL A 370      -0.022  37.694   9.439  1.00  0.00           H  
ATOM    701  CG2 VAL A 370       0.112  36.419   6.241  1.00  0.00           C  
ATOM    702 1HG2 VAL A 370      -0.520  35.568   5.985  1.00  0.00           H  
ATOM    703 2HG2 VAL A 370      -0.302  37.382   5.941  1.00  0.00           H  
ATOM    704 3HG2 VAL A 370       1.113  36.340   5.817  1.00  0.00           H  
ATOM    705  C   VAL A 370       1.834  35.748   9.722  1.00  0.00           C  
ATOM    706  O   VAL A 370       0.918  35.246  10.369  1.00  0.00           O  
ATOM    707  N   GLY A 371       3.052  35.931  10.238  1.00  0.00           N  
ATOM    708  H   GLY A 371       3.760  36.295   9.616  1.00  0.00           H  
ATOM    709  CA  GLY A 371       3.486  35.820  11.616  1.00  0.00           C  
ATOM    710  HA1 GLY A 371       4.043  36.688  11.968  1.00  0.00           H  
ATOM    711  HA2 GLY A 371       2.692  35.692  12.352  1.00  0.00           H  
ATOM    712  C   GLY A 371       4.457  34.650  11.683  1.00  0.00           C  
ATOM    713  O   GLY A 371       5.367  34.647  10.857  1.00  0.00           O  
ATOM    714  N   GLY A 372       4.175  33.674  12.549  1.00  0.00           N  
ATOM    715  H   GLY A 372       3.396  33.753  13.187  1.00  0.00           H  
ATOM    716  CA  GLY A 372       4.781  32.361  12.645  1.00  0.00           C  
ATOM    717  HA1 GLY A 372       5.702  32.221  12.080  1.00  0.00           H  
ATOM    718  HA2 GLY A 372       4.923  32.195  13.712  1.00  0.00           H  
ATOM    719  C   GLY A 372       3.774  31.251  12.378  1.00  0.00           C  
ATOM    720  O   GLY A 372       3.981  30.176  12.936  1.00  0.00           O  
ATOM    721  N   LEU A 373       2.719  31.545  11.615  1.00  0.00           N  
ATOM    722  H   LEU A 373       2.817  32.406  11.096  1.00  0.00           H  
ATOM    723  CA  LEU A 373       1.722  30.614  11.128  1.00  0.00           C  
ATOM    724  HA  LEU A 373       1.906  29.602  11.491  1.00  0.00           H  
ATOM    725  CB  LEU A 373       0.335  31.103  11.548  1.00  0.00           C  
ATOM    726  HB1 LEU A 373       0.181  32.030  10.996  1.00  0.00           H  
ATOM    727  HB2 LEU A 373      -0.478  30.425  11.293  1.00  0.00           H  
ATOM    728  CG  LEU A 373       0.096  31.425  13.024  1.00  0.00           C  
ATOM    729  HG  LEU A 373       0.925  32.034  13.385  1.00  0.00           H  
ATOM    730  CD1 LEU A 373      -1.282  32.068  13.187  1.00  0.00           C  
ATOM    731 1HD1 LEU A 373      -2.018  31.405  12.733  1.00  0.00           H  
ATOM    732 2HD1 LEU A 373      -1.495  32.198  14.248  1.00  0.00           H  
ATOM    733 3HD1 LEU A 373      -1.265  33.048  12.711  1.00  0.00           H  
ATOM    734  CD2 LEU A 373       0.200  30.142  13.848  1.00  0.00           C  
ATOM    735 1HD2 LEU A 373      -0.489  29.364  13.520  1.00  0.00           H  
ATOM    736 2HD2 LEU A 373       1.223  29.768  13.898  1.00  0.00           H  
ATOM    737 3HD2 LEU A 373      -0.064  30.449  14.860  1.00  0.00           H  
ATOM    738  C   LEU A 373       1.777  30.573   9.608  1.00  0.00           C  
ATOM    739  O   LEU A 373       1.842  31.662   9.041  1.00  0.00           O  
ATOM    740  N   LEU A 374       1.611  29.381   9.030  1.00  0.00           N  
ATOM    741  H   LEU A 374       1.431  28.535   9.553  1.00  0.00           H  
ATOM    742  CA  LEU A 374       1.650  29.209   7.592  1.00  0.00           C  
ATOM    743  HA  LEU A 374       2.063  30.140   7.202  1.00  0.00           H  
ATOM    744  CB  LEU A 374       2.505  28.010   7.182  1.00  0.00           C  
ATOM    745  HB1 LEU A 374       3.488  28.118   7.642  1.00  0.00           H  
ATOM    746  HB2 LEU A 374       2.220  27.124   7.748  1.00  0.00           H  
ATOM    747  CG  LEU A 374       2.640  27.676   5.696  1.00  0.00           C  
ATOM    748  HG  LEU A 374       2.442  28.606   5.163  1.00  0.00           H  
ATOM    749  CD1 LEU A 374       4.097  27.306   5.415  1.00  0.00           C  
ATOM    750 1HD1 LEU A 374       4.243  27.252   4.337  1.00  0.00           H  
ATOM    751 2HD1 LEU A 374       4.725  28.041   5.918  1.00  0.00           H  
ATOM    752 3HD1 LEU A 374       4.348  26.325   5.818  1.00  0.00           H  
ATOM    753  CD2 LEU A 374       1.832  26.471   5.212  1.00  0.00           C  
ATOM    754 1HD2 LEU A 374       1.836  25.609   5.879  1.00  0.00           H  
ATOM    755 2HD2 LEU A 374       0.830  26.892   5.137  1.00  0.00           H  
ATOM    756 3HD2 LEU A 374       2.095  26.318   4.165  1.00  0.00           H  
ATOM    757  C   LEU A 374       0.204  29.081   7.134  1.00  0.00           C  
ATOM    758  O   LEU A 374      -0.512  28.206   7.614  1.00  0.00           O  
ATOM    759  N   TYR A 375      -0.215  30.004   6.265  1.00  0.00           N  
ATOM    760  H   TYR A 375       0.434  30.630   5.809  1.00  0.00           H  
ATOM    761  CA  TYR A 375      -1.470  30.064   5.544  1.00  0.00           C  
ATOM    762  HA  TYR A 375      -2.238  29.610   6.170  1.00  0.00           H  
ATOM    763  CB  TYR A 375      -1.809  31.526   5.248  1.00  0.00           C  
ATOM    764  HB1 TYR A 375      -0.939  32.123   4.974  1.00  0.00           H  
ATOM    765  HB2 TYR A 375      -2.579  31.543   4.477  1.00  0.00           H  
ATOM    766  CG  TYR A 375      -2.356  32.186   6.491  1.00  0.00           C  
ATOM    767  CD1 TYR A 375      -1.415  32.726   7.376  1.00  0.00           C  
ATOM    768  HD1 TYR A 375      -0.361  32.763   7.146  1.00  0.00           H  
ATOM    769  CD2 TYR A 375      -3.710  32.086   6.830  1.00  0.00           C  
ATOM    770  HD2 TYR A 375      -4.403  31.709   6.092  1.00  0.00           H  
ATOM    771  CE1 TYR A 375      -1.839  33.073   8.664  1.00  0.00           C  
ATOM    772  HE1 TYR A 375      -1.040  33.345   9.338  1.00  0.00           H  
ATOM    773  CE2 TYR A 375      -4.137  32.685   8.021  1.00  0.00           C  
ATOM    774  HE2 TYR A 375      -5.201  32.728   8.201  1.00  0.00           H  
ATOM    775  CZ  TYR A 375      -3.205  33.119   8.971  1.00  0.00           C  
ATOM    776  OH  TYR A 375      -3.632  33.568  10.186  1.00  0.00           O  
ATOM    777  HH  TYR A 375      -4.574  33.513  10.233  1.00  0.00           H  
ATOM    778  C   TYR A 375      -1.312  29.442   4.164  1.00  0.00           C  
ATOM    779  O   TYR A 375      -0.195  29.234   3.698  1.00  0.00           O  
ATOM    780  N   ALA A 376      -2.399  28.924   3.586  1.00  0.00           N  
ATOM    781  H   ALA A 376      -3.292  29.072   4.034  1.00  0.00           H  
ATOM    782  CA  ALA A 376      -2.528  28.185   2.346  1.00  0.00           C  
ATOM    783  HA  ALA A 376      -1.726  28.481   1.670  1.00  0.00           H  
ATOM    784  CB  ALA A 376      -2.421  26.670   2.525  1.00  0.00           C  
ATOM    785  HB1 ALA A 376      -2.428  26.129   1.579  1.00  0.00           H  
ATOM    786  HB2 ALA A 376      -1.461  26.391   2.959  1.00  0.00           H  
ATOM    787  HB3 ALA A 376      -3.241  26.225   3.087  1.00  0.00           H  
ATOM    788  C   ALA A 376      -3.797  28.635   1.636  1.00  0.00           C  
ATOM    789  O   ALA A 376      -4.857  28.671   2.258  1.00  0.00           O  
ATOM    790  N   VAL A 377      -3.727  29.008   0.357  1.00  0.00           N  
ATOM    791  H   VAL A 377      -2.850  28.997  -0.144  1.00  0.00           H  
ATOM    792  CA  VAL A 377      -4.763  29.805  -0.268  1.00  0.00           C  
ATOM    793  HA  VAL A 377      -5.703  29.797   0.283  1.00  0.00           H  
ATOM    794  CB  VAL A 377      -4.312  31.246  -0.513  1.00  0.00           C  
ATOM    795  HB  VAL A 377      -3.748  31.422  -1.429  1.00  0.00           H  
ATOM    796  CG1 VAL A 377      -5.522  32.153  -0.734  1.00  0.00           C  
ATOM    797 1HG1 VAL A 377      -5.227  33.159  -1.035  1.00  0.00           H  
ATOM    798 2HG1 VAL A 377      -6.218  31.772  -1.482  1.00  0.00           H  
ATOM    799 3HG1 VAL A 377      -6.004  32.240   0.239  1.00  0.00           H  
ATOM    800  CG2 VAL A 377      -3.551  31.879   0.652  1.00  0.00           C  
ATOM    801 1HG2 VAL A 377      -2.543  31.467   0.613  1.00  0.00           H  
ATOM    802 2HG2 VAL A 377      -3.365  32.951   0.586  1.00  0.00           H  
ATOM    803 3HG2 VAL A 377      -3.930  31.657   1.650  1.00  0.00           H  
ATOM    804  C   VAL A 377      -5.029  29.150  -1.616  1.00  0.00           C  
ATOM    805  O   VAL A 377      -4.143  29.016  -2.457  1.00  0.00           O  
ATOM    806  N   GLY A 378      -6.299  28.839  -1.886  1.00  0.00           N  
ATOM    807  H   GLY A 378      -7.031  28.767  -1.193  1.00  0.00           H  
ATOM    808  CA  GLY A 378      -6.814  28.582  -3.216  1.00  0.00           C  
ATOM    809  HA1 GLY A 378      -7.854  28.899  -3.295  1.00  0.00           H  
ATOM    810  HA2 GLY A 378      -6.168  29.077  -3.940  1.00  0.00           H  
ATOM    811  C   GLY A 378      -6.789  27.108  -3.596  1.00  0.00           C  
ATOM    812  O   GLY A 378      -6.794  26.285  -2.684  1.00  0.00           O  
ATOM    813  N   GLY A 379      -6.809  26.838  -4.903  1.00  0.00           N  
ATOM    814  H   GLY A 379      -6.765  27.624  -5.536  1.00  0.00           H  
ATOM    815  CA  GLY A 379      -6.553  25.509  -5.420  1.00  0.00           C  
ATOM    816  HA1 GLY A 379      -5.782  25.560  -6.189  1.00  0.00           H  
ATOM    817  HA2 GLY A 379      -6.041  24.931  -4.651  1.00  0.00           H  
ATOM    818  C   GLY A 379      -7.701  24.791  -6.116  1.00  0.00           C  
ATOM    819  O   GLY A 379      -8.551  25.376  -6.783  1.00  0.00           O  
ATOM    820  N   ARG A 380      -7.719  23.467  -5.949  1.00  0.00           N  
ATOM    821  H   ARG A 380      -7.031  22.953  -5.417  1.00  0.00           H  
ATOM    822  CA  ARG A 380      -8.676  22.512  -6.472  1.00  0.00           C  
ATOM    823  HA  ARG A 380      -9.670  22.867  -6.198  1.00  0.00           H  
ATOM    824  CB  ARG A 380      -8.647  22.498  -8.001  1.00  0.00           C  
ATOM    825  HB1 ARG A 380      -9.621  22.070  -8.237  1.00  0.00           H  
ATOM    826  HB2 ARG A 380      -8.641  23.500  -8.429  1.00  0.00           H  
ATOM    827  CG  ARG A 380      -7.567  21.662  -8.689  1.00  0.00           C  
ATOM    828  HG1 ARG A 380      -6.562  22.073  -8.588  1.00  0.00           H  
ATOM    829  HG2 ARG A 380      -7.524  20.629  -8.344  1.00  0.00           H  
ATOM    830  CD  ARG A 380      -7.851  21.681 -10.191  1.00  0.00           C  
ATOM    831  HD1 ARG A 380      -8.752  21.159 -10.513  1.00  0.00           H  
ATOM    832  HD2 ARG A 380      -7.989  22.706 -10.536  1.00  0.00           H  
ATOM    833  NE  ARG A 380      -6.814  20.942 -10.913  1.00  0.00           N  
ATOM    834  HE  ARG A 380      -5.961  20.835 -10.384  1.00  0.00           H  
ATOM    835  CZ  ARG A 380      -6.840  20.550 -12.194  1.00  0.00           C  
ATOM    836  NH1 ARG A 380      -5.727  20.026 -12.726  1.00  0.00           N  
ATOM    837 1HH1 ARG A 380      -4.905  19.954 -12.144  1.00  0.00           H  
ATOM    838 2HH1 ARG A 380      -5.727  19.544 -13.613  1.00  0.00           H  
ATOM    839  NH2 ARG A 380      -7.955  20.643 -12.931  1.00  0.00           N  
ATOM    840 1HH2 ARG A 380      -8.847  21.039 -12.669  1.00  0.00           H  
ATOM    841 2HH2 ARG A 380      -7.819  20.609 -13.931  1.00  0.00           H  
ATOM    842  C   ARG A 380      -8.424  21.144  -5.854  1.00  0.00           C  
ATOM    843  O   ARG A 380      -7.249  20.879  -5.611  1.00  0.00           O  
ATOM    844  N   ASN A 381      -9.425  20.267  -5.741  1.00  0.00           N  
ATOM    845  H   ASN A 381     -10.334  20.570  -6.062  1.00  0.00           H  
ATOM    846  CA  ASN A 381      -9.269  18.827  -5.760  1.00  0.00           C  
ATOM    847  HA  ASN A 381      -8.276  18.571  -5.388  1.00  0.00           H  
ATOM    848  CB  ASN A 381     -10.267  18.042  -4.909  1.00  0.00           C  
ATOM    849  HB1 ASN A 381     -10.200  18.329  -3.859  1.00  0.00           H  
ATOM    850  HB2 ASN A 381     -11.311  18.317  -5.062  1.00  0.00           H  
ATOM    851  CG  ASN A 381     -10.227  16.520  -4.891  1.00  0.00           C  
ATOM    852  OD1 ASN A 381     -11.040  15.855  -5.529  1.00  0.00           O  
ATOM    853  ND2 ASN A 381      -9.295  15.844  -4.215  1.00  0.00           N  
ATOM    854 1HD2 ASN A 381      -8.610  16.393  -3.716  1.00  0.00           H  
ATOM    855 2HD2 ASN A 381      -9.114  14.858  -4.341  1.00  0.00           H  
ATOM    856  C   ASN A 381      -9.570  18.371  -7.180  1.00  0.00           C  
ATOM    857  O   ASN A 381     -10.632  18.723  -7.689  1.00  0.00           O  
ATOM    858  N   ASN A 382      -8.687  17.585  -7.800  1.00  0.00           N  
ATOM    859  H   ASN A 382      -7.786  17.508  -7.349  1.00  0.00           H  
ATOM    860  CA  ASN A 382      -8.835  16.964  -9.101  1.00  0.00           C  
ATOM    861  HA  ASN A 382      -9.824  17.193  -9.499  1.00  0.00           H  
ATOM    862  CB  ASN A 382      -7.810  17.530 -10.084  1.00  0.00           C  
ATOM    863  HB1 ASN A 382      -7.963  18.609 -10.042  1.00  0.00           H  
ATOM    864  HB2 ASN A 382      -6.807  17.347  -9.698  1.00  0.00           H  
ATOM    865  CG  ASN A 382      -8.027  16.864 -11.435  1.00  0.00           C  
ATOM    866  OD1 ASN A 382      -7.438  15.824 -11.724  1.00  0.00           O  
ATOM    867  ND2 ASN A 382      -8.906  17.413 -12.276  1.00  0.00           N  
ATOM    868 1HD2 ASN A 382      -9.299  18.311 -12.032  1.00  0.00           H  
ATOM    869 2HD2 ASN A 382      -9.317  16.865 -13.019  1.00  0.00           H  
ATOM    870  C   ASN A 382      -8.727  15.486  -8.751  1.00  0.00           C  
ATOM    871  O   ASN A 382      -7.695  14.968  -8.331  1.00  0.00           O  
ATOM    872  N   SER A 383      -9.863  14.787  -8.783  1.00  0.00           N  
ATOM    873  H   SER A 383     -10.794  15.166  -8.885  1.00  0.00           H  
ATOM    874  CA  SER A 383      -9.901  13.353  -8.578  1.00  0.00           C  
ATOM    875  HA  SER A 383      -8.905  12.953  -8.765  1.00  0.00           H  
ATOM    876  CB  SER A 383     -10.251  13.076  -7.116  1.00  0.00           C  
ATOM    877  HB1 SER A 383      -9.927  12.070  -6.851  1.00  0.00           H  
ATOM    878  HB2 SER A 383      -9.669  13.684  -6.422  1.00  0.00           H  
ATOM    879  OG  SER A 383     -11.601  13.379  -6.842  1.00  0.00           O  
ATOM    880  HG  SER A 383     -11.653  14.311  -6.700  1.00  0.00           H  
ATOM    881  C   SER A 383     -10.821  12.672  -9.582  1.00  0.00           C  
ATOM    882  O   SER A 383     -11.706  13.354 -10.094  1.00  0.00           O  
ATOM    883  N   PRO A 384     -10.792  11.360  -9.826  1.00  0.00           N  
ATOM    884  CA  PRO A 384     -11.631  10.570 -10.704  1.00  0.00           C  
ATOM    885  HA  PRO A 384     -11.347  10.982 -11.672  1.00  0.00           H  
ATOM    886  CB  PRO A 384     -11.069   9.150 -10.777  1.00  0.00           C  
ATOM    887  HB1 PRO A 384     -11.798   8.487 -10.309  1.00  0.00           H  
ATOM    888  HB2 PRO A 384     -10.783   8.727 -11.740  1.00  0.00           H  
ATOM    889  CG  PRO A 384      -9.816   9.131  -9.901  1.00  0.00           C  
ATOM    890  HG1 PRO A 384      -9.705   8.314  -9.188  1.00  0.00           H  
ATOM    891  HG2 PRO A 384      -8.956   8.902 -10.529  1.00  0.00           H  
ATOM    892  CD  PRO A 384      -9.736  10.528  -9.284  1.00  0.00           C  
ATOM    893  HD1 PRO A 384      -9.762  10.306  -8.218  1.00  0.00           H  
ATOM    894  HD2 PRO A 384      -8.765  10.934  -9.570  1.00  0.00           H  
ATOM    895  C   PRO A 384     -13.124  10.688 -10.429  1.00  0.00           C  
ATOM    896  O   PRO A 384     -13.928  10.521 -11.343  1.00  0.00           O  
ATOM    897  N   ASP A 385     -13.445  10.995  -9.170  1.00  0.00           N  
ATOM    898  H   ASP A 385     -12.647  10.839  -8.572  1.00  0.00           H  
ATOM    899  CA  ASP A 385     -14.718  11.229  -8.517  1.00  0.00           C  
ATOM    900  HA  ASP A 385     -15.274  10.330  -8.782  1.00  0.00           H  
ATOM    901  CB  ASP A 385     -14.483  11.290  -7.007  1.00  0.00           C  
ATOM    902  HB1 ASP A 385     -14.134  10.383  -6.514  1.00  0.00           H  
ATOM    903  HB2 ASP A 385     -13.699  11.978  -6.690  1.00  0.00           H  
ATOM    904  CG  ASP A 385     -15.683  11.771  -6.204  1.00  0.00           C  
ATOM    905  OD1 ASP A 385     -16.638  11.003  -5.955  1.00  0.00           O  
ATOM    906  OD2 ASP A 385     -15.724  12.876  -5.622  1.00  0.00           O  
ATOM    907  C   ASP A 385     -15.383  12.482  -9.068  1.00  0.00           C  
ATOM    908  O   ASP A 385     -16.574  12.455  -9.373  1.00  0.00           O  
ATOM    909  N   GLY A 386     -14.642  13.563  -9.322  1.00  0.00           N  
ATOM    910  H   GLY A 386     -13.633  13.514  -9.324  1.00  0.00           H  
ATOM    911  CA  GLY A 386     -15.066  14.812  -9.922  1.00  0.00           C  
ATOM    912  HA1 GLY A 386     -15.052  14.648 -11.000  1.00  0.00           H  
ATOM    913  HA2 GLY A 386     -15.973  15.046  -9.365  1.00  0.00           H  
ATOM    914  C   GLY A 386     -14.066  15.887  -9.520  1.00  0.00           C  
ATOM    915  O   GLY A 386     -13.243  15.676  -8.632  1.00  0.00           O  
ATOM    916  N   ASN A 387     -14.025  16.994 -10.264  1.00  0.00           N  
ATOM    917  H   ASN A 387     -14.718  17.147 -10.982  1.00  0.00           H  
ATOM    918  CA  ASN A 387     -13.134  18.078  -9.902  1.00  0.00           C  
ATOM    919  HA  ASN A 387     -12.298  17.737  -9.292  1.00  0.00           H  
ATOM    920  CB  ASN A 387     -12.580  18.703 -11.183  1.00  0.00           C  
ATOM    921  HB1 ASN A 387     -12.151  17.986 -11.884  1.00  0.00           H  
ATOM    922  HB2 ASN A 387     -13.449  19.091 -11.713  1.00  0.00           H  
ATOM    923  CG  ASN A 387     -11.551  19.811 -11.009  1.00  0.00           C  
ATOM    924  OD1 ASN A 387     -10.348  19.572 -11.093  1.00  0.00           O  
ATOM    925  ND2 ASN A 387     -11.945  21.086 -10.956  1.00  0.00           N  
ATOM    926 1HD2 ASN A 387     -12.919  21.351 -10.939  1.00  0.00           H  
ATOM    927 2HD2 ASN A 387     -11.259  21.819 -11.067  1.00  0.00           H  
ATOM    928  C   ASN A 387     -13.929  19.153  -9.176  1.00  0.00           C  
ATOM    929  O   ASN A 387     -15.074  19.382  -9.560  1.00  0.00           O  
ATOM    930  N   THR A 388     -13.291  19.882  -8.257  1.00  0.00           N  
ATOM    931  H   THR A 388     -12.330  19.652  -8.048  1.00  0.00           H  
ATOM    932  CA  THR A 388     -13.792  21.090  -7.633  1.00  0.00           C  
ATOM    933  HA  THR A 388     -14.427  21.524  -8.404  1.00  0.00           H  
ATOM    934  CB  THR A 388     -14.630  20.698  -6.416  1.00  0.00           C  
ATOM    935  HB  THR A 388     -15.546  20.255  -6.807  1.00  0.00           H  
ATOM    936  OG1 THR A 388     -14.827  21.816  -5.580  1.00  0.00           O  
ATOM    937  HG1 THR A 388     -15.339  22.466  -6.035  1.00  0.00           H  
ATOM    938  CG2 THR A 388     -13.976  19.681  -5.479  1.00  0.00           C  
ATOM    939 1HG2 THR A 388     -14.559  19.535  -4.570  1.00  0.00           H  
ATOM    940 2HG2 THR A 388     -13.774  18.706  -5.922  1.00  0.00           H  
ATOM    941 3HG2 THR A 388     -12.968  19.937  -5.152  1.00  0.00           H  
ATOM    942  C   THR A 388     -12.624  22.048  -7.446  1.00  0.00           C  
ATOM    943  O   THR A 388     -11.610  21.687  -6.854  1.00  0.00           O  
ATOM    944  N   ASP A 389     -12.783  23.272  -7.955  1.00  0.00           N  
ATOM    945  H   ASP A 389     -13.722  23.375  -8.313  1.00  0.00           H  
ATOM    946  CA  ASP A 389     -11.857  24.373  -7.786  1.00  0.00           C  
ATOM    947  HA  ASP A 389     -10.867  23.917  -7.798  1.00  0.00           H  
ATOM    948  CB  ASP A 389     -11.884  25.393  -8.925  1.00  0.00           C  
ATOM    949  HB1 ASP A 389     -12.742  26.066  -8.910  1.00  0.00           H  
ATOM    950  HB2 ASP A 389     -10.973  25.977  -8.793  1.00  0.00           H  
ATOM    951  CG  ASP A 389     -11.783  24.741 -10.296  1.00  0.00           C  
ATOM    952  OD1 ASP A 389     -12.822  24.529 -10.959  1.00  0.00           O  
ATOM    953  OD2 ASP A 389     -10.637  24.511 -10.739  1.00  0.00           O  
ATOM    954  C   ASP A 389     -12.151  25.056  -6.457  1.00  0.00           C  
ATOM    955  O   ASP A 389     -13.322  25.173  -6.102  1.00  0.00           O  
ATOM    956  N   SER A 390     -11.178  25.413  -5.616  1.00  0.00           N  
ATOM    957  H   SER A 390     -10.210  25.242  -5.847  1.00  0.00           H  
ATOM    958  CA  SER A 390     -11.371  25.688  -4.206  1.00  0.00           C  
ATOM    959  HA  SER A 390     -12.263  25.232  -3.779  1.00  0.00           H  
ATOM    960  CB  SER A 390     -10.114  25.253  -3.452  1.00  0.00           C  
ATOM    961  HB1 SER A 390      -9.251  25.785  -3.850  1.00  0.00           H  
ATOM    962  HB2 SER A 390     -10.281  25.537  -2.413  1.00  0.00           H  
ATOM    963  OG  SER A 390      -9.801  23.888  -3.613  1.00  0.00           O  
ATOM    964  HG  SER A 390     -10.682  23.578  -3.756  1.00  0.00           H  
ATOM    965  C   SER A 390     -11.378  27.206  -4.094  1.00  0.00           C  
ATOM    966  O   SER A 390     -10.534  27.869  -4.694  1.00  0.00           O  
ATOM    967  N   SER A 391     -12.136  27.676  -3.101  1.00  0.00           N  
ATOM    968  H   SER A 391     -12.798  27.035  -2.688  1.00  0.00           H  
ATOM    969  CA  SER A 391     -12.076  29.043  -2.625  1.00  0.00           C  
ATOM    970  HA  SER A 391     -11.446  29.678  -3.249  1.00  0.00           H  
ATOM    971  CB  SER A 391     -13.513  29.530  -2.429  1.00  0.00           C  
ATOM    972  HB1 SER A 391     -13.730  30.557  -2.137  1.00  0.00           H  
ATOM    973  HB2 SER A 391     -13.943  29.667  -3.421  1.00  0.00           H  
ATOM    974  OG  SER A 391     -14.312  28.695  -1.622  1.00  0.00           O  
ATOM    975  HG  SER A 391     -14.280  27.800  -1.921  1.00  0.00           H  
ATOM    976  C   SER A 391     -11.377  29.116  -1.275  1.00  0.00           C  
ATOM    977  O   SER A 391     -11.165  30.226  -0.793  1.00  0.00           O  
ATOM    978  N   ALA A 392     -10.863  28.064  -0.633  1.00  0.00           N  
ATOM    979  H   ALA A 392     -10.972  27.187  -1.122  1.00  0.00           H  
ATOM    980  CA  ALA A 392     -10.473  28.009   0.762  1.00  0.00           C  
ATOM    981  HA  ALA A 392     -11.347  28.250   1.368  1.00  0.00           H  
ATOM    982  CB  ALA A 392     -10.196  26.550   1.127  1.00  0.00           C  
ATOM    983  HB1 ALA A 392      -9.753  26.101   0.238  1.00  0.00           H  
ATOM    984  HB2 ALA A 392      -9.375  26.414   1.830  1.00  0.00           H  
ATOM    985  HB3 ALA A 392     -11.125  26.038   1.379  1.00  0.00           H  
ATOM    986  C   ALA A 392      -9.259  28.863   1.096  1.00  0.00           C  
ATOM    987  O   ALA A 392      -8.294  29.000   0.347  1.00  0.00           O  
ATOM    988  N   LEU A 393      -9.243  29.461   2.290  1.00  0.00           N  
ATOM    989  H   LEU A 393     -10.051  29.381   2.891  1.00  0.00           H  
ATOM    990  CA  LEU A 393      -8.027  29.767   3.016  1.00  0.00           C  
ATOM    991  HA  LEU A 393      -7.149  29.711   2.373  1.00  0.00           H  
ATOM    992  CB  LEU A 393      -8.175  31.230   3.433  1.00  0.00           C  
ATOM    993  HB1 LEU A 393      -8.135  31.706   2.453  1.00  0.00           H  
ATOM    994  HB2 LEU A 393      -9.164  31.382   3.866  1.00  0.00           H  
ATOM    995  CG  LEU A 393      -7.084  31.885   4.281  1.00  0.00           C  
ATOM    996  HG  LEU A 393      -6.810  31.153   5.041  1.00  0.00           H  
ATOM    997  CD1 LEU A 393      -5.807  32.082   3.462  1.00  0.00           C  
ATOM    998 1HD1 LEU A 393      -4.999  32.567   4.009  1.00  0.00           H  
ATOM    999 2HD1 LEU A 393      -5.437  31.092   3.199  1.00  0.00           H  
ATOM   1000 3HD1 LEU A 393      -5.969  32.579   2.506  1.00  0.00           H  
ATOM   1001  CD2 LEU A 393      -7.601  33.198   4.869  1.00  0.00           C  
ATOM   1002 1HD2 LEU A 393      -6.965  33.371   5.737  1.00  0.00           H  
ATOM   1003 2HD2 LEU A 393      -7.278  34.031   4.244  1.00  0.00           H  
ATOM   1004 3HD2 LEU A 393      -8.640  33.141   5.193  1.00  0.00           H  
ATOM   1005  C   LEU A 393      -7.964  28.794   4.185  1.00  0.00           C  
ATOM   1006  O   LEU A 393      -8.879  28.567   4.973  1.00  0.00           O  
ATOM   1007  N   ASP A 394      -6.797  28.189   4.417  1.00  0.00           N  
ATOM   1008  H   ASP A 394      -5.956  28.554   3.992  1.00  0.00           H  
ATOM   1009  CA  ASP A 394      -6.466  27.360   5.558  1.00  0.00           C  
ATOM   1010  HA  ASP A 394      -7.244  27.419   6.320  1.00  0.00           H  
ATOM   1011  CB  ASP A 394      -6.244  25.874   5.274  1.00  0.00           C  
ATOM   1012  HB1 ASP A 394      -5.306  25.774   4.728  1.00  0.00           H  
ATOM   1013  HB2 ASP A 394      -5.948  25.358   6.187  1.00  0.00           H  
ATOM   1014  CG  ASP A 394      -7.363  25.093   4.601  1.00  0.00           C  
ATOM   1015  OD1 ASP A 394      -8.374  24.842   5.292  1.00  0.00           O  
ATOM   1016  OD2 ASP A 394      -7.068  24.623   3.481  1.00  0.00           O  
ATOM   1017  C   ASP A 394      -5.178  27.911   6.152  1.00  0.00           C  
ATOM   1018  O   ASP A 394      -4.419  28.645   5.524  1.00  0.00           O  
ATOM   1019  N   CYS A 395      -4.934  27.557   7.416  1.00  0.00           N  
ATOM   1020  H   CYS A 395      -5.632  27.028   7.919  1.00  0.00           H  
ATOM   1021  CA  CYS A 395      -3.806  27.940   8.241  1.00  0.00           C  
ATOM   1022  HA  CYS A 395      -2.971  28.366   7.685  1.00  0.00           H  
ATOM   1023  CB  CYS A 395      -4.142  29.194   9.049  1.00  0.00           C  
ATOM   1024  HB1 CYS A 395      -4.157  29.984   8.298  1.00  0.00           H  
ATOM   1025  HB2 CYS A 395      -5.179  28.984   9.311  1.00  0.00           H  
ATOM   1026  SG  CYS A 395      -3.102  29.530  10.492  1.00  0.00           S  
ATOM   1027  HG  CYS A 395      -3.945  30.293  11.194  1.00  0.00           H  
ATOM   1028  C   CYS A 395      -3.217  26.810   9.073  1.00  0.00           C  
ATOM   1029  O   CYS A 395      -4.022  26.123   9.698  1.00  0.00           O  
ATOM   1030  N   TYR A 396      -1.919  26.515   8.965  1.00  0.00           N  
ATOM   1031  H   TYR A 396      -1.385  27.084   8.324  1.00  0.00           H  
ATOM   1032  CA  TYR A 396      -1.118  25.505   9.626  1.00  0.00           C  
ATOM   1033  HA  TYR A 396      -1.797  24.669   9.798  1.00  0.00           H  
ATOM   1034  CB  TYR A 396      -0.034  25.078   8.636  1.00  0.00           C  
ATOM   1035  HB1 TYR A 396      -0.477  24.827   7.673  1.00  0.00           H  
ATOM   1036  HB2 TYR A 396       0.714  25.790   8.287  1.00  0.00           H  
ATOM   1037  CG  TYR A 396       0.721  23.879   9.159  1.00  0.00           C  
ATOM   1038  CD1 TYR A 396       0.071  22.677   9.460  1.00  0.00           C  
ATOM   1039  HD1 TYR A 396      -1.000  22.723   9.325  1.00  0.00           H  
ATOM   1040  CD2 TYR A 396       2.108  24.008   9.296  1.00  0.00           C  
ATOM   1041  HD2 TYR A 396       2.605  24.932   9.036  1.00  0.00           H  
ATOM   1042  CE1 TYR A 396       0.810  21.587   9.936  1.00  0.00           C  
ATOM   1043  HE1 TYR A 396       0.334  20.631  10.091  1.00  0.00           H  
ATOM   1044  CE2 TYR A 396       2.832  22.944   9.847  1.00  0.00           C  
ATOM   1045  HE2 TYR A 396       3.907  23.018   9.908  1.00  0.00           H  
ATOM   1046  CZ  TYR A 396       2.189  21.733  10.132  1.00  0.00           C  
ATOM   1047  OH  TYR A 396       2.994  20.705  10.525  1.00  0.00           O  
ATOM   1048  HH  TYR A 396       3.729  20.996  11.043  1.00  0.00           H  
ATOM   1049  C   TYR A 396      -0.352  26.054  10.821  1.00  0.00           C  
ATOM   1050  O   TYR A 396       0.506  26.911  10.618  1.00  0.00           O  
ATOM   1051  N   ASN A 397      -0.722  25.606  12.023  1.00  0.00           N  
ATOM   1052  H   ASN A 397      -1.237  24.742  12.114  1.00  0.00           H  
ATOM   1053  CA  ASN A 397       0.000  26.001  13.215  1.00  0.00           C  
ATOM   1054  HA  ASN A 397       0.365  27.021  13.093  1.00  0.00           H  
ATOM   1055  CB  ASN A 397      -0.980  26.009  14.388  1.00  0.00           C  
ATOM   1056  HB1 ASN A 397      -1.735  26.786  14.261  1.00  0.00           H  
ATOM   1057  HB2 ASN A 397      -1.554  25.083  14.416  1.00  0.00           H  
ATOM   1058  CG  ASN A 397      -0.353  26.380  15.725  1.00  0.00           C  
ATOM   1059  OD1 ASN A 397       0.627  25.825  16.216  1.00  0.00           O  
ATOM   1060  ND2 ASN A 397      -0.801  27.523  16.251  1.00  0.00           N  
ATOM   1061 1HD2 ASN A 397      -1.538  28.080  15.844  1.00  0.00           H  
ATOM   1062 2HD2 ASN A 397      -0.389  27.798  17.131  1.00  0.00           H  
ATOM   1063  C   ASN A 397       1.070  24.940  13.430  1.00  0.00           C  
ATOM   1064  O   ASN A 397       0.691  23.784  13.599  1.00  0.00           O  
ATOM   1065  N   PRO A 398       2.362  25.277  13.457  1.00  0.00           N  
ATOM   1066  CA  PRO A 398       3.454  24.344  13.655  1.00  0.00           C  
ATOM   1067  HA  PRO A 398       3.403  23.487  12.983  1.00  0.00           H  
ATOM   1068  CB  PRO A 398       4.726  25.042  13.172  1.00  0.00           C  
ATOM   1069  HB1 PRO A 398       5.592  24.527  13.588  1.00  0.00           H  
ATOM   1070  HB2 PRO A 398       4.885  24.968  12.096  1.00  0.00           H  
ATOM   1071  CG  PRO A 398       4.432  26.476  13.613  1.00  0.00           C  
ATOM   1072  HG1 PRO A 398       4.674  26.686  14.655  1.00  0.00           H  
ATOM   1073  HG2 PRO A 398       4.990  27.241  13.073  1.00  0.00           H  
ATOM   1074  CD  PRO A 398       2.932  26.605  13.346  1.00  0.00           C  
ATOM   1075  HD1 PRO A 398       2.399  27.281  14.015  1.00  0.00           H  
ATOM   1076  HD2 PRO A 398       2.740  26.964  12.335  1.00  0.00           H  
ATOM   1077  C   PRO A 398       3.683  23.772  15.046  1.00  0.00           C  
ATOM   1078  O   PRO A 398       4.343  22.751  15.226  1.00  0.00           O  
ATOM   1079  N   MET A 399       3.151  24.422  16.084  1.00  0.00           N  
ATOM   1080  H   MET A 399       2.507  25.176  15.893  1.00  0.00           H  
ATOM   1081  CA  MET A 399       3.292  24.069  17.482  1.00  0.00           C  
ATOM   1082  HA  MET A 399       4.232  23.661  17.851  1.00  0.00           H  
ATOM   1083  CB  MET A 399       2.967  25.244  18.405  1.00  0.00           C  
ATOM   1084  HB1 MET A 399       1.957  25.653  18.391  1.00  0.00           H  
ATOM   1085  HB2 MET A 399       3.234  24.922  19.411  1.00  0.00           H  
ATOM   1086  CG  MET A 399       3.904  26.374  17.975  1.00  0.00           C  
ATOM   1087  HG1 MET A 399       3.641  26.824  17.018  1.00  0.00           H  
ATOM   1088  HG2 MET A 399       3.611  27.222  18.593  1.00  0.00           H  
ATOM   1089  SD  MET A 399       5.690  26.081  18.008  1.00  0.00           S  
ATOM   1090  CE  MET A 399       6.296  27.691  17.446  1.00  0.00           C  
ATOM   1091  HE1 MET A 399       5.761  28.092  16.585  1.00  0.00           H  
ATOM   1092  HE2 MET A 399       6.200  28.376  18.288  1.00  0.00           H  
ATOM   1093  HE3 MET A 399       7.344  27.675  17.148  1.00  0.00           H  
ATOM   1094  C   MET A 399       2.292  22.962  17.788  1.00  0.00           C  
ATOM   1095  O   MET A 399       2.622  21.950  18.402  1.00  0.00           O  
ATOM   1096  N   THR A 400       1.035  23.218  17.420  1.00  0.00           N  
ATOM   1097  H   THR A 400       0.776  24.152  17.134  1.00  0.00           H  
ATOM   1098  CA  THR A 400      -0.045  22.279  17.644  1.00  0.00           C  
ATOM   1099  HA  THR A 400       0.052  21.826  18.631  1.00  0.00           H  
ATOM   1100  CB  THR A 400      -1.376  23.031  17.686  1.00  0.00           C  
ATOM   1101  HB  THR A 400      -2.130  22.268  17.880  1.00  0.00           H  
ATOM   1102  OG1 THR A 400      -1.629  23.604  16.423  1.00  0.00           O  
ATOM   1103  HG1 THR A 400      -2.336  24.224  16.514  1.00  0.00           H  
ATOM   1104  CG2 THR A 400      -1.449  24.112  18.765  1.00  0.00           C  
ATOM   1105 1HG2 THR A 400      -1.495  23.706  19.775  1.00  0.00           H  
ATOM   1106 2HG2 THR A 400      -0.652  24.855  18.733  1.00  0.00           H  
ATOM   1107 3HG2 THR A 400      -2.388  24.620  18.546  1.00  0.00           H  
ATOM   1108  C   THR A 400       0.004  21.150  16.624  1.00  0.00           C  
ATOM   1109  O   THR A 400      -0.621  20.101  16.767  1.00  0.00           O  
ATOM   1110  N   ASN A 401       0.781  21.295  15.548  1.00  0.00           N  
ATOM   1111  H   ASN A 401       1.189  22.210  15.418  1.00  0.00           H  
ATOM   1112  CA  ASN A 401       1.074  20.348  14.492  1.00  0.00           C  
ATOM   1113  HA  ASN A 401       1.909  20.754  13.921  1.00  0.00           H  
ATOM   1114  CB  ASN A 401       1.663  19.048  15.043  1.00  0.00           C  
ATOM   1115  HB1 ASN A 401       1.061  18.607  15.838  1.00  0.00           H  
ATOM   1116  HB2 ASN A 401       1.761  18.285  14.271  1.00  0.00           H  
ATOM   1117  CG  ASN A 401       3.097  19.184  15.534  1.00  0.00           C  
ATOM   1118  OD1 ASN A 401       4.042  19.092  14.753  1.00  0.00           O  
ATOM   1119  ND2 ASN A 401       3.341  19.402  16.828  1.00  0.00           N  
ATOM   1120 1HD2 ASN A 401       2.656  19.458  17.569  1.00  0.00           H  
ATOM   1121 2HD2 ASN A 401       4.275  19.606  17.153  1.00  0.00           H  
ATOM   1122  C   ASN A 401      -0.170  20.135  13.642  1.00  0.00           C  
ATOM   1123  O   ASN A 401      -0.319  19.058  13.069  1.00  0.00           O  
ATOM   1124  N   GLN A 402      -1.127  21.066  13.662  1.00  0.00           N  
ATOM   1125  H   GLN A 402      -0.944  21.868  14.248  1.00  0.00           H  
ATOM   1126  CA  GLN A 402      -2.432  20.901  13.055  1.00  0.00           C  
ATOM   1127  HA  GLN A 402      -2.471  20.094  12.324  1.00  0.00           H  
ATOM   1128  CB  GLN A 402      -3.519  20.640  14.098  1.00  0.00           C  
ATOM   1129  HB1 GLN A 402      -3.479  21.431  14.847  1.00  0.00           H  
ATOM   1130  HB2 GLN A 402      -4.534  20.804  13.734  1.00  0.00           H  
ATOM   1131  CG  GLN A 402      -3.340  19.292  14.796  1.00  0.00           C  
ATOM   1132  HG1 GLN A 402      -3.176  18.667  13.918  1.00  0.00           H  
ATOM   1133  HG2 GLN A 402      -2.485  19.348  15.471  1.00  0.00           H  
ATOM   1134  CD  GLN A 402      -4.564  18.782  15.543  1.00  0.00           C  
ATOM   1135  OE1 GLN A 402      -5.450  19.553  15.906  1.00  0.00           O  
ATOM   1136  NE2 GLN A 402      -4.668  17.461  15.704  1.00  0.00           N  
ATOM   1137 1HE2 GLN A 402      -3.907  16.835  15.485  1.00  0.00           H  
ATOM   1138 2HE2 GLN A 402      -5.556  17.181  16.096  1.00  0.00           H  
ATOM   1139  C   GLN A 402      -2.876  22.076  12.195  1.00  0.00           C  
ATOM   1140  O   GLN A 402      -2.413  23.197  12.398  1.00  0.00           O  
ATOM   1141  N   TRP A 403      -3.787  21.794  11.261  1.00  0.00           N  
ATOM   1142  H   TRP A 403      -4.070  20.829  11.171  1.00  0.00           H  
ATOM   1143  CA  TRP A 403      -4.332  22.697  10.267  1.00  0.00           C  
ATOM   1144  HA  TRP A 403      -3.704  23.582  10.171  1.00  0.00           H  
ATOM   1145  CB  TRP A 403      -4.645  21.980   8.953  1.00  0.00           C  
ATOM   1146  HB1 TRP A 403      -5.227  21.081   9.156  1.00  0.00           H  
ATOM   1147  HB2 TRP A 403      -5.390  22.543   8.389  1.00  0.00           H  
ATOM   1148  CG  TRP A 403      -3.513  21.658   8.032  1.00  0.00           C  
ATOM   1149  CD1 TRP A 403      -2.636  20.637   8.160  1.00  0.00           C  
ATOM   1150  HD1 TRP A 403      -2.766  19.830   8.866  1.00  0.00           H  
ATOM   1151  CD2 TRP A 403      -3.048  22.497   6.933  1.00  0.00           C  
ATOM   1152  NE1 TRP A 403      -1.742  20.713   7.110  1.00  0.00           N  
ATOM   1153  HE1 TRP A 403      -1.084  19.950   7.041  1.00  0.00           H  
ATOM   1154  CE2 TRP A 403      -1.928  21.850   6.350  1.00  0.00           C  
ATOM   1155  CE3 TRP A 403      -3.408  23.754   6.421  1.00  0.00           C  
ATOM   1156  HE3 TRP A 403      -4.215  24.305   6.882  1.00  0.00           H  
ATOM   1157  CZ2 TRP A 403      -1.271  22.428   5.257  1.00  0.00           C  
ATOM   1158  HZ2 TRP A 403      -0.349  22.033   4.855  1.00  0.00           H  
ATOM   1159  CZ3 TRP A 403      -2.744  24.357   5.346  1.00  0.00           C  
ATOM   1160  HZ3 TRP A 403      -3.004  25.335   4.969  1.00  0.00           H  
ATOM   1161  CH2 TRP A 403      -1.723  23.636   4.715  1.00  0.00           C  
ATOM   1162  HH2 TRP A 403      -1.190  24.117   3.908  1.00  0.00           H  
ATOM   1163  C   TRP A 403      -5.723  23.111  10.725  1.00  0.00           C  
ATOM   1164  O   TRP A 403      -6.333  22.430  11.547  1.00  0.00           O  
ATOM   1165  N   SER A 404      -6.138  24.311  10.312  1.00  0.00           N  
ATOM   1166  H   SER A 404      -5.483  24.922   9.845  1.00  0.00           H  
ATOM   1167  CA  SER A 404      -7.337  24.958  10.803  1.00  0.00           C  
ATOM   1168  HA  SER A 404      -8.021  24.180  11.143  1.00  0.00           H  
ATOM   1169  CB  SER A 404      -7.061  25.841  12.021  1.00  0.00           C  
ATOM   1170  HB1 SER A 404      -7.961  26.409  12.259  1.00  0.00           H  
ATOM   1171  HB2 SER A 404      -6.795  25.268  12.909  1.00  0.00           H  
ATOM   1172  OG  SER A 404      -5.955  26.703  11.874  1.00  0.00           O  
ATOM   1173  HG  SER A 404      -6.365  27.446  11.460  1.00  0.00           H  
ATOM   1174  C   SER A 404      -7.901  25.840   9.698  1.00  0.00           C  
ATOM   1175  O   SER A 404      -7.078  26.364   8.951  1.00  0.00           O  
ATOM   1176  N   PRO A 405      -9.222  25.993   9.573  1.00  0.00           N  
ATOM   1177  CA  PRO A 405      -9.875  26.801   8.563  1.00  0.00           C  
ATOM   1178  HA  PRO A 405      -9.411  26.621   7.593  1.00  0.00           H  
ATOM   1179  CB  PRO A 405     -11.299  26.244   8.569  1.00  0.00           C  
ATOM   1180  HB1 PRO A 405     -12.093  26.912   8.238  1.00  0.00           H  
ATOM   1181  HB2 PRO A 405     -11.360  25.425   7.852  1.00  0.00           H  
ATOM   1182  CG  PRO A 405     -11.578  25.844  10.019  1.00  0.00           C  
ATOM   1183  HG1 PRO A 405     -11.959  26.680  10.604  1.00  0.00           H  
ATOM   1184  HG2 PRO A 405     -12.276  25.007  10.034  1.00  0.00           H  
ATOM   1185  CD  PRO A 405     -10.187  25.412  10.484  1.00  0.00           C  
ATOM   1186  HD1 PRO A 405      -9.998  25.702  11.518  1.00  0.00           H  
ATOM   1187  HD2 PRO A 405     -10.118  24.324  10.522  1.00  0.00           H  
ATOM   1188  C   PRO A 405      -9.939  28.290   8.871  1.00  0.00           C  
ATOM   1189  O   PRO A 405      -9.732  28.643  10.029  1.00  0.00           O  
ATOM   1190  N   CYS A 406     -10.145  29.066   7.804  1.00  0.00           N  
ATOM   1191  H   CYS A 406     -10.100  28.704   6.862  1.00  0.00           H  
ATOM   1192  CA  CYS A 406     -10.333  30.501   7.729  1.00  0.00           C  
ATOM   1193  HA  CYS A 406     -10.672  30.829   8.712  1.00  0.00           H  
ATOM   1194  CB  CYS A 406      -9.029  31.154   7.269  1.00  0.00           C  
ATOM   1195  HB1 CYS A 406      -8.835  30.799   6.257  1.00  0.00           H  
ATOM   1196  HB2 CYS A 406      -9.237  32.222   7.210  1.00  0.00           H  
ATOM   1197  SG  CYS A 406      -7.532  31.000   8.276  1.00  0.00           S  
ATOM   1198  HG  CYS A 406      -7.857  31.766   9.322  1.00  0.00           H  
ATOM   1199  C   CYS A 406     -11.490  30.798   6.786  1.00  0.00           C  
ATOM   1200  O   CYS A 406     -12.140  29.931   6.206  1.00  0.00           O  
ATOM   1201  N   ALA A 407     -11.870  32.066   6.608  1.00  0.00           N  
ATOM   1202  H   ALA A 407     -11.478  32.713   7.277  1.00  0.00           H  
ATOM   1203  CA  ALA A 407     -12.826  32.461   5.593  1.00  0.00           C  
ATOM   1204  HA  ALA A 407     -13.791  32.010   5.824  1.00  0.00           H  
ATOM   1205  CB  ALA A 407     -12.947  33.964   5.848  1.00  0.00           C  
ATOM   1206  HB1 ALA A 407     -12.992  34.247   6.899  1.00  0.00           H  
ATOM   1207  HB2 ALA A 407     -11.954  34.319   5.571  1.00  0.00           H  
ATOM   1208  HB3 ALA A 407     -13.727  34.555   5.369  1.00  0.00           H  
ATOM   1209  C   ALA A 407     -12.411  32.191   4.154  1.00  0.00           C  
ATOM   1210  O   ALA A 407     -11.295  32.629   3.882  1.00  0.00           O  
ATOM   1211  N   PRO A 408     -13.286  31.648   3.304  1.00  0.00           N  
ATOM   1212  CA  PRO A 408     -12.947  31.428   1.912  1.00  0.00           C  
ATOM   1213  HA  PRO A 408     -11.935  31.061   1.740  1.00  0.00           H  
ATOM   1214  CB  PRO A 408     -13.939  30.404   1.360  1.00  0.00           C  
ATOM   1215  HB1 PRO A 408     -14.366  30.522   0.364  1.00  0.00           H  
ATOM   1216  HB2 PRO A 408     -13.521  29.398   1.403  1.00  0.00           H  
ATOM   1217  CG  PRO A 408     -15.131  30.520   2.309  1.00  0.00           C  
ATOM   1218  HG1 PRO A 408     -15.995  31.051   1.911  1.00  0.00           H  
ATOM   1219  HG2 PRO A 408     -15.641  29.558   2.381  1.00  0.00           H  
ATOM   1220  CD  PRO A 408     -14.586  31.092   3.618  1.00  0.00           C  
ATOM   1221  HD1 PRO A 408     -15.248  31.871   3.997  1.00  0.00           H  
ATOM   1222  HD2 PRO A 408     -14.505  30.366   4.428  1.00  0.00           H  
ATOM   1223  C   PRO A 408     -13.060  32.714   1.106  1.00  0.00           C  
ATOM   1224  O   PRO A 408     -13.779  33.624   1.511  1.00  0.00           O  
ATOM   1225  N   MET A 409     -12.443  32.669  -0.077  1.00  0.00           N  
ATOM   1226  H   MET A 409     -12.047  31.778  -0.342  1.00  0.00           H  
ATOM   1227  CA  MET A 409     -12.511  33.730  -1.062  1.00  0.00           C  
ATOM   1228  HA  MET A 409     -12.365  34.650  -0.496  1.00  0.00           H  
ATOM   1229  CB  MET A 409     -11.358  33.450  -2.026  1.00  0.00           C  
ATOM   1230  HB1 MET A 409     -11.284  32.507  -2.567  1.00  0.00           H  
ATOM   1231  HB2 MET A 409     -11.440  34.188  -2.824  1.00  0.00           H  
ATOM   1232  CG  MET A 409     -10.058  33.802  -1.302  1.00  0.00           C  
ATOM   1233  HG1 MET A 409     -10.204  34.846  -1.024  1.00  0.00           H  
ATOM   1234  HG2 MET A 409      -9.973  33.164  -0.422  1.00  0.00           H  
ATOM   1235  SD  MET A 409      -8.654  33.645  -2.432  1.00  0.00           S  
ATOM   1236  CE  MET A 409      -8.575  31.856  -2.693  1.00  0.00           C  
ATOM   1237  HE1 MET A 409      -7.621  31.560  -3.131  1.00  0.00           H  
ATOM   1238  HE2 MET A 409      -8.621  31.396  -1.706  1.00  0.00           H  
ATOM   1239  HE3 MET A 409      -9.404  31.432  -3.260  1.00  0.00           H  
ATOM   1240  C   MET A 409     -13.911  33.677  -1.657  1.00  0.00           C  
ATOM   1241  O   MET A 409     -14.632  32.683  -1.610  1.00  0.00           O  
ATOM   1242  N   SER A 410     -14.366  34.820  -2.175  1.00  0.00           N  
ATOM   1243  H   SER A 410     -13.770  35.631  -2.092  1.00  0.00           H  
ATOM   1244  CA  SER A 410     -15.699  34.982  -2.719  1.00  0.00           C  
ATOM   1245  HA  SER A 410     -16.329  34.747  -1.862  1.00  0.00           H  
ATOM   1246  CB  SER A 410     -15.880  36.480  -2.967  1.00  0.00           C  
ATOM   1247  HB1 SER A 410     -16.912  36.607  -3.294  1.00  0.00           H  
ATOM   1248  HB2 SER A 410     -15.836  37.119  -2.085  1.00  0.00           H  
ATOM   1249  OG  SER A 410     -15.025  37.006  -3.957  1.00  0.00           O  
ATOM   1250  HG  SER A 410     -14.172  36.873  -3.574  1.00  0.00           H  
ATOM   1251  C   SER A 410     -16.051  34.144  -3.940  1.00  0.00           C  
ATOM   1252  O   SER A 410     -17.191  33.764  -4.198  1.00  0.00           O  
ATOM   1253  N   VAL A 411     -14.958  33.857  -4.651  1.00  0.00           N  
ATOM   1254  H   VAL A 411     -14.119  34.152  -4.172  1.00  0.00           H  
ATOM   1255  CA  VAL A 411     -14.805  32.953  -5.774  1.00  0.00           C  
ATOM   1256  HA  VAL A 411     -15.829  32.591  -5.866  1.00  0.00           H  
ATOM   1257  CB  VAL A 411     -14.534  33.739  -7.057  1.00  0.00           C  
ATOM   1258  HB  VAL A 411     -14.214  33.076  -7.861  1.00  0.00           H  
ATOM   1259  CG1 VAL A 411     -15.698  34.672  -7.391  1.00  0.00           C  
ATOM   1260 1HG1 VAL A 411     -15.903  35.434  -6.638  1.00  0.00           H  
ATOM   1261 2HG1 VAL A 411     -15.464  35.330  -8.228  1.00  0.00           H  
ATOM   1262 3HG1 VAL A 411     -16.627  34.106  -7.466  1.00  0.00           H  
ATOM   1263  CG2 VAL A 411     -13.318  34.633  -6.816  1.00  0.00           C  
ATOM   1264 1HG2 VAL A 411     -13.566  35.281  -5.975  1.00  0.00           H  
ATOM   1265 2HG2 VAL A 411     -12.452  34.081  -6.449  1.00  0.00           H  
ATOM   1266 3HG2 VAL A 411     -12.994  35.209  -7.683  1.00  0.00           H  
ATOM   1267  C   VAL A 411     -13.778  31.866  -5.492  1.00  0.00           C  
ATOM   1268  O   VAL A 411     -12.849  32.101  -4.723  1.00  0.00           O  
ATOM   1269  N   PRO A 412     -13.873  30.772  -6.251  1.00  0.00           N  
ATOM   1270  CA  PRO A 412     -12.806  29.819  -6.479  1.00  0.00           C  
ATOM   1271  HA  PRO A 412     -12.520  29.373  -5.526  1.00  0.00           H  
ATOM   1272  CB  PRO A 412     -13.365  28.894  -7.561  1.00  0.00           C  
ATOM   1273  HB1 PRO A 412     -13.049  29.320  -8.513  1.00  0.00           H  
ATOM   1274  HB2 PRO A 412     -12.820  27.951  -7.529  1.00  0.00           H  
ATOM   1275  CG  PRO A 412     -14.853  28.873  -7.208  1.00  0.00           C  
ATOM   1276  HG1 PRO A 412     -15.607  28.583  -7.939  1.00  0.00           H  
ATOM   1277  HG2 PRO A 412     -15.056  28.386  -6.254  1.00  0.00           H  
ATOM   1278  CD  PRO A 412     -15.148  30.304  -6.759  1.00  0.00           C  
ATOM   1279  HD1 PRO A 412     -15.480  30.936  -7.582  1.00  0.00           H  
ATOM   1280  HD2 PRO A 412     -15.885  30.281  -5.956  1.00  0.00           H  
ATOM   1281  C   PRO A 412     -11.546  30.426  -7.080  1.00  0.00           C  
ATOM   1282  O   PRO A 412     -11.679  31.223  -8.006  1.00  0.00           O  
ATOM   1283  N   ARG A 413     -10.350  30.060  -6.612  1.00  0.00           N  
ATOM   1284  H   ARG A 413     -10.339  29.396  -5.852  1.00  0.00           H  
ATOM   1285  CA  ARG A 413      -9.108  30.504  -7.212  1.00  0.00           C  
ATOM   1286  HA  ARG A 413      -9.311  30.721  -8.260  1.00  0.00           H  
ATOM   1287  CB  ARG A 413      -8.490  31.752  -6.580  1.00  0.00           C  
ATOM   1288  HB1 ARG A 413      -8.247  31.645  -5.523  1.00  0.00           H  
ATOM   1289  HB2 ARG A 413      -7.577  31.970  -7.134  1.00  0.00           H  
ATOM   1290  CG  ARG A 413      -9.413  32.963  -6.722  1.00  0.00           C  
ATOM   1291  HG1 ARG A 413      -9.963  32.980  -7.663  1.00  0.00           H  
ATOM   1292  HG2 ARG A 413     -10.216  32.947  -5.986  1.00  0.00           H  
ATOM   1293  CD  ARG A 413      -8.707  34.273  -6.371  1.00  0.00           C  
ATOM   1294  HD1 ARG A 413      -8.223  34.163  -5.401  1.00  0.00           H  
ATOM   1295  HD2 ARG A 413      -7.963  34.609  -7.094  1.00  0.00           H  
ATOM   1296  NE  ARG A 413      -9.658  35.356  -6.121  1.00  0.00           N  
ATOM   1297  HE  ARG A 413     -10.065  35.330  -5.197  1.00  0.00           H  
ATOM   1298  CZ  ARG A 413      -9.940  36.283  -7.047  1.00  0.00           C  
ATOM   1299  NH1 ARG A 413      -9.411  36.366  -8.275  1.00  0.00           N  
ATOM   1300 1HH1 ARG A 413      -8.600  35.820  -8.530  1.00  0.00           H  
ATOM   1301 2HH1 ARG A 413      -9.826  36.990  -8.952  1.00  0.00           H  
ATOM   1302  NH2 ARG A 413     -10.823  37.200  -6.628  1.00  0.00           N  
ATOM   1303 1HH2 ARG A 413     -11.190  37.037  -5.701  1.00  0.00           H  
ATOM   1304 2HH2 ARG A 413     -11.331  37.885  -7.169  1.00  0.00           H  
ATOM   1305  C   ARG A 413      -8.178  29.302  -7.297  1.00  0.00           C  
ATOM   1306  O   ARG A 413      -7.389  29.077  -6.382  1.00  0.00           O  
ATOM   1307  N   ASN A 414      -8.255  28.581  -8.418  1.00  0.00           N  
ATOM   1308  H   ASN A 414      -8.935  28.888  -9.099  1.00  0.00           H  
ATOM   1309  CA  ASN A 414      -7.273  27.570  -8.758  1.00  0.00           C  
ATOM   1310  HA  ASN A 414      -6.958  26.951  -7.917  1.00  0.00           H  
ATOM   1311  CB  ASN A 414      -7.912  26.563  -9.714  1.00  0.00           C  
ATOM   1312  HB1 ASN A 414      -8.756  26.141  -9.168  1.00  0.00           H  
ATOM   1313  HB2 ASN A 414      -8.351  27.009 -10.607  1.00  0.00           H  
ATOM   1314  CG  ASN A 414      -7.015  25.432 -10.197  1.00  0.00           C  
ATOM   1315  OD1 ASN A 414      -6.280  24.802  -9.440  1.00  0.00           O  
ATOM   1316  ND2 ASN A 414      -7.097  25.188 -11.507  1.00  0.00           N  
ATOM   1317 1HD2 ASN A 414      -7.713  25.596 -12.196  1.00  0.00           H  
ATOM   1318 2HD2 ASN A 414      -6.459  24.467 -11.813  1.00  0.00           H  
ATOM   1319  C   ASN A 414      -6.135  28.300  -9.456  1.00  0.00           C  
ATOM   1320  O   ASN A 414      -6.425  29.063 -10.375  1.00  0.00           O  
ATOM   1321  N   ARG A 415      -4.855  28.190  -9.092  1.00  0.00           N  
ATOM   1322  H   ARG A 415      -4.623  27.526  -8.368  1.00  0.00           H  
ATOM   1323  CA  ARG A 415      -3.737  28.702  -9.859  1.00  0.00           C  
ATOM   1324  HA  ARG A 415      -2.961  28.118  -9.364  1.00  0.00           H  
ATOM   1325  CB  ARG A 415      -3.644  28.285 -11.327  1.00  0.00           C  
ATOM   1326  HB1 ARG A 415      -4.167  29.076 -11.864  1.00  0.00           H  
ATOM   1327  HB2 ARG A 415      -2.578  28.410 -11.517  1.00  0.00           H  
ATOM   1328  CG  ARG A 415      -3.994  26.838 -11.676  1.00  0.00           C  
ATOM   1329  HG1 ARG A 415      -3.687  26.153 -10.885  1.00  0.00           H  
ATOM   1330  HG2 ARG A 415      -5.067  26.643 -11.674  1.00  0.00           H  
ATOM   1331  CD  ARG A 415      -3.514  26.436 -13.071  1.00  0.00           C  
ATOM   1332  HD1 ARG A 415      -3.803  25.392 -13.195  1.00  0.00           H  
ATOM   1333  HD2 ARG A 415      -4.070  27.012 -13.810  1.00  0.00           H  
ATOM   1334  NE  ARG A 415      -2.084  26.666 -13.279  1.00  0.00           N  
ATOM   1335  HE  ARG A 415      -1.597  26.998 -12.459  1.00  0.00           H  
ATOM   1336  CZ  ARG A 415      -1.414  26.395 -14.407  1.00  0.00           C  
ATOM   1337  NH1 ARG A 415      -2.064  25.866 -15.453  1.00  0.00           N  
ATOM   1338 1HH1 ARG A 415      -3.065  25.742 -15.398  1.00  0.00           H  
ATOM   1339 2HH1 ARG A 415      -1.500  25.724 -16.279  1.00  0.00           H  
ATOM   1340  NH2 ARG A 415      -0.102  26.652 -14.500  1.00  0.00           N  
ATOM   1341 1HH2 ARG A 415       0.430  27.214 -13.850  1.00  0.00           H  
ATOM   1342 2HH2 ARG A 415       0.495  26.323 -15.245  1.00  0.00           H  
ATOM   1343  C   ARG A 415      -3.442  30.165  -9.559  1.00  0.00           C  
ATOM   1344  O   ARG A 415      -3.299  30.987 -10.462  1.00  0.00           O  
ATOM   1345  N   ILE A 416      -3.281  30.397  -8.254  1.00  0.00           N  
ATOM   1346  H   ILE A 416      -3.246  29.540  -7.720  1.00  0.00           H  
ATOM   1347  CA  ILE A 416      -3.223  31.682  -7.588  1.00  0.00           C  
ATOM   1348  HA  ILE A 416      -3.637  32.397  -8.299  1.00  0.00           H  
ATOM   1349  CB  ILE A 416      -4.080  31.515  -6.333  1.00  0.00           C  
ATOM   1350  HB  ILE A 416      -5.080  31.253  -6.681  1.00  0.00           H  
ATOM   1351  CG1 ILE A 416      -4.119  32.747  -5.429  1.00  0.00           C  
ATOM   1352 1HG1 ILE A 416      -3.183  32.762  -4.870  1.00  0.00           H  
ATOM   1353 2HG1 ILE A 416      -4.007  33.621  -6.070  1.00  0.00           H  
ATOM   1354  CG2 ILE A 416      -3.631  30.350  -5.451  1.00  0.00           C  
ATOM   1355 1HG2 ILE A 416      -4.415  30.127  -4.729  1.00  0.00           H  
ATOM   1356 2HG2 ILE A 416      -3.822  29.435  -6.013  1.00  0.00           H  
ATOM   1357 3HG2 ILE A 416      -2.690  30.363  -4.901  1.00  0.00           H  
ATOM   1358  CD  ILE A 416      -5.262  32.927  -4.430  1.00  0.00           C  
ATOM   1359  HD1 ILE A 416      -5.125  33.610  -3.592  1.00  0.00           H  
ATOM   1360  HD2 ILE A 416      -6.123  33.353  -4.945  1.00  0.00           H  
ATOM   1361  HD3 ILE A 416      -5.659  31.958  -4.125  1.00  0.00           H  
ATOM   1362  C   ILE A 416      -1.763  32.058  -7.375  1.00  0.00           C  
ATOM   1363  O   ILE A 416      -0.823  31.269  -7.435  1.00  0.00           O  
ATOM   1364  N   GLY A 417      -1.541  33.349  -7.114  1.00  0.00           N  
ATOM   1365  H   GLY A 417      -2.350  33.934  -6.963  1.00  0.00           H  
ATOM   1366  CA  GLY A 417      -0.292  33.954  -6.700  1.00  0.00           C  
ATOM   1367  HA1 GLY A 417       0.387  33.222  -6.260  1.00  0.00           H  
ATOM   1368  HA2 GLY A 417       0.273  34.436  -7.498  1.00  0.00           H  
ATOM   1369  C   GLY A 417      -0.633  34.805  -5.485  1.00  0.00           C  
ATOM   1370  O   GLY A 417      -1.761  35.278  -5.367  1.00  0.00           O  
ATOM   1371  N   VAL A 418       0.298  35.011  -4.550  1.00  0.00           N  
ATOM   1372  H   VAL A 418       1.220  34.667  -4.778  1.00  0.00           H  
ATOM   1373  CA  VAL A 418       0.170  35.583  -3.225  1.00  0.00           C  
ATOM   1374  HA  VAL A 418      -0.800  36.080  -3.203  1.00  0.00           H  
ATOM   1375  CB  VAL A 418       0.008  34.459  -2.202  1.00  0.00           C  
ATOM   1376  HB  VAL A 418      -0.117  34.952  -1.238  1.00  0.00           H  
ATOM   1377  CG1 VAL A 418      -1.268  33.627  -2.335  1.00  0.00           C  
ATOM   1378 1HG1 VAL A 418      -1.279  32.982  -3.214  1.00  0.00           H  
ATOM   1379 2HG1 VAL A 418      -1.437  33.096  -1.399  1.00  0.00           H  
ATOM   1380 3HG1 VAL A 418      -2.148  34.242  -2.524  1.00  0.00           H  
ATOM   1381  CG2 VAL A 418       1.262  33.591  -2.079  1.00  0.00           C  
ATOM   1382 1HG2 VAL A 418       2.072  34.214  -1.699  1.00  0.00           H  
ATOM   1383 2HG2 VAL A 418       1.077  32.789  -1.364  1.00  0.00           H  
ATOM   1384 3HG2 VAL A 418       1.689  33.239  -3.018  1.00  0.00           H  
ATOM   1385  C   VAL A 418       1.284  36.552  -2.853  1.00  0.00           C  
ATOM   1386  O   VAL A 418       2.431  36.300  -3.217  1.00  0.00           O  
ATOM   1387  N   GLY A 419       0.901  37.731  -2.359  1.00  0.00           N  
ATOM   1388  H   GLY A 419      -0.097  37.788  -2.220  1.00  0.00           H  
ATOM   1389  CA  GLY A 419       1.762  38.730  -1.757  1.00  0.00           C  
ATOM   1390  HA1 GLY A 419       2.778  38.339  -1.713  1.00  0.00           H  
ATOM   1391  HA2 GLY A 419       1.798  39.611  -2.399  1.00  0.00           H  
ATOM   1392  C   GLY A 419       1.236  38.993  -0.353  1.00  0.00           C  
ATOM   1393  O   GLY A 419       0.126  38.615   0.013  1.00  0.00           O  
ATOM   1394  N   VAL A 420       1.977  39.642   0.548  1.00  0.00           N  
ATOM   1395  H   VAL A 420       2.928  39.907   0.334  1.00  0.00           H  
ATOM   1396  CA  VAL A 420       1.606  40.018   1.898  1.00  0.00           C  
ATOM   1397  HA  VAL A 420       0.523  40.089   2.000  1.00  0.00           H  
ATOM   1398  CB  VAL A 420       2.158  39.093   2.983  1.00  0.00           C  
ATOM   1399  HB  VAL A 420       3.235  39.129   3.147  1.00  0.00           H  
ATOM   1400  CG1 VAL A 420       1.679  39.377   4.407  1.00  0.00           C  
ATOM   1401 1HG1 VAL A 420       2.122  40.290   4.804  1.00  0.00           H  
ATOM   1402 2HG1 VAL A 420       0.597  39.505   4.401  1.00  0.00           H  
ATOM   1403 3HG1 VAL A 420       1.998  38.598   5.100  1.00  0.00           H  
ATOM   1404  CG2 VAL A 420       1.893  37.638   2.595  1.00  0.00           C  
ATOM   1405 1HG2 VAL A 420       0.814  37.510   2.509  1.00  0.00           H  
ATOM   1406 2HG2 VAL A 420       2.346  37.272   1.673  1.00  0.00           H  
ATOM   1407 3HG2 VAL A 420       2.324  37.091   3.434  1.00  0.00           H  
ATOM   1408  C   VAL A 420       2.124  41.447   1.979  1.00  0.00           C  
ATOM   1409  O   VAL A 420       3.292  41.692   1.684  1.00  0.00           O  
ATOM   1410  N   ILE A 421       1.289  42.425   2.339  1.00  0.00           N  
ATOM   1411  H   ILE A 421       0.317  42.274   2.568  1.00  0.00           H  
ATOM   1412  CA  ILE A 421       1.695  43.783   2.639  1.00  0.00           C  
ATOM   1413  HA  ILE A 421       2.762  43.867   2.844  1.00  0.00           H  
ATOM   1414  CB  ILE A 421       1.314  44.742   1.511  1.00  0.00           C  
ATOM   1415  HB  ILE A 421       0.230  44.637   1.454  1.00  0.00           H  
ATOM   1416  CG1 ILE A 421       1.968  44.246   0.221  1.00  0.00           C  
ATOM   1417 1HG1 ILE A 421       3.050  44.219   0.356  1.00  0.00           H  
ATOM   1418 2HG1 ILE A 421       1.584  43.251  -0.004  1.00  0.00           H  
ATOM   1419  CG2 ILE A 421       1.769  46.170   1.814  1.00  0.00           C  
ATOM   1420 1HG2 ILE A 421       1.079  46.552   2.567  1.00  0.00           H  
ATOM   1421 2HG2 ILE A 421       2.807  46.266   2.134  1.00  0.00           H  
ATOM   1422 3HG2 ILE A 421       1.470  46.868   1.033  1.00  0.00           H  
ATOM   1423  CD  ILE A 421       1.407  44.945  -1.018  1.00  0.00           C  
ATOM   1424  HD1 ILE A 421       1.430  46.035  -1.001  1.00  0.00           H  
ATOM   1425  HD2 ILE A 421       2.058  44.584  -1.814  1.00  0.00           H  
ATOM   1426  HD3 ILE A 421       0.343  44.773  -1.178  1.00  0.00           H  
ATOM   1427  C   ILE A 421       0.926  44.175   3.893  1.00  0.00           C  
ATOM   1428  O   ILE A 421      -0.300  44.244   3.833  1.00  0.00           O  
ATOM   1429  N   ASP A 422       1.628  44.575   4.956  1.00  0.00           N  
ATOM   1430  H   ASP A 422       2.592  44.276   4.996  1.00  0.00           H  
ATOM   1431  CA  ASP A 422       1.139  45.261   6.134  1.00  0.00           C  
ATOM   1432  HA  ASP A 422       2.059  45.627   6.589  1.00  0.00           H  
ATOM   1433  CB  ASP A 422       0.334  46.543   5.919  1.00  0.00           C  
ATOM   1434  HB1 ASP A 422      -0.620  46.174   5.544  1.00  0.00           H  
ATOM   1435  HB2 ASP A 422      -0.145  47.085   6.735  1.00  0.00           H  
ATOM   1436  CG  ASP A 422       0.957  47.590   5.006  1.00  0.00           C  
ATOM   1437  OD1 ASP A 422       0.116  48.408   4.575  1.00  0.00           O  
ATOM   1438  OD2 ASP A 422       2.190  47.778   4.918  1.00  0.00           O  
ATOM   1439  C   ASP A 422       0.456  44.367   7.160  1.00  0.00           C  
ATOM   1440  O   ASP A 422      -0.188  44.765   8.128  1.00  0.00           O  
ATOM   1441  N   GLY A 423       0.328  43.078   6.837  1.00  0.00           N  
ATOM   1442  H   GLY A 423       0.792  42.788   5.989  1.00  0.00           H  
ATOM   1443  CA  GLY A 423      -0.264  41.972   7.563  1.00  0.00           C  
ATOM   1444  HA1 GLY A 423       0.492  41.190   7.628  1.00  0.00           H  
ATOM   1445  HA2 GLY A 423      -0.419  42.200   8.618  1.00  0.00           H  
ATOM   1446  C   GLY A 423      -1.456  41.375   6.827  1.00  0.00           C  
ATOM   1447  O   GLY A 423      -1.979  40.344   7.242  1.00  0.00           O  
ATOM   1448  N   HIS A 424      -1.953  41.983   5.748  1.00  0.00           N  
ATOM   1449  H   HIS A 424      -1.482  42.844   5.510  1.00  0.00           H  
ATOM   1450  CA  HIS A 424      -2.990  41.485   4.866  1.00  0.00           C  
ATOM   1451  HA  HIS A 424      -3.794  40.964   5.385  1.00  0.00           H  
ATOM   1452  CB  HIS A 424      -3.628  42.612   4.054  1.00  0.00           C  
ATOM   1453  HB1 HIS A 424      -2.841  43.099   3.478  1.00  0.00           H  
ATOM   1454  HB2 HIS A 424      -4.269  42.127   3.318  1.00  0.00           H  
ATOM   1455  CG  HIS A 424      -4.341  43.651   4.875  1.00  0.00           C  
ATOM   1456  ND1 HIS A 424      -4.571  44.942   4.403  1.00  0.00           N  
ATOM   1457  CD2 HIS A 424      -4.867  43.460   6.125  1.00  0.00           C  
ATOM   1458  HD2 HIS A 424      -5.062  42.612   6.765  1.00  0.00           H  
ATOM   1459  CE1 HIS A 424      -5.317  45.466   5.379  1.00  0.00           C  
ATOM   1460  HE1 HIS A 424      -5.678  46.483   5.417  1.00  0.00           H  
ATOM   1461  NE2 HIS A 424      -5.440  44.672   6.455  1.00  0.00           N  
ATOM   1462  HE2 HIS A 424      -5.956  44.768   7.318  1.00  0.00           H  
ATOM   1463  C   HIS A 424      -2.317  40.610   3.818  1.00  0.00           C  
ATOM   1464  O   HIS A 424      -1.176  40.833   3.419  1.00  0.00           O  
ATOM   1465  N   ILE A 425      -2.977  39.528   3.399  1.00  0.00           N  
ATOM   1466  H   ILE A 425      -3.938  39.444   3.698  1.00  0.00           H  
ATOM   1467  CA  ILE A 425      -2.669  38.653   2.286  1.00  0.00           C  
ATOM   1468  HA  ILE A 425      -1.602  38.791   2.107  1.00  0.00           H  
ATOM   1469  CB  ILE A 425      -3.089  37.205   2.537  1.00  0.00           C  
ATOM   1470  HB  ILE A 425      -4.174  37.136   2.454  1.00  0.00           H  
ATOM   1471  CG1 ILE A 425      -2.819  36.709   3.958  1.00  0.00           C  
ATOM   1472 1HG1 ILE A 425      -1.739  36.619   4.067  1.00  0.00           H  
ATOM   1473 2HG1 ILE A 425      -3.107  37.479   4.674  1.00  0.00           H  
ATOM   1474  CG2 ILE A 425      -2.578  36.293   1.421  1.00  0.00           C  
ATOM   1475 1HG2 ILE A 425      -2.989  35.291   1.536  1.00  0.00           H  
ATOM   1476 2HG2 ILE A 425      -2.833  36.695   0.440  1.00  0.00           H  
ATOM   1477 3HG2 ILE A 425      -1.508  36.146   1.567  1.00  0.00           H  
ATOM   1478  CD  ILE A 425      -3.638  35.459   4.279  1.00  0.00           C  
ATOM   1479  HD1 ILE A 425      -4.689  35.698   4.119  1.00  0.00           H  
ATOM   1480  HD2 ILE A 425      -3.407  34.641   3.596  1.00  0.00           H  
ATOM   1481  HD3 ILE A 425      -3.530  35.041   5.280  1.00  0.00           H  
ATOM   1482  C   ILE A 425      -3.357  39.170   1.030  1.00  0.00           C  
ATOM   1483  O   ILE A 425      -4.526  39.537   1.136  1.00  0.00           O  
ATOM   1484  N   TYR A 426      -2.639  39.146  -0.095  1.00  0.00           N  
ATOM   1485  H   TYR A 426      -1.695  38.788  -0.060  1.00  0.00           H  
ATOM   1486  CA  TYR A 426      -3.041  39.700  -1.371  1.00  0.00           C  
ATOM   1487  HA  TYR A 426      -4.024  40.133  -1.187  1.00  0.00           H  
ATOM   1488  CB  TYR A 426      -2.152  40.776  -1.996  1.00  0.00           C  
ATOM   1489  HB1 TYR A 426      -1.123  40.440  -1.868  1.00  0.00           H  
ATOM   1490  HB2 TYR A 426      -2.139  40.847  -3.084  1.00  0.00           H  
ATOM   1491  CG  TYR A 426      -2.332  42.164  -1.431  1.00  0.00           C  
ATOM   1492  CD1 TYR A 426      -2.008  42.423  -0.093  1.00  0.00           C  
ATOM   1493  HD1 TYR A 426      -1.592  41.577   0.432  1.00  0.00           H  
ATOM   1494  CD2 TYR A 426      -2.908  43.210  -2.162  1.00  0.00           C  
ATOM   1495  HD2 TYR A 426      -3.211  42.960  -3.168  1.00  0.00           H  
ATOM   1496  CE1 TYR A 426      -2.313  43.635   0.538  1.00  0.00           C  
ATOM   1497  HE1 TYR A 426      -1.858  43.823   1.499  1.00  0.00           H  
ATOM   1498  CE2 TYR A 426      -3.290  44.431  -1.593  1.00  0.00           C  
ATOM   1499  HE2 TYR A 426      -3.700  45.185  -2.249  1.00  0.00           H  
ATOM   1500  CZ  TYR A 426      -3.015  44.574  -0.228  1.00  0.00           C  
ATOM   1501  OH  TYR A 426      -3.321  45.796   0.296  1.00  0.00           O  
ATOM   1502  HH  TYR A 426      -3.053  45.878   1.199  1.00  0.00           H  
ATOM   1503  C   TYR A 426      -3.169  38.451  -2.232  1.00  0.00           C  
ATOM   1504  O   TYR A 426      -2.125  37.988  -2.687  1.00  0.00           O  
ATOM   1505  N   ALA A 427      -4.369  37.919  -2.474  1.00  0.00           N  
ATOM   1506  H   ALA A 427      -5.202  38.415  -2.188  1.00  0.00           H  
ATOM   1507  CA  ALA A 427      -4.599  36.844  -3.417  1.00  0.00           C  
ATOM   1508  HA  ALA A 427      -3.801  36.102  -3.465  1.00  0.00           H  
ATOM   1509  CB  ALA A 427      -5.871  36.136  -2.950  1.00  0.00           C  
ATOM   1510  HB1 ALA A 427      -5.655  35.632  -2.008  1.00  0.00           H  
ATOM   1511  HB2 ALA A 427      -6.722  36.806  -2.826  1.00  0.00           H  
ATOM   1512  HB3 ALA A 427      -6.026  35.306  -3.639  1.00  0.00           H  
ATOM   1513  C   ALA A 427      -4.971  37.408  -4.781  1.00  0.00           C  
ATOM   1514  O   ALA A 427      -5.899  38.199  -4.939  1.00  0.00           O  
ATOM   1515  N   VAL A 428      -4.234  36.941  -5.792  1.00  0.00           N  
ATOM   1516  H   VAL A 428      -3.564  36.206  -5.623  1.00  0.00           H  
ATOM   1517  CA  VAL A 428      -4.219  37.450  -7.149  1.00  0.00           C  
ATOM   1518  HA  VAL A 428      -4.942  38.264  -7.218  1.00  0.00           H  
ATOM   1519  CB  VAL A 428      -2.810  37.961  -7.448  1.00  0.00           C  
ATOM   1520  HB  VAL A 428      -2.054  37.176  -7.425  1.00  0.00           H  
ATOM   1521  CG1 VAL A 428      -2.691  38.536  -8.859  1.00  0.00           C  
ATOM   1522 1HG1 VAL A 428      -3.083  37.870  -9.628  1.00  0.00           H  
ATOM   1523 2HG1 VAL A 428      -3.230  39.477  -8.973  1.00  0.00           H  
ATOM   1524 3HG1 VAL A 428      -1.671  38.818  -9.119  1.00  0.00           H  
ATOM   1525  CG2 VAL A 428      -2.341  39.017  -6.446  1.00  0.00           C  
ATOM   1526 1HG2 VAL A 428      -1.272  39.212  -6.527  1.00  0.00           H  
ATOM   1527 2HG2 VAL A 428      -2.925  39.935  -6.523  1.00  0.00           H  
ATOM   1528 3HG2 VAL A 428      -2.514  38.634  -5.441  1.00  0.00           H  
ATOM   1529  C   VAL A 428      -4.613  36.282  -8.041  1.00  0.00           C  
ATOM   1530  O   VAL A 428      -3.969  35.239  -7.960  1.00  0.00           O  
ATOM   1531  N   GLY A 429      -5.598  36.453  -8.927  1.00  0.00           N  
ATOM   1532  H   GLY A 429      -6.016  37.372  -8.947  1.00  0.00           H  
ATOM   1533  CA  GLY A 429      -5.608  35.718 -10.176  1.00  0.00           C  
ATOM   1534  HA1 GLY A 429      -6.017  36.276 -11.018  1.00  0.00           H  
ATOM   1535  HA2 GLY A 429      -4.589  35.462 -10.465  1.00  0.00           H  
ATOM   1536  C   GLY A 429      -6.387  34.411 -10.211  1.00  0.00           C  
ATOM   1537  O   GLY A 429      -7.332  34.148  -9.470  1.00  0.00           O  
ATOM   1538  N   GLY A 430      -5.903  33.548 -11.108  1.00  0.00           N  
ATOM   1539  H   GLY A 430      -5.081  33.861 -11.605  1.00  0.00           H  
ATOM   1540  CA  GLY A 430      -6.289  32.152 -11.139  1.00  0.00           C  
ATOM   1541  HA1 GLY A 430      -5.536  31.518 -11.607  1.00  0.00           H  
ATOM   1542  HA2 GLY A 430      -6.367  31.812 -10.106  1.00  0.00           H  
ATOM   1543  C   GLY A 430      -7.538  31.972 -11.990  1.00  0.00           C  
ATOM   1544  O   GLY A 430      -7.855  32.734 -12.901  1.00  0.00           O  
ATOM   1545  N   SER A 431      -8.404  30.990 -11.726  1.00  0.00           N  
ATOM   1546  H   SER A 431      -8.167  30.406 -10.937  1.00  0.00           H  
ATOM   1547  CA  SER A 431      -9.488  30.493 -12.547  1.00  0.00           C  
ATOM   1548  HA  SER A 431     -10.025  31.335 -12.985  1.00  0.00           H  
ATOM   1549  CB  SER A 431      -8.968  29.593 -13.669  1.00  0.00           C  
ATOM   1550  HB1 SER A 431      -9.780  29.133 -14.232  1.00  0.00           H  
ATOM   1551  HB2 SER A 431      -8.312  30.158 -14.330  1.00  0.00           H  
ATOM   1552  OG  SER A 431      -8.139  28.571 -13.163  1.00  0.00           O  
ATOM   1553  HG  SER A 431      -8.751  27.952 -12.795  1.00  0.00           H  
ATOM   1554  C   SER A 431     -10.532  29.942 -11.586  1.00  0.00           C  
ATOM   1555  O   SER A 431     -10.278  29.308 -10.564  1.00  0.00           O  
ATOM   1556  N   HIS A 432     -11.815  30.104 -11.916  1.00  0.00           N  
ATOM   1557  H   HIS A 432     -12.009  30.737 -12.679  1.00  0.00           H  
ATOM   1558  CA  HIS A 432     -13.053  29.543 -11.414  1.00  0.00           C  
ATOM   1559  HA  HIS A 432     -12.882  28.838 -10.600  1.00  0.00           H  
ATOM   1560  CB  HIS A 432     -13.886  30.780 -11.078  1.00  0.00           C  
ATOM   1561  HB1 HIS A 432     -13.265  31.288 -10.340  1.00  0.00           H  
ATOM   1562  HB2 HIS A 432     -14.060  31.373 -11.976  1.00  0.00           H  
ATOM   1563  CG  HIS A 432     -15.290  30.709 -10.544  1.00  0.00           C  
ATOM   1564  ND1 HIS A 432     -15.965  31.894 -10.254  1.00  0.00           N  
ATOM   1565  CD2 HIS A 432     -16.084  29.625 -10.276  1.00  0.00           C  
ATOM   1566  HD2 HIS A 432     -16.025  28.551 -10.381  1.00  0.00           H  
ATOM   1567  CE1 HIS A 432     -17.202  31.456 -10.004  1.00  0.00           C  
ATOM   1568  HE1 HIS A 432     -17.985  32.188  -9.872  1.00  0.00           H  
ATOM   1569  NE2 HIS A 432     -17.346  30.121 -10.017  1.00  0.00           N  
ATOM   1570  HE2 HIS A 432     -18.152  29.614  -9.680  1.00  0.00           H  
ATOM   1571  C   HIS A 432     -13.632  28.749 -12.577  1.00  0.00           C  
ATOM   1572  O   HIS A 432     -14.780  28.877 -12.994  1.00  0.00           O  
ATOM   1573  N   GLY A 433     -12.770  27.913 -13.162  1.00  0.00           N  
ATOM   1574  H   GLY A 433     -11.877  27.973 -12.695  1.00  0.00           H  
ATOM   1575  CA  GLY A 433     -12.989  27.025 -14.286  1.00  0.00           C  
ATOM   1576  HA1 GLY A 433     -12.332  26.156 -14.268  1.00  0.00           H  
ATOM   1577  HA2 GLY A 433     -14.019  26.670 -14.241  1.00  0.00           H  
ATOM   1578  C   GLY A 433     -12.608  27.747 -15.571  1.00  0.00           C  
ATOM   1579  O   GLY A 433     -11.509  28.274 -15.733  1.00  0.00           O  
ATOM   1580  N   CYS A 434     -13.607  27.764 -16.456  1.00  0.00           N  
ATOM   1581  H   CYS A 434     -14.279  27.009 -16.453  1.00  0.00           H  
ATOM   1582  CA  CYS A 434     -13.575  28.549 -17.673  1.00  0.00           C  
ATOM   1583  HA  CYS A 434     -12.651  28.374 -18.226  1.00  0.00           H  
ATOM   1584  CB  CYS A 434     -14.740  28.124 -18.568  1.00  0.00           C  
ATOM   1585  HB1 CYS A 434     -14.903  28.741 -19.452  1.00  0.00           H  
ATOM   1586  HB2 CYS A 434     -14.512  27.150 -19.002  1.00  0.00           H  
ATOM   1587  SG  CYS A 434     -16.402  28.053 -17.857  1.00  0.00           S  
ATOM   1588  HG  CYS A 434     -16.127  27.798 -16.574  1.00  0.00           H  
ATOM   1589  C   CYS A 434     -13.780  30.051 -17.544  1.00  0.00           C  
ATOM   1590  O   CYS A 434     -13.303  30.766 -18.423  1.00  0.00           O  
ATOM   1591  N   ILE A 435     -14.234  30.523 -16.381  1.00  0.00           N  
ATOM   1592  H   ILE A 435     -14.514  29.812 -15.720  1.00  0.00           H  
ATOM   1593  CA  ILE A 435     -13.943  31.869 -15.928  1.00  0.00           C  
ATOM   1594  HA  ILE A 435     -13.873  32.469 -16.835  1.00  0.00           H  
ATOM   1595  CB  ILE A 435     -14.991  32.375 -14.937  1.00  0.00           C  
ATOM   1596  HB  ILE A 435     -14.711  31.850 -14.023  1.00  0.00           H  
ATOM   1597  CG1 ILE A 435     -16.398  31.913 -15.317  1.00  0.00           C  
ATOM   1598 1HG1 ILE A 435     -16.731  32.429 -16.218  1.00  0.00           H  
ATOM   1599 2HG1 ILE A 435     -16.390  30.835 -15.473  1.00  0.00           H  
ATOM   1600  CG2 ILE A 435     -14.958  33.880 -14.668  1.00  0.00           C  
ATOM   1601 1HG2 ILE A 435     -15.368  34.449 -15.503  1.00  0.00           H  
ATOM   1602 2HG2 ILE A 435     -15.533  34.085 -13.765  1.00  0.00           H  
ATOM   1603 3HG2 ILE A 435     -13.922  34.183 -14.520  1.00  0.00           H  
ATOM   1604  CD  ILE A 435     -17.454  32.128 -14.233  1.00  0.00           C  
ATOM   1605  HD1 ILE A 435     -18.337  31.508 -14.389  1.00  0.00           H  
ATOM   1606  HD2 ILE A 435     -17.084  31.857 -13.245  1.00  0.00           H  
ATOM   1607  HD3 ILE A 435     -17.882  33.126 -14.143  1.00  0.00           H  
ATOM   1608  C   ILE A 435     -12.556  31.969 -15.310  1.00  0.00           C  
ATOM   1609  O   ILE A 435     -12.145  31.240 -14.410  1.00  0.00           O  
ATOM   1610  N   HIS A 436     -11.879  33.006 -15.812  1.00  0.00           N  
ATOM   1611  H   HIS A 436     -12.403  33.653 -16.383  1.00  0.00           H  
ATOM   1612  CA  HIS A 436     -10.451  33.238 -15.729  1.00  0.00           C  
ATOM   1613  HA  HIS A 436      -9.985  32.486 -15.093  1.00  0.00           H  
ATOM   1614  CB  HIS A 436      -9.790  33.198 -17.107  1.00  0.00           C  
ATOM   1615  HB1 HIS A 436     -10.243  34.002 -17.687  1.00  0.00           H  
ATOM   1616  HB2 HIS A 436      -8.749  33.483 -16.954  1.00  0.00           H  
ATOM   1617  CG  HIS A 436      -9.870  31.954 -17.949  1.00  0.00           C  
ATOM   1618  ND1 HIS A 436      -9.195  31.868 -19.151  1.00  0.00           N  
ATOM   1619  HD1 HIS A 436      -8.657  32.601 -19.590  1.00  0.00           H  
ATOM   1620  CD2 HIS A 436     -10.346  30.701 -17.664  1.00  0.00           C  
ATOM   1621  HD2 HIS A 436     -10.949  30.355 -16.838  1.00  0.00           H  
ATOM   1622  CE1 HIS A 436      -9.258  30.603 -19.597  1.00  0.00           C  
ATOM   1623  HE1 HIS A 436      -8.818  30.153 -20.475  1.00  0.00           H  
ATOM   1624  NE2 HIS A 436      -9.898  29.866 -18.687  1.00  0.00           N  
ATOM   1625  C   HIS A 436     -10.316  34.637 -15.144  1.00  0.00           C  
ATOM   1626  O   HIS A 436     -10.780  35.601 -15.749  1.00  0.00           O  
ATOM   1627  N   HIS A 437      -9.644  34.666 -13.991  1.00  0.00           N  
ATOM   1628  H   HIS A 437      -9.266  33.806 -13.622  1.00  0.00           H  
ATOM   1629  CA  HIS A 437      -9.586  35.904 -13.239  1.00  0.00           C  
ATOM   1630  HA  HIS A 437     -10.576  36.342 -13.369  1.00  0.00           H  
ATOM   1631  CB  HIS A 437      -9.424  35.594 -11.751  1.00  0.00           C  
ATOM   1632  HB1 HIS A 437      -8.529  35.033 -11.482  1.00  0.00           H  
ATOM   1633  HB2 HIS A 437      -9.338  36.576 -11.284  1.00  0.00           H  
ATOM   1634  CG  HIS A 437     -10.537  34.795 -11.131  1.00  0.00           C  
ATOM   1635  ND1 HIS A 437     -11.844  35.247 -10.957  1.00  0.00           N  
ATOM   1636  CD2 HIS A 437     -10.446  33.550 -10.567  1.00  0.00           C  
ATOM   1637  HD2 HIS A 437      -9.537  32.978 -10.457  1.00  0.00           H  
ATOM   1638  CE1 HIS A 437     -12.460  34.311 -10.232  1.00  0.00           C  
ATOM   1639  HE1 HIS A 437     -13.480  34.340  -9.879  1.00  0.00           H  
ATOM   1640  NE2 HIS A 437     -11.672  33.246 -10.008  1.00  0.00           N  
ATOM   1641  HE2 HIS A 437     -11.911  32.510  -9.359  1.00  0.00           H  
ATOM   1642  C   HIS A 437      -8.480  36.856 -13.671  1.00  0.00           C  
ATOM   1643  O   HIS A 437      -7.339  36.404 -13.735  1.00  0.00           O  
ATOM   1644  N   ASN A 438      -8.814  38.148 -13.623  1.00  0.00           N  
ATOM   1645  H   ASN A 438      -9.813  38.284 -13.562  1.00  0.00           H  
ATOM   1646  CA  ASN A 438      -8.015  39.338 -13.411  1.00  0.00           C  
ATOM   1647  HA  ASN A 438      -6.953  39.111 -13.495  1.00  0.00           H  
ATOM   1648  CB  ASN A 438      -8.186  40.538 -14.343  1.00  0.00           C  
ATOM   1649  HB1 ASN A 438      -7.438  41.309 -14.153  1.00  0.00           H  
ATOM   1650  HB2 ASN A 438      -7.813  40.080 -15.259  1.00  0.00           H  
ATOM   1651  CG  ASN A 438      -9.583  41.098 -14.565  1.00  0.00           C  
ATOM   1652  OD1 ASN A 438     -10.437  41.089 -13.681  1.00  0.00           O  
ATOM   1653  ND2 ASN A 438      -9.845  41.477 -15.818  1.00  0.00           N  
ATOM   1654 1HD2 ASN A 438      -9.075  41.494 -16.471  1.00  0.00           H  
ATOM   1655 2HD2 ASN A 438     -10.777  41.804 -16.031  1.00  0.00           H  
ATOM   1656  C   ASN A 438      -8.232  39.914 -12.018  1.00  0.00           C  
ATOM   1657  O   ASN A 438      -7.400  40.717 -11.600  1.00  0.00           O  
ATOM   1658  N   SER A 439      -9.278  39.478 -11.313  1.00  0.00           N  
ATOM   1659  H   SER A 439      -9.989  38.913 -11.756  1.00  0.00           H  
ATOM   1660  CA  SER A 439      -9.713  40.047 -10.053  1.00  0.00           C  
ATOM   1661  HA  SER A 439      -9.635  41.111 -10.277  1.00  0.00           H  
ATOM   1662  CB  SER A 439     -11.109  39.549  -9.676  1.00  0.00           C  
ATOM   1663  HB1 SER A 439     -11.338  39.766  -8.633  1.00  0.00           H  
ATOM   1664  HB2 SER A 439     -11.867  39.958 -10.343  1.00  0.00           H  
ATOM   1665  OG  SER A 439     -11.066  38.140  -9.638  1.00  0.00           O  
ATOM   1666  HG  SER A 439     -11.955  37.822  -9.686  1.00  0.00           H  
ATOM   1667  C   SER A 439      -8.717  39.801  -8.929  1.00  0.00           C  
ATOM   1668  O   SER A 439      -7.804  38.988  -9.050  1.00  0.00           O  
ATOM   1669  N   VAL A 440      -8.748  40.628  -7.881  1.00  0.00           N  
ATOM   1670  H   VAL A 440      -9.514  41.275  -7.761  1.00  0.00           H  
ATOM   1671  CA  VAL A 440      -7.756  40.597  -6.826  1.00  0.00           C  
ATOM   1672  HA  VAL A 440      -7.279  39.617  -6.791  1.00  0.00           H  
ATOM   1673  CB  VAL A 440      -6.689  41.664  -7.072  1.00  0.00           C  
ATOM   1674  HB  VAL A 440      -7.207  42.622  -7.024  1.00  0.00           H  
ATOM   1675  CG1 VAL A 440      -5.606  41.646  -5.993  1.00  0.00           C  
ATOM   1676 1HG1 VAL A 440      -4.842  42.423  -6.026  1.00  0.00           H  
ATOM   1677 2HG1 VAL A 440      -5.999  41.818  -4.990  1.00  0.00           H  
ATOM   1678 3HG1 VAL A 440      -5.068  40.700  -6.045  1.00  0.00           H  
ATOM   1679  CG2 VAL A 440      -5.998  41.629  -8.435  1.00  0.00           C  
ATOM   1680 1HG2 VAL A 440      -5.590  40.619  -8.470  1.00  0.00           H  
ATOM   1681 2HG2 VAL A 440      -6.548  41.744  -9.369  1.00  0.00           H  
ATOM   1682 3HG2 VAL A 440      -5.127  42.282  -8.362  1.00  0.00           H  
ATOM   1683  C   VAL A 440      -8.493  40.635  -5.495  1.00  0.00           C  
ATOM   1684  O   VAL A 440      -9.365  41.492  -5.364  1.00  0.00           O  
ATOM   1685  N   GLU A 441      -8.202  39.800  -4.495  1.00  0.00           N  
ATOM   1686  H   GLU A 441      -7.504  39.115  -4.748  1.00  0.00           H  
ATOM   1687  CA  GLU A 441      -8.767  39.760  -3.161  1.00  0.00           C  
ATOM   1688  HA  GLU A 441      -9.386  40.651  -3.050  1.00  0.00           H  
ATOM   1689  CB  GLU A 441      -9.550  38.456  -3.009  1.00  0.00           C  
ATOM   1690  HB1 GLU A 441      -9.415  37.823  -3.886  1.00  0.00           H  
ATOM   1691  HB2 GLU A 441      -9.006  37.913  -2.236  1.00  0.00           H  
ATOM   1692  CG  GLU A 441     -11.011  38.519  -2.564  1.00  0.00           C  
ATOM   1693  HG1 GLU A 441     -11.151  38.695  -1.497  1.00  0.00           H  
ATOM   1694  HG2 GLU A 441     -11.449  39.439  -2.950  1.00  0.00           H  
ATOM   1695  CD  GLU A 441     -11.816  37.274  -2.911  1.00  0.00           C  
ATOM   1696  OE1 GLU A 441     -12.867  37.094  -2.258  1.00  0.00           O  
ATOM   1697  OE2 GLU A 441     -11.499  36.579  -3.900  1.00  0.00           O  
ATOM   1698  C   GLU A 441      -7.784  39.949  -2.015  1.00  0.00           C  
ATOM   1699  O   GLU A 441      -6.616  39.578  -2.110  1.00  0.00           O  
ATOM   1700  N   ARG A 442      -8.295  40.431  -0.879  1.00  0.00           N  
ATOM   1701  H   ARG A 442      -9.270  40.671  -0.774  1.00  0.00           H  
ATOM   1702  CA  ARG A 442      -7.552  40.804   0.308  1.00  0.00           C  
ATOM   1703  HA  ARG A 442      -6.589  40.295   0.269  1.00  0.00           H  
ATOM   1704  CB  ARG A 442      -7.322  42.314   0.238  1.00  0.00           C  
ATOM   1705  HB1 ARG A 442      -6.827  42.596  -0.691  1.00  0.00           H  
ATOM   1706  HB2 ARG A 442      -8.300  42.790   0.310  1.00  0.00           H  
ATOM   1707  CG  ARG A 442      -6.355  42.949   1.238  1.00  0.00           C  
ATOM   1708  HG1 ARG A 442      -6.536  42.733   2.291  1.00  0.00           H  
ATOM   1709  HG2 ARG A 442      -5.350  42.586   1.019  1.00  0.00           H  
ATOM   1710  CD  ARG A 442      -6.234  44.471   1.153  1.00  0.00           C  
ATOM   1711  HD1 ARG A 442      -5.278  44.626   1.652  1.00  0.00           H  
ATOM   1712  HD2 ARG A 442      -6.165  44.781   0.111  1.00  0.00           H  
ATOM   1713  NE  ARG A 442      -7.135  45.197   2.048  1.00  0.00           N  
ATOM   1714  HE  ARG A 442      -7.711  44.582   2.604  1.00  0.00           H  
ATOM   1715  CZ  ARG A 442      -7.161  46.515   2.289  1.00  0.00           C  
ATOM   1716  NH1 ARG A 442      -6.501  47.476   1.627  1.00  0.00           N  
ATOM   1717 1HH1 ARG A 442      -6.113  47.378   0.700  1.00  0.00           H  
ATOM   1718 2HH1 ARG A 442      -6.577  48.407   2.010  1.00  0.00           H  
ATOM   1719  NH2 ARG A 442      -7.922  46.917   3.316  1.00  0.00           N  
ATOM   1720 1HH2 ARG A 442      -8.507  46.359   3.921  1.00  0.00           H  
ATOM   1721 2HH2 ARG A 442      -8.172  47.861   3.573  1.00  0.00           H  
ATOM   1722  C   ARG A 442      -8.174  40.263   1.588  1.00  0.00           C  
ATOM   1723  O   ARG A 442      -9.314  40.608   1.890  1.00  0.00           O  
ATOM   1724  N   TYR A 443      -7.402  39.575   2.433  1.00  0.00           N  
ATOM   1725  H   TYR A 443      -6.420  39.539   2.201  1.00  0.00           H  
ATOM   1726  CA  TYR A 443      -7.828  39.095   3.732  1.00  0.00           C  
ATOM   1727  HA  TYR A 443      -8.913  39.047   3.816  1.00  0.00           H  
ATOM   1728  CB  TYR A 443      -7.218  37.700   3.878  1.00  0.00           C  
ATOM   1729  HB1 TYR A 443      -7.403  36.991   3.070  1.00  0.00           H  
ATOM   1730  HB2 TYR A 443      -6.142  37.870   3.842  1.00  0.00           H  
ATOM   1731  CG  TYR A 443      -7.621  36.929   5.112  1.00  0.00           C  
ATOM   1732  CD1 TYR A 443      -8.957  36.627   5.401  1.00  0.00           C  
ATOM   1733  HD1 TYR A 443      -9.778  36.900   4.753  1.00  0.00           H  
ATOM   1734  CD2 TYR A 443      -6.610  36.505   5.983  1.00  0.00           C  
ATOM   1735  HD2 TYR A 443      -5.596  36.567   5.616  1.00  0.00           H  
ATOM   1736  CE1 TYR A 443      -9.294  35.919   6.560  1.00  0.00           C  
ATOM   1737  HE1 TYR A 443     -10.299  35.536   6.664  1.00  0.00           H  
ATOM   1738  CE2 TYR A 443      -6.928  35.922   7.215  1.00  0.00           C  
ATOM   1739  HE2 TYR A 443      -6.095  35.584   7.815  1.00  0.00           H  
ATOM   1740  CZ  TYR A 443      -8.261  35.552   7.431  1.00  0.00           C  
ATOM   1741  OH  TYR A 443      -8.587  34.903   8.585  1.00  0.00           O  
ATOM   1742  HH  TYR A 443      -9.469  34.578   8.488  1.00  0.00           H  
ATOM   1743  C   TYR A 443      -7.350  40.004   4.855  1.00  0.00           C  
ATOM   1744  O   TYR A 443      -6.285  40.600   4.707  1.00  0.00           O  
ATOM   1745  N   GLU A 444      -8.159  40.090   5.914  1.00  0.00           N  
ATOM   1746  H   GLU A 444      -9.141  39.950   5.725  1.00  0.00           H  
ATOM   1747  CA  GLU A 444      -7.904  40.818   7.141  1.00  0.00           C  
ATOM   1748  HA  GLU A 444      -6.858  41.120   7.181  1.00  0.00           H  
ATOM   1749  CB  GLU A 444      -8.820  42.032   7.298  1.00  0.00           C  
ATOM   1750  HB1 GLU A 444      -8.614  42.762   6.515  1.00  0.00           H  
ATOM   1751  HB2 GLU A 444      -9.813  41.654   7.057  1.00  0.00           H  
ATOM   1752  CG  GLU A 444      -8.780  42.772   8.636  1.00  0.00           C  
ATOM   1753  HG1 GLU A 444      -9.378  43.683   8.599  1.00  0.00           H  
ATOM   1754  HG2 GLU A 444      -9.348  42.100   9.278  1.00  0.00           H  
ATOM   1755  CD  GLU A 444      -7.384  42.989   9.202  1.00  0.00           C  
ATOM   1756  OE1 GLU A 444      -6.870  42.092   9.905  1.00  0.00           O  
ATOM   1757  OE2 GLU A 444      -6.830  44.070   8.904  1.00  0.00           O  
ATOM   1758  C   GLU A 444      -8.158  39.758   8.204  1.00  0.00           C  
ATOM   1759  O   GLU A 444      -9.349  39.535   8.408  1.00  0.00           O  
ATOM   1760  N   PRO A 445      -7.124  39.247   8.876  1.00  0.00           N  
ATOM   1761  CA  PRO A 445      -7.253  38.249   9.919  1.00  0.00           C  
ATOM   1762  HA  PRO A 445      -7.777  37.360   9.568  1.00  0.00           H  
ATOM   1763  CB  PRO A 445      -5.810  37.968  10.337  1.00  0.00           C  
ATOM   1764  HB1 PRO A 445      -5.512  38.637  11.144  1.00  0.00           H  
ATOM   1765  HB2 PRO A 445      -5.666  36.967  10.743  1.00  0.00           H  
ATOM   1766  CG  PRO A 445      -4.935  38.152   9.097  1.00  0.00           C  
ATOM   1767  HG1 PRO A 445      -3.909  38.368   9.395  1.00  0.00           H  
ATOM   1768  HG2 PRO A 445      -4.930  37.156   8.654  1.00  0.00           H  
ATOM   1769  CD  PRO A 445      -5.764  39.215   8.376  1.00  0.00           C  
ATOM   1770  HD1 PRO A 445      -5.333  40.202   8.544  1.00  0.00           H  
ATOM   1771  HD2 PRO A 445      -5.668  38.906   7.335  1.00  0.00           H  
ATOM   1772  C   PRO A 445      -7.903  38.846  11.159  1.00  0.00           C  
ATOM   1773  O   PRO A 445      -8.379  38.030  11.945  1.00  0.00           O  
ATOM   1774  N   GLU A 446      -7.973  40.156  11.404  1.00  0.00           N  
ATOM   1775  H   GLU A 446      -7.529  40.862  10.833  1.00  0.00           H  
ATOM   1776  CA  GLU A 446      -8.650  40.748  12.540  1.00  0.00           C  
ATOM   1777  HA  GLU A 446      -8.142  40.301  13.395  1.00  0.00           H  
ATOM   1778  CB  GLU A 446      -8.333  42.243  12.587  1.00  0.00           C  
ATOM   1779  HB1 GLU A 446      -7.245  42.298  12.537  1.00  0.00           H  
ATOM   1780  HB2 GLU A 446      -8.737  42.720  11.694  1.00  0.00           H  
ATOM   1781  CG  GLU A 446      -8.894  43.027  13.773  1.00  0.00           C  
ATOM   1782  HG1 GLU A 446      -8.591  44.073  13.811  1.00  0.00           H  
ATOM   1783  HG2 GLU A 446      -9.963  42.934  13.579  1.00  0.00           H  
ATOM   1784  CD  GLU A 446      -8.579  42.517  15.172  1.00  0.00           C  
ATOM   1785  OE1 GLU A 446      -7.539  41.842  15.328  1.00  0.00           O  
ATOM   1786  OE2 GLU A 446      -9.472  42.689  16.030  1.00  0.00           O  
ATOM   1787  C   GLU A 446     -10.138  40.459  12.396  1.00  0.00           C  
ATOM   1788  O   GLU A 446     -10.845  40.542  13.397  1.00  0.00           O  
ATOM   1789  N   ARG A 447     -10.590  40.426  11.140  1.00  0.00           N  
ATOM   1790  H   ARG A 447      -9.924  40.460  10.381  1.00  0.00           H  
ATOM   1791  CA  ARG A 447     -11.995  40.202  10.866  1.00  0.00           C  
ATOM   1792  HA  ARG A 447     -12.584  40.471  11.743  1.00  0.00           H  
ATOM   1793  CB  ARG A 447     -12.419  41.003   9.634  1.00  0.00           C  
ATOM   1794  HB1 ARG A 447     -11.772  40.785   8.784  1.00  0.00           H  
ATOM   1795  HB2 ARG A 447     -13.437  40.839   9.280  1.00  0.00           H  
ATOM   1796  CG  ARG A 447     -12.433  42.524   9.793  1.00  0.00           C  
ATOM   1797  HG1 ARG A 447     -13.075  42.775  10.638  1.00  0.00           H  
ATOM   1798  HG2 ARG A 447     -11.485  43.024   9.994  1.00  0.00           H  
ATOM   1799  CD  ARG A 447     -12.757  43.332   8.536  1.00  0.00           C  
ATOM   1800  HD1 ARG A 447     -12.299  42.925   7.634  1.00  0.00           H  
ATOM   1801  HD2 ARG A 447     -13.830  43.415   8.365  1.00  0.00           H  
ATOM   1802  NE  ARG A 447     -12.343  44.734   8.593  1.00  0.00           N  
ATOM   1803  HE  ARG A 447     -12.265  45.084   9.537  1.00  0.00           H  
ATOM   1804  CZ  ARG A 447     -12.429  45.691   7.659  1.00  0.00           C  
ATOM   1805  NH1 ARG A 447     -13.098  45.553   6.506  1.00  0.00           N  
ATOM   1806 1HH1 ARG A 447     -13.350  44.688   6.049  1.00  0.00           H  
ATOM   1807 2HH1 ARG A 447     -13.405  46.305   5.905  1.00  0.00           H  
ATOM   1808  NH2 ARG A 447     -11.846  46.870   7.914  1.00  0.00           N  
ATOM   1809 1HH2 ARG A 447     -11.161  47.080   8.626  1.00  0.00           H  
ATOM   1810 2HH2 ARG A 447     -11.862  47.576   7.193  1.00  0.00           H  
ATOM   1811  C   ARG A 447     -12.277  38.736  10.571  1.00  0.00           C  
ATOM   1812  O   ARG A 447     -13.374  38.284  10.894  1.00  0.00           O  
ATOM   1813  N   ASP A 448     -11.309  38.099   9.910  1.00  0.00           N  
ATOM   1814  H   ASP A 448     -10.603  38.745   9.588  1.00  0.00           H  
ATOM   1815  CA  ASP A 448     -11.333  36.832   9.206  1.00  0.00           C  
ATOM   1816  HA  ASP A 448     -10.370  36.746   8.702  1.00  0.00           H  
ATOM   1817  CB  ASP A 448     -11.449  35.666  10.189  1.00  0.00           C  
ATOM   1818  HB1 ASP A 448     -10.686  35.603  10.965  1.00  0.00           H  
ATOM   1819  HB2 ASP A 448     -12.387  35.719  10.743  1.00  0.00           H  
ATOM   1820  CG  ASP A 448     -11.510  34.267   9.594  1.00  0.00           C  
ATOM   1821  OD1 ASP A 448     -10.942  33.996   8.514  1.00  0.00           O  
ATOM   1822  OD2 ASP A 448     -11.953  33.327  10.288  1.00  0.00           O  
ATOM   1823  C   ASP A 448     -12.364  36.979   8.097  1.00  0.00           C  
ATOM   1824  O   ASP A 448     -13.428  36.373   8.206  1.00  0.00           O  
ATOM   1825  N   GLU A 449     -12.058  37.832   7.116  1.00  0.00           N  
ATOM   1826  H   GLU A 449     -11.156  38.283   7.160  1.00  0.00           H  
ATOM   1827  CA  GLU A 449     -13.001  38.358   6.150  1.00  0.00           C  
ATOM   1828  HA  GLU A 449     -13.539  37.491   5.767  1.00  0.00           H  
ATOM   1829  CB  GLU A 449     -13.853  39.504   6.699  1.00  0.00           C  
ATOM   1830  HB1 GLU A 449     -14.325  39.288   7.657  1.00  0.00           H  
ATOM   1831  HB2 GLU A 449     -13.228  40.378   6.881  1.00  0.00           H  
ATOM   1832  CG  GLU A 449     -14.956  40.095   5.821  1.00  0.00           C  
ATOM   1833  HG1 GLU A 449     -14.659  40.725   4.982  1.00  0.00           H  
ATOM   1834  HG2 GLU A 449     -15.450  39.243   5.354  1.00  0.00           H  
ATOM   1835  CD  GLU A 449     -16.057  40.849   6.553  1.00  0.00           C  
ATOM   1836  OE1 GLU A 449     -17.100  40.247   6.891  1.00  0.00           O  
ATOM   1837  OE2 GLU A 449     -15.754  42.038   6.789  1.00  0.00           O  
ATOM   1838  C   GLU A 449     -12.055  38.747   5.023  1.00  0.00           C  
ATOM   1839  O   GLU A 449     -11.092  39.497   5.164  1.00  0.00           O  
ATOM   1840  N   TRP A 450     -12.502  38.406   3.812  1.00  0.00           N  
ATOM   1841  H   TRP A 450     -13.400  37.946   3.758  1.00  0.00           H  
ATOM   1842  CA  TRP A 450     -12.037  38.906   2.534  1.00  0.00           C  
ATOM   1843  HA  TRP A 450     -10.987  39.157   2.685  1.00  0.00           H  
ATOM   1844  CB  TRP A 450     -12.206  37.825   1.466  1.00  0.00           C  
ATOM   1845  HB1 TRP A 450     -13.213  37.435   1.615  1.00  0.00           H  
ATOM   1846  HB2 TRP A 450     -12.018  38.195   0.458  1.00  0.00           H  
ATOM   1847  CG  TRP A 450     -11.354  36.617   1.690  1.00  0.00           C  
ATOM   1848  CD1 TRP A 450     -11.502  35.546   2.500  1.00  0.00           C  
ATOM   1849  HD1 TRP A 450     -12.446  35.379   2.998  1.00  0.00           H  
ATOM   1850  CD2 TRP A 450      -9.984  36.515   1.198  1.00  0.00           C  
ATOM   1851  NE1 TRP A 450     -10.344  34.796   2.549  1.00  0.00           N  
ATOM   1852  HE1 TRP A 450     -10.271  33.965   3.119  1.00  0.00           H  
ATOM   1853  CE2 TRP A 450      -9.411  35.306   1.669  1.00  0.00           C  
ATOM   1854  CE3 TRP A 450      -9.182  37.315   0.368  1.00  0.00           C  
ATOM   1855  HE3 TRP A 450      -9.601  38.234  -0.014  1.00  0.00           H  
ATOM   1856  CZ2 TRP A 450      -8.104  34.884   1.397  1.00  0.00           C  
ATOM   1857  HZ2 TRP A 450      -7.740  33.981   1.863  1.00  0.00           H  
ATOM   1858  CZ3 TRP A 450      -7.888  36.904   0.027  1.00  0.00           C  
ATOM   1859  HZ3 TRP A 450      -7.316  37.493  -0.675  1.00  0.00           H  
ATOM   1860  CH2 TRP A 450      -7.370  35.706   0.534  1.00  0.00           C  
ATOM   1861  HH2 TRP A 450      -6.382  35.434   0.195  1.00  0.00           H  
ATOM   1862  C   TRP A 450     -12.843  40.100   2.042  1.00  0.00           C  
ATOM   1863  O   TRP A 450     -14.062  40.193   2.170  1.00  0.00           O  
ATOM   1864  N   HIS A 451     -12.062  41.044   1.511  1.00  0.00           N  
ATOM   1865  H   HIS A 451     -11.091  40.766   1.490  1.00  0.00           H  
ATOM   1866  CA  HIS A 451     -12.484  42.189   0.731  1.00  0.00           C  
ATOM   1867  HA  HIS A 451     -13.552  42.063   0.552  1.00  0.00           H  
ATOM   1868  CB  HIS A 451     -12.175  43.431   1.567  1.00  0.00           C  
ATOM   1869  HB1 HIS A 451     -12.843  43.432   2.429  1.00  0.00           H  
ATOM   1870  HB2 HIS A 451     -11.148  43.423   1.932  1.00  0.00           H  
ATOM   1871  CG  HIS A 451     -12.312  44.743   0.844  1.00  0.00           C  
ATOM   1872  ND1 HIS A 451     -13.571  45.048   0.330  1.00  0.00           N  
ATOM   1873  CD2 HIS A 451     -11.455  45.793   0.643  1.00  0.00           C  
ATOM   1874  HD2 HIS A 451     -10.419  45.951   0.902  1.00  0.00           H  
ATOM   1875  CE1 HIS A 451     -13.322  46.181  -0.330  1.00  0.00           C  
ATOM   1876  HE1 HIS A 451     -14.110  46.660  -0.892  1.00  0.00           H  
ATOM   1877  NE2 HIS A 451     -12.065  46.649  -0.253  1.00  0.00           N  
ATOM   1878  HE2 HIS A 451     -11.760  47.555  -0.577  1.00  0.00           H  
ATOM   1879  C   HIS A 451     -11.874  42.077  -0.659  1.00  0.00           C  
ATOM   1880  O   HIS A 451     -10.709  41.696  -0.746  1.00  0.00           O  
ATOM   1881  N   LEU A 452     -12.587  42.429  -1.731  1.00  0.00           N  
ATOM   1882  H   LEU A 452     -13.466  42.813  -1.414  1.00  0.00           H  
ATOM   1883  CA  LEU A 452     -12.140  42.551  -3.104  1.00  0.00           C  
ATOM   1884  HA  LEU A 452     -11.423  41.735  -3.194  1.00  0.00           H  
ATOM   1885  CB  LEU A 452     -13.382  42.466  -3.992  1.00  0.00           C  
ATOM   1886  HB1 LEU A 452     -14.152  41.717  -3.810  1.00  0.00           H  
ATOM   1887  HB2 LEU A 452     -13.848  43.451  -3.963  1.00  0.00           H  
ATOM   1888  CG  LEU A 452     -12.965  42.217  -5.442  1.00  0.00           C  
ATOM   1889  HG  LEU A 452     -12.116  42.790  -5.814  1.00  0.00           H  
ATOM   1890  CD1 LEU A 452     -12.746  40.709  -5.574  1.00  0.00           C  
ATOM   1891 1HD1 LEU A 452     -13.621  40.144  -5.253  1.00  0.00           H  
ATOM   1892 2HD1 LEU A 452     -12.713  40.339  -6.598  1.00  0.00           H  
ATOM   1893 3HD1 LEU A 452     -11.893  40.305  -5.029  1.00  0.00           H  
ATOM   1894  CD2 LEU A 452     -14.043  42.640  -6.440  1.00  0.00           C  
ATOM   1895 1HD2 LEU A 452     -14.275  43.704  -6.469  1.00  0.00           H  
ATOM   1896 2HD2 LEU A 452     -13.827  42.413  -7.484  1.00  0.00           H  
ATOM   1897 3HD2 LEU A 452     -14.982  42.130  -6.224  1.00  0.00           H  
ATOM   1898  C   LEU A 452     -11.476  43.910  -3.271  1.00  0.00           C  
ATOM   1899  O   LEU A 452     -11.803  44.911  -2.637  1.00  0.00           O  
ATOM   1900  N   VAL A 453     -10.381  43.930  -4.035  1.00  0.00           N  
ATOM   1901  H   VAL A 453     -10.185  43.114  -4.597  1.00  0.00           H  
ATOM   1902  CA  VAL A 453      -9.542  45.071  -4.343  1.00  0.00           C  
ATOM   1903  HA  VAL A 453     -10.015  46.034  -4.152  1.00  0.00           H  
ATOM   1904  CB  VAL A 453      -8.191  44.998  -3.630  1.00  0.00           C  
ATOM   1905  HB  VAL A 453      -7.499  45.728  -4.049  1.00  0.00           H  
ATOM   1906  CG1 VAL A 453      -8.358  45.280  -2.137  1.00  0.00           C  
ATOM   1907 1HG1 VAL A 453      -9.042  46.088  -1.876  1.00  0.00           H  
ATOM   1908 2HG1 VAL A 453      -8.755  44.380  -1.668  1.00  0.00           H  
ATOM   1909 3HG1 VAL A 453      -7.406  45.404  -1.621  1.00  0.00           H  
ATOM   1910  CG2 VAL A 453      -7.386  43.746  -3.980  1.00  0.00           C  
ATOM   1911 1HG2 VAL A 453      -7.308  43.521  -5.043  1.00  0.00           H  
ATOM   1912 2HG2 VAL A 453      -6.367  43.880  -3.614  1.00  0.00           H  
ATOM   1913 3HG2 VAL A 453      -8.005  42.938  -3.590  1.00  0.00           H  
ATOM   1914  C   VAL A 453      -9.540  45.259  -5.853  1.00  0.00           C  
ATOM   1915  O   VAL A 453     -10.289  44.576  -6.548  1.00  0.00           O  
ATOM   1916  N   ALA A 454      -8.744  46.203  -6.363  1.00  0.00           N  
ATOM   1917  H   ALA A 454      -7.935  46.522  -5.850  1.00  0.00           H  
ATOM   1918  CA  ALA A 454      -8.619  46.622  -7.744  1.00  0.00           C  
ATOM   1919  HA  ALA A 454      -9.634  46.833  -8.081  1.00  0.00           H  
ATOM   1920  CB  ALA A 454      -7.835  47.926  -7.898  1.00  0.00           C  
ATOM   1921  HB1 ALA A 454      -8.197  48.864  -7.477  1.00  0.00           H  
ATOM   1922  HB2 ALA A 454      -6.824  47.907  -7.492  1.00  0.00           H  
ATOM   1923  HB3 ALA A 454      -7.754  48.094  -8.972  1.00  0.00           H  
ATOM   1924  C   ALA A 454      -8.070  45.524  -8.644  1.00  0.00           C  
ATOM   1925  O   ALA A 454      -7.165  44.822  -8.197  1.00  0.00           O  
ATOM   1926  N   PRO A 455      -8.675  45.182  -9.784  1.00  0.00           N  
ATOM   1927  CA  PRO A 455      -8.380  44.056 -10.647  1.00  0.00           C  
ATOM   1928  HA  PRO A 455      -8.071  43.141 -10.141  1.00  0.00           H  
ATOM   1929  CB  PRO A 455      -9.654  43.858 -11.469  1.00  0.00           C  
ATOM   1930  HB1 PRO A 455      -9.611  43.301 -12.405  1.00  0.00           H  
ATOM   1931  HB2 PRO A 455     -10.368  43.298 -10.865  1.00  0.00           H  
ATOM   1932  CG  PRO A 455     -10.219  45.261 -11.696  1.00  0.00           C  
ATOM   1933  HG1 PRO A 455      -9.816  45.714 -12.601  1.00  0.00           H  
ATOM   1934  HG2 PRO A 455     -11.300  45.138 -11.763  1.00  0.00           H  
ATOM   1935  CD  PRO A 455      -9.759  45.923 -10.397  1.00  0.00           C  
ATOM   1936  HD1 PRO A 455      -9.522  46.979 -10.522  1.00  0.00           H  
ATOM   1937  HD2 PRO A 455     -10.613  45.836  -9.725  1.00  0.00           H  
ATOM   1938  C   PRO A 455      -7.225  44.367 -11.588  1.00  0.00           C  
ATOM   1939  O   PRO A 455      -7.083  45.565 -11.822  1.00  0.00           O  
ATOM   1940  N   MET A 456      -6.499  43.371 -12.101  1.00  0.00           N  
ATOM   1941  H   MET A 456      -6.864  42.457 -11.874  1.00  0.00           H  
ATOM   1942  CA  MET A 456      -5.295  43.415 -12.906  1.00  0.00           C  
ATOM   1943  HA  MET A 456      -4.672  44.254 -12.597  1.00  0.00           H  
ATOM   1944  CB  MET A 456      -4.549  42.080 -12.938  1.00  0.00           C  
ATOM   1945  HB1 MET A 456      -5.244  41.299 -13.245  1.00  0.00           H  
ATOM   1946  HB2 MET A 456      -3.751  42.061 -13.679  1.00  0.00           H  
ATOM   1947  CG  MET A 456      -4.006  41.594 -11.594  1.00  0.00           C  
ATOM   1948  HG1 MET A 456      -3.240  42.315 -11.309  1.00  0.00           H  
ATOM   1949  HG2 MET A 456      -4.733  41.360 -10.816  1.00  0.00           H  
ATOM   1950  SD  MET A 456      -3.078  40.068 -11.886  1.00  0.00           S  
ATOM   1951  CE  MET A 456      -4.419  38.935 -12.326  1.00  0.00           C  
ATOM   1952  HE1 MET A 456      -4.150  37.890 -12.173  1.00  0.00           H  
ATOM   1953  HE2 MET A 456      -5.336  39.118 -11.765  1.00  0.00           H  
ATOM   1954  HE3 MET A 456      -4.497  38.939 -13.413  1.00  0.00           H  
ATOM   1955  C   MET A 456      -5.677  43.880 -14.304  1.00  0.00           C  
ATOM   1956  O   MET A 456      -6.820  43.833 -14.753  1.00  0.00           O  
ATOM   1957  N   LEU A 457      -4.683  44.346 -15.064  1.00  0.00           N  
ATOM   1958  H   LEU A 457      -3.779  44.336 -14.612  1.00  0.00           H  
ATOM   1959  CA  LEU A 457      -4.692  44.766 -16.450  1.00  0.00           C  
ATOM   1960  HA  LEU A 457      -5.491  45.434 -16.772  1.00  0.00           H  
ATOM   1961  CB  LEU A 457      -3.439  45.543 -16.853  1.00  0.00           C  
ATOM   1962  HB1 LEU A 457      -2.550  44.973 -17.124  1.00  0.00           H  
ATOM   1963  HB2 LEU A 457      -3.602  45.950 -17.851  1.00  0.00           H  
ATOM   1964  CG  LEU A 457      -2.973  46.660 -15.917  1.00  0.00           C  
ATOM   1965  HG  LEU A 457      -2.568  46.143 -15.047  1.00  0.00           H  
ATOM   1966  CD1 LEU A 457      -1.899  47.524 -16.579  1.00  0.00           C  
ATOM   1967 1HD1 LEU A 457      -0.956  46.992 -16.697  1.00  0.00           H  
ATOM   1968 2HD1 LEU A 457      -2.318  47.852 -17.530  1.00  0.00           H  
ATOM   1969 3HD1 LEU A 457      -1.670  48.380 -15.944  1.00  0.00           H  
ATOM   1970  CD2 LEU A 457      -4.070  47.658 -15.546  1.00  0.00           C  
ATOM   1971 1HD2 LEU A 457      -4.777  47.248 -14.824  1.00  0.00           H  
ATOM   1972 2HD2 LEU A 457      -3.602  48.514 -15.059  1.00  0.00           H  
ATOM   1973 3HD2 LEU A 457      -4.638  47.962 -16.425  1.00  0.00           H  
ATOM   1974  C   LEU A 457      -4.823  43.548 -17.354  1.00  0.00           C  
ATOM   1975  O   LEU A 457      -5.356  43.648 -18.457  1.00  0.00           O  
ATOM   1976  N   THR A 458      -4.455  42.352 -16.890  1.00  0.00           N  
ATOM   1977  H   THR A 458      -4.085  42.285 -15.952  1.00  0.00           H  
ATOM   1978  CA  THR A 458      -4.330  41.112 -17.630  1.00  0.00           C  
ATOM   1979  HA  THR A 458      -4.955  41.236 -18.515  1.00  0.00           H  
ATOM   1980  CB  THR A 458      -2.885  40.806 -18.027  1.00  0.00           C  
ATOM   1981  HB  THR A 458      -2.405  40.392 -17.140  1.00  0.00           H  
ATOM   1982  OG1 THR A 458      -2.289  42.017 -18.434  1.00  0.00           O  
ATOM   1983  HG1 THR A 458      -1.714  42.330 -17.753  1.00  0.00           H  
ATOM   1984  CG2 THR A 458      -2.555  39.826 -19.153  1.00  0.00           C  
ATOM   1985 1HG2 THR A 458      -3.056  38.860 -19.113  1.00  0.00           H  
ATOM   1986 2HG2 THR A 458      -2.724  40.297 -20.122  1.00  0.00           H  
ATOM   1987 3HG2 THR A 458      -1.469  39.736 -19.201  1.00  0.00           H  
ATOM   1988  C   THR A 458      -4.875  39.970 -16.785  1.00  0.00           C  
ATOM   1989  O   THR A 458      -4.746  39.956 -15.563  1.00  0.00           O  
ATOM   1990  N   ARG A 459      -5.556  39.007 -17.411  1.00  0.00           N  
ATOM   1991  H   ARG A 459      -5.482  38.948 -18.417  1.00  0.00           H  
ATOM   1992  CA  ARG A 459      -5.955  37.805 -16.707  1.00  0.00           C  
ATOM   1993  HA  ARG A 459      -6.388  38.021 -15.730  1.00  0.00           H  
ATOM   1994  CB  ARG A 459      -6.881  36.991 -17.613  1.00  0.00           C  
ATOM   1995  HB1 ARG A 459      -6.371  36.503 -18.444  1.00  0.00           H  
ATOM   1996  HB2 ARG A 459      -7.210  36.059 -17.154  1.00  0.00           H  
ATOM   1997  CG  ARG A 459      -8.072  37.795 -18.135  1.00  0.00           C  
ATOM   1998  HG1 ARG A 459      -8.532  38.241 -17.253  1.00  0.00           H  
ATOM   1999  HG2 ARG A 459      -7.710  38.638 -18.724  1.00  0.00           H  
ATOM   2000  CD  ARG A 459      -9.168  36.915 -18.737  1.00  0.00           C  
ATOM   2001  HD1 ARG A 459      -9.468  36.113 -18.063  1.00  0.00           H  
ATOM   2002  HD2 ARG A 459     -10.051  37.517 -18.949  1.00  0.00           H  
ATOM   2003  NE  ARG A 459      -8.863  36.341 -20.048  1.00  0.00           N  
ATOM   2004  HE  ARG A 459      -8.010  36.700 -20.453  1.00  0.00           H  
ATOM   2005  CZ  ARG A 459      -9.559  35.392 -20.687  1.00  0.00           C  
ATOM   2006  NH1 ARG A 459     -10.657  34.885 -20.108  1.00  0.00           N  
ATOM   2007 1HH1 ARG A 459     -11.184  35.409 -19.425  1.00  0.00           H  
ATOM   2008 2HH1 ARG A 459     -11.107  34.048 -20.450  1.00  0.00           H  
ATOM   2009  NH2 ARG A 459      -9.083  34.887 -21.834  1.00  0.00           N  
ATOM   2010 1HH2 ARG A 459      -8.209  35.208 -22.225  1.00  0.00           H  
ATOM   2011 2HH2 ARG A 459      -9.484  34.085 -22.297  1.00  0.00           H  
ATOM   2012  C   ARG A 459      -4.704  36.951 -16.556  1.00  0.00           C  
ATOM   2013  O   ARG A 459      -3.909  36.825 -17.485  1.00  0.00           O  
ATOM   2014  N   ARG A 460      -4.432  36.518 -15.323  1.00  0.00           N  
ATOM   2015  H   ARG A 460      -5.085  36.641 -14.562  1.00  0.00           H  
ATOM   2016  CA  ARG A 460      -3.200  35.792 -15.093  1.00  0.00           C  
ATOM   2017  HA  ARG A 460      -2.685  35.418 -15.978  1.00  0.00           H  
ATOM   2018  CB  ARG A 460      -2.173  36.656 -14.362  1.00  0.00           C  
ATOM   2019  HB1 ARG A 460      -2.538  36.792 -13.344  1.00  0.00           H  
ATOM   2020  HB2 ARG A 460      -1.218  36.132 -14.303  1.00  0.00           H  
ATOM   2021  CG  ARG A 460      -1.909  37.983 -15.074  1.00  0.00           C  
ATOM   2022  HG1 ARG A 460      -1.693  37.758 -16.118  1.00  0.00           H  
ATOM   2023  HG2 ARG A 460      -2.823  38.577 -15.101  1.00  0.00           H  
ATOM   2024  CD  ARG A 460      -0.830  38.916 -14.523  1.00  0.00           C  
ATOM   2025  HD1 ARG A 460      -1.166  39.440 -13.628  1.00  0.00           H  
ATOM   2026  HD2 ARG A 460       0.098  38.415 -14.245  1.00  0.00           H  
ATOM   2027  NE  ARG A 460      -0.361  39.975 -15.417  1.00  0.00           N  
ATOM   2028  HE  ARG A 460      -0.962  40.784 -15.361  1.00  0.00           H  
ATOM   2029  CZ  ARG A 460       0.591  40.001 -16.359  1.00  0.00           C  
ATOM   2030  NH1 ARG A 460       1.396  38.958 -16.606  1.00  0.00           N  
ATOM   2031 1HH1 ARG A 460       1.240  38.080 -16.132  1.00  0.00           H  
ATOM   2032 2HH1 ARG A 460       2.300  39.058 -17.044  1.00  0.00           H  
ATOM   2033  NH2 ARG A 460       0.740  41.131 -17.065  1.00  0.00           N  
ATOM   2034 1HH2 ARG A 460       0.301  41.997 -16.786  1.00  0.00           H  
ATOM   2035 2HH2 ARG A 460       1.295  41.132 -17.908  1.00  0.00           H  
ATOM   2036  C   ARG A 460      -3.593  34.577 -14.265  1.00  0.00           C  
ATOM   2037  O   ARG A 460      -4.006  34.730 -13.117  1.00  0.00           O  
ATOM   2038  N   ILE A 461      -3.605  33.375 -14.846  1.00  0.00           N  
ATOM   2039  H   ILE A 461      -3.428  33.411 -15.840  1.00  0.00           H  
ATOM   2040  CA  ILE A 461      -3.873  32.067 -14.283  1.00  0.00           C  
ATOM   2041  HA  ILE A 461      -4.439  32.235 -13.367  1.00  0.00           H  
ATOM   2042  CB  ILE A 461      -4.663  31.305 -15.347  1.00  0.00           C  
ATOM   2043  HB  ILE A 461      -3.991  31.179 -16.195  1.00  0.00           H  
ATOM   2044  CG1 ILE A 461      -5.910  31.974 -15.926  1.00  0.00           C  
ATOM   2045 1HG1 ILE A 461      -6.674  32.168 -15.173  1.00  0.00           H  
ATOM   2046 2HG1 ILE A 461      -5.585  32.971 -16.224  1.00  0.00           H  
ATOM   2047  CG2 ILE A 461      -4.988  29.922 -14.779  1.00  0.00           C  
ATOM   2048 1HG2 ILE A 461      -4.077  29.580 -14.289  1.00  0.00           H  
ATOM   2049 2HG2 ILE A 461      -5.779  29.914 -14.029  1.00  0.00           H  
ATOM   2050 3HG2 ILE A 461      -5.352  29.261 -15.566  1.00  0.00           H  
ATOM   2051  CD  ILE A 461      -6.555  31.216 -17.087  1.00  0.00           C  
ATOM   2052  HD1 ILE A 461      -7.084  32.019 -17.601  1.00  0.00           H  
ATOM   2053  HD2 ILE A 461      -5.769  30.838 -17.741  1.00  0.00           H  
ATOM   2054  HD3 ILE A 461      -7.249  30.424 -16.805  1.00  0.00           H  
ATOM   2055  C   ILE A 461      -2.469  31.492 -14.164  1.00  0.00           C  
ATOM   2056  O   ILE A 461      -1.644  31.561 -15.073  1.00  0.00           O  
ATOM   2057  N   GLY A 462      -2.146  31.093 -12.932  1.00  0.00           N  
ATOM   2058  H   GLY A 462      -2.793  31.256 -12.173  1.00  0.00           H  
ATOM   2059  CA  GLY A 462      -0.856  30.506 -12.632  1.00  0.00           C  
ATOM   2060  HA1 GLY A 462      -0.958  29.811 -11.799  1.00  0.00           H  
ATOM   2061  HA2 GLY A 462      -0.601  29.843 -13.458  1.00  0.00           H  
ATOM   2062  C   GLY A 462       0.255  31.536 -12.482  1.00  0.00           C  
ATOM   2063  O   GLY A 462       1.405  31.207 -12.762  1.00  0.00           O  
ATOM   2064  N   VAL A 463      -0.110  32.716 -11.975  1.00  0.00           N  
ATOM   2065  H   VAL A 463      -1.074  32.727 -11.673  1.00  0.00           H  
ATOM   2066  CA  VAL A 463       0.698  33.911 -11.841  1.00  0.00           C  
ATOM   2067  HA  VAL A 463       1.165  33.998 -12.822  1.00  0.00           H  
ATOM   2068  CB  VAL A 463      -0.252  35.098 -11.678  1.00  0.00           C  
ATOM   2069  HB  VAL A 463      -1.008  35.181 -12.459  1.00  0.00           H  
ATOM   2070  CG1 VAL A 463      -1.159  34.979 -10.453  1.00  0.00           C  
ATOM   2071 1HG1 VAL A 463      -1.868  34.152 -10.475  1.00  0.00           H  
ATOM   2072 2HG1 VAL A 463      -0.492  34.740  -9.625  1.00  0.00           H  
ATOM   2073 3HG1 VAL A 463      -1.567  35.982 -10.325  1.00  0.00           H  
ATOM   2074  CG2 VAL A 463       0.434  36.463 -11.731  1.00  0.00           C  
ATOM   2075 1HG2 VAL A 463       0.826  36.786 -10.767  1.00  0.00           H  
ATOM   2076 2HG2 VAL A 463       1.207  36.482 -12.499  1.00  0.00           H  
ATOM   2077 3HG2 VAL A 463      -0.355  37.125 -12.089  1.00  0.00           H  
ATOM   2078  C   VAL A 463       1.699  33.782 -10.701  1.00  0.00           C  
ATOM   2079  O   VAL A 463       1.430  33.022  -9.774  1.00  0.00           O  
ATOM   2080  N   GLY A 464       2.760  34.590 -10.761  1.00  0.00           N  
ATOM   2081  H   GLY A 464       2.621  35.402 -11.344  1.00  0.00           H  
ATOM   2082  CA  GLY A 464       3.624  34.747  -9.608  1.00  0.00           C  
ATOM   2083  HA1 GLY A 464       3.289  34.080  -8.813  1.00  0.00           H  
ATOM   2084  HA2 GLY A 464       4.615  34.379  -9.872  1.00  0.00           H  
ATOM   2085  C   GLY A 464       3.569  36.211  -9.195  1.00  0.00           C  
ATOM   2086  O   GLY A 464       3.180  37.118  -9.927  1.00  0.00           O  
ATOM   2087  N   VAL A 465       3.790  36.381  -7.890  1.00  0.00           N  
ATOM   2088  H   VAL A 465       4.199  35.597  -7.402  1.00  0.00           H  
ATOM   2089  CA  VAL A 465       3.566  37.629  -7.187  1.00  0.00           C  
ATOM   2090  HA  VAL A 465       3.458  38.466  -7.876  1.00  0.00           H  
ATOM   2091  CB  VAL A 465       2.200  37.642  -6.501  1.00  0.00           C  
ATOM   2092  HB  VAL A 465       2.216  36.720  -5.921  1.00  0.00           H  
ATOM   2093  CG1 VAL A 465       1.974  38.757  -5.480  1.00  0.00           C  
ATOM   2094 1HG1 VAL A 465       2.821  38.903  -4.810  1.00  0.00           H  
ATOM   2095 2HG1 VAL A 465       1.825  39.696  -6.013  1.00  0.00           H  
ATOM   2096 3HG1 VAL A 465       1.075  38.676  -4.868  1.00  0.00           H  
ATOM   2097  CG2 VAL A 465       1.059  37.533  -7.513  1.00  0.00           C  
ATOM   2098 1HG2 VAL A 465       0.131  37.507  -6.941  1.00  0.00           H  
ATOM   2099 2HG2 VAL A 465       0.967  38.351  -8.229  1.00  0.00           H  
ATOM   2100 3HG2 VAL A 465       1.102  36.568  -8.017  1.00  0.00           H  
ATOM   2101  C   VAL A 465       4.816  37.894  -6.360  1.00  0.00           C  
ATOM   2102  O   VAL A 465       5.521  36.950  -6.012  1.00  0.00           O  
ATOM   2103  N   ALA A 466       5.177  39.173  -6.231  1.00  0.00           N  
ATOM   2104  H   ALA A 466       4.476  39.791  -6.615  1.00  0.00           H  
ATOM   2105  CA  ALA A 466       6.317  39.758  -5.554  1.00  0.00           C  
ATOM   2106  HA  ALA A 466       6.596  39.087  -4.742  1.00  0.00           H  
ATOM   2107  CB  ALA A 466       7.552  39.837  -6.451  1.00  0.00           C  
ATOM   2108  HB1 ALA A 466       7.817  38.857  -6.850  1.00  0.00           H  
ATOM   2109  HB2 ALA A 466       7.279  40.464  -7.299  1.00  0.00           H  
ATOM   2110  HB3 ALA A 466       8.442  40.182  -5.924  1.00  0.00           H  
ATOM   2111  C   ALA A 466       6.058  41.061  -4.810  1.00  0.00           C  
ATOM   2112  O   ALA A 466       5.395  41.927  -5.376  1.00  0.00           O  
ATOM   2113  N   VAL A 467       6.543  41.236  -3.579  1.00  0.00           N  
ATOM   2114  H   VAL A 467       7.244  40.558  -3.316  1.00  0.00           H  
ATOM   2115  CA  VAL A 467       6.459  42.474  -2.830  1.00  0.00           C  
ATOM   2116  HA  VAL A 467       5.855  43.189  -3.388  1.00  0.00           H  
ATOM   2117  CB  VAL A 467       5.680  42.172  -1.549  1.00  0.00           C  
ATOM   2118  HB  VAL A 467       6.018  41.245  -1.086  1.00  0.00           H  
ATOM   2119  CG1 VAL A 467       5.809  43.177  -0.404  1.00  0.00           C  
ATOM   2120 1HG1 VAL A 467       5.083  42.808   0.320  1.00  0.00           H  
ATOM   2121 2HG1 VAL A 467       6.831  43.150  -0.026  1.00  0.00           H  
ATOM   2122 3HG1 VAL A 467       5.485  44.178  -0.690  1.00  0.00           H  
ATOM   2123  CG2 VAL A 467       4.196  41.983  -1.866  1.00  0.00           C  
ATOM   2124 1HG2 VAL A 467       3.997  41.402  -2.767  1.00  0.00           H  
ATOM   2125 2HG2 VAL A 467       3.814  41.460  -0.989  1.00  0.00           H  
ATOM   2126 3HG2 VAL A 467       3.719  42.945  -2.053  1.00  0.00           H  
ATOM   2127  C   VAL A 467       7.870  42.992  -2.591  1.00  0.00           C  
ATOM   2128  O   VAL A 467       8.758  42.316  -2.075  1.00  0.00           O  
ATOM   2129  N   LEU A 468       8.156  44.235  -2.987  1.00  0.00           N  
ATOM   2130  H   LEU A 468       7.438  44.819  -3.389  1.00  0.00           H  
ATOM   2131  CA  LEU A 468       9.385  44.968  -2.754  1.00  0.00           C  
ATOM   2132  HA  LEU A 468       9.863  44.458  -1.917  1.00  0.00           H  
ATOM   2133  CB  LEU A 468      10.299  44.780  -3.965  1.00  0.00           C  
ATOM   2134  HB1 LEU A 468      10.555  43.722  -4.016  1.00  0.00           H  
ATOM   2135  HB2 LEU A 468       9.681  44.979  -4.840  1.00  0.00           H  
ATOM   2136  CG  LEU A 468      11.654  45.485  -4.033  1.00  0.00           C  
ATOM   2137  HG  LEU A 468      11.437  46.453  -4.485  1.00  0.00           H  
ATOM   2138  CD1 LEU A 468      12.399  45.760  -2.726  1.00  0.00           C  
ATOM   2139 1HD1 LEU A 468      12.425  44.839  -2.144  1.00  0.00           H  
ATOM   2140 2HD1 LEU A 468      13.430  46.096  -2.834  1.00  0.00           H  
ATOM   2141 3HD1 LEU A 468      11.925  46.577  -2.182  1.00  0.00           H  
ATOM   2142  CD2 LEU A 468      12.685  44.678  -4.824  1.00  0.00           C  
ATOM   2143 1HD2 LEU A 468      13.617  45.222  -4.979  1.00  0.00           H  
ATOM   2144 2HD2 LEU A 468      12.995  43.755  -4.335  1.00  0.00           H  
ATOM   2145 3HD2 LEU A 468      12.325  44.377  -5.808  1.00  0.00           H  
ATOM   2146  C   LEU A 468       8.976  46.400  -2.439  1.00  0.00           C  
ATOM   2147  O   LEU A 468       8.580  47.078  -3.384  1.00  0.00           O  
ATOM   2148  N   ASN A 469       9.177  46.857  -1.201  1.00  0.00           N  
ATOM   2149  H   ASN A 469       9.367  46.184  -0.472  1.00  0.00           H  
ATOM   2150  CA  ASN A 469       8.914  48.226  -0.805  1.00  0.00           C  
ATOM   2151  HA  ASN A 469       9.306  48.261   0.212  1.00  0.00           H  
ATOM   2152  CB  ASN A 469       9.819  49.218  -1.536  1.00  0.00           C  
ATOM   2153  HB1 ASN A 469      10.613  48.604  -1.962  1.00  0.00           H  
ATOM   2154  HB2 ASN A 469       9.235  49.618  -2.365  1.00  0.00           H  
ATOM   2155  CG  ASN A 469      10.300  50.401  -0.708  1.00  0.00           C  
ATOM   2156  OD1 ASN A 469       9.518  51.292  -0.383  1.00  0.00           O  
ATOM   2157  ND2 ASN A 469      11.526  50.274  -0.196  1.00  0.00           N  
ATOM   2158 1HD2 ASN A 469      12.141  49.587  -0.607  1.00  0.00           H  
ATOM   2159 2HD2 ASN A 469      11.856  50.991   0.434  1.00  0.00           H  
ATOM   2160  C   ASN A 469       7.437  48.590  -0.787  1.00  0.00           C  
ATOM   2161  O   ASN A 469       7.108  49.714  -1.162  1.00  0.00           O  
ATOM   2162  N   ARG A 470       6.546  47.677  -0.393  1.00  0.00           N  
ATOM   2163  H   ARG A 470       6.945  46.879   0.081  1.00  0.00           H  
ATOM   2164  CA  ARG A 470       5.103  47.803  -0.422  1.00  0.00           C  
ATOM   2165  HA  ARG A 470       4.906  46.787  -0.081  1.00  0.00           H  
ATOM   2166  CB  ARG A 470       4.472  48.878   0.464  1.00  0.00           C  
ATOM   2167  HB1 ARG A 470       4.803  49.847   0.091  1.00  0.00           H  
ATOM   2168  HB2 ARG A 470       3.405  49.073   0.364  1.00  0.00           H  
ATOM   2169  CG  ARG A 470       4.878  48.688   1.926  1.00  0.00           C  
ATOM   2170  HG1 ARG A 470       4.496  47.741   2.309  1.00  0.00           H  
ATOM   2171  HG2 ARG A 470       5.958  48.591   2.035  1.00  0.00           H  
ATOM   2172  CD  ARG A 470       4.361  49.746   2.901  1.00  0.00           C  
ATOM   2173  HD1 ARG A 470       4.764  49.527   3.889  1.00  0.00           H  
ATOM   2174  HD2 ARG A 470       4.731  50.770   2.834  1.00  0.00           H  
ATOM   2175  NE  ARG A 470       2.917  49.735   3.136  1.00  0.00           N  
ATOM   2176  HE  ARG A 470       2.631  49.021   3.791  1.00  0.00           H  
ATOM   2177  CZ  ARG A 470       2.090  50.749   2.846  1.00  0.00           C  
ATOM   2178  NH1 ARG A 470       2.494  51.866   2.226  1.00  0.00           N  
ATOM   2179 1HH1 ARG A 470       3.468  52.074   2.059  1.00  0.00           H  
ATOM   2180 2HH1 ARG A 470       1.899  52.654   2.013  1.00  0.00           H  
ATOM   2181  NH2 ARG A 470       0.834  50.714   3.312  1.00  0.00           N  
ATOM   2182 1HH2 ARG A 470       0.617  49.936   3.918  1.00  0.00           H  
ATOM   2183 2HH2 ARG A 470       0.038  51.288   3.069  1.00  0.00           H  
ATOM   2184  C   ARG A 470       4.455  47.834  -1.799  1.00  0.00           C  
ATOM   2185  O   ARG A 470       3.227  47.869  -1.847  1.00  0.00           O  
ATOM   2186  N   LEU A 471       5.173  47.822  -2.925  1.00  0.00           N  
ATOM   2187  H   LEU A 471       6.164  47.748  -2.747  1.00  0.00           H  
ATOM   2188  CA  LEU A 471       4.708  47.601  -4.279  1.00  0.00           C  
ATOM   2189  HA  LEU A 471       3.826  48.241  -4.237  1.00  0.00           H  
ATOM   2190  CB  LEU A 471       5.702  48.082  -5.337  1.00  0.00           C  
ATOM   2191  HB1 LEU A 471       6.648  47.570  -5.158  1.00  0.00           H  
ATOM   2192  HB2 LEU A 471       5.463  47.711  -6.334  1.00  0.00           H  
ATOM   2193  CG  LEU A 471       5.897  49.595  -5.438  1.00  0.00           C  
ATOM   2194  HG  LEU A 471       4.885  49.999  -5.427  1.00  0.00           H  
ATOM   2195  CD1 LEU A 471       6.663  50.170  -4.247  1.00  0.00           C  
ATOM   2196 1HD1 LEU A 471       7.032  51.120  -4.636  1.00  0.00           H  
ATOM   2197 2HD1 LEU A 471       6.029  50.358  -3.381  1.00  0.00           H  
ATOM   2198 3HD1 LEU A 471       7.593  49.618  -4.106  1.00  0.00           H  
ATOM   2199  CD2 LEU A 471       6.548  49.906  -6.786  1.00  0.00           C  
ATOM   2200 1HD2 LEU A 471       7.424  49.266  -6.887  1.00  0.00           H  
ATOM   2201 2HD2 LEU A 471       5.879  49.644  -7.606  1.00  0.00           H  
ATOM   2202 3HD2 LEU A 471       6.910  50.929  -6.884  1.00  0.00           H  
ATOM   2203  C   LEU A 471       4.427  46.111  -4.413  1.00  0.00           C  
ATOM   2204  O   LEU A 471       5.168  45.240  -3.963  1.00  0.00           O  
ATOM   2205  N   LEU A 472       3.302  45.821  -5.072  1.00  0.00           N  
ATOM   2206  H   LEU A 472       2.868  46.549  -5.620  1.00  0.00           H  
ATOM   2207  CA  LEU A 472       2.850  44.496  -5.445  1.00  0.00           C  
ATOM   2208  HA  LEU A 472       3.573  43.802  -5.016  1.00  0.00           H  
ATOM   2209  CB  LEU A 472       1.379  44.299  -5.077  1.00  0.00           C  
ATOM   2210  HB1 LEU A 472       1.222  44.599  -4.041  1.00  0.00           H  
ATOM   2211  HB2 LEU A 472       0.828  45.119  -5.537  1.00  0.00           H  
ATOM   2212  CG  LEU A 472       0.758  42.924  -5.325  1.00  0.00           C  
ATOM   2213  HG  LEU A 472       1.084  42.602  -6.314  1.00  0.00           H  
ATOM   2214  CD1 LEU A 472       1.137  41.853  -4.301  1.00  0.00           C  
ATOM   2215 1HD1 LEU A 472       0.825  42.093  -3.285  1.00  0.00           H  
ATOM   2216 2HD1 LEU A 472       0.780  40.830  -4.415  1.00  0.00           H  
ATOM   2217 3HD1 LEU A 472       2.221  41.945  -4.373  1.00  0.00           H  
ATOM   2218  CD2 LEU A 472      -0.744  43.051  -5.578  1.00  0.00           C  
ATOM   2219 1HD2 LEU A 472      -1.161  42.051  -5.697  1.00  0.00           H  
ATOM   2220 2HD2 LEU A 472      -1.275  43.430  -4.705  1.00  0.00           H  
ATOM   2221 3HD2 LEU A 472      -0.909  43.698  -6.440  1.00  0.00           H  
ATOM   2222  C   LEU A 472       2.997  44.446  -6.959  1.00  0.00           C  
ATOM   2223  O   LEU A 472       2.402  45.272  -7.648  1.00  0.00           O  
ATOM   2224  N   TYR A 473       3.764  43.458  -7.427  1.00  0.00           N  
ATOM   2225  H   TYR A 473       4.126  42.792  -6.760  1.00  0.00           H  
ATOM   2226  CA  TYR A 473       4.110  43.189  -8.808  1.00  0.00           C  
ATOM   2227  HA  TYR A 473       3.864  44.071  -9.400  1.00  0.00           H  
ATOM   2228  CB  TYR A 473       5.603  42.907  -8.980  1.00  0.00           C  
ATOM   2229  HB1 TYR A 473       5.899  42.123  -8.283  1.00  0.00           H  
ATOM   2230  HB2 TYR A 473       5.766  42.435  -9.949  1.00  0.00           H  
ATOM   2231  CG  TYR A 473       6.554  44.062  -8.775  1.00  0.00           C  
ATOM   2232  CD1 TYR A 473       6.862  44.432  -7.460  1.00  0.00           C  
ATOM   2233  HD1 TYR A 473       6.497  43.919  -6.583  1.00  0.00           H  
ATOM   2234  CD2 TYR A 473       7.116  44.776  -9.839  1.00  0.00           C  
ATOM   2235  HD2 TYR A 473       6.924  44.438 -10.847  1.00  0.00           H  
ATOM   2236  CE1 TYR A 473       7.646  45.575  -7.264  1.00  0.00           C  
ATOM   2237  HE1 TYR A 473       7.779  45.997  -6.279  1.00  0.00           H  
ATOM   2238  CE2 TYR A 473       7.964  45.874  -9.649  1.00  0.00           C  
ATOM   2239  HE2 TYR A 473       8.391  46.421 -10.478  1.00  0.00           H  
ATOM   2240  CZ  TYR A 473       8.149  46.323  -8.336  1.00  0.00           C  
ATOM   2241  OH  TYR A 473       8.732  47.539  -8.133  1.00  0.00           O  
ATOM   2242  HH  TYR A 473       8.908  47.875  -8.998  1.00  0.00           H  
ATOM   2243  C   TYR A 473       3.303  41.930  -9.095  1.00  0.00           C  
ATOM   2244  O   TYR A 473       3.522  40.988  -8.337  1.00  0.00           O  
ATOM   2245  N   ALA A 474       2.704  41.745 -10.274  1.00  0.00           N  
ATOM   2246  H   ALA A 474       2.748  42.457 -10.989  1.00  0.00           H  
ATOM   2247  CA  ALA A 474       2.292  40.448 -10.771  1.00  0.00           C  
ATOM   2248  HA  ALA A 474       2.349  39.604 -10.084  1.00  0.00           H  
ATOM   2249  CB  ALA A 474       0.821  40.452 -11.188  1.00  0.00           C  
ATOM   2250  HB1 ALA A 474       0.134  40.315 -10.353  1.00  0.00           H  
ATOM   2251  HB2 ALA A 474       0.508  41.394 -11.639  1.00  0.00           H  
ATOM   2252  HB3 ALA A 474       0.754  39.638 -11.909  1.00  0.00           H  
ATOM   2253  C   ALA A 474       3.147  40.122 -11.987  1.00  0.00           C  
ATOM   2254  O   ALA A 474       3.251  40.964 -12.876  1.00  0.00           O  
ATOM   2255  N   VAL A 475       3.787  38.953 -12.065  1.00  0.00           N  
ATOM   2256  H   VAL A 475       3.716  38.344 -11.263  1.00  0.00           H  
ATOM   2257  CA  VAL A 475       4.716  38.427 -13.046  1.00  0.00           C  
ATOM   2258  HA  VAL A 475       4.770  39.130 -13.877  1.00  0.00           H  
ATOM   2259  CB  VAL A 475       6.087  38.343 -12.375  1.00  0.00           C  
ATOM   2260  HB  VAL A 475       6.031  37.495 -11.693  1.00  0.00           H  
ATOM   2261  CG1 VAL A 475       7.220  37.944 -13.321  1.00  0.00           C  
ATOM   2262 1HG1 VAL A 475       6.999  37.038 -13.887  1.00  0.00           H  
ATOM   2263 2HG1 VAL A 475       7.491  38.765 -13.985  1.00  0.00           H  
ATOM   2264 3HG1 VAL A 475       8.082  37.643 -12.725  1.00  0.00           H  
ATOM   2265  CG2 VAL A 475       6.533  39.609 -11.643  1.00  0.00           C  
ATOM   2266 1HG2 VAL A 475       6.551  40.433 -12.357  1.00  0.00           H  
ATOM   2267 2HG2 VAL A 475       5.802  39.921 -10.897  1.00  0.00           H  
ATOM   2268 3HG2 VAL A 475       7.500  39.543 -11.145  1.00  0.00           H  
ATOM   2269  C   VAL A 475       4.186  37.135 -13.652  1.00  0.00           C  
ATOM   2270  O   VAL A 475       4.023  36.089 -13.027  1.00  0.00           O  
ATOM   2271  N   GLY A 476       3.904  37.128 -14.957  1.00  0.00           N  
ATOM   2272  H   GLY A 476       3.837  38.045 -15.374  1.00  0.00           H  
ATOM   2273  CA  GLY A 476       3.633  35.881 -15.643  1.00  0.00           C  
ATOM   2274  HA1 GLY A 476       3.972  35.803 -16.676  1.00  0.00           H  
ATOM   2275  HA2 GLY A 476       4.137  35.039 -15.168  1.00  0.00           H  
ATOM   2276  C   GLY A 476       2.136  35.612 -15.677  1.00  0.00           C  
ATOM   2277  O   GLY A 476       1.293  36.500 -15.562  1.00  0.00           O  
ATOM   2278  N   GLY A 477       1.781  34.333 -15.818  1.00  0.00           N  
ATOM   2279  H   GLY A 477       2.439  33.567 -15.835  1.00  0.00           H  
ATOM   2280  CA  GLY A 477       0.449  33.774 -15.939  1.00  0.00           C  
ATOM   2281  HA1 GLY A 477       0.438  32.827 -15.400  1.00  0.00           H  
ATOM   2282  HA2 GLY A 477      -0.293  34.418 -15.467  1.00  0.00           H  
ATOM   2283  C   GLY A 477       0.152  33.436 -17.393  1.00  0.00           C  
ATOM   2284  O   GLY A 477       0.956  33.716 -18.279  1.00  0.00           O  
ATOM   2285  N   PHE A 478      -1.070  32.935 -17.586  1.00  0.00           N  
ATOM   2286  H   PHE A 478      -1.743  32.706 -16.868  1.00  0.00           H  
ATOM   2287  CA  PHE A 478      -1.637  32.865 -18.918  1.00  0.00           C  
ATOM   2288  HA  PHE A 478      -1.052  33.489 -19.594  1.00  0.00           H  
ATOM   2289  CB  PHE A 478      -1.562  31.460 -19.516  1.00  0.00           C  
ATOM   2290  HB1 PHE A 478      -1.938  31.462 -20.539  1.00  0.00           H  
ATOM   2291  HB2 PHE A 478      -0.493  31.249 -19.512  1.00  0.00           H  
ATOM   2292  CG  PHE A 478      -2.257  30.273 -18.893  1.00  0.00           C  
ATOM   2293  CD1 PHE A 478      -3.428  29.750 -19.455  1.00  0.00           C  
ATOM   2294  HD1 PHE A 478      -3.841  30.050 -20.407  1.00  0.00           H  
ATOM   2295  CD2 PHE A 478      -1.687  29.651 -17.776  1.00  0.00           C  
ATOM   2296  HD2 PHE A 478      -0.738  30.007 -17.401  1.00  0.00           H  
ATOM   2297  CE1 PHE A 478      -4.111  28.665 -18.893  1.00  0.00           C  
ATOM   2298  HE1 PHE A 478      -5.123  28.390 -19.152  1.00  0.00           H  
ATOM   2299  CE2 PHE A 478      -2.259  28.443 -17.360  1.00  0.00           C  
ATOM   2300  HE2 PHE A 478      -1.818  27.924 -16.522  1.00  0.00           H  
ATOM   2301  CZ  PHE A 478      -3.532  28.040 -17.782  1.00  0.00           C  
ATOM   2302  HZ  PHE A 478      -4.046  27.206 -17.328  1.00  0.00           H  
ATOM   2303  C   PHE A 478      -3.081  33.345 -18.904  1.00  0.00           C  
ATOM   2304  O   PHE A 478      -3.743  33.476 -17.876  1.00  0.00           O  
ATOM   2305  N   ASP A 479      -3.543  33.771 -20.082  1.00  0.00           N  
ATOM   2306  H   ASP A 479      -2.838  33.761 -20.805  1.00  0.00           H  
ATOM   2307  CA  ASP A 479      -4.815  34.438 -20.270  1.00  0.00           C  
ATOM   2308  HA  ASP A 479      -5.145  35.144 -19.507  1.00  0.00           H  
ATOM   2309  CB  ASP A 479      -4.669  35.368 -21.475  1.00  0.00           C  
ATOM   2310  HB1 ASP A 479      -4.066  36.196 -21.102  1.00  0.00           H  
ATOM   2311  HB2 ASP A 479      -4.196  34.927 -22.352  1.00  0.00           H  
ATOM   2312  CG  ASP A 479      -5.997  35.941 -21.948  1.00  0.00           C  
ATOM   2313  OD1 ASP A 479      -6.521  35.378 -22.934  1.00  0.00           O  
ATOM   2314  OD2 ASP A 479      -6.492  36.901 -21.320  1.00  0.00           O  
ATOM   2315  C   ASP A 479      -5.859  33.375 -20.579  1.00  0.00           C  
ATOM   2316  O   ASP A 479      -7.009  33.430 -20.149  1.00  0.00           O  
ATOM   2317  N   GLY A 480      -5.511  32.359 -21.373  1.00  0.00           N  
ATOM   2318  H   GLY A 480      -4.582  32.336 -21.767  1.00  0.00           H  
ATOM   2319  CA  GLY A 480      -6.457  31.583 -22.149  1.00  0.00           C  
ATOM   2320  HA1 GLY A 480      -6.463  30.506 -21.982  1.00  0.00           H  
ATOM   2321  HA2 GLY A 480      -7.463  31.974 -21.992  1.00  0.00           H  
ATOM   2322  C   GLY A 480      -6.157  31.705 -23.636  1.00  0.00           C  
ATOM   2323  O   GLY A 480      -5.816  30.674 -24.212  1.00  0.00           O  
ATOM   2324  N   THR A 481      -6.166  32.939 -24.146  1.00  0.00           N  
ATOM   2325  H   THR A 481      -6.352  33.782 -23.622  1.00  0.00           H  
ATOM   2326  CA  THR A 481      -5.826  33.195 -25.531  1.00  0.00           C  
ATOM   2327  HA  THR A 481      -6.085  32.337 -26.153  1.00  0.00           H  
ATOM   2328  CB  THR A 481      -6.508  34.487 -25.982  1.00  0.00           C  
ATOM   2329  HB  THR A 481      -6.241  34.506 -27.038  1.00  0.00           H  
ATOM   2330  OG1 THR A 481      -5.923  35.653 -25.447  1.00  0.00           O  
ATOM   2331  HG1 THR A 481      -6.220  35.638 -24.550  1.00  0.00           H  
ATOM   2332  CG2 THR A 481      -8.026  34.555 -25.812  1.00  0.00           C  
ATOM   2333 1HG2 THR A 481      -8.342  34.735 -24.784  1.00  0.00           H  
ATOM   2334 2HG2 THR A 481      -8.506  35.407 -26.294  1.00  0.00           H  
ATOM   2335 3HG2 THR A 481      -8.411  33.552 -25.999  1.00  0.00           H  
ATOM   2336  C   THR A 481      -4.327  33.246 -25.789  1.00  0.00           C  
ATOM   2337  O   THR A 481      -3.892  33.043 -26.921  1.00  0.00           O  
ATOM   2338  N   ASN A 482      -3.509  33.593 -24.792  1.00  0.00           N  
ATOM   2339  H   ASN A 482      -3.961  33.826 -23.920  1.00  0.00           H  
ATOM   2340  CA  ASN A 482      -2.064  33.611 -24.901  1.00  0.00           C  
ATOM   2341  HA  ASN A 482      -1.681  32.862 -25.593  1.00  0.00           H  
ATOM   2342  CB  ASN A 482      -1.664  34.957 -25.505  1.00  0.00           C  
ATOM   2343  HB1 ASN A 482      -0.597  35.087 -25.688  1.00  0.00           H  
ATOM   2344  HB2 ASN A 482      -2.161  34.975 -26.475  1.00  0.00           H  
ATOM   2345  CG  ASN A 482      -2.046  36.231 -24.766  1.00  0.00           C  
ATOM   2346  OD1 ASN A 482      -1.230  36.788 -24.035  1.00  0.00           O  
ATOM   2347  ND2 ASN A 482      -3.270  36.742 -24.919  1.00  0.00           N  
ATOM   2348 1HD2 ASN A 482      -3.943  36.193 -25.435  1.00  0.00           H  
ATOM   2349 2HD2 ASN A 482      -3.517  37.669 -24.604  1.00  0.00           H  
ATOM   2350  C   ASN A 482      -1.396  33.453 -23.542  1.00  0.00           C  
ATOM   2351  O   ASN A 482      -1.936  33.856 -22.515  1.00  0.00           O  
ATOM   2352  N   ARG A 483      -0.143  32.992 -23.586  1.00  0.00           N  
ATOM   2353  H   ARG A 483       0.183  32.676 -24.488  1.00  0.00           H  
ATOM   2354  CA  ARG A 483       0.828  32.866 -22.519  1.00  0.00           C  
ATOM   2355  HA  ARG A 483       0.243  32.786 -21.603  1.00  0.00           H  
ATOM   2356  CB  ARG A 483       1.636  31.588 -22.751  1.00  0.00           C  
ATOM   2357  HB1 ARG A 483       2.193  31.710 -23.680  1.00  0.00           H  
ATOM   2358  HB2 ARG A 483       2.325  31.668 -21.909  1.00  0.00           H  
ATOM   2359  CG  ARG A 483       0.926  30.235 -22.695  1.00  0.00           C  
ATOM   2360  HG1 ARG A 483       0.090  30.396 -22.015  1.00  0.00           H  
ATOM   2361  HG2 ARG A 483       0.436  29.976 -23.633  1.00  0.00           H  
ATOM   2362  CD  ARG A 483       1.810  29.076 -22.233  1.00  0.00           C  
ATOM   2363  HD1 ARG A 483       2.187  28.577 -23.126  1.00  0.00           H  
ATOM   2364  HD2 ARG A 483       2.603  29.387 -21.553  1.00  0.00           H  
ATOM   2365  NE  ARG A 483       0.856  28.233 -21.513  1.00  0.00           N  
ATOM   2366  HE  ARG A 483       0.908  28.334 -20.509  1.00  0.00           H  
ATOM   2367  CZ  ARG A 483      -0.037  27.383 -22.039  1.00  0.00           C  
ATOM   2368  NH1 ARG A 483      -0.048  27.117 -23.353  1.00  0.00           N  
ATOM   2369 1HH1 ARG A 483       0.540  27.650 -23.977  1.00  0.00           H  
ATOM   2370 2HH1 ARG A 483      -0.817  26.719 -23.873  1.00  0.00           H  
ATOM   2371  NH2 ARG A 483      -0.890  26.661 -21.299  1.00  0.00           N  
ATOM   2372 1HH2 ARG A 483      -0.797  26.675 -20.294  1.00  0.00           H  
ATOM   2373 2HH2 ARG A 483      -1.484  25.993 -21.769  1.00  0.00           H  
ATOM   2374  C   ARG A 483       1.791  34.033 -22.684  1.00  0.00           C  
ATOM   2375  O   ARG A 483       2.271  34.452 -23.736  1.00  0.00           O  
ATOM   2376  N   LEU A 484       2.020  34.649 -21.522  1.00  0.00           N  
ATOM   2377  H   LEU A 484       1.835  34.044 -20.735  1.00  0.00           H  
ATOM   2378  CA  LEU A 484       2.339  36.048 -21.319  1.00  0.00           C  
ATOM   2379  HA  LEU A 484       2.097  36.551 -22.255  1.00  0.00           H  
ATOM   2380  CB  LEU A 484       1.549  36.528 -20.101  1.00  0.00           C  
ATOM   2381  HB1 LEU A 484       1.844  35.853 -19.298  1.00  0.00           H  
ATOM   2382  HB2 LEU A 484       1.988  37.510 -19.923  1.00  0.00           H  
ATOM   2383  CG  LEU A 484       0.039  36.753 -20.195  1.00  0.00           C  
ATOM   2384  HG  LEU A 484      -0.374  35.922 -20.766  1.00  0.00           H  
ATOM   2385  CD1 LEU A 484      -0.509  36.857 -18.771  1.00  0.00           C  
ATOM   2386 1HD1 LEU A 484      -1.542  36.510 -18.734  1.00  0.00           H  
ATOM   2387 2HD1 LEU A 484      -0.003  36.300 -17.982  1.00  0.00           H  
ATOM   2388 3HD1 LEU A 484      -0.506  37.899 -18.452  1.00  0.00           H  
ATOM   2389  CD2 LEU A 484      -0.268  37.921 -21.132  1.00  0.00           C  
ATOM   2390 1HD2 LEU A 484       0.075  37.672 -22.136  1.00  0.00           H  
ATOM   2391 2HD2 LEU A 484      -1.331  38.150 -21.051  1.00  0.00           H  
ATOM   2392 3HD2 LEU A 484       0.370  38.776 -20.906  1.00  0.00           H  
ATOM   2393  C   LEU A 484       3.796  36.409 -21.070  1.00  0.00           C  
ATOM   2394  O   LEU A 484       4.529  35.581 -20.532  1.00  0.00           O  
ATOM   2395  N   ASN A 485       4.186  37.654 -21.354  1.00  0.00           N  
ATOM   2396  H   ASN A 485       3.573  38.188 -21.954  1.00  0.00           H  
ATOM   2397  CA  ASN A 485       5.488  38.244 -21.120  1.00  0.00           C  
ATOM   2398  HA  ASN A 485       5.944  37.616 -20.355  1.00  0.00           H  
ATOM   2399  CB  ASN A 485       6.443  38.190 -22.314  1.00  0.00           C  
ATOM   2400  HB1 ASN A 485       7.449  38.368 -21.933  1.00  0.00           H  
ATOM   2401  HB2 ASN A 485       6.513  37.193 -22.749  1.00  0.00           H  
ATOM   2402  CG  ASN A 485       6.335  39.289 -23.361  1.00  0.00           C  
ATOM   2403  OD1 ASN A 485       5.463  39.258 -24.226  1.00  0.00           O  
ATOM   2404  ND2 ASN A 485       7.258  40.252 -23.423  1.00  0.00           N  
ATOM   2405 1HD2 ASN A 485       7.980  40.226 -22.718  1.00  0.00           H  
ATOM   2406 2HD2 ASN A 485       7.310  40.817 -24.259  1.00  0.00           H  
ATOM   2407  C   ASN A 485       5.412  39.618 -20.470  1.00  0.00           C  
ATOM   2408  O   ASN A 485       6.392  40.132 -19.935  1.00  0.00           O  
ATOM   2409  N   SER A 486       4.208  40.175 -20.321  1.00  0.00           N  
ATOM   2410  H   SER A 486       3.385  39.787 -20.758  1.00  0.00           H  
ATOM   2411  CA  SER A 486       4.050  41.434 -19.621  1.00  0.00           C  
ATOM   2412  HA  SER A 486       4.818  42.156 -19.899  1.00  0.00           H  
ATOM   2413  CB  SER A 486       2.701  42.042 -20.010  1.00  0.00           C  
ATOM   2414  HB1 SER A 486       2.584  43.022 -19.548  1.00  0.00           H  
ATOM   2415  HB2 SER A 486       2.501  42.252 -21.061  1.00  0.00           H  
ATOM   2416  OG  SER A 486       1.613  41.221 -19.648  1.00  0.00           O  
ATOM   2417  HG  SER A 486       0.864  41.511 -20.146  1.00  0.00           H  
ATOM   2418  C   SER A 486       4.046  41.264 -18.109  1.00  0.00           C  
ATOM   2419  O   SER A 486       3.752  40.174 -17.623  1.00  0.00           O  
ATOM   2420  N   ALA A 487       4.129  42.360 -17.351  1.00  0.00           N  
ATOM   2421  H   ALA A 487       4.054  43.190 -17.922  1.00  0.00           H  
ATOM   2422  CA  ALA A 487       3.927  42.579 -15.933  1.00  0.00           C  
ATOM   2423  HA  ALA A 487       3.281  41.753 -15.636  1.00  0.00           H  
ATOM   2424  CB  ALA A 487       5.285  42.488 -15.238  1.00  0.00           C  
ATOM   2425  HB1 ALA A 487       5.136  42.782 -14.199  1.00  0.00           H  
ATOM   2426  HB2 ALA A 487       5.802  41.532 -15.314  1.00  0.00           H  
ATOM   2427  HB3 ALA A 487       5.978  43.220 -15.654  1.00  0.00           H  
ATOM   2428  C   ALA A 487       3.106  43.837 -15.684  1.00  0.00           C  
ATOM   2429  O   ALA A 487       3.244  44.778 -16.462  1.00  0.00           O  
ATOM   2430  N   GLU A 488       2.375  43.886 -14.568  1.00  0.00           N  
ATOM   2431  H   GLU A 488       2.375  43.117 -13.912  1.00  0.00           H  
ATOM   2432  CA  GLU A 488       1.812  45.116 -14.050  1.00  0.00           C  
ATOM   2433  HA  GLU A 488       2.194  46.027 -14.510  1.00  0.00           H  
ATOM   2434  CB  GLU A 488       0.333  45.172 -14.435  1.00  0.00           C  
ATOM   2435  HB1 GLU A 488      -0.041  46.060 -13.926  1.00  0.00           H  
ATOM   2436  HB2 GLU A 488       0.278  45.523 -15.465  1.00  0.00           H  
ATOM   2437  CG  GLU A 488      -0.573  43.977 -14.134  1.00  0.00           C  
ATOM   2438  HG1 GLU A 488      -0.131  43.260 -13.442  1.00  0.00           H  
ATOM   2439  HG2 GLU A 488      -1.455  44.326 -13.597  1.00  0.00           H  
ATOM   2440  CD  GLU A 488      -0.965  43.186 -15.373  1.00  0.00           C  
ATOM   2441  OE1 GLU A 488      -1.735  42.212 -15.227  1.00  0.00           O  
ATOM   2442  OE2 GLU A 488      -0.434  43.381 -16.488  1.00  0.00           O  
ATOM   2443  C   GLU A 488       2.110  45.201 -12.560  1.00  0.00           C  
ATOM   2444  O   GLU A 488       2.568  44.233 -11.957  1.00  0.00           O  
ATOM   2445  N   CYS A 489       2.062  46.446 -12.081  1.00  0.00           N  
ATOM   2446  H   CYS A 489       1.810  47.137 -12.774  1.00  0.00           H  
ATOM   2447  CA  CYS A 489       2.331  46.790 -10.699  1.00  0.00           C  
ATOM   2448  HA  CYS A 489       2.389  45.862 -10.130  1.00  0.00           H  
ATOM   2449  CB  CYS A 489       3.706  47.450 -10.590  1.00  0.00           C  
ATOM   2450  HB1 CYS A 489       4.448  47.056 -11.284  1.00  0.00           H  
ATOM   2451  HB2 CYS A 489       3.606  48.485 -10.918  1.00  0.00           H  
ATOM   2452  SG  CYS A 489       4.279  47.410  -8.874  1.00  0.00           S  
ATOM   2453  HG  CYS A 489       4.240  46.103  -8.600  1.00  0.00           H  
ATOM   2454  C   CYS A 489       1.157  47.517 -10.058  1.00  0.00           C  
ATOM   2455  O   CYS A 489       0.499  48.315 -10.722  1.00  0.00           O  
ATOM   2456  N   TYR A 490       0.768  47.196  -8.822  1.00  0.00           N  
ATOM   2457  H   TYR A 490       1.245  46.426  -8.375  1.00  0.00           H  
ATOM   2458  CA  TYR A 490      -0.155  47.853  -7.919  1.00  0.00           C  
ATOM   2459  HA  TYR A 490      -0.763  48.684  -8.278  1.00  0.00           H  
ATOM   2460  CB  TYR A 490      -1.122  46.777  -7.424  1.00  0.00           C  
ATOM   2461  HB1 TYR A 490      -1.673  46.558  -8.338  1.00  0.00           H  
ATOM   2462  HB2 TYR A 490      -0.538  45.918  -7.095  1.00  0.00           H  
ATOM   2463  CG  TYR A 490      -2.128  47.170  -6.368  1.00  0.00           C  
ATOM   2464  CD1 TYR A 490      -3.289  47.816  -6.807  1.00  0.00           C  
ATOM   2465  HD1 TYR A 490      -3.507  48.038  -7.842  1.00  0.00           H  
ATOM   2466  CD2 TYR A 490      -1.889  46.932  -5.009  1.00  0.00           C  
ATOM   2467  HD2 TYR A 490      -0.915  46.613  -4.666  1.00  0.00           H  
ATOM   2468  CE1 TYR A 490      -4.263  48.232  -5.892  1.00  0.00           C  
ATOM   2469  HE1 TYR A 490      -5.186  48.751  -6.103  1.00  0.00           H  
ATOM   2470  CE2 TYR A 490      -2.834  47.393  -4.085  1.00  0.00           C  
ATOM   2471  HE2 TYR A 490      -2.588  47.236  -3.045  1.00  0.00           H  
ATOM   2472  CZ  TYR A 490      -4.028  47.966  -4.537  1.00  0.00           C  
ATOM   2473  OH  TYR A 490      -4.968  48.237  -3.586  1.00  0.00           O  
ATOM   2474  HH  TYR A 490      -5.810  48.162  -4.007  1.00  0.00           H  
ATOM   2475  C   TYR A 490       0.657  48.387  -6.747  1.00  0.00           C  
ATOM   2476  O   TYR A 490       1.742  47.875  -6.482  1.00  0.00           O  
ATOM   2477  N   TYR A 491       0.152  49.396  -6.034  1.00  0.00           N  
ATOM   2478  H   TYR A 491      -0.461  49.944  -6.620  1.00  0.00           H  
ATOM   2479  CA  TYR A 491       0.715  49.897  -4.796  1.00  0.00           C  
ATOM   2480  HA  TYR A 491       1.119  49.001  -4.324  1.00  0.00           H  
ATOM   2481  CB  TYR A 491       1.897  50.806  -5.134  1.00  0.00           C  
ATOM   2482  HB1 TYR A 491       2.714  50.182  -5.497  1.00  0.00           H  
ATOM   2483  HB2 TYR A 491       1.645  51.452  -5.975  1.00  0.00           H  
ATOM   2484  CG  TYR A 491       2.546  51.705  -4.109  1.00  0.00           C  
ATOM   2485  CD1 TYR A 491       3.185  51.170  -2.984  1.00  0.00           C  
ATOM   2486  HD1 TYR A 491       3.265  50.105  -2.819  1.00  0.00           H  
ATOM   2487  CD2 TYR A 491       2.559  53.087  -4.331  1.00  0.00           C  
ATOM   2488  HD2 TYR A 491       1.969  53.434  -5.165  1.00  0.00           H  
ATOM   2489  CE1 TYR A 491       3.862  51.996  -2.078  1.00  0.00           C  
ATOM   2490  HE1 TYR A 491       4.461  51.529  -1.310  1.00  0.00           H  
ATOM   2491  CE2 TYR A 491       3.231  53.921  -3.429  1.00  0.00           C  
ATOM   2492  HE2 TYR A 491       3.185  54.987  -3.601  1.00  0.00           H  
ATOM   2493  CZ  TYR A 491       3.931  53.367  -2.351  1.00  0.00           C  
ATOM   2494  OH  TYR A 491       4.712  54.126  -1.529  1.00  0.00           O  
ATOM   2495  HH  TYR A 491       4.604  55.059  -1.631  1.00  0.00           H  
ATOM   2496  C   TYR A 491      -0.372  50.455  -3.887  1.00  0.00           C  
ATOM   2497  O   TYR A 491      -1.105  51.307  -4.383  1.00  0.00           O  
ATOM   2498  N   PRO A 492      -0.514  50.030  -2.629  1.00  0.00           N  
ATOM   2499  CA  PRO A 492      -1.557  50.548  -1.768  1.00  0.00           C  
ATOM   2500  HA  PRO A 492      -2.408  49.992  -2.160  1.00  0.00           H  
ATOM   2501  CB  PRO A 492      -1.082  50.040  -0.406  1.00  0.00           C  
ATOM   2502  HB1 PRO A 492      -0.220  50.625  -0.084  1.00  0.00           H  
ATOM   2503  HB2 PRO A 492      -1.848  50.069   0.369  1.00  0.00           H  
ATOM   2504  CG  PRO A 492      -0.558  48.623  -0.637  1.00  0.00           C  
ATOM   2505  HG1 PRO A 492       0.130  48.341   0.159  1.00  0.00           H  
ATOM   2506  HG2 PRO A 492      -1.451  47.997  -0.643  1.00  0.00           H  
ATOM   2507  CD  PRO A 492       0.130  48.910  -1.972  1.00  0.00           C  
ATOM   2508  HD1 PRO A 492       1.141  49.168  -1.655  1.00  0.00           H  
ATOM   2509  HD2 PRO A 492       0.084  48.067  -2.661  1.00  0.00           H  
ATOM   2510  C   PRO A 492      -1.816  52.043  -1.638  1.00  0.00           C  
ATOM   2511  O   PRO A 492      -2.980  52.402  -1.478  1.00  0.00           O  
ATOM   2512  N   GLU A 493      -0.760  52.839  -1.457  1.00  0.00           N  
ATOM   2513  H   GLU A 493       0.120  52.483  -1.111  1.00  0.00           H  
ATOM   2514  CA  GLU A 493      -0.924  54.278  -1.414  1.00  0.00           C  
ATOM   2515  HA  GLU A 493      -1.441  54.561  -0.497  1.00  0.00           H  
ATOM   2516  CB  GLU A 493       0.485  54.873  -1.414  1.00  0.00           C  
ATOM   2517  HB1 GLU A 493       0.977  54.680  -2.367  1.00  0.00           H  
ATOM   2518  HB2 GLU A 493       0.335  55.951  -1.352  1.00  0.00           H  
ATOM   2519  CG  GLU A 493       1.420  54.397  -0.301  1.00  0.00           C  
ATOM   2520  HG1 GLU A 493       1.552  53.320  -0.398  1.00  0.00           H  
ATOM   2521  HG2 GLU A 493       2.410  54.847  -0.380  1.00  0.00           H  
ATOM   2522  CD  GLU A 493       0.869  54.667   1.092  1.00  0.00           C  
ATOM   2523  OE1 GLU A 493       0.881  53.707   1.892  1.00  0.00           O  
ATOM   2524  OE2 GLU A 493       0.256  55.728   1.340  1.00  0.00           O  
ATOM   2525  C   GLU A 493      -1.704  54.909  -2.559  1.00  0.00           C  
ATOM   2526  O   GLU A 493      -2.511  55.822  -2.398  1.00  0.00           O  
ATOM   2527  N   ARG A 494      -1.402  54.483  -3.788  1.00  0.00           N  
ATOM   2528  H   ARG A 494      -0.783  53.685  -3.771  1.00  0.00           H  
ATOM   2529  CA  ARG A 494      -2.041  54.830  -5.041  1.00  0.00           C  
ATOM   2530  HA  ARG A 494      -2.045  55.918  -4.987  1.00  0.00           H  
ATOM   2531  CB  ARG A 494      -1.278  54.343  -6.273  1.00  0.00           C  
ATOM   2532  HB1 ARG A 494      -0.976  53.318  -6.059  1.00  0.00           H  
ATOM   2533  HB2 ARG A 494      -1.968  54.287  -7.115  1.00  0.00           H  
ATOM   2534  CG  ARG A 494      -0.105  55.276  -6.576  1.00  0.00           C  
ATOM   2535  HG1 ARG A 494      -0.407  56.322  -6.524  1.00  0.00           H  
ATOM   2536  HG2 ARG A 494       0.749  55.121  -5.916  1.00  0.00           H  
ATOM   2537  CD  ARG A 494       0.492  55.197  -7.981  1.00  0.00           C  
ATOM   2538  HD1 ARG A 494      -0.379  55.154  -8.635  1.00  0.00           H  
ATOM   2539  HD2 ARG A 494       0.882  56.187  -8.217  1.00  0.00           H  
ATOM   2540  NE  ARG A 494       1.376  54.043  -8.147  1.00  0.00           N  
ATOM   2541  HE  ARG A 494       0.901  53.208  -8.461  1.00  0.00           H  
ATOM   2542  CZ  ARG A 494       2.665  53.939  -7.798  1.00  0.00           C  
ATOM   2543  NH1 ARG A 494       3.405  54.990  -7.417  1.00  0.00           N  
ATOM   2544 1HH1 ARG A 494       3.066  55.941  -7.453  1.00  0.00           H  
ATOM   2545 2HH1 ARG A 494       4.385  54.831  -7.231  1.00  0.00           H  
ATOM   2546  NH2 ARG A 494       3.321  52.798  -8.047  1.00  0.00           N  
ATOM   2547 1HH2 ARG A 494       2.823  51.974  -8.356  1.00  0.00           H  
ATOM   2548 2HH2 ARG A 494       4.327  52.821  -8.130  1.00  0.00           H  
ATOM   2549  C   ARG A 494      -3.424  54.221  -5.223  1.00  0.00           C  
ATOM   2550  O   ARG A 494      -4.304  54.997  -5.589  1.00  0.00           O  
ATOM   2551  N   ASN A 495      -3.483  52.947  -4.828  1.00  0.00           N  
ATOM   2552  H   ASN A 495      -2.618  52.607  -4.431  1.00  0.00           H  
ATOM   2553  CA  ASN A 495      -4.661  52.104  -4.806  1.00  0.00           C  
ATOM   2554  HA  ASN A 495      -4.419  51.173  -4.293  1.00  0.00           H  
ATOM   2555  CB  ASN A 495      -5.843  52.736  -4.071  1.00  0.00           C  
ATOM   2556  HB1 ASN A 495      -5.401  53.240  -3.211  1.00  0.00           H  
ATOM   2557  HB2 ASN A 495      -6.266  53.630  -4.529  1.00  0.00           H  
ATOM   2558  CG  ASN A 495      -6.900  51.877  -3.391  1.00  0.00           C  
ATOM   2559  OD1 ASN A 495      -6.598  50.908  -2.698  1.00  0.00           O  
ATOM   2560  ND2 ASN A 495      -8.190  52.023  -3.701  1.00  0.00           N  
ATOM   2561 1HD2 ASN A 495      -8.463  52.622  -4.467  1.00  0.00           H  
ATOM   2562 2HD2 ASN A 495      -8.850  51.303  -3.445  1.00  0.00           H  
ATOM   2563  C   ASN A 495      -5.097  51.781  -6.229  1.00  0.00           C  
ATOM   2564  O   ASN A 495      -6.274  51.748  -6.579  1.00  0.00           O  
ATOM   2565  N   GLU A 496      -4.097  51.521  -7.074  1.00  0.00           N  
ATOM   2566  H   GLU A 496      -3.195  51.387  -6.638  1.00  0.00           H  
ATOM   2567  CA  GLU A 496      -4.288  51.459  -8.509  1.00  0.00           C  
ATOM   2568  HA  GLU A 496      -5.310  51.118  -8.676  1.00  0.00           H  
ATOM   2569  CB  GLU A 496      -3.944  52.867  -8.995  1.00  0.00           C  
ATOM   2570  HB1 GLU A 496      -4.590  53.543  -8.434  1.00  0.00           H  
ATOM   2571  HB2 GLU A 496      -2.977  53.138  -8.571  1.00  0.00           H  
ATOM   2572  CG  GLU A 496      -4.119  53.007 -10.507  1.00  0.00           C  
ATOM   2573  HG1 GLU A 496      -3.670  52.215 -11.107  1.00  0.00           H  
ATOM   2574  HG2 GLU A 496      -5.194  53.006 -10.683  1.00  0.00           H  
ATOM   2575  CD  GLU A 496      -3.691  54.360 -11.058  1.00  0.00           C  
ATOM   2576  OE1 GLU A 496      -4.219  55.438 -10.708  1.00  0.00           O  
ATOM   2577  OE2 GLU A 496      -2.670  54.359 -11.779  1.00  0.00           O  
ATOM   2578  C   GLU A 496      -3.363  50.396  -9.087  1.00  0.00           C  
ATOM   2579  O   GLU A 496      -2.206  50.379  -8.674  1.00  0.00           O  
ATOM   2580  N   TRP A 497      -3.668  49.633 -10.139  1.00  0.00           N  
ATOM   2581  H   TRP A 497      -4.641  49.634 -10.411  1.00  0.00           H  
ATOM   2582  CA  TRP A 497      -2.809  48.809 -10.965  1.00  0.00           C  
ATOM   2583  HA  TRP A 497      -2.058  48.363 -10.314  1.00  0.00           H  
ATOM   2584  CB  TRP A 497      -3.586  47.606 -11.503  1.00  0.00           C  
ATOM   2585  HB1 TRP A 497      -4.560  47.965 -11.837  1.00  0.00           H  
ATOM   2586  HB2 TRP A 497      -3.199  47.281 -12.469  1.00  0.00           H  
ATOM   2587  CG  TRP A 497      -3.803  46.460 -10.568  1.00  0.00           C  
ATOM   2588  CD1 TRP A 497      -4.767  46.227  -9.649  1.00  0.00           C  
ATOM   2589  HD1 TRP A 497      -5.686  46.769  -9.485  1.00  0.00           H  
ATOM   2590  CD2 TRP A 497      -2.823  45.406 -10.329  1.00  0.00           C  
ATOM   2591  NE1 TRP A 497      -4.583  45.024  -8.996  1.00  0.00           N  
ATOM   2592  HE1 TRP A 497      -5.312  44.730  -8.361  1.00  0.00           H  
ATOM   2593  CE2 TRP A 497      -3.320  44.561  -9.303  1.00  0.00           C  
ATOM   2594  CE3 TRP A 497      -1.577  45.093 -10.895  1.00  0.00           C  
ATOM   2595  HE3 TRP A 497      -1.189  45.691 -11.706  1.00  0.00           H  
ATOM   2596  CZ2 TRP A 497      -2.575  43.449  -8.892  1.00  0.00           C  
ATOM   2597  HZ2 TRP A 497      -2.932  42.782  -8.121  1.00  0.00           H  
ATOM   2598  CZ3 TRP A 497      -0.764  44.074 -10.383  1.00  0.00           C  
ATOM   2599  HZ3 TRP A 497       0.136  43.797 -10.912  1.00  0.00           H  
ATOM   2600  CH2 TRP A 497      -1.277  43.247  -9.376  1.00  0.00           C  
ATOM   2601  HH2 TRP A 497      -0.666  42.471  -8.940  1.00  0.00           H  
ATOM   2602  C   TRP A 497      -2.320  49.693 -12.103  1.00  0.00           C  
ATOM   2603  O   TRP A 497      -3.166  50.336 -12.720  1.00  0.00           O  
ATOM   2604  N   ARG A 498      -1.029  49.696 -12.445  1.00  0.00           N  
ATOM   2605  H   ARG A 498      -0.378  49.119 -11.932  1.00  0.00           H  
ATOM   2606  CA  ARG A 498      -0.450  50.297 -13.630  1.00  0.00           C  
ATOM   2607  HA  ARG A 498      -1.218  50.351 -14.402  1.00  0.00           H  
ATOM   2608  CB  ARG A 498       0.027  51.725 -13.365  1.00  0.00           C  
ATOM   2609  HB1 ARG A 498       0.815  52.040 -14.048  1.00  0.00           H  
ATOM   2610  HB2 ARG A 498      -0.829  52.387 -13.500  1.00  0.00           H  
ATOM   2611  CG  ARG A 498       0.674  52.025 -12.012  1.00  0.00           C  
ATOM   2612  HG1 ARG A 498       0.026  51.777 -11.171  1.00  0.00           H  
ATOM   2613  HG2 ARG A 498       1.525  51.354 -11.893  1.00  0.00           H  
ATOM   2614  CD  ARG A 498       1.058  53.500 -11.894  1.00  0.00           C  
ATOM   2615  HD1 ARG A 498       1.914  53.563 -11.221  1.00  0.00           H  
ATOM   2616  HD2 ARG A 498       1.442  53.788 -12.872  1.00  0.00           H  
ATOM   2617  NE  ARG A 498      -0.050  54.349 -11.455  1.00  0.00           N  
ATOM   2618  HE  ARG A 498      -0.992  54.011 -11.320  1.00  0.00           H  
ATOM   2619  CZ  ARG A 498       0.015  55.679 -11.306  1.00  0.00           C  
ATOM   2620  NH1 ARG A 498       1.187  56.324 -11.366  1.00  0.00           N  
ATOM   2621 1HH1 ARG A 498       1.993  55.866 -11.767  1.00  0.00           H  
ATOM   2622 2HH1 ARG A 498       1.375  57.289 -11.133  1.00  0.00           H  
ATOM   2623  NH2 ARG A 498      -1.050  56.400 -10.929  1.00  0.00           N  
ATOM   2624 1HH2 ARG A 498      -1.971  55.985 -10.925  1.00  0.00           H  
ATOM   2625 2HH2 ARG A 498      -1.015  57.392 -10.741  1.00  0.00           H  
ATOM   2626  C   ARG A 498       0.593  49.391 -14.270  1.00  0.00           C  
ATOM   2627  O   ARG A 498       1.109  48.512 -13.583  1.00  0.00           O  
ATOM   2628  N   MET A 499       0.816  49.571 -15.574  1.00  0.00           N  
ATOM   2629  H   MET A 499       0.421  50.389 -16.017  1.00  0.00           H  
ATOM   2630  CA  MET A 499       1.703  48.810 -16.429  1.00  0.00           C  
ATOM   2631  HA  MET A 499       1.369  47.784 -16.274  1.00  0.00           H  
ATOM   2632  CB  MET A 499       1.435  49.142 -17.897  1.00  0.00           C  
ATOM   2633  HB1 MET A 499       0.369  49.087 -18.117  1.00  0.00           H  
ATOM   2634  HB2 MET A 499       1.739  50.178 -18.047  1.00  0.00           H  
ATOM   2635  CG  MET A 499       2.217  48.262 -18.872  1.00  0.00           C  
ATOM   2636  HG1 MET A 499       3.262  48.047 -18.648  1.00  0.00           H  
ATOM   2637  HG2 MET A 499       1.755  47.277 -18.797  1.00  0.00           H  
ATOM   2638  SD  MET A 499       1.988  48.578 -20.640  1.00  0.00           S  
ATOM   2639  CE  MET A 499       2.990  50.076 -20.799  1.00  0.00           C  
ATOM   2640  HE1 MET A 499       4.041  49.869 -20.596  1.00  0.00           H  
ATOM   2641  HE2 MET A 499       2.995  50.458 -21.820  1.00  0.00           H  
ATOM   2642  HE3 MET A 499       2.605  50.843 -20.126  1.00  0.00           H  
ATOM   2643  C   MET A 499       3.166  49.013 -16.058  1.00  0.00           C  
ATOM   2644  O   MET A 499       3.539  50.122 -15.684  1.00  0.00           O  
ATOM   2645  N   ILE A 500       4.058  48.043 -16.272  1.00  0.00           N  
ATOM   2646  H   ILE A 500       3.732  47.123 -16.532  1.00  0.00           H  
ATOM   2647  CA  ILE A 500       5.489  48.236 -16.150  1.00  0.00           C  
ATOM   2648  HA  ILE A 500       5.808  49.278 -16.192  1.00  0.00           H  
ATOM   2649  CB  ILE A 500       5.987  47.838 -14.760  1.00  0.00           C  
ATOM   2650  HB  ILE A 500       7.067  47.730 -14.859  1.00  0.00           H  
ATOM   2651  CG1 ILE A 500       5.482  46.437 -14.413  1.00  0.00           C  
ATOM   2652 1HG1 ILE A 500       4.427  46.337 -14.157  1.00  0.00           H  
ATOM   2653 2HG1 ILE A 500       5.603  45.844 -15.319  1.00  0.00           H  
ATOM   2654  CG2 ILE A 500       5.762  48.782 -13.578  1.00  0.00           C  
ATOM   2655 1HG2 ILE A 500       6.101  48.502 -12.580  1.00  0.00           H  
ATOM   2656 2HG2 ILE A 500       6.083  49.780 -13.876  1.00  0.00           H  
ATOM   2657 3HG2 ILE A 500       4.692  48.914 -13.422  1.00  0.00           H  
ATOM   2658  CD  ILE A 500       6.328  45.634 -13.424  1.00  0.00           C  
ATOM   2659  HD1 ILE A 500       6.314  46.142 -12.459  1.00  0.00           H  
ATOM   2660  HD2 ILE A 500       5.813  44.675 -13.365  1.00  0.00           H  
ATOM   2661  HD3 ILE A 500       7.352  45.453 -13.750  1.00  0.00           H  
ATOM   2662  C   ILE A 500       6.080  47.523 -17.357  1.00  0.00           C  
ATOM   2663  O   ILE A 500       5.342  47.091 -18.240  1.00  0.00           O  
ATOM   2664  N   THR A 501       7.409  47.465 -17.473  1.00  0.00           N  
ATOM   2665  H   THR A 501       8.052  47.952 -16.865  1.00  0.00           H  
ATOM   2666  CA  THR A 501       8.108  46.895 -18.607  1.00  0.00           C  
ATOM   2667  HA  THR A 501       7.678  47.316 -19.516  1.00  0.00           H  
ATOM   2668  CB  THR A 501       9.581  47.250 -18.401  1.00  0.00           C  
ATOM   2669  HB  THR A 501      10.157  46.719 -19.159  1.00  0.00           H  
ATOM   2670  OG1 THR A 501       9.992  46.650 -17.194  1.00  0.00           O  
ATOM   2671  HG1 THR A 501       9.954  45.712 -17.306  1.00  0.00           H  
ATOM   2672  CG2 THR A 501       9.960  48.731 -18.400  1.00  0.00           C  
ATOM   2673 1HG2 THR A 501       9.516  49.239 -17.543  1.00  0.00           H  
ATOM   2674 2HG2 THR A 501      11.029  48.919 -18.308  1.00  0.00           H  
ATOM   2675 3HG2 THR A 501       9.745  49.250 -19.334  1.00  0.00           H  
ATOM   2676  C   THR A 501       7.936  45.388 -18.733  1.00  0.00           C  
ATOM   2677  O   THR A 501       7.918  44.702 -17.713  1.00  0.00           O  
ATOM   2678  N   ALA A 502       7.948  44.887 -19.970  1.00  0.00           N  
ATOM   2679  H   ALA A 502       8.263  45.425 -20.765  1.00  0.00           H  
ATOM   2680  CA  ALA A 502       7.693  43.481 -20.207  1.00  0.00           C  
ATOM   2681  HA  ALA A 502       7.010  43.053 -19.474  1.00  0.00           H  
ATOM   2682  CB  ALA A 502       7.161  43.352 -21.635  1.00  0.00           C  
ATOM   2683  HB1 ALA A 502       6.182  43.823 -21.723  1.00  0.00           H  
ATOM   2684  HB2 ALA A 502       7.850  43.716 -22.396  1.00  0.00           H  
ATOM   2685  HB3 ALA A 502       7.010  42.300 -21.879  1.00  0.00           H  
ATOM   2686  C   ALA A 502       8.968  42.650 -20.189  1.00  0.00           C  
ATOM   2687  O   ALA A 502      10.050  43.190 -20.411  1.00  0.00           O  
ATOM   2688  N   MET A 503       8.849  41.373 -19.820  1.00  0.00           N  
ATOM   2689  H   MET A 503       7.887  41.084 -19.723  1.00  0.00           H  
ATOM   2690  CA  MET A 503       9.922  40.416 -19.639  1.00  0.00           C  
ATOM   2691  HA  MET A 503      10.772  40.822 -19.090  1.00  0.00           H  
ATOM   2692  CB  MET A 503       9.375  39.169 -18.943  1.00  0.00           C  
ATOM   2693  HB1 MET A 503       8.447  38.685 -19.245  1.00  0.00           H  
ATOM   2694  HB2 MET A 503      10.007  38.344 -19.272  1.00  0.00           H  
ATOM   2695  CG  MET A 503       9.608  39.005 -17.441  1.00  0.00           C  
ATOM   2696  HG1 MET A 503      10.694  38.955 -17.363  1.00  0.00           H  
ATOM   2697  HG2 MET A 503       9.306  39.894 -16.886  1.00  0.00           H  
ATOM   2698  SD  MET A 503       8.702  37.652 -16.651  1.00  0.00           S  
ATOM   2699  CE  MET A 503       7.002  38.269 -16.725  1.00  0.00           C  
ATOM   2700  HE1 MET A 503       6.473  38.162 -17.672  1.00  0.00           H  
ATOM   2701  HE2 MET A 503       6.458  37.664 -16.000  1.00  0.00           H  
ATOM   2702  HE3 MET A 503       6.923  39.280 -16.326  1.00  0.00           H  
ATOM   2703  C   MET A 503      10.350  40.066 -21.057  1.00  0.00           C  
ATOM   2704  O   MET A 503       9.655  40.287 -22.046  1.00  0.00           O  
ATOM   2705  N   ASN A 504      11.546  39.482 -21.163  1.00  0.00           N  
ATOM   2706  H   ASN A 504      12.073  39.394 -20.306  1.00  0.00           H  
ATOM   2707  CA  ASN A 504      12.323  39.265 -22.367  1.00  0.00           C  
ATOM   2708  HA  ASN A 504      12.166  40.208 -22.890  1.00  0.00           H  
ATOM   2709  CB  ASN A 504      13.785  38.928 -22.072  1.00  0.00           C  
ATOM   2710  HB1 ASN A 504      13.878  38.185 -21.280  1.00  0.00           H  
ATOM   2711  HB2 ASN A 504      14.374  38.439 -22.848  1.00  0.00           H  
ATOM   2712  CG  ASN A 504      14.632  40.133 -21.689  1.00  0.00           C  
ATOM   2713  OD1 ASN A 504      15.138  40.933 -22.473  1.00  0.00           O  
ATOM   2714  ND2 ASN A 504      14.694  40.287 -20.364  1.00  0.00           N  
ATOM   2715 1HD2 ASN A 504      14.003  39.825 -19.791  1.00  0.00           H  
ATOM   2716 2HD2 ASN A 504      15.359  40.960 -20.011  1.00  0.00           H  
ATOM   2717  C   ASN A 504      11.781  38.068 -23.135  1.00  0.00           C  
ATOM   2718  O   ASN A 504      12.106  37.874 -24.304  1.00  0.00           O  
ATOM   2719  N   THR A 505      10.963  37.209 -22.521  1.00  0.00           N  
ATOM   2720  H   THR A 505      10.545  37.521 -21.656  1.00  0.00           H  
ATOM   2721  CA  THR A 505      10.427  35.964 -23.033  1.00  0.00           C  
ATOM   2722  HA  THR A 505      10.070  36.134 -24.049  1.00  0.00           H  
ATOM   2723  CB  THR A 505      11.539  34.921 -23.148  1.00  0.00           C  
ATOM   2724  HB  THR A 505      12.461  35.273 -23.612  1.00  0.00           H  
ATOM   2725  OG1 THR A 505      11.115  33.789 -23.873  1.00  0.00           O  
ATOM   2726  HG1 THR A 505      11.014  34.094 -24.762  1.00  0.00           H  
ATOM   2727  CG2 THR A 505      12.071  34.459 -21.791  1.00  0.00           C  
ATOM   2728 1HG2 THR A 505      12.692  33.563 -21.822  1.00  0.00           H  
ATOM   2729 2HG2 THR A 505      12.757  35.252 -21.493  1.00  0.00           H  
ATOM   2730 3HG2 THR A 505      11.304  34.261 -21.043  1.00  0.00           H  
ATOM   2731  C   THR A 505       9.156  35.616 -22.272  1.00  0.00           C  
ATOM   2732  O   THR A 505       8.825  36.262 -21.280  1.00  0.00           O  
ATOM   2733  N   ILE A 506       8.488  34.543 -22.703  1.00  0.00           N  
ATOM   2734  H   ILE A 506       8.912  33.954 -23.406  1.00  0.00           H  
ATOM   2735  CA  ILE A 506       7.226  34.101 -22.145  1.00  0.00           C  
ATOM   2736  HA  ILE A 506       6.634  34.980 -21.889  1.00  0.00           H  
ATOM   2737  CB  ILE A 506       6.532  33.148 -23.119  1.00  0.00           C  
ATOM   2738  HB  ILE A 506       7.158  32.258 -23.190  1.00  0.00           H  
ATOM   2739  CG1 ILE A 506       6.399  33.753 -24.516  1.00  0.00           C  
ATOM   2740 1HG1 ILE A 506       7.369  33.882 -24.997  1.00  0.00           H  
ATOM   2741 2HG1 ILE A 506       5.840  33.037 -25.118  1.00  0.00           H  
ATOM   2742  CG2 ILE A 506       5.253  32.484 -22.608  1.00  0.00           C  
ATOM   2743 1HG2 ILE A 506       5.431  31.789 -21.787  1.00  0.00           H  
ATOM   2744 2HG2 ILE A 506       4.612  33.356 -22.475  1.00  0.00           H  
ATOM   2745 3HG2 ILE A 506       4.811  31.874 -23.395  1.00  0.00           H  
ATOM   2746  CD  ILE A 506       5.657  35.090 -24.514  1.00  0.00           C  
ATOM   2747  HD1 ILE A 506       5.478  35.571 -25.475  1.00  0.00           H  
ATOM   2748  HD2 ILE A 506       4.713  35.069 -23.970  1.00  0.00           H  
ATOM   2749  HD3 ILE A 506       6.335  35.806 -24.048  1.00  0.00           H  
ATOM   2750  C   ILE A 506       7.548  33.406 -20.830  1.00  0.00           C  
ATOM   2751  O   ILE A 506       8.249  32.397 -20.824  1.00  0.00           O  
ATOM   2752  N   ARG A 507       6.936  33.840 -19.725  1.00  0.00           N  
ATOM   2753  H   ARG A 507       6.296  34.609 -19.864  1.00  0.00           H  
ATOM   2754  CA  ARG A 507       7.183  33.446 -18.353  1.00  0.00           C  
ATOM   2755  HA  ARG A 507       7.681  32.477 -18.361  1.00  0.00           H  
ATOM   2756  CB  ARG A 507       8.156  34.425 -17.695  1.00  0.00           C  
ATOM   2757  HB1 ARG A 507       7.780  35.442 -17.807  1.00  0.00           H  
ATOM   2758  HB2 ARG A 507       8.040  34.148 -16.647  1.00  0.00           H  
ATOM   2759  CG  ARG A 507       9.586  34.371 -18.236  1.00  0.00           C  
ATOM   2760  HG1 ARG A 507       9.748  33.404 -18.712  1.00  0.00           H  
ATOM   2761  HG2 ARG A 507       9.618  35.092 -19.053  1.00  0.00           H  
ATOM   2762  CD  ARG A 507      10.642  34.568 -17.148  1.00  0.00           C  
ATOM   2763  HD1 ARG A 507      10.422  35.525 -16.674  1.00  0.00           H  
ATOM   2764  HD2 ARG A 507      10.617  33.831 -16.346  1.00  0.00           H  
ATOM   2765  NE  ARG A 507      11.976  34.823 -17.690  1.00  0.00           N  
ATOM   2766  HE  ARG A 507      12.137  35.783 -17.961  1.00  0.00           H  
ATOM   2767  CZ  ARG A 507      12.990  33.970 -17.894  1.00  0.00           C  
ATOM   2768  NH1 ARG A 507      12.833  32.674 -17.592  1.00  0.00           N  
ATOM   2769 1HH1 ARG A 507      11.959  32.365 -17.191  1.00  0.00           H  
ATOM   2770 2HH1 ARG A 507      13.572  31.986 -17.595  1.00  0.00           H  
ATOM   2771  NH2 ARG A 507      14.185  34.344 -18.370  1.00  0.00           N  
ATOM   2772 1HH2 ARG A 507      14.287  35.338 -18.516  1.00  0.00           H  
ATOM   2773 2HH2 ARG A 507      14.859  33.658 -18.679  1.00  0.00           H  
ATOM   2774  C   ARG A 507       5.848  33.159 -17.682  1.00  0.00           C  
ATOM   2775  O   ARG A 507       5.722  33.560 -16.527  1.00  0.00           O  
ATOM   2776  N   SER A 508       4.885  32.400 -18.211  1.00  0.00           N  
ATOM   2777  H   SER A 508       4.974  32.230 -19.203  1.00  0.00           H  
ATOM   2778  CA  SER A 508       3.876  31.579 -17.573  1.00  0.00           C  
ATOM   2779  HA  SER A 508       3.331  32.117 -16.797  1.00  0.00           H  
ATOM   2780  CB  SER A 508       2.933  31.144 -18.696  1.00  0.00           C  
ATOM   2781  HB1 SER A 508       3.298  30.271 -19.237  1.00  0.00           H  
ATOM   2782  HB2 SER A 508       2.056  30.804 -18.145  1.00  0.00           H  
ATOM   2783  OG  SER A 508       2.694  32.249 -19.538  1.00  0.00           O  
ATOM   2784  HG  SER A 508       2.230  32.931 -19.077  1.00  0.00           H  
ATOM   2785  C   SER A 508       4.462  30.333 -16.926  1.00  0.00           C  
ATOM   2786  O   SER A 508       5.091  29.499 -17.573  1.00  0.00           O  
ATOM   2787  N   GLY A 509       4.406  30.244 -15.595  1.00  0.00           N  
ATOM   2788  H   GLY A 509       4.031  31.062 -15.136  1.00  0.00           H  
ATOM   2789  CA  GLY A 509       4.835  29.055 -14.887  1.00  0.00           C  
ATOM   2790  HA1 GLY A 509       4.112  28.803 -14.111  1.00  0.00           H  
ATOM   2791  HA2 GLY A 509       4.822  28.195 -15.557  1.00  0.00           H  
ATOM   2792  C   GLY A 509       6.183  29.243 -14.205  1.00  0.00           C  
ATOM   2793  O   GLY A 509       6.625  28.229 -13.669  1.00  0.00           O  
ATOM   2794  N   ALA A 510       6.786  30.434 -14.208  1.00  0.00           N  
ATOM   2795  H   ALA A 510       6.305  31.175 -14.697  1.00  0.00           H  
ATOM   2796  CA  ALA A 510       7.865  31.056 -13.466  1.00  0.00           C  
ATOM   2797  HA  ALA A 510       8.772  30.595 -13.859  1.00  0.00           H  
ATOM   2798  CB  ALA A 510       7.926  32.534 -13.851  1.00  0.00           C  
ATOM   2799  HB1 ALA A 510       8.669  33.025 -13.223  1.00  0.00           H  
ATOM   2800  HB2 ALA A 510       8.170  32.673 -14.904  1.00  0.00           H  
ATOM   2801  HB3 ALA A 510       7.036  33.105 -13.583  1.00  0.00           H  
ATOM   2802  C   ALA A 510       7.779  30.889 -11.956  1.00  0.00           C  
ATOM   2803  O   ALA A 510       6.678  30.882 -11.410  1.00  0.00           O  
ATOM   2804  N   GLY A 511       8.884  30.711 -11.229  1.00  0.00           N  
ATOM   2805  H   GLY A 511       9.792  30.729 -11.671  1.00  0.00           H  
ATOM   2806  CA  GLY A 511       8.899  30.968  -9.802  1.00  0.00           C  
ATOM   2807  HA1 GLY A 511       7.885  30.891  -9.408  1.00  0.00           H  
ATOM   2808  HA2 GLY A 511       9.565  30.319  -9.234  1.00  0.00           H  
ATOM   2809  C   GLY A 511       9.422  32.389  -9.659  1.00  0.00           C  
ATOM   2810  O   GLY A 511      10.528  32.679 -10.110  1.00  0.00           O  
ATOM   2811  N   VAL A 512       8.666  33.307  -9.052  1.00  0.00           N  
ATOM   2812  H   VAL A 512       7.785  33.077  -8.614  1.00  0.00           H  
ATOM   2813  CA  VAL A 512       8.925  34.725  -8.908  1.00  0.00           C  
ATOM   2814  HA  VAL A 512       9.753  35.032  -9.546  1.00  0.00           H  
ATOM   2815  CB  VAL A 512       7.666  35.480  -9.338  1.00  0.00           C  
ATOM   2816  HB  VAL A 512       6.843  35.107  -8.729  1.00  0.00           H  
ATOM   2817  CG1 VAL A 512       7.651  36.992  -9.111  1.00  0.00           C  
ATOM   2818 1HG1 VAL A 512       7.700  37.269  -8.058  1.00  0.00           H  
ATOM   2819 2HG1 VAL A 512       8.277  37.527  -9.826  1.00  0.00           H  
ATOM   2820 3HG1 VAL A 512       6.616  37.291  -9.274  1.00  0.00           H  
ATOM   2821  CG2 VAL A 512       7.168  35.078 -10.727  1.00  0.00           C  
ATOM   2822 1HG2 VAL A 512       6.226  35.548 -11.009  1.00  0.00           H  
ATOM   2823 2HG2 VAL A 512       7.901  35.398 -11.467  1.00  0.00           H  
ATOM   2824 3HG2 VAL A 512       6.966  34.008 -10.784  1.00  0.00           H  
ATOM   2825  C   VAL A 512       9.263  34.941  -7.440  1.00  0.00           C  
ATOM   2826  O   VAL A 512       8.439  34.626  -6.585  1.00  0.00           O  
ATOM   2827  N   CYS A 513      10.467  35.439  -7.148  1.00  0.00           N  
ATOM   2828  H   CYS A 513      11.117  35.663  -7.888  1.00  0.00           H  
ATOM   2829  CA  CYS A 513      10.886  35.510  -5.763  1.00  0.00           C  
ATOM   2830  HA  CYS A 513       9.973  35.883  -5.299  1.00  0.00           H  
ATOM   2831  CB  CYS A 513      11.481  34.153  -5.388  1.00  0.00           C  
ATOM   2832  HB1 CYS A 513      10.693  33.402  -5.439  1.00  0.00           H  
ATOM   2833  HB2 CYS A 513      12.447  33.890  -5.820  1.00  0.00           H  
ATOM   2834  SG  CYS A 513      11.875  33.959  -3.632  1.00  0.00           S  
ATOM   2835  HG  CYS A 513      10.845  34.781  -3.412  1.00  0.00           H  
ATOM   2836  C   CYS A 513      11.811  36.711  -5.623  1.00  0.00           C  
ATOM   2837  O   CYS A 513      12.368  37.139  -6.631  1.00  0.00           O  
ATOM   2838  N   VAL A 514      11.893  37.328  -4.442  1.00  0.00           N  
ATOM   2839  H   VAL A 514      11.536  36.914  -3.592  1.00  0.00           H  
ATOM   2840  CA  VAL A 514      12.634  38.565  -4.293  1.00  0.00           C  
ATOM   2841  HA  VAL A 514      12.848  39.153  -5.185  1.00  0.00           H  
ATOM   2842  CB  VAL A 514      11.728  39.470  -3.458  1.00  0.00           C  
ATOM   2843  HB  VAL A 514      11.677  39.101  -2.433  1.00  0.00           H  
ATOM   2844  CG1 VAL A 514      12.328  40.874  -3.366  1.00  0.00           C  
ATOM   2845 1HG1 VAL A 514      11.635  41.657  -3.058  1.00  0.00           H  
ATOM   2846 2HG1 VAL A 514      13.225  40.955  -2.752  1.00  0.00           H  
ATOM   2847 3HG1 VAL A 514      12.643  41.357  -4.291  1.00  0.00           H  
ATOM   2848  CG2 VAL A 514      10.319  39.572  -4.042  1.00  0.00           C  
ATOM   2849 1HG2 VAL A 514       9.824  40.495  -3.738  1.00  0.00           H  
ATOM   2850 2HG2 VAL A 514      10.321  39.453  -5.125  1.00  0.00           H  
ATOM   2851 3HG2 VAL A 514       9.800  38.726  -3.592  1.00  0.00           H  
ATOM   2852  C   VAL A 514      14.016  38.340  -3.695  1.00  0.00           C  
ATOM   2853  O   VAL A 514      14.074  37.803  -2.591  1.00  0.00           O  
ATOM   2854  N   LEU A 515      15.052  38.759  -4.425  1.00  0.00           N  
ATOM   2855  H   LEU A 515      14.868  39.615  -4.927  1.00  0.00           H  
ATOM   2856  CA  LEU A 515      16.431  38.834  -3.986  1.00  0.00           C  
ATOM   2857  HA  LEU A 515      16.487  38.278  -3.050  1.00  0.00           H  
ATOM   2858  CB  LEU A 515      17.400  38.480  -5.115  1.00  0.00           C  
ATOM   2859  HB1 LEU A 515      16.785  37.792  -5.696  1.00  0.00           H  
ATOM   2860  HB2 LEU A 515      17.630  39.273  -5.826  1.00  0.00           H  
ATOM   2861  CG  LEU A 515      18.675  37.772  -4.657  1.00  0.00           C  
ATOM   2862  HG  LEU A 515      19.286  38.409  -4.017  1.00  0.00           H  
ATOM   2863  CD1 LEU A 515      18.419  36.434  -3.962  1.00  0.00           C  
ATOM   2864 1HD1 LEU A 515      17.943  35.771  -4.684  1.00  0.00           H  
ATOM   2865 2HD1 LEU A 515      19.405  35.981  -3.860  1.00  0.00           H  
ATOM   2866 3HD1 LEU A 515      18.018  36.591  -2.961  1.00  0.00           H  
ATOM   2867  CD2 LEU A 515      19.565  37.525  -5.876  1.00  0.00           C  
ATOM   2868 1HD2 LEU A 515      20.458  37.066  -5.449  1.00  0.00           H  
ATOM   2869 2HD2 LEU A 515      19.293  36.634  -6.442  1.00  0.00           H  
ATOM   2870 3HD2 LEU A 515      19.843  38.446  -6.389  1.00  0.00           H  
ATOM   2871  C   LEU A 515      16.625  40.267  -3.509  1.00  0.00           C  
ATOM   2872  O   LEU A 515      15.715  41.091  -3.460  1.00  0.00           O  
ATOM   2873  N   HIS A 516      17.793  40.611  -2.961  1.00  0.00           N  
ATOM   2874  H   HIS A 516      18.487  39.892  -2.810  1.00  0.00           H  
ATOM   2875  CA  HIS A 516      18.116  41.866  -2.313  1.00  0.00           C  
ATOM   2876  HA  HIS A 516      17.325  42.061  -1.589  1.00  0.00           H  
ATOM   2877  CB  HIS A 516      19.458  41.658  -1.609  1.00  0.00           C  
ATOM   2878  HB1 HIS A 516      19.470  41.077  -0.687  1.00  0.00           H  
ATOM   2879  HB2 HIS A 516      20.220  41.152  -2.203  1.00  0.00           H  
ATOM   2880  CG  HIS A 516      20.150  42.956  -1.297  1.00  0.00           C  
ATOM   2881  ND1 HIS A 516      19.621  43.769  -0.296  1.00  0.00           N  
ATOM   2882  CD2 HIS A 516      21.242  43.558  -1.863  1.00  0.00           C  
ATOM   2883  HD2 HIS A 516      21.820  43.291  -2.736  1.00  0.00           H  
ATOM   2884  CE1 HIS A 516      20.266  44.934  -0.394  1.00  0.00           C  
ATOM   2885  HE1 HIS A 516      20.018  45.741   0.280  1.00  0.00           H  
ATOM   2886  NE2 HIS A 516      21.226  44.831  -1.327  1.00  0.00           N  
ATOM   2887  HE2 HIS A 516      21.954  45.520  -1.449  1.00  0.00           H  
ATOM   2888  C   HIS A 516      18.237  42.973  -3.350  1.00  0.00           C  
ATOM   2889  O   HIS A 516      19.218  43.109  -4.077  1.00  0.00           O  
ATOM   2890  N   ASN A 517      17.147  43.737  -3.456  1.00  0.00           N  
ATOM   2891  H   ASN A 517      16.331  43.512  -2.906  1.00  0.00           H  
ATOM   2892  CA  ASN A 517      16.982  44.932  -4.260  1.00  0.00           C  
ATOM   2893  HA  ASN A 517      16.032  45.351  -3.928  1.00  0.00           H  
ATOM   2894  CB  ASN A 517      18.094  45.915  -3.893  1.00  0.00           C  
ATOM   2895  HB1 ASN A 517      18.383  45.865  -2.843  1.00  0.00           H  
ATOM   2896  HB2 ASN A 517      18.995  45.606  -4.423  1.00  0.00           H  
ATOM   2897  CG  ASN A 517      17.784  47.384  -4.148  1.00  0.00           C  
ATOM   2898  OD1 ASN A 517      17.182  47.957  -3.243  1.00  0.00           O  
ATOM   2899  ND2 ASN A 517      18.287  47.941  -5.252  1.00  0.00           N  
ATOM   2900 1HD2 ASN A 517      18.571  47.281  -5.962  1.00  0.00           H  
ATOM   2901 2HD2 ASN A 517      18.191  48.915  -5.502  1.00  0.00           H  
ATOM   2902  C   ASN A 517      16.608  44.659  -5.709  1.00  0.00           C  
ATOM   2903  O   ASN A 517      16.753  45.599  -6.487  1.00  0.00           O  
ATOM   2904  N   CYS A 518      16.044  43.485  -6.005  1.00  0.00           N  
ATOM   2905  H   CYS A 518      16.006  42.813  -5.252  1.00  0.00           H  
ATOM   2906  CA  CYS A 518      15.567  42.977  -7.275  1.00  0.00           C  
ATOM   2907  HA  CYS A 518      15.137  43.838  -7.789  1.00  0.00           H  
ATOM   2908  CB  CYS A 518      16.795  42.608  -8.107  1.00  0.00           C  
ATOM   2909  HB1 CYS A 518      16.459  42.036  -8.973  1.00  0.00           H  
ATOM   2910  HB2 CYS A 518      17.422  43.445  -8.415  1.00  0.00           H  
ATOM   2911  SG  CYS A 518      17.922  41.448  -7.294  1.00  0.00           S  
ATOM   2912  HG  CYS A 518      17.717  42.004  -6.097  1.00  0.00           H  
ATOM   2913  C   CYS A 518      14.591  41.824  -7.090  1.00  0.00           C  
ATOM   2914  O   CYS A 518      14.708  41.078  -6.120  1.00  0.00           O  
ATOM   2915  N   ILE A 519      13.755  41.587  -8.104  1.00  0.00           N  
ATOM   2916  H   ILE A 519      13.795  42.192  -8.911  1.00  0.00           H  
ATOM   2917  CA  ILE A 519      12.956  40.385  -8.229  1.00  0.00           C  
ATOM   2918  HA  ILE A 519      12.915  39.885  -7.261  1.00  0.00           H  
ATOM   2919  CB  ILE A 519      11.504  40.827  -8.420  1.00  0.00           C  
ATOM   2920  HB  ILE A 519      11.556  41.413  -9.338  1.00  0.00           H  
ATOM   2921  CG1 ILE A 519      10.946  41.740  -7.328  1.00  0.00           C  
ATOM   2922 1HG1 ILE A 519      10.149  41.241  -6.776  1.00  0.00           H  
ATOM   2923 2HG1 ILE A 519      11.716  42.077  -6.634  1.00  0.00           H  
ATOM   2924  CG2 ILE A 519      10.544  39.661  -8.656  1.00  0.00           C  
ATOM   2925 1HG2 ILE A 519      10.556  38.822  -7.961  1.00  0.00           H  
ATOM   2926 2HG2 ILE A 519       9.504  39.976  -8.569  1.00  0.00           H  
ATOM   2927 3HG2 ILE A 519      10.666  39.284  -9.671  1.00  0.00           H  
ATOM   2928  CD  ILE A 519      10.373  43.019  -7.939  1.00  0.00           C  
ATOM   2929  HD1 ILE A 519      11.033  43.884  -7.867  1.00  0.00           H  
ATOM   2930  HD2 ILE A 519       9.923  42.978  -8.931  1.00  0.00           H  
ATOM   2931  HD3 ILE A 519       9.512  43.379  -7.375  1.00  0.00           H  
ATOM   2932  C   ILE A 519      13.533  39.477  -9.305  1.00  0.00           C  
ATOM   2933  O   ILE A 519      13.958  39.954 -10.355  1.00  0.00           O  
ATOM   2934  N   TYR A 520      13.487  38.175  -9.013  1.00  0.00           N  
ATOM   2935  H   TYR A 520      13.094  37.861  -8.136  1.00  0.00           H  
ATOM   2936  CA  TYR A 520      14.079  37.081  -9.756  1.00  0.00           C  
ATOM   2937  HA  TYR A 520      14.622  37.463 -10.620  1.00  0.00           H  
ATOM   2938  CB  TYR A 520      15.014  36.265  -8.863  1.00  0.00           C  
ATOM   2939  HB1 TYR A 520      14.835  36.464  -7.806  1.00  0.00           H  
ATOM   2940  HB2 TYR A 520      14.873  35.211  -9.103  1.00  0.00           H  
ATOM   2941  CG  TYR A 520      16.478  36.541  -9.112  1.00  0.00           C  
ATOM   2942  CD1 TYR A 520      16.954  37.843  -8.919  1.00  0.00           C  
ATOM   2943  HD1 TYR A 520      16.397  38.719  -8.622  1.00  0.00           H  
ATOM   2944  CD2 TYR A 520      17.336  35.467  -9.377  1.00  0.00           C  
ATOM   2945  HD2 TYR A 520      16.925  34.484  -9.554  1.00  0.00           H  
ATOM   2946  CE1 TYR A 520      18.319  38.044  -9.156  1.00  0.00           C  
ATOM   2947  HE1 TYR A 520      18.763  39.022  -9.040  1.00  0.00           H  
ATOM   2948  CE2 TYR A 520      18.705  35.721  -9.520  1.00  0.00           C  
ATOM   2949  HE2 TYR A 520      19.342  34.899  -9.814  1.00  0.00           H  
ATOM   2950  CZ  TYR A 520      19.237  37.003  -9.337  1.00  0.00           C  
ATOM   2951  OH  TYR A 520      20.591  37.149  -9.261  1.00  0.00           O  
ATOM   2952  HH  TYR A 520      21.019  36.410  -8.858  1.00  0.00           H  
ATOM   2953  C   TYR A 520      12.959  36.206 -10.301  1.00  0.00           C  
ATOM   2954  O   TYR A 520      12.337  35.535  -9.480  1.00  0.00           O  
ATOM   2955  N   ALA A 521      12.635  36.213 -11.596  1.00  0.00           N  
ATOM   2956  H   ALA A 521      13.279  36.668 -12.226  1.00  0.00           H  
ATOM   2957  CA  ALA A 521      11.652  35.336 -12.200  1.00  0.00           C  
ATOM   2958  HA  ALA A 521      10.874  35.046 -11.493  1.00  0.00           H  
ATOM   2959  CB  ALA A 521      11.067  36.079 -13.402  1.00  0.00           C  
ATOM   2960  HB1 ALA A 521      11.842  36.528 -14.024  1.00  0.00           H  
ATOM   2961  HB2 ALA A 521      10.501  35.457 -14.094  1.00  0.00           H  
ATOM   2962  HB3 ALA A 521      10.360  36.877 -13.173  1.00  0.00           H  
ATOM   2963  C   ALA A 521      12.421  34.167 -12.800  1.00  0.00           C  
ATOM   2964  O   ALA A 521      13.057  34.377 -13.831  1.00  0.00           O  
ATOM   2965  N   ALA A 522      12.428  32.966 -12.218  1.00  0.00           N  
ATOM   2966  H   ALA A 522      11.962  32.872 -11.327  1.00  0.00           H  
ATOM   2967  CA  ALA A 522      13.094  31.787 -12.735  1.00  0.00           C  
ATOM   2968  HA  ALA A 522      13.937  32.033 -13.380  1.00  0.00           H  
ATOM   2969  CB  ALA A 522      13.730  31.094 -11.530  1.00  0.00           C  
ATOM   2970  HB1 ALA A 522      13.001  31.089 -10.720  1.00  0.00           H  
ATOM   2971  HB2 ALA A 522      14.003  30.064 -11.761  1.00  0.00           H  
ATOM   2972  HB3 ALA A 522      14.635  31.627 -11.237  1.00  0.00           H  
ATOM   2973  C   ALA A 522      12.229  30.754 -13.443  1.00  0.00           C  
ATOM   2974  O   ALA A 522      11.264  30.302 -12.831  1.00  0.00           O  
ATOM   2975  N   GLY A 523      12.544  30.286 -14.654  1.00  0.00           N  
ATOM   2976  H   GLY A 523      13.352  30.579 -15.185  1.00  0.00           H  
ATOM   2977  CA  GLY A 523      11.995  29.100 -15.278  1.00  0.00           C  
ATOM   2978  HA1 GLY A 523      12.627  28.652 -16.045  1.00  0.00           H  
ATOM   2979  HA2 GLY A 523      11.667  28.340 -14.568  1.00  0.00           H  
ATOM   2980  C   GLY A 523      10.863  29.499 -16.214  1.00  0.00           C  
ATOM   2981  O   GLY A 523      10.859  30.693 -16.503  1.00  0.00           O  
ATOM   2982  N   GLY A 524       9.949  28.583 -16.545  1.00  0.00           N  
ATOM   2983  H   GLY A 524      10.044  27.652 -16.166  1.00  0.00           H  
ATOM   2984  CA  GLY A 524       8.659  28.819 -17.161  1.00  0.00           C  
ATOM   2985  HA1 GLY A 524       7.993  28.582 -16.332  1.00  0.00           H  
ATOM   2986  HA2 GLY A 524       8.503  29.886 -17.325  1.00  0.00           H  
ATOM   2987  C   GLY A 524       8.395  27.985 -18.407  1.00  0.00           C  
ATOM   2988  O   GLY A 524       9.286  27.394 -19.011  1.00  0.00           O  
ATOM   2989  N   TYR A 525       7.141  27.873 -18.851  1.00  0.00           N  
ATOM   2990  H   TYR A 525       6.509  28.533 -18.421  1.00  0.00           H  
ATOM   2991  CA  TYR A 525       6.718  27.201 -20.063  1.00  0.00           C  
ATOM   2992  HA  TYR A 525       7.421  26.456 -20.434  1.00  0.00           H  
ATOM   2993  CB  TYR A 525       5.368  26.556 -19.746  1.00  0.00           C  
ATOM   2994  HB1 TYR A 525       5.422  25.908 -18.871  1.00  0.00           H  
ATOM   2995  HB2 TYR A 525       4.672  27.307 -19.372  1.00  0.00           H  
ATOM   2996  CG  TYR A 525       4.792  25.727 -20.869  1.00  0.00           C  
ATOM   2997  CD1 TYR A 525       5.571  24.671 -21.356  1.00  0.00           C  
ATOM   2998  HD1 TYR A 525       6.509  24.437 -20.873  1.00  0.00           H  
ATOM   2999  CD2 TYR A 525       3.540  26.020 -21.423  1.00  0.00           C  
ATOM   3000  HD2 TYR A 525       2.872  26.805 -21.102  1.00  0.00           H  
ATOM   3001  CE1 TYR A 525       4.978  23.752 -22.231  1.00  0.00           C  
ATOM   3002  HE1 TYR A 525       5.528  22.859 -22.489  1.00  0.00           H  
ATOM   3003  CE2 TYR A 525       3.037  25.129 -22.379  1.00  0.00           C  
ATOM   3004  HE2 TYR A 525       2.065  25.442 -22.730  1.00  0.00           H  
ATOM   3005  CZ  TYR A 525       3.710  23.970 -22.783  1.00  0.00           C  
ATOM   3006  OH  TYR A 525       3.131  23.110 -23.669  1.00  0.00           O  
ATOM   3007  HH  TYR A 525       3.543  22.361 -24.072  1.00  0.00           H  
ATOM   3008  C   TYR A 525       6.609  28.137 -21.259  1.00  0.00           C  
ATOM   3009  O   TYR A 525       5.903  29.132 -21.107  1.00  0.00           O  
ATOM   3010  N   ASP A 526       7.298  27.956 -22.388  1.00  0.00           N  
ATOM   3011  H   ASP A 526       7.785  27.091 -22.573  1.00  0.00           H  
ATOM   3012  CA  ASP A 526       7.424  28.861 -23.512  1.00  0.00           C  
ATOM   3013  HA  ASP A 526       7.402  29.853 -23.061  1.00  0.00           H  
ATOM   3014  CB  ASP A 526       8.746  28.570 -24.222  1.00  0.00           C  
ATOM   3015  HB1 ASP A 526       9.244  29.506 -24.475  1.00  0.00           H  
ATOM   3016  HB2 ASP A 526       9.601  28.223 -23.643  1.00  0.00           H  
ATOM   3017  CG  ASP A 526       8.725  27.860 -25.568  1.00  0.00           C  
ATOM   3018  OD1 ASP A 526       7.890  26.975 -25.853  1.00  0.00           O  
ATOM   3019  OD2 ASP A 526       9.644  28.207 -26.342  1.00  0.00           O  
ATOM   3020  C   ASP A 526       6.160  28.817 -24.359  1.00  0.00           C  
ATOM   3021  O   ASP A 526       5.754  29.673 -25.142  1.00  0.00           O  
ATOM   3022  N   GLY A 527       5.413  27.744 -24.087  1.00  0.00           N  
ATOM   3023  H   GLY A 527       5.815  27.085 -23.436  1.00  0.00           H  
ATOM   3024  CA  GLY A 527       4.218  27.408 -24.834  1.00  0.00           C  
ATOM   3025  HA1 GLY A 527       3.424  27.191 -24.119  1.00  0.00           H  
ATOM   3026  HA2 GLY A 527       3.757  28.081 -25.557  1.00  0.00           H  
ATOM   3027  C   GLY A 527       4.298  26.042 -25.502  1.00  0.00           C  
ATOM   3028  O   GLY A 527       3.225  25.462 -25.650  1.00  0.00           O  
ATOM   3029  N   GLN A 528       5.484  25.503 -25.792  1.00  0.00           N  
ATOM   3030  H   GLN A 528       6.273  26.044 -25.468  1.00  0.00           H  
ATOM   3031  CA  GLN A 528       5.639  24.086 -26.052  1.00  0.00           C  
ATOM   3032  HA  GLN A 528       4.704  23.581 -25.807  1.00  0.00           H  
ATOM   3033  CB  GLN A 528       5.908  24.035 -27.556  1.00  0.00           C  
ATOM   3034  HB1 GLN A 528       5.152  24.692 -27.986  1.00  0.00           H  
ATOM   3035  HB2 GLN A 528       6.833  24.565 -27.786  1.00  0.00           H  
ATOM   3036  CG  GLN A 528       5.828  22.711 -28.316  1.00  0.00           C  
ATOM   3037  HG1 GLN A 528       6.035  22.951 -29.359  1.00  0.00           H  
ATOM   3038  HG2 GLN A 528       6.518  21.879 -28.178  1.00  0.00           H  
ATOM   3039  CD  GLN A 528       4.462  22.037 -28.305  1.00  0.00           C  
ATOM   3040  OE1 GLN A 528       4.298  20.871 -28.654  1.00  0.00           O  
ATOM   3041  NE2 GLN A 528       3.372  22.736 -27.980  1.00  0.00           N  
ATOM   3042 1HE2 GLN A 528       3.415  23.704 -27.694  1.00  0.00           H  
ATOM   3043 2HE2 GLN A 528       2.479  22.265 -27.984  1.00  0.00           H  
ATOM   3044  C   GLN A 528       6.710  23.363 -25.248  1.00  0.00           C  
ATOM   3045  O   GLN A 528       6.576  22.162 -25.025  1.00  0.00           O  
ATOM   3046  N   ASP A 529       7.753  24.088 -24.839  1.00  0.00           N  
ATOM   3047  H   ASP A 529       7.659  25.079 -25.013  1.00  0.00           H  
ATOM   3048  CA  ASP A 529       8.962  23.731 -24.125  1.00  0.00           C  
ATOM   3049  HA  ASP A 529       8.900  22.767 -23.619  1.00  0.00           H  
ATOM   3050  CB  ASP A 529      10.048  23.756 -25.201  1.00  0.00           C  
ATOM   3051  HB1 ASP A 529       9.801  23.215 -26.114  1.00  0.00           H  
ATOM   3052  HB2 ASP A 529      10.295  24.729 -25.625  1.00  0.00           H  
ATOM   3053  CG  ASP A 529      11.347  23.121 -24.727  1.00  0.00           C  
ATOM   3054  OD1 ASP A 529      11.420  22.244 -23.839  1.00  0.00           O  
ATOM   3055  OD2 ASP A 529      12.411  23.535 -25.238  1.00  0.00           O  
ATOM   3056  C   ASP A 529       9.086  24.686 -22.947  1.00  0.00           C  
ATOM   3057  O   ASP A 529       8.184  25.465 -22.646  1.00  0.00           O  
ATOM   3058  N   GLN A 530      10.108  24.329 -22.166  1.00  0.00           N  
ATOM   3059  H   GLN A 530      10.861  23.843 -22.632  1.00  0.00           H  
ATOM   3060  CA  GLN A 530      10.405  24.891 -20.863  1.00  0.00           C  
ATOM   3061  HA  GLN A 530       9.592  25.529 -20.518  1.00  0.00           H  
ATOM   3062  CB  GLN A 530      10.391  23.758 -19.836  1.00  0.00           C  
ATOM   3063  HB1 GLN A 530      10.845  22.882 -20.299  1.00  0.00           H  
ATOM   3064  HB2 GLN A 530      11.082  24.087 -19.059  1.00  0.00           H  
ATOM   3065  CG  GLN A 530       9.081  23.448 -19.110  1.00  0.00           C  
ATOM   3066  HG1 GLN A 530       9.249  22.980 -18.141  1.00  0.00           H  
ATOM   3067  HG2 GLN A 530       8.412  24.295 -18.957  1.00  0.00           H  
ATOM   3068  CD  GLN A 530       8.162  22.394 -19.710  1.00  0.00           C  
ATOM   3069  OE1 GLN A 530       8.329  21.904 -20.824  1.00  0.00           O  
ATOM   3070  NE2 GLN A 530       6.960  22.380 -19.129  1.00  0.00           N  
ATOM   3071 1HE2 GLN A 530       6.801  22.957 -18.315  1.00  0.00           H  
ATOM   3072 2HE2 GLN A 530       6.189  21.921 -19.593  1.00  0.00           H  
ATOM   3073  C   GLN A 530      11.676  25.728 -20.865  1.00  0.00           C  
ATOM   3074  O   GLN A 530      12.620  25.379 -21.570  1.00  0.00           O  
ATOM   3075  N   LEU A 531      11.739  26.749 -20.007  1.00  0.00           N  
ATOM   3076  H   LEU A 531      10.895  26.973 -19.499  1.00  0.00           H  
ATOM   3077  CA  LEU A 531      12.882  27.637 -19.931  1.00  0.00           C  
ATOM   3078  HA  LEU A 531      13.426  27.678 -20.875  1.00  0.00           H  
ATOM   3079  CB  LEU A 531      12.354  29.000 -19.480  1.00  0.00           C  
ATOM   3080  HB1 LEU A 531      11.763  28.872 -18.574  1.00  0.00           H  
ATOM   3081  HB2 LEU A 531      13.233  29.585 -19.210  1.00  0.00           H  
ATOM   3082  CG  LEU A 531      11.439  29.694 -20.490  1.00  0.00           C  
ATOM   3083  HG  LEU A 531      10.492  29.154 -20.493  1.00  0.00           H  
ATOM   3084  CD1 LEU A 531      11.142  31.122 -20.033  1.00  0.00           C  
ATOM   3085 1HD1 LEU A 531      10.669  31.810 -20.734  1.00  0.00           H  
ATOM   3086 2HD1 LEU A 531      10.596  31.156 -19.090  1.00  0.00           H  
ATOM   3087 3HD1 LEU A 531      12.113  31.586 -19.861  1.00  0.00           H  
ATOM   3088  CD2 LEU A 531      11.893  29.614 -21.947  1.00  0.00           C  
ATOM   3089 1HD2 LEU A 531      11.229  30.182 -22.599  1.00  0.00           H  
ATOM   3090 2HD2 LEU A 531      12.929  29.946 -22.019  1.00  0.00           H  
ATOM   3091 3HD2 LEU A 531      11.860  28.594 -22.331  1.00  0.00           H  
ATOM   3092  C   LEU A 531      13.668  27.156 -18.721  1.00  0.00           C  
ATOM   3093  O   LEU A 531      13.130  26.796 -17.676  1.00  0.00           O  
ATOM   3094  N   ASN A 532      14.983  27.128 -18.951  1.00  0.00           N  
ATOM   3095  H   ASN A 532      15.352  27.345 -19.866  1.00  0.00           H  
ATOM   3096  CA  ASN A 532      16.028  26.980 -17.958  1.00  0.00           C  
ATOM   3097  HA  ASN A 532      15.559  26.750 -17.002  1.00  0.00           H  
ATOM   3098  CB  ASN A 532      16.975  25.841 -18.341  1.00  0.00           C  
ATOM   3099  HB1 ASN A 532      17.410  25.468 -17.413  1.00  0.00           H  
ATOM   3100  HB2 ASN A 532      16.409  24.974 -18.680  1.00  0.00           H  
ATOM   3101  CG  ASN A 532      17.952  26.192 -19.454  1.00  0.00           C  
ATOM   3102  OD1 ASN A 532      17.794  26.082 -20.668  1.00  0.00           O  
ATOM   3103  ND2 ASN A 532      19.187  26.480 -19.038  1.00  0.00           N  
ATOM   3104 1HD2 ASN A 532      19.451  26.283 -18.083  1.00  0.00           H  
ATOM   3105 2HD2 ASN A 532      19.874  26.712 -19.740  1.00  0.00           H  
ATOM   3106  C   ASN A 532      16.689  28.306 -17.613  1.00  0.00           C  
ATOM   3107  O   ASN A 532      17.327  28.389 -16.565  1.00  0.00           O  
ATOM   3108  N   SER A 533      16.539  29.422 -18.331  1.00  0.00           N  
ATOM   3109  H   SER A 533      15.975  29.457 -19.168  1.00  0.00           H  
ATOM   3110  CA  SER A 533      16.960  30.759 -17.966  1.00  0.00           C  
ATOM   3111  HA  SER A 533      18.025  30.616 -17.781  1.00  0.00           H  
ATOM   3112  CB  SER A 533      16.805  31.710 -19.153  1.00  0.00           C  
ATOM   3113  HB1 SER A 533      17.372  32.641 -19.125  1.00  0.00           H  
ATOM   3114  HB2 SER A 533      17.191  31.309 -20.090  1.00  0.00           H  
ATOM   3115  OG  SER A 533      15.478  32.083 -19.451  1.00  0.00           O  
ATOM   3116  HG  SER A 533      15.264  31.913 -20.356  1.00  0.00           H  
ATOM   3117  C   SER A 533      16.300  31.248 -16.684  1.00  0.00           C  
ATOM   3118  O   SER A 533      15.175  30.831 -16.415  1.00  0.00           O  
ATOM   3119  N   VAL A 534      16.872  32.295 -16.084  1.00  0.00           N  
ATOM   3120  H   VAL A 534      17.760  32.583 -16.470  1.00  0.00           H  
ATOM   3121  CA  VAL A 534      16.432  33.141 -14.994  1.00  0.00           C  
ATOM   3122  HA  VAL A 534      15.381  32.963 -14.765  1.00  0.00           H  
ATOM   3123  CB  VAL A 534      17.188  32.856 -13.695  1.00  0.00           C  
ATOM   3124  HB  VAL A 534      18.232  33.156 -13.789  1.00  0.00           H  
ATOM   3125  CG1 VAL A 534      16.697  33.640 -12.478  1.00  0.00           C  
ATOM   3126 1HG1 VAL A 534      15.620  33.632 -12.312  1.00  0.00           H  
ATOM   3127 2HG1 VAL A 534      17.276  33.320 -11.612  1.00  0.00           H  
ATOM   3128 3HG1 VAL A 534      17.006  34.673 -12.640  1.00  0.00           H  
ATOM   3129  CG2 VAL A 534      17.340  31.375 -13.348  1.00  0.00           C  
ATOM   3130 1HG2 VAL A 534      18.031  30.927 -14.062  1.00  0.00           H  
ATOM   3131 2HG2 VAL A 534      17.741  31.246 -12.342  1.00  0.00           H  
ATOM   3132 3HG2 VAL A 534      16.477  30.710 -13.318  1.00  0.00           H  
ATOM   3133  C   VAL A 534      16.553  34.598 -15.416  1.00  0.00           C  
ATOM   3134  O   VAL A 534      17.505  34.942 -16.113  1.00  0.00           O  
ATOM   3135  N   GLU A 535      15.573  35.402 -14.996  1.00  0.00           N  
ATOM   3136  H   GLU A 535      14.748  34.965 -14.611  1.00  0.00           H  
ATOM   3137  CA  GLU A 535      15.504  36.821 -15.284  1.00  0.00           C  
ATOM   3138  HA  GLU A 535      16.418  37.113 -15.800  1.00  0.00           H  
ATOM   3139  CB  GLU A 535      14.307  37.120 -16.188  1.00  0.00           C  
ATOM   3140  HB1 GLU A 535      13.908  36.132 -16.419  1.00  0.00           H  
ATOM   3141  HB2 GLU A 535      13.574  37.646 -15.576  1.00  0.00           H  
ATOM   3142  CG  GLU A 535      14.614  38.001 -17.399  1.00  0.00           C  
ATOM   3143  HG1 GLU A 535      14.581  39.045 -17.085  1.00  0.00           H  
ATOM   3144  HG2 GLU A 535      15.589  37.665 -17.751  1.00  0.00           H  
ATOM   3145  CD  GLU A 535      13.506  37.844 -18.430  1.00  0.00           C  
ATOM   3146  OE1 GLU A 535      13.001  38.891 -18.887  1.00  0.00           O  
ATOM   3147  OE2 GLU A 535      13.234  36.691 -18.832  1.00  0.00           O  
ATOM   3148  C   GLU A 535      15.482  37.649 -14.007  1.00  0.00           C  
ATOM   3149  O   GLU A 535      14.768  37.204 -13.111  1.00  0.00           O  
ATOM   3150  N   ARG A 536      16.256  38.731 -13.904  1.00  0.00           N  
ATOM   3151  H   ARG A 536      16.818  38.917 -14.723  1.00  0.00           H  
ATOM   3152  CA  ARG A 536      16.387  39.707 -12.841  1.00  0.00           C  
ATOM   3153  HA  ARG A 536      15.864  39.255 -11.999  1.00  0.00           H  
ATOM   3154  CB  ARG A 536      17.872  40.050 -12.729  1.00  0.00           C  
ATOM   3155  HB1 ARG A 536      18.528  39.208 -12.508  1.00  0.00           H  
ATOM   3156  HB2 ARG A 536      18.238  40.392 -13.697  1.00  0.00           H  
ATOM   3157  CG  ARG A 536      18.152  41.025 -11.585  1.00  0.00           C  
ATOM   3158  HG1 ARG A 536      17.331  41.737 -11.502  1.00  0.00           H  
ATOM   3159  HG2 ARG A 536      18.128  40.495 -10.632  1.00  0.00           H  
ATOM   3160  CD  ARG A 536      19.342  41.954 -11.829  1.00  0.00           C  
ATOM   3161  HD1 ARG A 536      19.076  42.695 -12.583  1.00  0.00           H  
ATOM   3162  HD2 ARG A 536      19.535  42.592 -10.967  1.00  0.00           H  
ATOM   3163  NE  ARG A 536      20.570  41.262 -12.224  1.00  0.00           N  
ATOM   3164  HE  ARG A 536      20.887  40.574 -11.556  1.00  0.00           H  
ATOM   3165  CZ  ARG A 536      21.595  41.606 -13.015  1.00  0.00           C  
ATOM   3166  NH1 ARG A 536      21.537  42.749 -13.712  1.00  0.00           N  
ATOM   3167 1HH1 ARG A 536      20.805  43.395 -13.456  1.00  0.00           H  
ATOM   3168 2HH1 ARG A 536      22.323  43.182 -14.177  1.00  0.00           H  
ATOM   3169  NH2 ARG A 536      22.650  40.792 -13.163  1.00  0.00           N  
ATOM   3170 1HH2 ARG A 536      22.639  39.930 -12.636  1.00  0.00           H  
ATOM   3171 2HH2 ARG A 536      23.488  41.071 -13.652  1.00  0.00           H  
ATOM   3172  C   ARG A 536      15.615  40.938 -13.297  1.00  0.00           C  
ATOM   3173  O   ARG A 536      15.951  41.515 -14.329  1.00  0.00           O  
ATOM   3174  N   TYR A 537      14.613  41.360 -12.522  1.00  0.00           N  
ATOM   3175  H   TYR A 537      14.415  40.922 -11.634  1.00  0.00           H  
ATOM   3176  CA  TYR A 537      14.011  42.673 -12.628  1.00  0.00           C  
ATOM   3177  HA  TYR A 537      14.195  43.081 -13.622  1.00  0.00           H  
ATOM   3178  CB  TYR A 537      12.514  42.648 -12.316  1.00  0.00           C  
ATOM   3179  HB1 TYR A 537      12.022  42.053 -13.086  1.00  0.00           H  
ATOM   3180  HB2 TYR A 537      12.240  42.160 -11.381  1.00  0.00           H  
ATOM   3181  CG  TYR A 537      11.923  44.035 -12.401  1.00  0.00           C  
ATOM   3182  CD1 TYR A 537      11.668  44.592 -13.659  1.00  0.00           C  
ATOM   3183  HD1 TYR A 537      11.957  43.958 -14.484  1.00  0.00           H  
ATOM   3184  CD2 TYR A 537      11.673  44.747 -11.221  1.00  0.00           C  
ATOM   3185  HD2 TYR A 537      11.992  44.290 -10.296  1.00  0.00           H  
ATOM   3186  CE1 TYR A 537      11.048  45.844 -13.752  1.00  0.00           C  
ATOM   3187  HE1 TYR A 537      10.663  46.176 -14.705  1.00  0.00           H  
ATOM   3188  CE2 TYR A 537      11.110  46.025 -11.320  1.00  0.00           C  
ATOM   3189  HE2 TYR A 537      10.967  46.677 -10.472  1.00  0.00           H  
ATOM   3190  CZ  TYR A 537      10.736  46.529 -12.572  1.00  0.00           C  
ATOM   3191  OH  TYR A 537      10.158  47.760 -12.685  1.00  0.00           O  
ATOM   3192  HH  TYR A 537       9.882  48.086 -11.842  1.00  0.00           H  
ATOM   3193  C   TYR A 537      14.690  43.519 -11.560  1.00  0.00           C  
ATOM   3194  O   TYR A 537      14.533  43.324 -10.357  1.00  0.00           O  
ATOM   3195  N   ASP A 538      15.456  44.494 -12.055  1.00  0.00           N  
ATOM   3196  H   ASP A 538      15.429  44.758 -13.029  1.00  0.00           H  
ATOM   3197  CA  ASP A 538      16.200  45.356 -11.159  1.00  0.00           C  
ATOM   3198  HA  ASP A 538      16.340  44.867 -10.195  1.00  0.00           H  
ATOM   3199  CB  ASP A 538      17.541  45.719 -11.798  1.00  0.00           C  
ATOM   3200  HB1 ASP A 538      18.229  44.873 -11.813  1.00  0.00           H  
ATOM   3201  HB2 ASP A 538      17.377  46.114 -12.800  1.00  0.00           H  
ATOM   3202  CG  ASP A 538      18.323  46.855 -11.155  1.00  0.00           C  
ATOM   3203  OD1 ASP A 538      19.294  46.523 -10.442  1.00  0.00           O  
ATOM   3204  OD2 ASP A 538      18.080  48.065 -11.354  1.00  0.00           O  
ATOM   3205  C   ASP A 538      15.363  46.614 -10.975  1.00  0.00           C  
ATOM   3206  O   ASP A 538      14.806  47.082 -11.966  1.00  0.00           O  
ATOM   3207  N   VAL A 539      15.271  47.146  -9.754  1.00  0.00           N  
ATOM   3208  H   VAL A 539      15.778  46.784  -8.959  1.00  0.00           H  
ATOM   3209  CA  VAL A 539      14.318  48.188  -9.428  1.00  0.00           C  
ATOM   3210  HA  VAL A 539      13.379  48.039  -9.960  1.00  0.00           H  
ATOM   3211  CB  VAL A 539      13.953  48.164  -7.943  1.00  0.00           C  
ATOM   3212  HB  VAL A 539      13.248  48.993  -7.881  1.00  0.00           H  
ATOM   3213  CG1 VAL A 539      13.408  46.822  -7.453  1.00  0.00           C  
ATOM   3214 1HG1 VAL A 539      13.029  46.834  -6.431  1.00  0.00           H  
ATOM   3215 2HG1 VAL A 539      12.616  46.556  -8.153  1.00  0.00           H  
ATOM   3216 3HG1 VAL A 539      14.161  46.038  -7.371  1.00  0.00           H  
ATOM   3217  CG2 VAL A 539      15.158  48.562  -7.090  1.00  0.00           C  
ATOM   3218 1HG2 VAL A 539      15.439  49.614  -7.036  1.00  0.00           H  
ATOM   3219 2HG2 VAL A 539      15.101  48.180  -6.071  1.00  0.00           H  
ATOM   3220 3HG2 VAL A 539      15.989  48.021  -7.542  1.00  0.00           H  
ATOM   3221  C   VAL A 539      14.887  49.556  -9.779  1.00  0.00           C  
ATOM   3222  O   VAL A 539      14.096  50.487  -9.908  1.00  0.00           O  
ATOM   3223  N   GLU A 540      16.198  49.734  -9.953  1.00  0.00           N  
ATOM   3224  H   GLU A 540      16.813  48.934 -10.011  1.00  0.00           H  
ATOM   3225  CA  GLU A 540      16.803  51.036 -10.153  1.00  0.00           C  
ATOM   3226  HA  GLU A 540      16.428  51.828  -9.504  1.00  0.00           H  
ATOM   3227  CB  GLU A 540      18.281  50.853  -9.806  1.00  0.00           C  
ATOM   3228  HB1 GLU A 540      18.641  50.269 -10.653  1.00  0.00           H  
ATOM   3229  HB2 GLU A 540      18.820  51.798  -9.870  1.00  0.00           H  
ATOM   3230  CG  GLU A 540      18.714  50.290  -8.453  1.00  0.00           C  
ATOM   3231  HG1 GLU A 540      18.391  49.255  -8.342  1.00  0.00           H  
ATOM   3232  HG2 GLU A 540      19.796  50.353  -8.336  1.00  0.00           H  
ATOM   3233  CD  GLU A 540      18.263  51.073  -7.229  1.00  0.00           C  
ATOM   3234  OE1 GLU A 540      18.131  50.529  -6.111  1.00  0.00           O  
ATOM   3235  OE2 GLU A 540      17.826  52.222  -7.457  1.00  0.00           O  
ATOM   3236  C   GLU A 540      16.712  51.436 -11.618  1.00  0.00           C  
ATOM   3237  O   GLU A 540      16.334  52.566 -11.919  1.00  0.00           O  
ATOM   3238  N   THR A 541      16.977  50.478 -12.510  1.00  0.00           N  
ATOM   3239  H   THR A 541      17.337  49.604 -12.152  1.00  0.00           H  
ATOM   3240  CA  THR A 541      16.885  50.501 -13.956  1.00  0.00           C  
ATOM   3241  HA  THR A 541      17.076  51.535 -14.246  1.00  0.00           H  
ATOM   3242  CB  THR A 541      17.887  49.524 -14.573  1.00  0.00           C  
ATOM   3243  HB  THR A 541      17.629  49.563 -15.631  1.00  0.00           H  
ATOM   3244  OG1 THR A 541      17.701  48.249 -14.002  1.00  0.00           O  
ATOM   3245  HG1 THR A 541      17.952  48.197 -13.092  1.00  0.00           H  
ATOM   3246  CG2 THR A 541      19.372  49.816 -14.359  1.00  0.00           C  
ATOM   3247 1HG2 THR A 541      19.594  50.142 -13.343  1.00  0.00           H  
ATOM   3248 2HG2 THR A 541      20.080  49.012 -14.561  1.00  0.00           H  
ATOM   3249 3HG2 THR A 541      19.599  50.661 -15.008  1.00  0.00           H  
ATOM   3250  C   THR A 541      15.467  50.313 -14.473  1.00  0.00           C  
ATOM   3251  O   THR A 541      15.160  50.759 -15.576  1.00  0.00           O  
ATOM   3252  N   GLU A 542      14.612  49.694 -13.655  1.00  0.00           N  
ATOM   3253  H   GLU A 542      14.925  49.563 -12.703  1.00  0.00           H  
ATOM   3254  CA  GLU A 542      13.190  49.440 -13.770  1.00  0.00           C  
ATOM   3255  HA  GLU A 542      12.961  48.862 -12.874  1.00  0.00           H  
ATOM   3256  CB  GLU A 542      12.529  50.799 -13.534  1.00  0.00           C  
ATOM   3257  HB1 GLU A 542      12.853  51.107 -12.540  1.00  0.00           H  
ATOM   3258  HB2 GLU A 542      12.895  51.537 -14.247  1.00  0.00           H  
ATOM   3259  CG  GLU A 542      11.001  50.801 -13.578  1.00  0.00           C  
ATOM   3260  HG1 GLU A 542      10.700  50.515 -14.586  1.00  0.00           H  
ATOM   3261  HG2 GLU A 542      10.578  50.070 -12.889  1.00  0.00           H  
ATOM   3262  CD  GLU A 542      10.326  52.109 -13.188  1.00  0.00           C  
ATOM   3263  OE1 GLU A 542      10.666  52.728 -12.156  1.00  0.00           O  
ATOM   3264  OE2 GLU A 542       9.410  52.491 -13.947  1.00  0.00           O  
ATOM   3265  C   GLU A 542      12.843  48.627 -15.009  1.00  0.00           C  
ATOM   3266  O   GLU A 542      12.061  48.934 -15.906  1.00  0.00           O  
ATOM   3267  N   THR A 543      13.643  47.567 -15.141  1.00  0.00           N  
ATOM   3268  H   THR A 543      14.268  47.259 -14.409  1.00  0.00           H  
ATOM   3269  CA  THR A 543      13.715  46.715 -16.311  1.00  0.00           C  
ATOM   3270  HA  THR A 543      12.665  46.496 -16.504  1.00  0.00           H  
ATOM   3271  CB  THR A 543      14.297  47.433 -17.529  1.00  0.00           C  
ATOM   3272  HB  THR A 543      13.682  48.326 -17.640  1.00  0.00           H  
ATOM   3273  OG1 THR A 543      14.258  46.638 -18.692  1.00  0.00           O  
ATOM   3274  HG1 THR A 543      13.365  46.331 -18.732  1.00  0.00           H  
ATOM   3275  CG2 THR A 543      15.773  47.805 -17.386  1.00  0.00           C  
ATOM   3276 1HG2 THR A 543      16.192  48.409 -18.191  1.00  0.00           H  
ATOM   3277 2HG2 THR A 543      15.993  48.275 -16.427  1.00  0.00           H  
ATOM   3278 3HG2 THR A 543      16.379  46.899 -17.375  1.00  0.00           H  
ATOM   3279  C   THR A 543      14.236  45.316 -16.012  1.00  0.00           C  
ATOM   3280  O   THR A 543      15.009  45.105 -15.080  1.00  0.00           O  
ATOM   3281  N   TRP A 544      13.854  44.344 -16.843  1.00  0.00           N  
ATOM   3282  H   TRP A 544      13.203  44.620 -17.564  1.00  0.00           H  
ATOM   3283  CA  TRP A 544      14.147  42.926 -16.783  1.00  0.00           C  
ATOM   3284  HA  TRP A 544      14.270  42.564 -15.762  1.00  0.00           H  
ATOM   3285  CB  TRP A 544      13.010  42.111 -17.401  1.00  0.00           C  
ATOM   3286  HB1 TRP A 544      12.828  42.435 -18.426  1.00  0.00           H  
ATOM   3287  HB2 TRP A 544      13.218  41.054 -17.568  1.00  0.00           H  
ATOM   3288  CG  TRP A 544      11.714  42.185 -16.660  1.00  0.00           C  
ATOM   3289  CD1 TRP A 544      10.640  42.906 -17.054  1.00  0.00           C  
ATOM   3290  HD1 TRP A 544      10.576  43.561 -17.910  1.00  0.00           H  
ATOM   3291  CD2 TRP A 544      11.256  41.313 -15.583  1.00  0.00           C  
ATOM   3292  NE1 TRP A 544       9.649  42.704 -16.114  1.00  0.00           N  
ATOM   3293  HE1 TRP A 544       8.860  43.334 -16.081  1.00  0.00           H  
ATOM   3294  CE2 TRP A 544       9.950  41.714 -15.201  1.00  0.00           C  
ATOM   3295  CE3 TRP A 544      11.853  40.228 -14.922  1.00  0.00           C  
ATOM   3296  HE3 TRP A 544      12.802  39.823 -15.242  1.00  0.00           H  
ATOM   3297  CZ2 TRP A 544       9.252  41.057 -14.180  1.00  0.00           C  
ATOM   3298  HZ2 TRP A 544       8.235  41.387 -14.027  1.00  0.00           H  
ATOM   3299  CZ3 TRP A 544      11.189  39.616 -13.852  1.00  0.00           C  
ATOM   3300  HZ3 TRP A 544      11.720  38.752 -13.482  1.00  0.00           H  
ATOM   3301  CH2 TRP A 544       9.876  39.985 -13.532  1.00  0.00           C  
ATOM   3302  HH2 TRP A 544       9.282  39.376 -12.868  1.00  0.00           H  
ATOM   3303  C   TRP A 544      15.359  42.615 -17.650  1.00  0.00           C  
ATOM   3304  O   TRP A 544      15.466  43.212 -18.718  1.00  0.00           O  
ATOM   3305  N   THR A 545      16.288  41.802 -17.142  1.00  0.00           N  
ATOM   3306  H   THR A 545      16.111  41.478 -16.202  1.00  0.00           H  
ATOM   3307  CA  THR A 545      17.497  41.323 -17.780  1.00  0.00           C  
ATOM   3308  HA  THR A 545      17.209  41.189 -18.823  1.00  0.00           H  
ATOM   3309  CB  THR A 545      18.618  42.349 -17.609  1.00  0.00           C  
ATOM   3310  HB  THR A 545      18.345  43.363 -17.901  1.00  0.00           H  
ATOM   3311  OG1 THR A 545      19.781  41.895 -18.265  1.00  0.00           O  
ATOM   3312  HG1 THR A 545      19.522  41.610 -19.128  1.00  0.00           H  
ATOM   3313  CG2 THR A 545      19.030  42.416 -16.139  1.00  0.00           C  
ATOM   3314 1HG2 THR A 545      18.140  42.534 -15.521  1.00  0.00           H  
ATOM   3315 2HG2 THR A 545      19.593  41.539 -15.820  1.00  0.00           H  
ATOM   3316 3HG2 THR A 545      19.746  43.226 -16.000  1.00  0.00           H  
ATOM   3317  C   THR A 545      17.790  39.880 -17.394  1.00  0.00           C  
ATOM   3318  O   THR A 545      17.538  39.522 -16.246  1.00  0.00           O  
ATOM   3319  N   PHE A 546      18.239  39.016 -18.308  1.00  0.00           N  
ATOM   3320  H   PHE A 546      18.321  39.452 -19.216  1.00  0.00           H  
ATOM   3321  CA  PHE A 546      18.601  37.628 -18.107  1.00  0.00           C  
ATOM   3322  HA  PHE A 546      17.771  37.106 -17.630  1.00  0.00           H  
ATOM   3323  CB  PHE A 546      18.844  37.008 -19.484  1.00  0.00           C  
ATOM   3324  HB1 PHE A 546      19.635  37.537 -20.014  1.00  0.00           H  
ATOM   3325  HB2 PHE A 546      19.100  35.958 -19.340  1.00  0.00           H  
ATOM   3326  CG  PHE A 546      17.706  36.899 -20.471  1.00  0.00           C  
ATOM   3327  CD1 PHE A 546      16.650  36.017 -20.216  1.00  0.00           C  
ATOM   3328  HD1 PHE A 546      16.551  35.570 -19.237  1.00  0.00           H  
ATOM   3329  CD2 PHE A 546      17.877  37.420 -21.759  1.00  0.00           C  
ATOM   3330  HD2 PHE A 546      18.757  37.992 -22.016  1.00  0.00           H  
ATOM   3331  CE1 PHE A 546      15.651  35.810 -21.175  1.00  0.00           C  
ATOM   3332  HE1 PHE A 546      14.932  35.008 -21.096  1.00  0.00           H  
ATOM   3333  CE2 PHE A 546      16.904  37.110 -22.717  1.00  0.00           C  
ATOM   3334  HE2 PHE A 546      17.067  37.506 -23.709  1.00  0.00           H  
ATOM   3335  CZ  PHE A 546      15.765  36.335 -22.468  1.00  0.00           C  
ATOM   3336  HZ  PHE A 546      14.978  36.151 -23.185  1.00  0.00           H  
ATOM   3337  C   PHE A 546      19.862  37.465 -17.270  1.00  0.00           C  
ATOM   3338  O   PHE A 546      20.782  38.230 -17.550  1.00  0.00           O  
ATOM   3339  N   VAL A 547      19.850  36.537 -16.311  1.00  0.00           N  
ATOM   3340  H   VAL A 547      19.053  35.925 -16.212  1.00  0.00           H  
ATOM   3341  CA  VAL A 547      21.034  36.336 -15.499  1.00  0.00           C  
ATOM   3342  HA  VAL A 547      21.868  36.896 -15.923  1.00  0.00           H  
ATOM   3343  CB  VAL A 547      20.783  36.900 -14.101  1.00  0.00           C  
ATOM   3344  HB  VAL A 547      21.640  36.642 -13.479  1.00  0.00           H  
ATOM   3345  CG1 VAL A 547      20.730  38.426 -14.187  1.00  0.00           C  
ATOM   3346 1HG1 VAL A 547      19.794  38.721 -14.662  1.00  0.00           H  
ATOM   3347 2HG1 VAL A 547      20.649  38.855 -13.189  1.00  0.00           H  
ATOM   3348 3HG1 VAL A 547      21.550  38.938 -14.690  1.00  0.00           H  
ATOM   3349  CG2 VAL A 547      19.579  36.242 -13.425  1.00  0.00           C  
ATOM   3350 1HG2 VAL A 547      19.517  36.346 -12.342  1.00  0.00           H  
ATOM   3351 2HG2 VAL A 547      18.667  36.700 -13.808  1.00  0.00           H  
ATOM   3352 3HG2 VAL A 547      19.507  35.179 -13.656  1.00  0.00           H  
ATOM   3353  C   VAL A 547      21.529  34.903 -15.640  1.00  0.00           C  
ATOM   3354  O   VAL A 547      21.511  34.336 -16.730  1.00  0.00           O  
ATOM   3355  N   ALA A 548      22.042  34.303 -14.564  1.00  0.00           N  
ATOM   3356  H   ALA A 548      22.066  34.731 -13.649  1.00  0.00           H  
ATOM   3357  CA  ALA A 548      22.522  32.945 -14.731  1.00  0.00           C  
ATOM   3358  HA  ALA A 548      23.211  32.876 -15.573  1.00  0.00           H  
ATOM   3359  CB  ALA A 548      23.374  32.484 -13.549  1.00  0.00           C  
ATOM   3360  HB1 ALA A 548      22.874  32.628 -12.591  1.00  0.00           H  
ATOM   3361  HB2 ALA A 548      23.676  31.437 -13.510  1.00  0.00           H  
ATOM   3362  HB3 ALA A 548      24.282  33.080 -13.458  1.00  0.00           H  
ATOM   3363  C   ALA A 548      21.446  31.886 -14.925  1.00  0.00           C  
ATOM   3364  O   ALA A 548      20.551  31.842 -14.083  1.00  0.00           O  
ATOM   3365  N   PRO A 549      21.498  31.018 -15.938  1.00  0.00           N  
ATOM   3366  CA  PRO A 549      20.511  29.968 -16.093  1.00  0.00           C  
ATOM   3367  HA  PRO A 549      19.527  30.421 -15.968  1.00  0.00           H  
ATOM   3368  CB  PRO A 549      20.661  29.523 -17.548  1.00  0.00           C  
ATOM   3369  HB1 PRO A 549      20.363  28.486 -17.709  1.00  0.00           H  
ATOM   3370  HB2 PRO A 549      20.204  30.189 -18.279  1.00  0.00           H  
ATOM   3371  CG  PRO A 549      22.142  29.700 -17.880  1.00  0.00           C  
ATOM   3372  HG1 PRO A 549      22.797  28.846 -17.705  1.00  0.00           H  
ATOM   3373  HG2 PRO A 549      22.228  30.030 -18.915  1.00  0.00           H  
ATOM   3374  CD  PRO A 549      22.554  30.807 -16.908  1.00  0.00           C  
ATOM   3375  HD1 PRO A 549      23.450  30.552 -16.342  1.00  0.00           H  
ATOM   3376  HD2 PRO A 549      22.727  31.699 -17.510  1.00  0.00           H  
ATOM   3377  C   PRO A 549      20.621  28.845 -15.071  1.00  0.00           C  
ATOM   3378  O   PRO A 549      21.724  28.565 -14.608  1.00  0.00           O  
ATOM   3379  N   MET A 550      19.578  28.041 -14.853  1.00  0.00           N  
ATOM   3380  H   MET A 550      18.725  28.245 -15.354  1.00  0.00           H  
ATOM   3381  CA  MET A 550      19.576  26.738 -14.220  1.00  0.00           C  
ATOM   3382  HA  MET A 550      20.199  26.781 -13.326  1.00  0.00           H  
ATOM   3383  CB  MET A 550      18.164  26.291 -13.841  1.00  0.00           C  
ATOM   3384  HB1 MET A 550      17.543  26.028 -14.697  1.00  0.00           H  
ATOM   3385  HB2 MET A 550      18.232  25.444 -13.158  1.00  0.00           H  
ATOM   3386  CG  MET A 550      17.443  27.343 -12.997  1.00  0.00           C  
ATOM   3387  HG1 MET A 550      18.153  27.659 -12.233  1.00  0.00           H  
ATOM   3388  HG2 MET A 550      17.213  28.197 -13.636  1.00  0.00           H  
ATOM   3389  SD  MET A 550      15.856  26.924 -12.234  1.00  0.00           S  
ATOM   3390  CE  MET A 550      14.810  27.028 -13.708  1.00  0.00           C  
ATOM   3391  HE1 MET A 550      15.267  26.347 -14.427  1.00  0.00           H  
ATOM   3392  HE2 MET A 550      13.781  26.764 -13.463  1.00  0.00           H  
ATOM   3393  HE3 MET A 550      14.798  27.977 -14.243  1.00  0.00           H  
ATOM   3394  C   MET A 550      20.022  25.665 -15.203  1.00  0.00           C  
ATOM   3395  O   MET A 550      19.902  25.892 -16.404  1.00  0.00           O  
ATOM   3396  N   LYS A 551      20.460  24.468 -14.805  1.00  0.00           N  
ATOM   3397  H   LYS A 551      20.619  24.362 -13.813  1.00  0.00           H  
ATOM   3398  CA  LYS A 551      20.863  23.375 -15.667  1.00  0.00           C  
ATOM   3399  HA  LYS A 551      21.282  23.753 -16.599  1.00  0.00           H  
ATOM   3400  CB  LYS A 551      21.734  22.392 -14.883  1.00  0.00           C  
ATOM   3401  HB1 LYS A 551      21.247  21.795 -14.112  1.00  0.00           H  
ATOM   3402  HB2 LYS A 551      22.080  21.646 -15.600  1.00  0.00           H  
ATOM   3403  CG  LYS A 551      23.067  22.943 -14.376  1.00  0.00           C  
ATOM   3404  HG1 LYS A 551      23.777  23.277 -15.133  1.00  0.00           H  
ATOM   3405  HG2 LYS A 551      22.836  23.810 -13.757  1.00  0.00           H  
ATOM   3406  CD  LYS A 551      23.796  21.897 -13.532  1.00  0.00           C  
ATOM   3407  HD1 LYS A 551      23.061  21.511 -12.825  1.00  0.00           H  
ATOM   3408  HD2 LYS A 551      24.034  21.016 -14.128  1.00  0.00           H  
ATOM   3409  CE  LYS A 551      25.019  22.574 -12.912  1.00  0.00           C  
ATOM   3410  HE1 LYS A 551      25.664  22.809 -13.759  1.00  0.00           H  
ATOM   3411  HE2 LYS A 551      24.802  23.548 -12.473  1.00  0.00           H  
ATOM   3412  NZ  LYS A 551      25.722  21.619 -12.043  1.00  0.00           N1+
ATOM   3413  HZ1 LYS A 551      25.189  21.490 -11.195  1.00  0.00           H  
ATOM   3414  HZ2 LYS A 551      25.764  20.737 -12.533  1.00  0.00           H  
ATOM   3415  HZ3 LYS A 551      26.646  21.933 -11.781  1.00  0.00           H  
ATOM   3416  C   LYS A 551      19.703  22.562 -16.223  1.00  0.00           C  
ATOM   3417  O   LYS A 551      19.957  21.783 -17.139  1.00  0.00           O  
ATOM   3418  N   HIS A 552      18.454  22.711 -15.776  1.00  0.00           N  
ATOM   3419  H   HIS A 552      18.412  23.223 -14.906  1.00  0.00           H  
ATOM   3420  CA  HIS A 552      17.298  22.018 -16.309  1.00  0.00           C  
ATOM   3421  HA  HIS A 552      17.463  21.907 -17.380  1.00  0.00           H  
ATOM   3422  CB  HIS A 552      17.125  20.599 -15.764  1.00  0.00           C  
ATOM   3423  HB1 HIS A 552      18.095  20.120 -15.629  1.00  0.00           H  
ATOM   3424  HB2 HIS A 552      16.748  20.606 -14.742  1.00  0.00           H  
ATOM   3425  CG  HIS A 552      16.300  19.638 -16.574  1.00  0.00           C  
ATOM   3426  ND1 HIS A 552      16.559  19.339 -17.911  1.00  0.00           N  
ATOM   3427  CD2 HIS A 552      15.122  19.024 -16.239  1.00  0.00           C  
ATOM   3428  HD2 HIS A 552      14.611  18.998 -15.287  1.00  0.00           H  
ATOM   3429  CE1 HIS A 552      15.548  18.579 -18.337  1.00  0.00           C  
ATOM   3430  HE1 HIS A 552      15.513  18.143 -19.324  1.00  0.00           H  
ATOM   3431  NE2 HIS A 552      14.658  18.359 -17.356  1.00  0.00           N  
ATOM   3432  HE2 HIS A 552      13.763  17.907 -17.483  1.00  0.00           H  
ATOM   3433  C   HIS A 552      16.052  22.893 -16.332  1.00  0.00           C  
ATOM   3434  O   HIS A 552      16.043  23.935 -15.681  1.00  0.00           O  
ATOM   3435  N   ARG A 553      15.118  22.416 -17.158  1.00  0.00           N  
ATOM   3436  H   ARG A 553      15.334  21.534 -17.602  1.00  0.00           H  
ATOM   3437  CA  ARG A 553      13.797  22.938 -17.442  1.00  0.00           C  
ATOM   3438  HA  ARG A 553      13.822  23.964 -17.810  1.00  0.00           H  
ATOM   3439  CB  ARG A 553      13.080  22.037 -18.448  1.00  0.00           C  
ATOM   3440  HB1 ARG A 553      13.192  20.989 -18.169  1.00  0.00           H  
ATOM   3441  HB2 ARG A 553      12.030  22.327 -18.398  1.00  0.00           H  
ATOM   3442  CG  ARG A 553      13.656  22.239 -19.850  1.00  0.00           C  
ATOM   3443  HG1 ARG A 553      13.476  23.257 -20.195  1.00  0.00           H  
ATOM   3444  HG2 ARG A 553      14.733  22.096 -19.766  1.00  0.00           H  
ATOM   3445  CD  ARG A 553      13.110  21.263 -20.893  1.00  0.00           C  
ATOM   3446  HD1 ARG A 553      13.639  20.327 -20.714  1.00  0.00           H  
ATOM   3447  HD2 ARG A 553      12.034  21.090 -20.849  1.00  0.00           H  
ATOM   3448  NE  ARG A 553      13.439  21.765 -22.227  1.00  0.00           N  
ATOM   3449  HE  ARG A 553      12.580  21.807 -22.756  1.00  0.00           H  
ATOM   3450  CZ  ARG A 553      14.580  21.987 -22.895  1.00  0.00           C  
ATOM   3451  NH1 ARG A 553      15.798  21.837 -22.356  1.00  0.00           N  
ATOM   3452 1HH1 ARG A 553      15.994  21.334 -21.502  1.00  0.00           H  
ATOM   3453 2HH1 ARG A 553      16.641  22.017 -22.882  1.00  0.00           H  
ATOM   3454  NH2 ARG A 553      14.437  22.464 -24.139  1.00  0.00           N  
ATOM   3455 1HH2 ARG A 553      13.526  22.757 -24.461  1.00  0.00           H  
ATOM   3456 2HH2 ARG A 553      15.167  22.980 -24.609  1.00  0.00           H  
ATOM   3457  C   ARG A 553      12.948  23.033 -16.182  1.00  0.00           C  
ATOM   3458  O   ARG A 553      12.759  22.031 -15.495  1.00  0.00           O  
ATOM   3459  N   ARG A 554      12.259  24.122 -15.833  1.00  0.00           N  
ATOM   3460  H   ARG A 554      12.406  25.057 -16.186  1.00  0.00           H  
ATOM   3461  CA  ARG A 554      11.185  24.033 -14.865  1.00  0.00           C  
ATOM   3462  HA  ARG A 554      10.669  23.073 -14.821  1.00  0.00           H  
ATOM   3463  CB  ARG A 554      11.610  24.508 -13.475  1.00  0.00           C  
ATOM   3464  HB1 ARG A 554      11.722  25.580 -13.635  1.00  0.00           H  
ATOM   3465  HB2 ARG A 554      10.705  24.405 -12.875  1.00  0.00           H  
ATOM   3466  CG  ARG A 554      12.716  23.702 -12.794  1.00  0.00           C  
ATOM   3467  HG1 ARG A 554      12.657  22.625 -12.951  1.00  0.00           H  
ATOM   3468  HG2 ARG A 554      13.663  23.931 -13.283  1.00  0.00           H  
ATOM   3469  CD  ARG A 554      13.143  24.080 -11.375  1.00  0.00           C  
ATOM   3470  HD1 ARG A 554      13.507  25.101 -11.493  1.00  0.00           H  
ATOM   3471  HD2 ARG A 554      12.294  24.250 -10.712  1.00  0.00           H  
ATOM   3472  NE  ARG A 554      14.217  23.201 -10.912  1.00  0.00           N  
ATOM   3473  HE  ARG A 554      15.083  23.353 -11.409  1.00  0.00           H  
ATOM   3474  CZ  ARG A 554      14.107  21.985 -10.360  1.00  0.00           C  
ATOM   3475  NH1 ARG A 554      12.942  21.762  -9.737  1.00  0.00           N  
ATOM   3476 1HH1 ARG A 554      12.310  22.549  -9.689  1.00  0.00           H  
ATOM   3477 2HH1 ARG A 554      12.765  20.898  -9.246  1.00  0.00           H  
ATOM   3478  NH2 ARG A 554      15.086  21.086 -10.189  1.00  0.00           N  
ATOM   3479 1HH2 ARG A 554      16.042  21.394 -10.078  1.00  0.00           H  
ATOM   3480 2HH2 ARG A 554      14.875  20.100 -10.256  1.00  0.00           H  
ATOM   3481  C   ARG A 554      10.042  24.911 -15.353  1.00  0.00           C  
ATOM   3482  O   ARG A 554      10.268  25.994 -15.888  1.00  0.00           O  
ATOM   3483  N   SER A 555       8.796  24.494 -15.117  1.00  0.00           N  
ATOM   3484  H   SER A 555       8.564  23.517 -15.012  1.00  0.00           H  
ATOM   3485  CA  SER A 555       7.578  25.276 -15.189  1.00  0.00           C  
ATOM   3486  HA  SER A 555       7.984  26.260 -14.953  1.00  0.00           H  
ATOM   3487  CB  SER A 555       7.070  25.272 -16.631  1.00  0.00           C  
ATOM   3488  HB1 SER A 555       6.307  26.045 -16.728  1.00  0.00           H  
ATOM   3489  HB2 SER A 555       7.937  25.355 -17.287  1.00  0.00           H  
ATOM   3490  OG  SER A 555       6.557  24.015 -17.013  1.00  0.00           O  
ATOM   3491  HG  SER A 555       5.699  24.012 -16.616  1.00  0.00           H  
ATOM   3492  C   SER A 555       6.676  24.798 -14.061  1.00  0.00           C  
ATOM   3493  O   SER A 555       6.836  23.672 -13.593  1.00  0.00           O  
ATOM   3494  N   ALA A 556       5.744  25.610 -13.556  1.00  0.00           N  
ATOM   3495  H   ALA A 556       5.690  26.524 -13.984  1.00  0.00           H  
ATOM   3496  CA  ALA A 556       4.831  25.315 -12.471  1.00  0.00           C  
ATOM   3497  HA  ALA A 556       4.153  26.165 -12.545  1.00  0.00           H  
ATOM   3498  CB  ALA A 556       3.997  24.067 -12.760  1.00  0.00           C  
ATOM   3499  HB1 ALA A 556       3.472  24.020 -13.715  1.00  0.00           H  
ATOM   3500  HB2 ALA A 556       4.535  23.131 -12.910  1.00  0.00           H  
ATOM   3501  HB3 ALA A 556       3.255  23.839 -11.994  1.00  0.00           H  
ATOM   3502  C   ALA A 556       5.581  25.367 -11.147  1.00  0.00           C  
ATOM   3503  O   ALA A 556       5.228  24.658 -10.207  1.00  0.00           O  
ATOM   3504  N   LEU A 557       6.563  26.259 -11.000  1.00  0.00           N  
ATOM   3505  H   LEU A 557       6.845  26.779 -11.819  1.00  0.00           H  
ATOM   3506  CA  LEU A 557       7.452  26.354  -9.860  1.00  0.00           C  
ATOM   3507  HA  LEU A 557       7.771  25.341  -9.612  1.00  0.00           H  
ATOM   3508  CB  LEU A 557       8.642  27.277 -10.122  1.00  0.00           C  
ATOM   3509  HB1 LEU A 557       8.190  28.214 -10.446  1.00  0.00           H  
ATOM   3510  HB2 LEU A 557       9.100  27.559  -9.174  1.00  0.00           H  
ATOM   3511  CG  LEU A 557       9.738  26.893 -11.118  1.00  0.00           C  
ATOM   3512  HG  LEU A 557       9.805  25.806 -11.086  1.00  0.00           H  
ATOM   3513  CD1 LEU A 557       9.293  27.307 -12.521  1.00  0.00           C  
ATOM   3514 1HD1 LEU A 557       9.300  28.393 -12.611  1.00  0.00           H  
ATOM   3515 2HD1 LEU A 557      10.043  27.104 -13.286  1.00  0.00           H  
ATOM   3516 3HD1 LEU A 557       8.346  26.872 -12.842  1.00  0.00           H  
ATOM   3517  CD2 LEU A 557      11.126  27.443 -10.789  1.00  0.00           C  
ATOM   3518 1HD2 LEU A 557      10.990  28.487 -10.505  1.00  0.00           H  
ATOM   3519 2HD2 LEU A 557      11.618  26.949  -9.951  1.00  0.00           H  
ATOM   3520 3HD2 LEU A 557      11.705  27.464 -11.712  1.00  0.00           H  
ATOM   3521  C   LEU A 557       6.738  26.891  -8.628  1.00  0.00           C  
ATOM   3522  O   LEU A 557       5.997  27.868  -8.712  1.00  0.00           O  
ATOM   3523  N   GLY A 558       7.142  26.358  -7.472  1.00  0.00           N  
ATOM   3524  H   GLY A 558       7.827  25.616  -7.454  1.00  0.00           H  
ATOM   3525  CA  GLY A 558       6.912  26.972  -6.180  1.00  0.00           C  
ATOM   3526  HA1 GLY A 558       6.331  27.891  -6.257  1.00  0.00           H  
ATOM   3527  HA2 GLY A 558       6.336  26.287  -5.556  1.00  0.00           H  
ATOM   3528  C   GLY A 558       8.203  27.340  -5.464  1.00  0.00           C  
ATOM   3529  O   GLY A 558       9.157  26.593  -5.670  1.00  0.00           O  
ATOM   3530  N   ILE A 559       8.261  28.524  -4.849  1.00  0.00           N  
ATOM   3531  H   ILE A 559       7.417  29.030  -4.622  1.00  0.00           H  
ATOM   3532  CA  ILE A 559       9.500  29.240  -4.621  1.00  0.00           C  
ATOM   3533  HA  ILE A 559      10.380  28.596  -4.612  1.00  0.00           H  
ATOM   3534  CB  ILE A 559       9.741  30.092  -5.867  1.00  0.00           C  
ATOM   3535  HB  ILE A 559       9.723  29.583  -6.831  1.00  0.00           H  
ATOM   3536  CG1 ILE A 559      11.167  30.642  -5.849  1.00  0.00           C  
ATOM   3537 1HG1 ILE A 559      11.138  31.339  -5.011  1.00  0.00           H  
ATOM   3538 2HG1 ILE A 559      11.830  29.816  -5.590  1.00  0.00           H  
ATOM   3539  CG2 ILE A 559       8.715  31.212  -6.046  1.00  0.00           C  
ATOM   3540 1HG2 ILE A 559       8.961  32.093  -5.453  1.00  0.00           H  
ATOM   3541 2HG2 ILE A 559       8.876  31.574  -7.062  1.00  0.00           H  
ATOM   3542 3HG2 ILE A 559       7.661  30.949  -5.959  1.00  0.00           H  
ATOM   3543  CD  ILE A 559      11.611  31.341  -7.134  1.00  0.00           C  
ATOM   3544  HD1 ILE A 559      10.944  32.191  -7.281  1.00  0.00           H  
ATOM   3545  HD2 ILE A 559      12.590  31.817  -7.077  1.00  0.00           H  
ATOM   3546  HD3 ILE A 559      11.599  30.680  -8.000  1.00  0.00           H  
ATOM   3547  C   ILE A 559       9.561  29.919  -3.260  1.00  0.00           C  
ATOM   3548  O   ILE A 559       8.625  30.583  -2.819  1.00  0.00           O  
ATOM   3549  N   THR A 560      10.684  29.822  -2.545  1.00  0.00           N  
ATOM   3550  H   THR A 560      11.484  29.270  -2.822  1.00  0.00           H  
ATOM   3551  CA  THR A 560      10.944  30.688  -1.413  1.00  0.00           C  
ATOM   3552  HA  THR A 560      10.567  31.678  -1.671  1.00  0.00           H  
ATOM   3553  CB  THR A 560      10.190  30.160  -0.192  1.00  0.00           C  
ATOM   3554  HB  THR A 560       9.156  29.939  -0.457  1.00  0.00           H  
ATOM   3555  OG1 THR A 560       9.872  31.192   0.715  1.00  0.00           O  
ATOM   3556  HG1 THR A 560       9.534  31.902   0.191  1.00  0.00           H  
ATOM   3557  CG2 THR A 560      10.789  28.959   0.541  1.00  0.00           C  
ATOM   3558 1HG2 THR A 560      10.363  28.677   1.504  1.00  0.00           H  
ATOM   3559 2HG2 THR A 560      10.812  28.074  -0.095  1.00  0.00           H  
ATOM   3560 3HG2 THR A 560      11.830  29.103   0.832  1.00  0.00           H  
ATOM   3561  C   THR A 560      12.432  30.968  -1.258  1.00  0.00           C  
ATOM   3562  O   THR A 560      13.268  30.301  -1.862  1.00  0.00           O  
ATOM   3563  N   VAL A 561      12.821  31.792  -0.281  1.00  0.00           N  
ATOM   3564  H   VAL A 561      12.183  31.975   0.480  1.00  0.00           H  
ATOM   3565  CA  VAL A 561      14.152  32.283   0.010  1.00  0.00           C  
ATOM   3566  HA  VAL A 561      14.885  31.643  -0.481  1.00  0.00           H  
ATOM   3567  CB  VAL A 561      14.363  33.661  -0.619  1.00  0.00           C  
ATOM   3568  HB  VAL A 561      14.398  33.423  -1.682  1.00  0.00           H  
ATOM   3569  CG1 VAL A 561      13.209  34.639  -0.395  1.00  0.00           C  
ATOM   3570 1HG1 VAL A 561      13.040  34.747   0.676  1.00  0.00           H  
ATOM   3571 2HG1 VAL A 561      13.362  35.619  -0.848  1.00  0.00           H  
ATOM   3572 3HG1 VAL A 561      12.293  34.293  -0.875  1.00  0.00           H  
ATOM   3573  CG2 VAL A 561      15.686  34.383  -0.362  1.00  0.00           C  
ATOM   3574 1HG2 VAL A 561      16.017  35.065  -1.145  1.00  0.00           H  
ATOM   3575 2HG2 VAL A 561      15.779  34.764   0.655  1.00  0.00           H  
ATOM   3576 3HG2 VAL A 561      16.485  33.642  -0.339  1.00  0.00           H  
ATOM   3577  C   VAL A 561      14.345  32.105   1.509  1.00  0.00           C  
ATOM   3578  O   VAL A 561      13.419  32.509   2.209  1.00  0.00           O  
ATOM   3579  N   HIS A 562      15.506  31.600   1.933  1.00  0.00           N  
ATOM   3580  H   HIS A 562      16.144  31.321   1.202  1.00  0.00           H  
ATOM   3581  CA  HIS A 562      15.966  31.495   3.303  1.00  0.00           C  
ATOM   3582  HA  HIS A 562      15.362  32.158   3.923  1.00  0.00           H  
ATOM   3583  CB  HIS A 562      15.636  30.072   3.754  1.00  0.00           C  
ATOM   3584  HB1 HIS A 562      14.557  29.936   3.689  1.00  0.00           H  
ATOM   3585  HB2 HIS A 562      16.081  29.341   3.079  1.00  0.00           H  
ATOM   3586  CG  HIS A 562      16.195  29.807   5.125  1.00  0.00           C  
ATOM   3587  ND1 HIS A 562      15.652  30.559   6.167  1.00  0.00           N  
ATOM   3588  CD2 HIS A 562      17.140  28.920   5.567  1.00  0.00           C  
ATOM   3589  HD2 HIS A 562      17.673  28.217   4.943  1.00  0.00           H  
ATOM   3590  CE1 HIS A 562      16.295  30.097   7.242  1.00  0.00           C  
ATOM   3591  HE1 HIS A 562      16.082  30.483   8.228  1.00  0.00           H  
ATOM   3592  NE2 HIS A 562      17.193  29.150   6.928  1.00  0.00           N  
ATOM   3593  HE2 HIS A 562      17.757  28.566   7.529  1.00  0.00           H  
ATOM   3594  C   HIS A 562      17.446  31.848   3.336  1.00  0.00           C  
ATOM   3595  O   HIS A 562      18.289  31.194   2.726  1.00  0.00           O  
ATOM   3596  N   GLN A 563      17.870  32.974   3.914  1.00  0.00           N  
ATOM   3597  H   GLN A 563      17.112  33.408   4.422  1.00  0.00           H  
ATOM   3598  CA  GLN A 563      19.221  33.446   4.137  1.00  0.00           C  
ATOM   3599  HA  GLN A 563      19.159  34.323   4.783  1.00  0.00           H  
ATOM   3600  CB  GLN A 563      20.146  32.480   4.879  1.00  0.00           C  
ATOM   3601  HB1 GLN A 563      20.629  31.715   4.271  1.00  0.00           H  
ATOM   3602  HB2 GLN A 563      21.004  33.099   5.140  1.00  0.00           H  
ATOM   3603  CG  GLN A 563      19.583  31.842   6.149  1.00  0.00           C  
ATOM   3604  HG1 GLN A 563      19.308  32.704   6.757  1.00  0.00           H  
ATOM   3605  HG2 GLN A 563      18.671  31.250   6.073  1.00  0.00           H  
ATOM   3606  CD  GLN A 563      20.492  30.857   6.869  1.00  0.00           C  
ATOM   3607  OE1 GLN A 563      20.244  30.635   8.053  1.00  0.00           O  
ATOM   3608  NE2 GLN A 563      21.572  30.376   6.250  1.00  0.00           N  
ATOM   3609 1HE2 GLN A 563      21.771  30.633   5.294  1.00  0.00           H  
ATOM   3610 2HE2 GLN A 563      22.083  29.625   6.692  1.00  0.00           H  
ATOM   3611  C   GLN A 563      19.825  33.895   2.814  1.00  0.00           C  
ATOM   3612  O   GLN A 563      21.046  33.953   2.694  1.00  0.00           O  
ATOM   3613  N   GLY A 564      19.009  34.232   1.812  1.00  0.00           N  
ATOM   3614  H   GLY A 564      18.045  34.035   2.043  1.00  0.00           H  
ATOM   3615  CA  GLY A 564      19.460  34.701   0.518  1.00  0.00           C  
ATOM   3616  HA1 GLY A 564      18.625  35.374   0.321  1.00  0.00           H  
ATOM   3617  HA2 GLY A 564      20.369  35.280   0.685  1.00  0.00           H  
ATOM   3618  C   GLY A 564      19.472  33.722  -0.647  1.00  0.00           C  
ATOM   3619  O   GLY A 564      19.582  34.153  -1.793  1.00  0.00           O  
ATOM   3620  N   ARG A 565      19.341  32.435  -0.317  1.00  0.00           N  
ATOM   3621  H   ARG A 565      18.943  32.156   0.569  1.00  0.00           H  
ATOM   3622  CA  ARG A 565      19.379  31.356  -1.283  1.00  0.00           C  
ATOM   3623  HA  ARG A 565      19.952  31.688  -2.149  1.00  0.00           H  
ATOM   3624  CB  ARG A 565      20.162  30.206  -0.650  1.00  0.00           C  
ATOM   3625  HB1 ARG A 565      19.674  29.942   0.288  1.00  0.00           H  
ATOM   3626  HB2 ARG A 565      19.919  29.368  -1.303  1.00  0.00           H  
ATOM   3627  CG  ARG A 565      21.650  30.475  -0.420  1.00  0.00           C  
ATOM   3628  HG1 ARG A 565      22.089  30.881  -1.331  1.00  0.00           H  
ATOM   3629  HG2 ARG A 565      21.771  31.196   0.389  1.00  0.00           H  
ATOM   3630  CD  ARG A 565      22.386  29.164  -0.141  1.00  0.00           C  
ATOM   3631  HD1 ARG A 565      22.073  28.783   0.831  1.00  0.00           H  
ATOM   3632  HD2 ARG A 565      22.211  28.477  -0.969  1.00  0.00           H  
ATOM   3633  NE  ARG A 565      23.844  29.253  -0.063  1.00  0.00           N  
ATOM   3634  HE  ARG A 565      24.193  30.133  -0.414  1.00  0.00           H  
ATOM   3635  CZ  ARG A 565      24.611  28.245   0.375  1.00  0.00           C  
ATOM   3636  NH1 ARG A 565      24.105  27.126   0.911  1.00  0.00           N  
ATOM   3637 1HH1 ARG A 565      23.139  26.849   0.806  1.00  0.00           H  
ATOM   3638 2HH1 ARG A 565      24.549  26.450   1.516  1.00  0.00           H  
ATOM   3639  NH2 ARG A 565      25.940  28.416   0.371  1.00  0.00           N  
ATOM   3640 1HH2 ARG A 565      26.441  29.253   0.110  1.00  0.00           H  
ATOM   3641 2HH2 ARG A 565      26.553  27.649   0.608  1.00  0.00           H  
ATOM   3642  C   ARG A 565      17.942  30.955  -1.587  1.00  0.00           C  
ATOM   3643  O   ARG A 565      17.218  30.536  -0.687  1.00  0.00           O  
ATOM   3644  N   ILE A 566      17.475  31.298  -2.789  1.00  0.00           N  
ATOM   3645  H   ILE A 566      18.133  31.696  -3.444  1.00  0.00           H  
ATOM   3646  CA  ILE A 566      16.184  30.890  -3.307  1.00  0.00           C  
ATOM   3647  HA  ILE A 566      15.394  31.088  -2.583  1.00  0.00           H  
ATOM   3648  CB  ILE A 566      15.950  31.640  -4.619  1.00  0.00           C  
ATOM   3649  HB  ILE A 566      16.656  31.232  -5.343  1.00  0.00           H  
ATOM   3650  CG1 ILE A 566      16.108  33.160  -4.580  1.00  0.00           C  
ATOM   3651 1HG1 ILE A 566      15.326  33.467  -3.886  1.00  0.00           H  
ATOM   3652 2HG1 ILE A 566      17.030  33.436  -4.070  1.00  0.00           H  
ATOM   3653  CG2 ILE A 566      14.520  31.393  -5.101  1.00  0.00           C  
ATOM   3654 1HG2 ILE A 566      13.760  32.110  -4.792  1.00  0.00           H  
ATOM   3655 2HG2 ILE A 566      14.469  31.513  -6.183  1.00  0.00           H  
ATOM   3656 3HG2 ILE A 566      14.226  30.348  -5.001  1.00  0.00           H  
ATOM   3657  CD  ILE A 566      15.961  33.960  -5.875  1.00  0.00           C  
ATOM   3658  HD1 ILE A 566      15.353  33.488  -6.647  1.00  0.00           H  
ATOM   3659  HD2 ILE A 566      15.593  34.953  -5.619  1.00  0.00           H  
ATOM   3660  HD3 ILE A 566      16.968  34.126  -6.259  1.00  0.00           H  
ATOM   3661  C   ILE A 566      16.227  29.384  -3.521  1.00  0.00           C  
ATOM   3662  O   ILE A 566      17.236  28.868  -3.997  1.00  0.00           O  
ATOM   3663  N   TYR A 567      15.137  28.719  -3.131  1.00  0.00           N  
ATOM   3664  H   TYR A 567      14.411  29.316  -2.762  1.00  0.00           H  
ATOM   3665  CA  TYR A 567      14.826  27.307  -3.227  1.00  0.00           C  
ATOM   3666  HA  TYR A 567      15.646  26.867  -3.794  1.00  0.00           H  
ATOM   3667  CB  TYR A 567      14.754  26.619  -1.863  1.00  0.00           C  
ATOM   3668  HB1 TYR A 567      13.959  26.982  -1.212  1.00  0.00           H  
ATOM   3669  HB2 TYR A 567      14.534  25.556  -1.956  1.00  0.00           H  
ATOM   3670  CG  TYR A 567      15.958  26.551  -0.954  1.00  0.00           C  
ATOM   3671  CD1 TYR A 567      16.259  27.695  -0.206  1.00  0.00           C  
ATOM   3672  HD1 TYR A 567      15.702  28.618  -0.278  1.00  0.00           H  
ATOM   3673  CD2 TYR A 567      16.702  25.391  -0.704  1.00  0.00           C  
ATOM   3674  HD2 TYR A 567      16.575  24.475  -1.261  1.00  0.00           H  
ATOM   3675  CE1 TYR A 567      17.328  27.731   0.697  1.00  0.00           C  
ATOM   3676  HE1 TYR A 567      17.433  28.713   1.136  1.00  0.00           H  
ATOM   3677  CE2 TYR A 567      17.726  25.378   0.251  1.00  0.00           C  
ATOM   3678  HE2 TYR A 567      18.206  24.423   0.408  1.00  0.00           H  
ATOM   3679  CZ  TYR A 567      18.088  26.571   0.887  1.00  0.00           C  
ATOM   3680  OH  TYR A 567      19.089  26.670   1.809  1.00  0.00           O  
ATOM   3681  HH  TYR A 567      19.297  25.813   2.148  1.00  0.00           H  
ATOM   3682  C   TYR A 567      13.562  27.152  -4.061  1.00  0.00           C  
ATOM   3683  O   TYR A 567      12.664  27.971  -3.881  1.00  0.00           O  
ATOM   3684  N   VAL A 568      13.546  26.214  -5.011  1.00  0.00           N  
ATOM   3685  H   VAL A 568      14.357  25.654  -5.234  1.00  0.00           H  
ATOM   3686  CA  VAL A 568      12.396  25.953  -5.853  1.00  0.00           C  
ATOM   3687  HA  VAL A 568      11.511  26.572  -5.709  1.00  0.00           H  
ATOM   3688  CB  VAL A 568      12.781  26.284  -7.295  1.00  0.00           C  
ATOM   3689  HB  VAL A 568      11.830  26.091  -7.792  1.00  0.00           H  
ATOM   3690  CG1 VAL A 568      13.120  27.757  -7.530  1.00  0.00           C  
ATOM   3691 1HG1 VAL A 568      13.732  27.842  -8.428  1.00  0.00           H  
ATOM   3692 2HG1 VAL A 568      12.183  28.313  -7.545  1.00  0.00           H  
ATOM   3693 3HG1 VAL A 568      13.755  28.142  -6.733  1.00  0.00           H  
ATOM   3694  CG2 VAL A 568      13.897  25.418  -7.880  1.00  0.00           C  
ATOM   3695 1HG2 VAL A 568      14.745  25.381  -7.197  1.00  0.00           H  
ATOM   3696 2HG2 VAL A 568      13.568  24.406  -8.115  1.00  0.00           H  
ATOM   3697 3HG2 VAL A 568      14.248  25.745  -8.858  1.00  0.00           H  
ATOM   3698  C   VAL A 568      11.942  24.534  -5.544  1.00  0.00           C  
ATOM   3699  O   VAL A 568      12.730  23.595  -5.647  1.00  0.00           O  
ATOM   3700  N   LEU A 569      10.681  24.373  -5.138  1.00  0.00           N  
ATOM   3701  H   LEU A 569      10.009  25.116  -5.265  1.00  0.00           H  
ATOM   3702  CA  LEU A 569      10.153  23.082  -4.744  1.00  0.00           C  
ATOM   3703  HA  LEU A 569      10.837  22.242  -4.866  1.00  0.00           H  
ATOM   3704  CB  LEU A 569       9.781  22.994  -3.263  1.00  0.00           C  
ATOM   3705  HB1 LEU A 569       9.269  23.884  -2.897  1.00  0.00           H  
ATOM   3706  HB2 LEU A 569       9.015  22.222  -3.188  1.00  0.00           H  
ATOM   3707  CG  LEU A 569      10.985  22.929  -2.324  1.00  0.00           C  
ATOM   3708  HG  LEU A 569      11.681  22.195  -2.730  1.00  0.00           H  
ATOM   3709  CD1 LEU A 569      11.851  24.154  -2.029  1.00  0.00           C  
ATOM   3710 1HD1 LEU A 569      12.441  24.606  -2.826  1.00  0.00           H  
ATOM   3711 2HD1 LEU A 569      11.239  24.954  -1.612  1.00  0.00           H  
ATOM   3712 3HD1 LEU A 569      12.589  23.868  -1.279  1.00  0.00           H  
ATOM   3713  CD2 LEU A 569      10.599  22.293  -0.988  1.00  0.00           C  
ATOM   3714 1HD2 LEU A 569      10.159  21.303  -1.103  1.00  0.00           H  
ATOM   3715 2HD2 LEU A 569      11.404  22.235  -0.256  1.00  0.00           H  
ATOM   3716 3HD2 LEU A 569       9.954  23.045  -0.533  1.00  0.00           H  
ATOM   3717  C   LEU A 569       8.986  22.911  -5.705  1.00  0.00           C  
ATOM   3718  O   LEU A 569       8.056  23.711  -5.638  1.00  0.00           O  
ATOM   3719  N   GLY A 570       8.938  21.852  -6.518  1.00  0.00           N  
ATOM   3720  H   GLY A 570       9.670  21.157  -6.489  1.00  0.00           H  
ATOM   3721  CA  GLY A 570       7.727  21.443  -7.200  1.00  0.00           C  
ATOM   3722  HA1 GLY A 570       7.709  20.356  -7.124  1.00  0.00           H  
ATOM   3723  HA2 GLY A 570       6.766  21.676  -6.742  1.00  0.00           H  
ATOM   3724  C   GLY A 570       7.717  21.921  -8.645  1.00  0.00           C  
ATOM   3725  O   GLY A 570       8.376  22.886  -9.023  1.00  0.00           O  
ATOM   3726  N   GLY A 571       6.850  21.343  -9.481  1.00  0.00           N  
ATOM   3727  H   GLY A 571       6.560  20.413  -9.216  1.00  0.00           H  
ATOM   3728  CA  GLY A 571       6.655  21.796 -10.844  1.00  0.00           C  
ATOM   3729  HA1 GLY A 571       5.623  22.145 -10.878  1.00  0.00           H  
ATOM   3730  HA2 GLY A 571       7.194  22.719 -11.057  1.00  0.00           H  
ATOM   3731  C   GLY A 571       6.733  20.634 -11.824  1.00  0.00           C  
ATOM   3732  O   GLY A 571       6.621  19.477 -11.427  1.00  0.00           O  
ATOM   3733  N   TYR A 572       6.996  20.957 -13.093  1.00  0.00           N  
ATOM   3734  H   TYR A 572       6.803  21.914 -13.353  1.00  0.00           H  
ATOM   3735  CA  TYR A 572       7.076  20.075 -14.240  1.00  0.00           C  
ATOM   3736  HA  TYR A 572       7.086  19.076 -13.805  1.00  0.00           H  
ATOM   3737  CB  TYR A 572       5.772  20.255 -15.018  1.00  0.00           C  
ATOM   3738  HB1 TYR A 572       4.917  20.386 -14.354  1.00  0.00           H  
ATOM   3739  HB2 TYR A 572       5.825  21.130 -15.665  1.00  0.00           H  
ATOM   3740  CG  TYR A 572       5.415  19.010 -15.795  1.00  0.00           C  
ATOM   3741  CD1 TYR A 572       4.981  17.864 -15.118  1.00  0.00           C  
ATOM   3742  HD1 TYR A 572       4.919  17.990 -14.048  1.00  0.00           H  
ATOM   3743  CD2 TYR A 572       5.423  19.060 -17.194  1.00  0.00           C  
ATOM   3744  HD2 TYR A 572       5.459  20.024 -17.678  1.00  0.00           H  
ATOM   3745  CE1 TYR A 572       4.497  16.805 -15.897  1.00  0.00           C  
ATOM   3746  HE1 TYR A 572       4.042  15.958 -15.407  1.00  0.00           H  
ATOM   3747  CE2 TYR A 572       4.905  18.010 -17.962  1.00  0.00           C  
ATOM   3748  HE2 TYR A 572       4.909  18.052 -19.041  1.00  0.00           H  
ATOM   3749  CZ  TYR A 572       4.448  16.867 -17.295  1.00  0.00           C  
ATOM   3750  OH  TYR A 572       3.792  15.924 -18.030  1.00  0.00           O  
ATOM   3751  HH  TYR A 572       3.635  16.229 -18.910  1.00  0.00           H  
ATOM   3752  C   TYR A 572       8.351  20.320 -15.034  1.00  0.00           C  
ATOM   3753  O   TYR A 572       8.967  21.379 -14.932  1.00  0.00           O  
ATOM   3754  N   ASP A 573       8.784  19.304 -15.784  1.00  0.00           N  
ATOM   3755  H   ASP A 573       8.268  18.441 -15.688  1.00  0.00           H  
ATOM   3756  CA  ASP A 573      10.036  19.334 -16.514  1.00  0.00           C  
ATOM   3757  HA  ASP A 573      10.514  20.304 -16.373  1.00  0.00           H  
ATOM   3758  CB  ASP A 573      11.039  18.304 -15.993  1.00  0.00           C  
ATOM   3759  HB1 ASP A 573      12.011  18.795 -15.950  1.00  0.00           H  
ATOM   3760  HB2 ASP A 573      10.834  18.074 -14.948  1.00  0.00           H  
ATOM   3761  CG  ASP A 573      11.210  17.031 -16.809  1.00  0.00           C  
ATOM   3762  OD1 ASP A 573      12.330  16.705 -17.257  1.00  0.00           O  
ATOM   3763  OD2 ASP A 573      10.228  16.264 -16.908  1.00  0.00           O  
ATOM   3764  C   ASP A 573       9.764  19.290 -18.011  1.00  0.00           C  
ATOM   3765  O   ASP A 573      10.592  19.721 -18.810  1.00  0.00           O  
ATOM   3766  N   GLY A 574       8.556  18.895 -18.419  1.00  0.00           N  
ATOM   3767  H   GLY A 574       7.926  18.610 -17.684  1.00  0.00           H  
ATOM   3768  CA  GLY A 574       8.083  18.732 -19.779  1.00  0.00           C  
ATOM   3769  HA1 GLY A 574       7.205  19.361 -19.929  1.00  0.00           H  
ATOM   3770  HA2 GLY A 574       8.945  18.910 -20.422  1.00  0.00           H  
ATOM   3771  C   GLY A 574       7.607  17.310 -20.036  1.00  0.00           C  
ATOM   3772  O   GLY A 574       6.852  17.155 -20.993  1.00  0.00           O  
ATOM   3773  N   HIS A 575       7.976  16.356 -19.178  1.00  0.00           N  
ATOM   3774  H   HIS A 575       8.661  16.598 -18.477  1.00  0.00           H  
ATOM   3775  CA  HIS A 575       7.477  14.996 -19.171  1.00  0.00           C  
ATOM   3776  HA  HIS A 575       6.504  14.960 -19.661  1.00  0.00           H  
ATOM   3777  CB  HIS A 575       8.319  14.032 -20.008  1.00  0.00           C  
ATOM   3778  HB1 HIS A 575       8.092  14.103 -21.071  1.00  0.00           H  
ATOM   3779  HB2 HIS A 575       9.393  14.156 -19.872  1.00  0.00           H  
ATOM   3780  CG  HIS A 575       7.998  12.566 -19.908  1.00  0.00           C  
ATOM   3781  ND1 HIS A 575       6.811  11.998 -20.368  1.00  0.00           N  
ATOM   3782  CD2 HIS A 575       8.801  11.569 -19.421  1.00  0.00           C  
ATOM   3783  HD2 HIS A 575       9.783  11.614 -18.973  1.00  0.00           H  
ATOM   3784  CE1 HIS A 575       6.923  10.681 -20.181  1.00  0.00           C  
ATOM   3785  HE1 HIS A 575       6.142   9.967 -20.398  1.00  0.00           H  
ATOM   3786  NE2 HIS A 575       8.056  10.409 -19.512  1.00  0.00           N  
ATOM   3787  HE2 HIS A 575       8.308   9.581 -18.991  1.00  0.00           H  
ATOM   3788  C   HIS A 575       7.096  14.532 -17.772  1.00  0.00           C  
ATOM   3789  O   HIS A 575       6.135  13.771 -17.677  1.00  0.00           O  
ATOM   3790  N   THR A 576       7.848  14.898 -16.731  1.00  0.00           N  
ATOM   3791  H   THR A 576       8.760  15.258 -16.973  1.00  0.00           H  
ATOM   3792  CA  THR A 576       7.705  14.409 -15.375  1.00  0.00           C  
ATOM   3793  HA  THR A 576       6.717  13.953 -15.310  1.00  0.00           H  
ATOM   3794  CB  THR A 576       8.772  13.326 -15.205  1.00  0.00           C  
ATOM   3795  HB  THR A 576       8.807  13.089 -14.142  1.00  0.00           H  
ATOM   3796  OG1 THR A 576      10.012  13.755 -15.720  1.00  0.00           O  
ATOM   3797  HG1 THR A 576      10.092  14.689 -15.841  1.00  0.00           H  
ATOM   3798  CG2 THR A 576       8.457  11.978 -15.856  1.00  0.00           C  
ATOM   3799 1HG2 THR A 576       9.325  11.325 -15.771  1.00  0.00           H  
ATOM   3800 2HG2 THR A 576       7.617  11.492 -15.359  1.00  0.00           H  
ATOM   3801 3HG2 THR A 576       8.302  12.145 -16.922  1.00  0.00           H  
ATOM   3802  C   THR A 576       7.727  15.569 -14.390  1.00  0.00           C  
ATOM   3803  O   THR A 576       8.178  16.652 -14.757  1.00  0.00           O  
ATOM   3804  N   PHE A 577       7.128  15.311 -13.225  1.00  0.00           N  
ATOM   3805  H   PHE A 577       6.950  14.354 -12.957  1.00  0.00           H  
ATOM   3806  CA  PHE A 577       6.788  16.197 -12.130  1.00  0.00           C  
ATOM   3807  HA  PHE A 577       6.486  17.192 -12.459  1.00  0.00           H  
ATOM   3808  CB  PHE A 577       5.621  15.593 -11.349  1.00  0.00           C  
ATOM   3809  HB1 PHE A 577       6.022  14.651 -10.973  1.00  0.00           H  
ATOM   3810  HB2 PHE A 577       5.457  16.219 -10.473  1.00  0.00           H  
ATOM   3811  CG  PHE A 577       4.281  15.430 -12.027  1.00  0.00           C  
ATOM   3812  CD1 PHE A 577       3.931  14.251 -12.697  1.00  0.00           C  
ATOM   3813  HD1 PHE A 577       4.611  13.416 -12.779  1.00  0.00           H  
ATOM   3814  CD2 PHE A 577       3.479  16.571 -12.149  1.00  0.00           C  
ATOM   3815  HD2 PHE A 577       3.812  17.545 -11.821  1.00  0.00           H  
ATOM   3816  CE1 PHE A 577       2.621  14.130 -13.177  1.00  0.00           C  
ATOM   3817  HE1 PHE A 577       2.231  13.318 -13.772  1.00  0.00           H  
ATOM   3818  CE2 PHE A 577       2.196  16.468 -12.699  1.00  0.00           C  
ATOM   3819  HE2 PHE A 577       1.556  17.337 -12.654  1.00  0.00           H  
ATOM   3820  CZ  PHE A 577       1.735  15.212 -13.110  1.00  0.00           C  
ATOM   3821  HZ  PHE A 577       0.721  15.052 -13.447  1.00  0.00           H  
ATOM   3822  C   PHE A 577       8.001  16.330 -11.220  1.00  0.00           C  
ATOM   3823  O   PHE A 577       8.625  15.304 -10.957  1.00  0.00           O  
ATOM   3824  N   LEU A 578       8.318  17.494 -10.649  1.00  0.00           N  
ATOM   3825  H   LEU A 578       7.753  18.302 -10.869  1.00  0.00           H  
ATOM   3826  CA  LEU A 578       9.712  17.725 -10.330  1.00  0.00           C  
ATOM   3827  HA  LEU A 578      10.346  17.149 -11.004  1.00  0.00           H  
ATOM   3828  CB  LEU A 578      10.027  19.218 -10.426  1.00  0.00           C  
ATOM   3829  HB1 LEU A 578       9.226  19.804  -9.975  1.00  0.00           H  
ATOM   3830  HB2 LEU A 578      10.875  19.522  -9.813  1.00  0.00           H  
ATOM   3831  CG  LEU A 578      10.250  19.726 -11.851  1.00  0.00           C  
ATOM   3832  HG  LEU A 578       9.508  19.318 -12.537  1.00  0.00           H  
ATOM   3833  CD1 LEU A 578      10.283  21.250 -11.966  1.00  0.00           C  
ATOM   3834 1HD1 LEU A 578       9.355  21.738 -11.666  1.00  0.00           H  
ATOM   3835 2HD1 LEU A 578      11.101  21.616 -11.346  1.00  0.00           H  
ATOM   3836 3HD1 LEU A 578      10.481  21.573 -12.988  1.00  0.00           H  
ATOM   3837  CD2 LEU A 578      11.596  19.258 -12.407  1.00  0.00           C  
ATOM   3838 1HD2 LEU A 578      11.571  18.175 -12.532  1.00  0.00           H  
ATOM   3839 2HD2 LEU A 578      11.929  19.776 -13.307  1.00  0.00           H  
ATOM   3840 3HD2 LEU A 578      12.308  19.389 -11.592  1.00  0.00           H  
ATOM   3841  C   LEU A 578       9.880  17.320  -8.872  1.00  0.00           C  
ATOM   3842  O   LEU A 578       9.386  17.995  -7.972  1.00  0.00           O  
ATOM   3843  N   ASP A 579      10.687  16.272  -8.690  1.00  0.00           N  
ATOM   3844  H   ASP A 579      10.814  15.707  -9.517  1.00  0.00           H  
ATOM   3845  CA  ASP A 579      11.150  15.766  -7.413  1.00  0.00           C  
ATOM   3846  HA  ASP A 579      10.381  15.993  -6.674  1.00  0.00           H  
ATOM   3847  CB  ASP A 579      11.457  14.273  -7.523  1.00  0.00           C  
ATOM   3848  HB1 ASP A 579      11.778  14.008  -6.515  1.00  0.00           H  
ATOM   3849  HB2 ASP A 579      10.570  13.699  -7.791  1.00  0.00           H  
ATOM   3850  CG  ASP A 579      12.416  13.824  -8.616  1.00  0.00           C  
ATOM   3851  OD1 ASP A 579      12.147  14.072  -9.811  1.00  0.00           O  
ATOM   3852  OD2 ASP A 579      13.451  13.218  -8.263  1.00  0.00           O  
ATOM   3853  C   ASP A 579      12.441  16.459  -7.000  1.00  0.00           C  
ATOM   3854  O   ASP A 579      12.807  16.499  -5.828  1.00  0.00           O  
ATOM   3855  N   SER A 580      13.147  16.955  -8.019  1.00  0.00           N  
ATOM   3856  H   SER A 580      12.873  16.603  -8.925  1.00  0.00           H  
ATOM   3857  CA  SER A 580      14.355  17.743  -7.879  1.00  0.00           C  
ATOM   3858  HA  SER A 580      15.111  17.142  -7.375  1.00  0.00           H  
ATOM   3859  CB  SER A 580      14.935  17.997  -9.271  1.00  0.00           C  
ATOM   3860  HB1 SER A 580      15.770  18.686  -9.401  1.00  0.00           H  
ATOM   3861  HB2 SER A 580      15.227  17.066  -9.756  1.00  0.00           H  
ATOM   3862  OG  SER A 580      14.050  18.543 -10.223  1.00  0.00           O  
ATOM   3863  HG  SER A 580      13.528  17.836 -10.572  1.00  0.00           H  
ATOM   3864  C   SER A 580      14.075  19.091  -7.230  1.00  0.00           C  
ATOM   3865  O   SER A 580      13.054  19.668  -7.598  1.00  0.00           O  
ATOM   3866  N   VAL A 581      14.835  19.536  -6.227  1.00  0.00           N  
ATOM   3867  H   VAL A 581      15.614  18.922  -6.037  1.00  0.00           H  
ATOM   3868  CA  VAL A 581      14.791  20.791  -5.504  1.00  0.00           C  
ATOM   3869  HA  VAL A 581      14.043  21.490  -5.879  1.00  0.00           H  
ATOM   3870  CB  VAL A 581      14.691  20.592  -3.991  1.00  0.00           C  
ATOM   3871  HB  VAL A 581      15.529  19.954  -3.709  1.00  0.00           H  
ATOM   3872  CG1 VAL A 581      14.774  21.897  -3.199  1.00  0.00           C  
ATOM   3873 1HG1 VAL A 581      14.701  21.532  -2.175  1.00  0.00           H  
ATOM   3874 2HG1 VAL A 581      15.771  22.334  -3.134  1.00  0.00           H  
ATOM   3875 3HG1 VAL A 581      14.104  22.725  -3.430  1.00  0.00           H  
ATOM   3876  CG2 VAL A 581      13.391  19.853  -3.672  1.00  0.00           C  
ATOM   3877 1HG2 VAL A 581      13.418  19.700  -2.593  1.00  0.00           H  
ATOM   3878 2HG2 VAL A 581      12.520  20.490  -3.822  1.00  0.00           H  
ATOM   3879 3HG2 VAL A 581      13.380  18.905  -4.209  1.00  0.00           H  
ATOM   3880  C   VAL A 581      16.089  21.483  -5.894  1.00  0.00           C  
ATOM   3881  O   VAL A 581      17.129  20.935  -5.535  1.00  0.00           O  
ATOM   3882  N   GLU A 582      16.018  22.549  -6.695  1.00  0.00           N  
ATOM   3883  H   GLU A 582      15.054  22.847  -6.740  1.00  0.00           H  
ATOM   3884  CA  GLU A 582      17.141  23.356  -7.127  1.00  0.00           C  
ATOM   3885  HA  GLU A 582      18.002  22.693  -7.211  1.00  0.00           H  
ATOM   3886  CB  GLU A 582      16.806  24.079  -8.432  1.00  0.00           C  
ATOM   3887  HB1 GLU A 582      15.877  23.864  -8.960  1.00  0.00           H  
ATOM   3888  HB2 GLU A 582      16.545  25.113  -8.205  1.00  0.00           H  
ATOM   3889  CG  GLU A 582      18.022  24.104  -9.359  1.00  0.00           C  
ATOM   3890  HG1 GLU A 582      17.779  24.667 -10.260  1.00  0.00           H  
ATOM   3891  HG2 GLU A 582      18.872  24.501  -8.805  1.00  0.00           H  
ATOM   3892  CD  GLU A 582      18.475  22.781  -9.960  1.00  0.00           C  
ATOM   3893  OE1 GLU A 582      17.695  21.808 -10.041  1.00  0.00           O  
ATOM   3894  OE2 GLU A 582      19.626  22.726 -10.445  1.00  0.00           O  
ATOM   3895  C   GLU A 582      17.289  24.335  -5.970  1.00  0.00           C  
ATOM   3896  O   GLU A 582      16.317  24.803  -5.382  1.00  0.00           O  
ATOM   3897  N   CYS A 583      18.513  24.788  -5.689  1.00  0.00           N  
ATOM   3898  H   CYS A 583      19.246  24.295  -6.179  1.00  0.00           H  
ATOM   3899  CA  CYS A 583      18.848  25.909  -4.835  1.00  0.00           C  
ATOM   3900  HA  CYS A 583      17.933  26.426  -4.545  1.00  0.00           H  
ATOM   3901  CB  CYS A 583      19.486  25.424  -3.533  1.00  0.00           C  
ATOM   3902  HB1 CYS A 583      18.870  24.726  -2.966  1.00  0.00           H  
ATOM   3903  HB2 CYS A 583      20.436  24.928  -3.733  1.00  0.00           H  
ATOM   3904  SG  CYS A 583      19.859  26.644  -2.250  1.00  0.00           S  
ATOM   3905  HG  CYS A 583      20.740  27.528  -2.727  1.00  0.00           H  
ATOM   3906  C   CYS A 583      19.734  26.875  -5.609  1.00  0.00           C  
ATOM   3907  O   CYS A 583      20.648  26.419  -6.293  1.00  0.00           O  
ATOM   3908  N   TYR A 584      19.569  28.195  -5.491  1.00  0.00           N  
ATOM   3909  H   TYR A 584      18.768  28.541  -4.982  1.00  0.00           H  
ATOM   3910  CA  TYR A 584      20.427  29.272  -5.942  1.00  0.00           C  
ATOM   3911  HA  TYR A 584      20.948  29.001  -6.860  1.00  0.00           H  
ATOM   3912  CB  TYR A 584      19.579  30.533  -6.109  1.00  0.00           C  
ATOM   3913  HB1 TYR A 584      18.724  30.191  -6.692  1.00  0.00           H  
ATOM   3914  HB2 TYR A 584      19.237  30.811  -5.112  1.00  0.00           H  
ATOM   3915  CG  TYR A 584      20.249  31.780  -6.635  1.00  0.00           C  
ATOM   3916  CD1 TYR A 584      21.101  31.809  -7.746  1.00  0.00           C  
ATOM   3917  HD1 TYR A 584      21.330  30.980  -8.399  1.00  0.00           H  
ATOM   3918  CD2 TYR A 584      20.273  32.938  -5.850  1.00  0.00           C  
ATOM   3919  HD2 TYR A 584      19.944  32.828  -4.827  1.00  0.00           H  
ATOM   3920  CE1 TYR A 584      21.678  32.979  -8.254  1.00  0.00           C  
ATOM   3921  HE1 TYR A 584      22.219  33.075  -9.183  1.00  0.00           H  
ATOM   3922  CE2 TYR A 584      20.743  34.163  -6.339  1.00  0.00           C  
ATOM   3923  HE2 TYR A 584      20.857  35.055  -5.741  1.00  0.00           H  
ATOM   3924  CZ  TYR A 584      21.462  34.165  -7.541  1.00  0.00           C  
ATOM   3925  OH  TYR A 584      21.986  35.317  -8.048  1.00  0.00           O  
ATOM   3926  HH  TYR A 584      22.569  35.109  -8.762  1.00  0.00           H  
ATOM   3927  C   TYR A 584      21.423  29.560  -4.828  1.00  0.00           C  
ATOM   3928  O   TYR A 584      21.216  29.225  -3.664  1.00  0.00           O  
ATOM   3929  N   ASP A 585      22.531  30.244  -5.123  1.00  0.00           N  
ATOM   3930  H   ASP A 585      22.833  30.342  -6.082  1.00  0.00           H  
ATOM   3931  CA  ASP A 585      23.503  30.734  -4.167  1.00  0.00           C  
ATOM   3932  HA  ASP A 585      23.083  30.740  -3.162  1.00  0.00           H  
ATOM   3933  CB  ASP A 585      24.516  29.614  -3.921  1.00  0.00           C  
ATOM   3934  HB1 ASP A 585      24.000  28.793  -3.422  1.00  0.00           H  
ATOM   3935  HB2 ASP A 585      24.831  29.224  -4.888  1.00  0.00           H  
ATOM   3936  CG  ASP A 585      25.841  30.065  -3.323  1.00  0.00           C  
ATOM   3937  OD1 ASP A 585      26.920  29.534  -3.661  1.00  0.00           O  
ATOM   3938  OD2 ASP A 585      25.798  30.958  -2.450  1.00  0.00           O  
ATOM   3939  C   ASP A 585      24.014  32.047  -4.742  1.00  0.00           C  
ATOM   3940  O   ASP A 585      24.732  31.971  -5.737  1.00  0.00           O  
ATOM   3941  N   PRO A 586      23.710  33.210  -4.161  1.00  0.00           N  
ATOM   3942  CA  PRO A 586      24.329  34.458  -4.561  1.00  0.00           C  
ATOM   3943  HA  PRO A 586      23.991  34.610  -5.586  1.00  0.00           H  
ATOM   3944  CB  PRO A 586      23.845  35.446  -3.499  1.00  0.00           C  
ATOM   3945  HB1 PRO A 586      24.498  35.488  -2.627  1.00  0.00           H  
ATOM   3946  HB2 PRO A 586      23.765  36.478  -3.841  1.00  0.00           H  
ATOM   3947  CG  PRO A 586      22.529  34.893  -2.952  1.00  0.00           C  
ATOM   3948  HG1 PRO A 586      22.460  34.986  -1.868  1.00  0.00           H  
ATOM   3949  HG2 PRO A 586      21.644  35.323  -3.421  1.00  0.00           H  
ATOM   3950  CD  PRO A 586      22.674  33.386  -3.163  1.00  0.00           C  
ATOM   3951  HD1 PRO A 586      22.999  32.973  -2.207  1.00  0.00           H  
ATOM   3952  HD2 PRO A 586      21.744  32.867  -3.398  1.00  0.00           H  
ATOM   3953  C   PRO A 586      25.849  34.539  -4.573  1.00  0.00           C  
ATOM   3954  O   PRO A 586      26.427  35.291  -5.353  1.00  0.00           O  
ATOM   3955  N   ASP A 587      26.572  33.736  -3.789  1.00  0.00           N  
ATOM   3956  H   ASP A 587      26.083  33.078  -3.198  1.00  0.00           H  
ATOM   3957  CA  ASP A 587      28.003  33.935  -3.690  1.00  0.00           C  
ATOM   3958  HA  ASP A 587      28.245  34.993  -3.592  1.00  0.00           H  
ATOM   3959  CB  ASP A 587      28.533  33.302  -2.403  1.00  0.00           C  
ATOM   3960  HB1 ASP A 587      27.903  33.637  -1.579  1.00  0.00           H  
ATOM   3961  HB2 ASP A 587      28.456  32.217  -2.333  1.00  0.00           H  
ATOM   3962  CG  ASP A 587      29.908  33.866  -2.076  1.00  0.00           C  
ATOM   3963  OD1 ASP A 587      29.892  35.046  -1.661  1.00  0.00           O  
ATOM   3964  OD2 ASP A 587      30.956  33.188  -2.144  1.00  0.00           O  
ATOM   3965  C   ASP A 587      28.653  33.293  -4.908  1.00  0.00           C  
ATOM   3966  O   ASP A 587      29.766  33.724  -5.201  1.00  0.00           O  
ATOM   3967  N   THR A 588      28.056  32.333  -5.618  1.00  0.00           N  
ATOM   3968  H   THR A 588      27.139  32.031  -5.320  1.00  0.00           H  
ATOM   3969  CA  THR A 588      28.573  31.736  -6.833  1.00  0.00           C  
ATOM   3970  HA  THR A 588      29.557  32.120  -7.103  1.00  0.00           H  
ATOM   3971  CB  THR A 588      28.640  30.216  -6.678  1.00  0.00           C  
ATOM   3972  HB  THR A 588      29.043  29.849  -7.622  1.00  0.00           H  
ATOM   3973  OG1 THR A 588      27.396  29.623  -6.380  1.00  0.00           O  
ATOM   3974  HG1 THR A 588      27.342  29.622  -5.436  1.00  0.00           H  
ATOM   3975  CG2 THR A 588      29.623  29.780  -5.592  1.00  0.00           C  
ATOM   3976 1HG2 THR A 588      29.430  30.177  -4.595  1.00  0.00           H  
ATOM   3977 2HG2 THR A 588      29.829  28.711  -5.528  1.00  0.00           H  
ATOM   3978 3HG2 THR A 588      30.576  30.246  -5.842  1.00  0.00           H  
ATOM   3979  C   THR A 588      27.720  32.207  -8.002  1.00  0.00           C  
ATOM   3980  O   THR A 588      28.178  32.158  -9.142  1.00  0.00           O  
ATOM   3981  N   ASP A 589      26.489  32.674  -7.782  1.00  0.00           N  
ATOM   3982  H   ASP A 589      26.044  32.520  -6.889  1.00  0.00           H  
ATOM   3983  CA  ASP A 589      25.472  33.012  -8.757  1.00  0.00           C  
ATOM   3984  HA  ASP A 589      24.615  33.422  -8.223  1.00  0.00           H  
ATOM   3985  CB  ASP A 589      25.912  34.226  -9.576  1.00  0.00           C  
ATOM   3986  HB1 ASP A 589      26.245  35.054  -8.951  1.00  0.00           H  
ATOM   3987  HB2 ASP A 589      26.686  34.060 -10.325  1.00  0.00           H  
ATOM   3988  CG  ASP A 589      24.859  34.916 -10.432  1.00  0.00           C  
ATOM   3989  OD1 ASP A 589      23.702  35.123 -10.006  1.00  0.00           O  
ATOM   3990  OD2 ASP A 589      25.197  35.436 -11.517  1.00  0.00           O  
ATOM   3991  C   ASP A 589      25.147  31.790  -9.605  1.00  0.00           C  
ATOM   3992  O   ASP A 589      25.123  31.960 -10.822  1.00  0.00           O  
ATOM   3993  N   THR A 590      24.927  30.656  -8.937  1.00  0.00           N  
ATOM   3994  H   THR A 590      24.919  30.609  -7.928  1.00  0.00           H  
ATOM   3995  CA  THR A 590      24.551  29.430  -9.612  1.00  0.00           C  
ATOM   3996  HA  THR A 590      24.161  29.612 -10.613  1.00  0.00           H  
ATOM   3997  CB  THR A 590      25.783  28.534  -9.744  1.00  0.00           C  
ATOM   3998  HB  THR A 590      25.467  27.563 -10.124  1.00  0.00           H  
ATOM   3999  OG1 THR A 590      26.263  28.150  -8.475  1.00  0.00           O  
ATOM   4000  HG1 THR A 590      26.586  28.857  -7.937  1.00  0.00           H  
ATOM   4001  CG2 THR A 590      26.932  29.080 -10.591  1.00  0.00           C  
ATOM   4002 1HG2 THR A 590      27.778  28.392 -10.591  1.00  0.00           H  
ATOM   4003 2HG2 THR A 590      26.539  29.190 -11.602  1.00  0.00           H  
ATOM   4004 3HG2 THR A 590      27.354  30.038 -10.286  1.00  0.00           H  
ATOM   4005  C   THR A 590      23.357  28.763  -8.943  1.00  0.00           C  
ATOM   4006  O   THR A 590      23.157  28.891  -7.737  1.00  0.00           O  
ATOM   4007  N   TRP A 591      22.592  28.004  -9.732  1.00  0.00           N  
ATOM   4008  H   TRP A 591      22.726  28.056 -10.732  1.00  0.00           H  
ATOM   4009  CA  TRP A 591      21.578  27.065  -9.297  1.00  0.00           C  
ATOM   4010  HA  TRP A 591      21.287  27.251  -8.263  1.00  0.00           H  
ATOM   4011  CB  TRP A 591      20.319  27.196 -10.156  1.00  0.00           C  
ATOM   4012  HB1 TRP A 591      20.464  27.116 -11.233  1.00  0.00           H  
ATOM   4013  HB2 TRP A 591      19.646  26.370  -9.927  1.00  0.00           H  
ATOM   4014  CG  TRP A 591      19.485  28.425  -9.990  1.00  0.00           C  
ATOM   4015  CD1 TRP A 591      19.878  29.608 -10.515  1.00  0.00           C  
ATOM   4016  HD1 TRP A 591      20.747  29.758 -11.137  1.00  0.00           H  
ATOM   4017  CD2 TRP A 591      18.288  28.725  -9.211  1.00  0.00           C  
ATOM   4018  NE1 TRP A 591      18.971  30.612 -10.236  1.00  0.00           N  
ATOM   4019  HE1 TRP A 591      19.034  31.594 -10.462  1.00  0.00           H  
ATOM   4020  CE2 TRP A 591      17.968  30.087  -9.448  1.00  0.00           C  
ATOM   4021  CE3 TRP A 591      17.568  27.951  -8.287  1.00  0.00           C  
ATOM   4022  HE3 TRP A 591      17.864  26.927  -8.111  1.00  0.00           H  
ATOM   4023  CZ2 TRP A 591      16.792  30.611  -8.896  1.00  0.00           C  
ATOM   4024  HZ2 TRP A 591      16.575  31.650  -9.096  1.00  0.00           H  
ATOM   4025  CZ3 TRP A 591      16.378  28.491  -7.787  1.00  0.00           C  
ATOM   4026  HZ3 TRP A 591      15.729  27.934  -7.127  1.00  0.00           H  
ATOM   4027  CH2 TRP A 591      15.973  29.792  -8.111  1.00  0.00           C  
ATOM   4028  HH2 TRP A 591      15.063  30.168  -7.669  1.00  0.00           H  
ATOM   4029  C   TRP A 591      22.119  25.649  -9.436  1.00  0.00           C  
ATOM   4030  O   TRP A 591      22.831  25.330 -10.385  1.00  0.00           O  
ATOM   4031  N   SER A 592      21.893  24.874  -8.373  1.00  0.00           N  
ATOM   4032  H   SER A 592      21.467  25.330  -7.579  1.00  0.00           H  
ATOM   4033  CA  SER A 592      22.457  23.550  -8.203  1.00  0.00           C  
ATOM   4034  HA  SER A 592      22.665  23.040  -9.143  1.00  0.00           H  
ATOM   4035  CB  SER A 592      23.851  23.647  -7.582  1.00  0.00           C  
ATOM   4036  HB1 SER A 592      24.260  22.647  -7.725  1.00  0.00           H  
ATOM   4037  HB2 SER A 592      24.438  24.380  -8.136  1.00  0.00           H  
ATOM   4038  OG  SER A 592      23.916  23.999  -6.218  1.00  0.00           O  
ATOM   4039  HG  SER A 592      23.647  24.892  -6.070  1.00  0.00           H  
ATOM   4040  C   SER A 592      21.501  22.681  -7.398  1.00  0.00           C  
ATOM   4041  O   SER A 592      20.862  23.211  -6.491  1.00  0.00           O  
ATOM   4042  N   GLU A 593      21.381  21.382  -7.684  1.00  0.00           N  
ATOM   4043  H   GLU A 593      21.716  21.104  -8.595  1.00  0.00           H  
ATOM   4044  CA  GLU A 593      20.509  20.513  -6.919  1.00  0.00           C  
ATOM   4045  HA  GLU A 593      19.558  21.040  -6.850  1.00  0.00           H  
ATOM   4046  CB  GLU A 593      20.380  19.227  -7.737  1.00  0.00           C  
ATOM   4047  HB1 GLU A 593      20.292  19.449  -8.800  1.00  0.00           H  
ATOM   4048  HB2 GLU A 593      21.350  18.733  -7.798  1.00  0.00           H  
ATOM   4049  CG  GLU A 593      19.204  18.344  -7.320  1.00  0.00           C  
ATOM   4050  HG1 GLU A 593      19.183  18.050  -6.270  1.00  0.00           H  
ATOM   4051  HG2 GLU A 593      18.265  18.845  -7.557  1.00  0.00           H  
ATOM   4052  CD  GLU A 593      19.281  17.092  -8.182  1.00  0.00           C  
ATOM   4053  OE1 GLU A 593      19.422  16.009  -7.574  1.00  0.00           O  
ATOM   4054  OE2 GLU A 593      19.068  17.178  -9.410  1.00  0.00           O  
ATOM   4055  C   GLU A 593      21.103  20.243  -5.544  1.00  0.00           C  
ATOM   4056  O   GLU A 593      22.309  20.039  -5.418  1.00  0.00           O  
ATOM   4057  N   VAL A 594      20.317  20.071  -4.479  1.00  0.00           N  
ATOM   4058  H   VAL A 594      19.369  20.295  -4.748  1.00  0.00           H  
ATOM   4059  CA  VAL A 594      20.723  19.954  -3.093  1.00  0.00           C  
ATOM   4060  HA  VAL A 594      21.695  19.461  -3.075  1.00  0.00           H  
ATOM   4061  CB  VAL A 594      20.776  21.345  -2.460  1.00  0.00           C  
ATOM   4062  HB  VAL A 594      21.093  21.235  -1.423  1.00  0.00           H  
ATOM   4063  CG1 VAL A 594      21.888  22.239  -3.009  1.00  0.00           C  
ATOM   4064 1HG1 VAL A 594      22.341  22.785  -2.182  1.00  0.00           H  
ATOM   4065 2HG1 VAL A 594      22.717  21.713  -3.484  1.00  0.00           H  
ATOM   4066 3HG1 VAL A 594      21.509  22.943  -3.750  1.00  0.00           H  
ATOM   4067  CG2 VAL A 594      19.427  22.050  -2.311  1.00  0.00           C  
ATOM   4068 1HG2 VAL A 594      19.683  22.900  -1.678  1.00  0.00           H  
ATOM   4069 2HG2 VAL A 594      19.123  22.389  -3.301  1.00  0.00           H  
ATOM   4070 3HG2 VAL A 594      18.709  21.413  -1.794  1.00  0.00           H  
ATOM   4071  C   VAL A 594      20.006  18.906  -2.254  1.00  0.00           C  
ATOM   4072  O   VAL A 594      20.423  18.494  -1.173  1.00  0.00           O  
ATOM   4073  N   THR A 595      18.877  18.407  -2.763  1.00  0.00           N  
ATOM   4074  H   THR A 595      18.631  18.736  -3.686  1.00  0.00           H  
ATOM   4075  CA  THR A 595      18.040  17.377  -2.182  1.00  0.00           C  
ATOM   4076  HA  THR A 595      18.544  16.419  -2.056  1.00  0.00           H  
ATOM   4077  CB  THR A 595      17.380  17.904  -0.908  1.00  0.00           C  
ATOM   4078  HB  THR A 595      18.168  18.132  -0.190  1.00  0.00           H  
ATOM   4079  OG1 THR A 595      16.872  16.806  -0.184  1.00  0.00           O  
ATOM   4080  HG1 THR A 595      17.485  16.429   0.430  1.00  0.00           H  
ATOM   4081  CG2 THR A 595      16.474  19.116  -1.131  1.00  0.00           C  
ATOM   4082 1HG2 THR A 595      16.711  19.761  -1.977  1.00  0.00           H  
ATOM   4083 2HG2 THR A 595      15.456  18.755  -1.276  1.00  0.00           H  
ATOM   4084 3HG2 THR A 595      16.449  19.782  -0.268  1.00  0.00           H  
ATOM   4085  C   THR A 595      17.056  16.939  -3.257  1.00  0.00           C  
ATOM   4086  O   THR A 595      16.955  17.557  -4.315  1.00  0.00           O  
ATOM   4087  N   ARG A 596      16.313  15.865  -2.979  1.00  0.00           N  
ATOM   4088  H   ARG A 596      16.545  15.335  -2.152  1.00  0.00           H  
ATOM   4089  CA  ARG A 596      15.305  15.231  -3.804  1.00  0.00           C  
ATOM   4090  HA  ARG A 596      14.967  15.842  -4.641  1.00  0.00           H  
ATOM   4091  CB  ARG A 596      15.871  13.984  -4.486  1.00  0.00           C  
ATOM   4092  HB1 ARG A 596      16.342  13.406  -3.692  1.00  0.00           H  
ATOM   4093  HB2 ARG A 596      15.106  13.276  -4.805  1.00  0.00           H  
ATOM   4094  CG  ARG A 596      16.829  14.358  -5.618  1.00  0.00           C  
ATOM   4095  HG1 ARG A 596      17.511  15.171  -5.370  1.00  0.00           H  
ATOM   4096  HG2 ARG A 596      17.547  13.546  -5.736  1.00  0.00           H  
ATOM   4097  CD  ARG A 596      16.047  14.492  -6.924  1.00  0.00           C  
ATOM   4098  HD1 ARG A 596      15.770  13.441  -7.017  1.00  0.00           H  
ATOM   4099  HD2 ARG A 596      15.144  15.098  -6.996  1.00  0.00           H  
ATOM   4100  NE  ARG A 596      16.896  14.997  -8.004  1.00  0.00           N  
ATOM   4101  HE  ARG A 596      17.842  15.315  -7.856  1.00  0.00           H  
ATOM   4102  CZ  ARG A 596      16.613  14.801  -9.299  1.00  0.00           C  
ATOM   4103  NH1 ARG A 596      15.506  14.167  -9.709  1.00  0.00           N  
ATOM   4104 1HH1 ARG A 596      14.776  13.936  -9.051  1.00  0.00           H  
ATOM   4105 2HH1 ARG A 596      15.395  13.915 -10.681  1.00  0.00           H  
ATOM   4106  NH2 ARG A 596      17.465  15.225 -10.242  1.00  0.00           N  
ATOM   4107 1HH2 ARG A 596      18.169  15.897  -9.972  1.00  0.00           H  
ATOM   4108 2HH2 ARG A 596      17.453  14.861 -11.184  1.00  0.00           H  
ATOM   4109  C   ARG A 596      14.141  14.972  -2.859  1.00  0.00           C  
ATOM   4110  O   ARG A 596      14.361  14.553  -1.724  1.00  0.00           O  
ATOM   4111  N   MET A 597      12.921  15.103  -3.385  1.00  0.00           N  
ATOM   4112  H   MET A 597      12.885  15.495  -4.315  1.00  0.00           H  
ATOM   4113  CA  MET A 597      11.683  14.555  -2.869  1.00  0.00           C  
ATOM   4114  HA  MET A 597      11.584  14.730  -1.798  1.00  0.00           H  
ATOM   4115  CB  MET A 597      10.579  15.325  -3.594  1.00  0.00           C  
ATOM   4116  HB1 MET A 597      10.670  15.330  -4.681  1.00  0.00           H  
ATOM   4117  HB2 MET A 597       9.640  14.886  -3.257  1.00  0.00           H  
ATOM   4118  CG  MET A 597      10.517  16.806  -3.219  1.00  0.00           C  
ATOM   4119  HG1 MET A 597      10.273  16.954  -2.167  1.00  0.00           H  
ATOM   4120  HG2 MET A 597      11.488  17.303  -3.222  1.00  0.00           H  
ATOM   4121  SD  MET A 597       9.334  17.774  -4.189  1.00  0.00           S  
ATOM   4122  CE  MET A 597       9.193  19.299  -3.223  1.00  0.00           C  
ATOM   4123  HE1 MET A 597      10.139  19.838  -3.274  1.00  0.00           H  
ATOM   4124  HE2 MET A 597       8.406  19.914  -3.659  1.00  0.00           H  
ATOM   4125  HE3 MET A 597       8.926  18.949  -2.226  1.00  0.00           H  
ATOM   4126  C   MET A 597      11.709  13.073  -3.216  1.00  0.00           C  
ATOM   4127  O   MET A 597      12.324  12.674  -4.203  1.00  0.00           O  
ATOM   4128  N   THR A 598      11.121  12.198  -2.398  1.00  0.00           N  
ATOM   4129  H   THR A 598      10.770  12.587  -1.535  1.00  0.00           H  
ATOM   4130  CA  THR A 598      11.014  10.778  -2.671  1.00  0.00           C  
ATOM   4131  HA  THR A 598      12.007  10.534  -3.050  1.00  0.00           H  
ATOM   4132  CB  THR A 598      10.847  10.019  -1.354  1.00  0.00           C  
ATOM   4133  HB  THR A 598      10.971   8.948  -1.513  1.00  0.00           H  
ATOM   4134  OG1 THR A 598       9.566  10.241  -0.807  1.00  0.00           O  
ATOM   4135  HG1 THR A 598       8.894   9.921  -1.389  1.00  0.00           H  
ATOM   4136  CG2 THR A 598      11.812  10.507  -0.273  1.00  0.00           C  
ATOM   4137 1HG2 THR A 598      11.809   9.731   0.492  1.00  0.00           H  
ATOM   4138 2HG2 THR A 598      12.796  10.730  -0.684  1.00  0.00           H  
ATOM   4139 3HG2 THR A 598      11.393  11.369   0.247  1.00  0.00           H  
ATOM   4140  C   THR A 598       9.966  10.413  -3.713  1.00  0.00           C  
ATOM   4141  O   THR A 598       9.800   9.231  -4.006  1.00  0.00           O  
ATOM   4142  N   SER A 599       9.264  11.423  -4.232  1.00  0.00           N  
ATOM   4143  H   SER A 599       9.472  12.334  -3.849  1.00  0.00           H  
ATOM   4144  CA  SER A 599       8.295  11.438  -5.309  1.00  0.00           C  
ATOM   4145  HA  SER A 599       8.699  10.800  -6.096  1.00  0.00           H  
ATOM   4146  CB  SER A 599       6.961  10.876  -4.815  1.00  0.00           C  
ATOM   4147  HB1 SER A 599       6.230  10.903  -5.622  1.00  0.00           H  
ATOM   4148  HB2 SER A 599       7.024   9.806  -4.617  1.00  0.00           H  
ATOM   4149  OG  SER A 599       6.510  11.665  -3.737  1.00  0.00           O  
ATOM   4150  HG  SER A 599       6.908  11.403  -2.921  1.00  0.00           H  
ATOM   4151  C   SER A 599       8.266  12.761  -6.060  1.00  0.00           C  
ATOM   4152  O   SER A 599       9.165  13.548  -5.774  1.00  0.00           O  
ATOM   4153  N   GLY A 600       7.468  12.960  -7.112  1.00  0.00           N  
ATOM   4154  H   GLY A 600       6.710  12.344  -7.371  1.00  0.00           H  
ATOM   4155  CA  GLY A 600       7.538  14.113  -7.987  1.00  0.00           C  
ATOM   4156  HA1 GLY A 600       8.185  14.939  -7.691  1.00  0.00           H  
ATOM   4157  HA2 GLY A 600       7.975  13.906  -8.964  1.00  0.00           H  
ATOM   4158  C   GLY A 600       6.117  14.658  -7.997  1.00  0.00           C  
ATOM   4159  O   GLY A 600       5.132  13.933  -8.110  1.00  0.00           O  
ATOM   4160  N   ARG A 601       5.932  15.980  -7.983  1.00  0.00           N  
ATOM   4161  H   ARG A 601       6.708  16.598  -8.173  1.00  0.00           H  
ATOM   4162  CA  ARG A 601       4.712  16.755  -7.874  1.00  0.00           C  
ATOM   4163  HA  ARG A 601       3.940  16.149  -8.348  1.00  0.00           H  
ATOM   4164  CB  ARG A 601       4.091  16.740  -6.477  1.00  0.00           C  
ATOM   4165  HB1 ARG A 601       3.133  17.253  -6.567  1.00  0.00           H  
ATOM   4166  HB2 ARG A 601       3.784  15.738  -6.177  1.00  0.00           H  
ATOM   4167  CG  ARG A 601       4.820  17.412  -5.313  1.00  0.00           C  
ATOM   4168  HG1 ARG A 601       5.883  17.169  -5.333  1.00  0.00           H  
ATOM   4169  HG2 ARG A 601       4.640  18.451  -5.586  1.00  0.00           H  
ATOM   4170  CD  ARG A 601       4.256  17.077  -3.932  1.00  0.00           C  
ATOM   4171  HD1 ARG A 601       4.719  17.681  -3.152  1.00  0.00           H  
ATOM   4172  HD2 ARG A 601       3.175  17.213  -3.954  1.00  0.00           H  
ATOM   4173  NE  ARG A 601       4.605  15.711  -3.541  1.00  0.00           N  
ATOM   4174  HE  ARG A 601       4.404  14.973  -4.200  1.00  0.00           H  
ATOM   4175  CZ  ARG A 601       5.161  15.380  -2.367  1.00  0.00           C  
ATOM   4176  NH1 ARG A 601       5.333  16.182  -1.307  1.00  0.00           N  
ATOM   4177 1HH1 ARG A 601       4.860  17.073  -1.344  1.00  0.00           H  
ATOM   4178 2HH1 ARG A 601       5.656  15.781  -0.438  1.00  0.00           H  
ATOM   4179  NH2 ARG A 601       5.513  14.092  -2.259  1.00  0.00           N  
ATOM   4180 1HH2 ARG A 601       5.387  13.406  -2.989  1.00  0.00           H  
ATOM   4181 2HH2 ARG A 601       6.128  13.804  -1.510  1.00  0.00           H  
ATOM   4182  C   ARG A 601       4.716  18.123  -8.541  1.00  0.00           C  
ATOM   4183  O   ARG A 601       5.675  18.890  -8.484  1.00  0.00           O  
ATOM   4184  N   SER A 602       3.545  18.628  -8.936  1.00  0.00           N  
ATOM   4185  H   SER A 602       2.780  18.021  -8.678  1.00  0.00           H  
ATOM   4186  CA  SER A 602       3.252  19.984  -9.355  1.00  0.00           C  
ATOM   4187  HA  SER A 602       4.098  20.583  -9.019  1.00  0.00           H  
ATOM   4188  CB  SER A 602       3.078  20.108 -10.869  1.00  0.00           C  
ATOM   4189  HB1 SER A 602       3.064  21.180 -11.063  1.00  0.00           H  
ATOM   4190  HB2 SER A 602       3.893  19.738 -11.492  1.00  0.00           H  
ATOM   4191  OG  SER A 602       1.859  19.595 -11.358  1.00  0.00           O  
ATOM   4192  HG  SER A 602       1.976  19.578 -12.296  1.00  0.00           H  
ATOM   4193  C   SER A 602       2.052  20.532  -8.595  1.00  0.00           C  
ATOM   4194  O   SER A 602       1.221  19.745  -8.148  1.00  0.00           O  
ATOM   4195  N   GLY A 603       1.998  21.831  -8.293  1.00  0.00           N  
ATOM   4196  H   GLY A 603       2.763  22.461  -8.490  1.00  0.00           H  
ATOM   4197  CA  GLY A 603       0.848  22.516  -7.737  1.00  0.00           C  
ATOM   4198  HA1 GLY A 603       0.669  23.510  -8.148  1.00  0.00           H  
ATOM   4199  HA2 GLY A 603      -0.063  21.962  -7.960  1.00  0.00           H  
ATOM   4200  C   GLY A 603       0.958  22.922  -6.274  1.00  0.00           C  
ATOM   4201  O   GLY A 603      -0.087  23.116  -5.657  1.00  0.00           O  
ATOM   4202  N   VAL A 604       2.143  22.887  -5.661  1.00  0.00           N  
ATOM   4203  H   VAL A 604       2.953  22.973  -6.257  1.00  0.00           H  
ATOM   4204  CA  VAL A 604       2.442  23.064  -4.254  1.00  0.00           C  
ATOM   4205  HA  VAL A 604       1.579  22.654  -3.731  1.00  0.00           H  
ATOM   4206  CB  VAL A 604       3.782  22.430  -3.877  1.00  0.00           C  
ATOM   4207  HB  VAL A 604       4.040  22.920  -2.938  1.00  0.00           H  
ATOM   4208  CG1 VAL A 604       3.577  20.922  -3.732  1.00  0.00           C  
ATOM   4209 1HG1 VAL A 604       4.438  20.262  -3.838  1.00  0.00           H  
ATOM   4210 2HG1 VAL A 604       3.217  20.839  -2.706  1.00  0.00           H  
ATOM   4211 3HG1 VAL A 604       2.898  20.460  -4.449  1.00  0.00           H  
ATOM   4212  CG2 VAL A 604       4.868  22.642  -4.932  1.00  0.00           C  
ATOM   4213 1HG2 VAL A 604       4.756  22.117  -5.880  1.00  0.00           H  
ATOM   4214 2HG2 VAL A 604       5.063  23.681  -5.197  1.00  0.00           H  
ATOM   4215 3HG2 VAL A 604       5.871  22.525  -4.522  1.00  0.00           H  
ATOM   4216  C   VAL A 604       2.412  24.546  -3.910  1.00  0.00           C  
ATOM   4217  O   VAL A 604       2.536  25.479  -4.700  1.00  0.00           O  
ATOM   4218  N   GLY A 605       2.357  24.791  -2.598  1.00  0.00           N  
ATOM   4219  H   GLY A 605       2.223  23.994  -1.993  1.00  0.00           H  
ATOM   4220  CA  GLY A 605       2.357  26.090  -1.956  1.00  0.00           C  
ATOM   4221  HA1 GLY A 605       2.451  26.866  -2.717  1.00  0.00           H  
ATOM   4222  HA2 GLY A 605       1.328  26.287  -1.656  1.00  0.00           H  
ATOM   4223  C   GLY A 605       3.417  26.007  -0.868  1.00  0.00           C  
ATOM   4224  O   GLY A 605       3.485  25.043  -0.109  1.00  0.00           O  
ATOM   4225  N   VAL A 606       4.404  26.897  -1.002  1.00  0.00           N  
ATOM   4226  H   VAL A 606       4.331  27.546  -1.772  1.00  0.00           H  
ATOM   4227  CA  VAL A 606       5.749  26.765  -0.479  1.00  0.00           C  
ATOM   4228  HA  VAL A 606       5.813  25.861   0.126  1.00  0.00           H  
ATOM   4229  CB  VAL A 606       6.685  26.641  -1.682  1.00  0.00           C  
ATOM   4230  HB  VAL A 606       6.518  27.510  -2.317  1.00  0.00           H  
ATOM   4231  CG1 VAL A 606       8.159  26.505  -1.299  1.00  0.00           C  
ATOM   4232 1HG1 VAL A 606       8.645  27.369  -0.846  1.00  0.00           H  
ATOM   4233 2HG1 VAL A 606       8.334  25.553  -0.798  1.00  0.00           H  
ATOM   4234 3HG1 VAL A 606       8.781  26.418  -2.190  1.00  0.00           H  
ATOM   4235  CG2 VAL A 606       6.391  25.424  -2.560  1.00  0.00           C  
ATOM   4236 1HG2 VAL A 606       5.460  25.392  -3.126  1.00  0.00           H  
ATOM   4237 2HG2 VAL A 606       7.273  25.263  -3.181  1.00  0.00           H  
ATOM   4238 3HG2 VAL A 606       6.191  24.637  -1.834  1.00  0.00           H  
ATOM   4239  C   VAL A 606       6.000  28.025   0.337  1.00  0.00           C  
ATOM   4240  O   VAL A 606       5.685  29.113  -0.141  1.00  0.00           O  
ATOM   4241  N   ALA A 607       6.716  27.829   1.447  1.00  0.00           N  
ATOM   4242  H   ALA A 607       7.024  26.911   1.731  1.00  0.00           H  
ATOM   4243  CA  ALA A 607       7.112  28.882   2.360  1.00  0.00           C  
ATOM   4244  HA  ALA A 607       7.572  29.695   1.798  1.00  0.00           H  
ATOM   4245  CB  ALA A 607       5.873  29.455   3.047  1.00  0.00           C  
ATOM   4246  HB1 ALA A 607       4.904  29.077   2.721  1.00  0.00           H  
ATOM   4247  HB2 ALA A 607       5.879  29.264   4.120  1.00  0.00           H  
ATOM   4248  HB3 ALA A 607       5.788  30.532   2.902  1.00  0.00           H  
ATOM   4249  C   ALA A 607       8.064  28.351   3.423  1.00  0.00           C  
ATOM   4250  O   ALA A 607       8.312  27.149   3.488  1.00  0.00           O  
ATOM   4251  N   VAL A 608       8.682  29.273   4.166  1.00  0.00           N  
ATOM   4252  H   VAL A 608       8.391  30.237   4.089  1.00  0.00           H  
ATOM   4253  CA  VAL A 608       9.626  28.989   5.227  1.00  0.00           C  
ATOM   4254  HA  VAL A 608       9.501  27.936   5.480  1.00  0.00           H  
ATOM   4255  CB  VAL A 608      11.071  29.099   4.741  1.00  0.00           C  
ATOM   4256  HB  VAL A 608      11.134  28.390   3.915  1.00  0.00           H  
ATOM   4257  CG1 VAL A 608      11.467  30.384   4.014  1.00  0.00           C  
ATOM   4258 1HG1 VAL A 608      12.389  30.358   3.433  1.00  0.00           H  
ATOM   4259 2HG1 VAL A 608      10.641  30.634   3.348  1.00  0.00           H  
ATOM   4260 3HG1 VAL A 608      11.572  31.085   4.842  1.00  0.00           H  
ATOM   4261  CG2 VAL A 608      12.178  28.849   5.765  1.00  0.00           C  
ATOM   4262 1HG2 VAL A 608      12.562  29.703   6.323  1.00  0.00           H  
ATOM   4263 2HG2 VAL A 608      11.839  28.175   6.552  1.00  0.00           H  
ATOM   4264 3HG2 VAL A 608      13.026  28.426   5.226  1.00  0.00           H  
ATOM   4265  C   VAL A 608       9.336  29.743   6.517  1.00  0.00           C  
ATOM   4266  O   VAL A 608       8.887  30.888   6.505  1.00  0.00           O  
ATOM   4267  N   THR A 609       9.356  29.055   7.661  1.00  0.00           N  
ATOM   4268  H   THR A 609       9.669  28.096   7.610  1.00  0.00           H  
ATOM   4269  CA  THR A 609       9.043  29.495   9.006  1.00  0.00           C  
ATOM   4270  HA  THR A 609       9.623  30.396   9.203  1.00  0.00           H  
ATOM   4271  CB  THR A 609       7.566  29.865   9.137  1.00  0.00           C  
ATOM   4272  HB  THR A 609       7.282  30.536   8.326  1.00  0.00           H  
ATOM   4273  OG1 THR A 609       7.346  30.651  10.286  1.00  0.00           O  
ATOM   4274  HG1 THR A 609       7.504  30.086  11.027  1.00  0.00           H  
ATOM   4275  CG2 THR A 609       6.507  28.768   9.026  1.00  0.00           C  
ATOM   4276 1HG2 THR A 609       6.629  28.222   8.091  1.00  0.00           H  
ATOM   4277 2HG2 THR A 609       6.624  28.101   9.880  1.00  0.00           H  
ATOM   4278 3HG2 THR A 609       5.490  29.152   9.114  1.00  0.00           H  
ATOM   4279  C   THR A 609       9.566  28.554  10.083  1.00  0.00           C  
ATOM   4280  O1  THR A 609       9.937  27.411   9.741  1.00  0.00           O  
ATOM   4281  O2  THR A 609       9.631  28.907  11.280  1.00  0.00           O  
TER    4282      THR A 609 
ATOM   4283  N   GLU B   1       8.148  18.388 -23.760  1.00  0.00           N1+
ATOM   4284  H1  GLU B   1       7.326  18.714 -23.272  1.00  0.00           H  
ATOM   4285  H2  GLU B   1       8.883  18.080 -23.139  1.00  0.00           H  
ATOM   4286  H3  GLU B   1       8.555  19.113 -24.333  1.00  0.00           H  
ATOM   4287  CA  GLU B   1       7.771  17.253 -24.616  1.00  0.00           C  
ATOM   4288  HA  GLU B   1       8.658  17.114 -25.234  1.00  0.00           H  
ATOM   4289  CB  GLU B   1       7.334  16.018 -23.828  1.00  0.00           C  
ATOM   4290  HB1 GLU B   1       7.977  15.762 -22.986  1.00  0.00           H  
ATOM   4291  HB2 GLU B   1       6.415  16.325 -23.328  1.00  0.00           H  
ATOM   4292  CG  GLU B   1       6.959  14.777 -24.640  1.00  0.00           C  
ATOM   4293  HG1 GLU B   1       6.859  13.938 -23.952  1.00  0.00           H  
ATOM   4294  HG2 GLU B   1       5.997  14.957 -25.120  1.00  0.00           H  
ATOM   4295  CD  GLU B   1       8.035  14.457 -25.667  1.00  0.00           C  
ATOM   4296  OE1 GLU B   1       8.854  13.617 -25.235  1.00  0.00           O  
ATOM   4297  OE2 GLU B   1       8.007  14.929 -26.824  1.00  0.00           O  
ATOM   4298  C   GLU B   1       6.733  17.859 -25.550  1.00  0.00           C  
ATOM   4299  O   GLU B   1       5.886  18.656 -25.153  1.00  0.00           O  
ATOM   4300  N   MET B   2       6.767  17.406 -26.806  1.00  0.00           N  
ATOM   4301  H   MET B   2       7.296  16.583 -27.056  1.00  0.00           H  
ATOM   4302  CA  MET B   2       5.881  17.933 -27.824  1.00  0.00           C  
ATOM   4303  HA  MET B   2       5.629  18.983 -27.680  1.00  0.00           H  
ATOM   4304  CB  MET B   2       6.795  17.971 -29.049  1.00  0.00           C  
ATOM   4305  HB1 MET B   2       7.720  18.528 -28.902  1.00  0.00           H  
ATOM   4306  HB2 MET B   2       7.039  16.940 -29.304  1.00  0.00           H  
ATOM   4307  CG  MET B   2       6.224  18.654 -30.293  1.00  0.00           C  
ATOM   4308  HG1 MET B   2       5.455  18.038 -30.760  1.00  0.00           H  
ATOM   4309  HG2 MET B   2       5.765  19.625 -30.107  1.00  0.00           H  
ATOM   4310  SD  MET B   2       7.375  19.087 -31.621  1.00  0.00           S  
ATOM   4311  CE  MET B   2       7.220  20.890 -31.674  1.00  0.00           C  
ATOM   4312  HE1 MET B   2       8.237  21.143 -31.972  1.00  0.00           H  
ATOM   4313  HE2 MET B   2       6.490  21.219 -32.414  1.00  0.00           H  
ATOM   4314  HE3 MET B   2       6.841  21.260 -30.722  1.00  0.00           H  
ATOM   4315  C   MET B   2       4.650  17.047 -27.960  1.00  0.00           C  
ATOM   4316  O   MET B   2       4.680  15.885 -27.560  1.00  0.00           O  
ATOM   4317  N   LYS B   3       3.537  17.570 -28.478  1.00  0.00           N  
ATOM   4318  H   LYS B   3       3.702  18.519 -28.782  1.00  0.00           H  
ATOM   4319  CA  LYS B   3       2.271  16.964 -28.838  1.00  0.00           C  
ATOM   4320  HA  LYS B   3       1.755  16.771 -27.898  1.00  0.00           H  
ATOM   4321  CB  LYS B   3       1.462  18.052 -29.546  1.00  0.00           C  
ATOM   4322  HB1 LYS B   3       0.582  17.571 -29.975  1.00  0.00           H  
ATOM   4323  HB2 LYS B   3       1.041  18.724 -28.798  1.00  0.00           H  
ATOM   4324  CG  LYS B   3       2.140  18.751 -30.724  1.00  0.00           C  
ATOM   4325  HG1 LYS B   3       3.184  19.015 -30.557  1.00  0.00           H  
ATOM   4326  HG2 LYS B   3       2.165  18.034 -31.545  1.00  0.00           H  
ATOM   4327  CD  LYS B   3       1.351  20.020 -31.048  1.00  0.00           C  
ATOM   4328  HD1 LYS B   3       0.307  19.837 -30.795  1.00  0.00           H  
ATOM   4329  HD2 LYS B   3       1.618  20.681 -30.223  1.00  0.00           H  
ATOM   4330  CE  LYS B   3       1.595  20.559 -32.458  1.00  0.00           C  
ATOM   4331  HE1 LYS B   3       2.660  20.791 -32.448  1.00  0.00           H  
ATOM   4332  HE2 LYS B   3       1.574  19.815 -33.254  1.00  0.00           H  
ATOM   4333  NZ  LYS B   3       0.876  21.806 -32.765  1.00  0.00           N1+
ATOM   4334  HZ1 LYS B   3       1.255  22.080 -33.660  1.00  0.00           H  
ATOM   4335  HZ2 LYS B   3      -0.132  21.800 -32.813  1.00  0.00           H  
ATOM   4336  HZ3 LYS B   3       1.193  22.472 -32.075  1.00  0.00           H  
ATOM   4337  C   LYS B   3       2.410  15.669 -29.626  1.00  0.00           C  
ATOM   4338  O   LYS B   3       3.141  15.656 -30.615  1.00  0.00           O  
ATOM   4339  N   GLU B   4       1.841  14.531 -29.222  1.00  0.00           N  
ATOM   4340  H   GLU B   4       1.200  14.516 -28.442  1.00  0.00           H  
ATOM   4341  CA  GLU B   4       1.878  13.232 -29.863  1.00  0.00           C  
ATOM   4342  HA  GLU B   4       2.190  13.315 -30.904  1.00  0.00           H  
ATOM   4343  CB  GLU B   4       2.911  12.433 -29.068  1.00  0.00           C  
ATOM   4344  HB1 GLU B   4       3.022  12.768 -28.036  1.00  0.00           H  
ATOM   4345  HB2 GLU B   4       2.567  11.407 -28.940  1.00  0.00           H  
ATOM   4346  CG  GLU B   4       4.209  12.281 -29.862  1.00  0.00           C  
ATOM   4347  HG1 GLU B   4       4.606  13.250 -30.163  1.00  0.00           H  
ATOM   4348  HG2 GLU B   4       5.019  11.918 -29.230  1.00  0.00           H  
ATOM   4349  CD  GLU B   4       4.170  11.384 -31.091  1.00  0.00           C  
ATOM   4350  OE1 GLU B   4       5.170  11.388 -31.842  1.00  0.00           O  
ATOM   4351  OE2 GLU B   4       3.170  10.657 -31.275  1.00  0.00           O  
ATOM   4352  C   GLU B   4       0.567  12.497 -30.104  1.00  0.00           C  
ATOM   4353  O   GLU B   4      -0.544  12.880 -29.745  1.00  0.00           O  
ATOM   4354  N   ARG B   5       0.642  11.280 -30.647  1.00  0.00           N  
ATOM   4355  H   ARG B   5       1.570  10.924 -30.826  1.00  0.00           H  
ATOM   4356  CA  ARG B   5      -0.433  10.359 -30.958  1.00  0.00           C  
ATOM   4357  HA  ARG B   5      -1.295  10.868 -31.388  1.00  0.00           H  
ATOM   4358  CB  ARG B   5       0.121   9.473 -32.074  1.00  0.00           C  
ATOM   4359  HB1 ARG B   5       1.090   9.112 -31.728  1.00  0.00           H  
ATOM   4360  HB2 ARG B   5      -0.438   8.548 -32.220  1.00  0.00           H  
ATOM   4361  CG  ARG B   5       0.420  10.228 -33.369  1.00  0.00           C  
ATOM   4362  HG1 ARG B   5      -0.536  10.202 -33.892  1.00  0.00           H  
ATOM   4363  HG2 ARG B   5       0.638  11.268 -33.125  1.00  0.00           H  
ATOM   4364  CD  ARG B   5       1.458   9.619 -34.313  1.00  0.00           C  
ATOM   4365  HD1 ARG B   5       1.043   8.666 -34.643  1.00  0.00           H  
ATOM   4366  HD2 ARG B   5       1.593  10.360 -35.101  1.00  0.00           H  
ATOM   4367  NE  ARG B   5       2.804   9.654 -33.742  1.00  0.00           N  
ATOM   4368  HE  ARG B   5       2.891  10.066 -32.824  1.00  0.00           H  
ATOM   4369  CZ  ARG B   5       3.943   9.253 -34.324  1.00  0.00           C  
ATOM   4370  NH1 ARG B   5       3.966   8.589 -35.488  1.00  0.00           N  
ATOM   4371 1HH1 ARG B   5       3.141   8.398 -36.038  1.00  0.00           H  
ATOM   4372 2HH1 ARG B   5       4.794   8.144 -35.859  1.00  0.00           H  
ATOM   4373  NH2 ARG B   5       5.118   9.430 -33.705  1.00  0.00           N  
ATOM   4374 1HH2 ARG B   5       5.228   9.828 -32.784  1.00  0.00           H  
ATOM   4375 2HH2 ARG B   5       5.999   9.190 -34.137  1.00  0.00           H  
ATOM   4376  C   ARG B   5      -0.678   9.322 -29.870  1.00  0.00           C  
ATOM   4377  O   ARG B   5       0.165   9.161 -28.990  1.00  0.00           O  
ATOM   4378  N   LEU B   6      -1.904   8.796 -29.923  1.00  0.00           N  
ATOM   4379  H   LEU B   6      -2.555   9.082 -30.640  1.00  0.00           H  
ATOM   4380  CA  LEU B   6      -2.454   7.788 -29.040  1.00  0.00           C  
ATOM   4381  HA  LEU B   6      -1.662   7.159 -28.634  1.00  0.00           H  
ATOM   4382  CB  LEU B   6      -3.135   8.477 -27.857  1.00  0.00           C  
ATOM   4383  HB1 LEU B   6      -3.161   9.551 -28.042  1.00  0.00           H  
ATOM   4384  HB2 LEU B   6      -4.176   8.183 -27.727  1.00  0.00           H  
ATOM   4385  CG  LEU B   6      -2.555   8.093 -26.495  1.00  0.00           C  
ATOM   4386  HG  LEU B   6      -1.492   8.315 -26.599  1.00  0.00           H  
ATOM   4387  CD1 LEU B   6      -2.961   8.984 -25.320  1.00  0.00           C  
ATOM   4388 1HD1 LEU B   6      -3.366   9.928 -25.685  1.00  0.00           H  
ATOM   4389 2HD1 LEU B   6      -3.756   8.609 -24.675  1.00  0.00           H  
ATOM   4390 3HD1 LEU B   6      -2.088   9.155 -24.690  1.00  0.00           H  
ATOM   4391  CD2 LEU B   6      -2.680   6.595 -26.219  1.00  0.00           C  
ATOM   4392 1HD2 LEU B   6      -2.376   5.913 -27.013  1.00  0.00           H  
ATOM   4393 2HD2 LEU B   6      -2.310   6.298 -25.238  1.00  0.00           H  
ATOM   4394 3HD2 LEU B   6      -3.734   6.340 -26.111  1.00  0.00           H  
ATOM   4395  C   LEU B   6      -3.268   6.748 -29.797  1.00  0.00           C  
ATOM   4396  O   LEU B   6      -3.545   5.713 -29.194  1.00  0.00           O  
ATOM   4397  N   GLY B   7      -3.679   7.006 -31.040  1.00  0.00           N  
ATOM   4398  H   GLY B   7      -3.460   7.893 -31.469  1.00  0.00           H  
ATOM   4399  CA  GLY B   7      -4.463   6.078 -31.830  1.00  0.00           C  
ATOM   4400  HA1 GLY B   7      -3.933   6.108 -32.782  1.00  0.00           H  
ATOM   4401  HA2 GLY B   7      -4.353   5.063 -31.447  1.00  0.00           H  
ATOM   4402  C   GLY B   7      -5.876   6.581 -32.087  1.00  0.00           C  
ATOM   4403  O   GLY B   7      -6.024   7.790 -32.254  1.00  0.00           O  
ATOM   4404  N   THR B   8      -6.823   5.656 -32.258  1.00  0.00           N  
ATOM   4405  H   THR B   8      -6.587   4.688 -32.423  1.00  0.00           H  
ATOM   4406  CA  THR B   8      -8.233   5.892 -32.495  1.00  0.00           C  
ATOM   4407  HA  THR B   8      -8.307   6.979 -32.531  1.00  0.00           H  
ATOM   4408  CB  THR B   8      -8.602   5.357 -33.880  1.00  0.00           C  
ATOM   4409  HB  THR B   8      -9.678   5.273 -34.031  1.00  0.00           H  
ATOM   4410  OG1 THR B   8      -8.096   4.077 -34.184  1.00  0.00           O  
ATOM   4411  HG1 THR B   8      -8.748   3.434 -33.953  1.00  0.00           H  
ATOM   4412  CG2 THR B   8      -8.116   6.327 -34.958  1.00  0.00           C  
ATOM   4413 1HG2 THR B   8      -8.264   7.379 -34.716  1.00  0.00           H  
ATOM   4414 2HG2 THR B   8      -7.040   6.190 -35.067  1.00  0.00           H  
ATOM   4415 3HG2 THR B   8      -8.546   6.209 -35.952  1.00  0.00           H  
ATOM   4416  C   THR B   8      -9.087   5.395 -31.337  1.00  0.00           C  
ATOM   4417  O   THR B   8      -8.645   4.607 -30.504  1.00  0.00           O  
ATOM   4418  N   GLY B   9     -10.329   5.884 -31.330  1.00  0.00           N  
ATOM   4419  H   GLY B   9     -10.507   6.505 -32.106  1.00  0.00           H  
ATOM   4420  CA  GLY B   9     -11.447   5.501 -30.491  1.00  0.00           C  
ATOM   4421  HA1 GLY B   9     -11.186   4.854 -29.653  1.00  0.00           H  
ATOM   4422  HA2 GLY B   9     -11.901   6.335 -29.957  1.00  0.00           H  
ATOM   4423  C   GLY B   9     -12.455   4.785 -31.378  1.00  0.00           C  
ATOM   4424  O   GLY B   9     -12.158   3.819 -32.077  1.00  0.00           O  
ATOM   4425  N   GLY B  10     -13.715   5.212 -31.499  1.00  0.00           N  
ATOM   4426  H   GLY B  10     -14.007   6.054 -31.023  1.00  0.00           H  
ATOM   4427  CA  GLY B  10     -14.831   4.548 -32.141  1.00  0.00           C  
ATOM   4428  HA1 GLY B  10     -14.607   3.553 -32.525  1.00  0.00           H  
ATOM   4429  HA2 GLY B  10     -15.615   4.399 -31.399  1.00  0.00           H  
ATOM   4430  C   GLY B  10     -15.369   5.449 -33.244  1.00  0.00           C  
ATOM   4431  O   GLY B  10     -15.963   4.934 -34.188  1.00  0.00           O  
ATOM   4432  N   PHE B  11     -15.125   6.756 -33.116  1.00  0.00           N  
ATOM   4433  H   PHE B  11     -14.615   7.029 -32.289  1.00  0.00           H  
ATOM   4434  CA  PHE B  11     -15.396   7.753 -34.132  1.00  0.00           C  
ATOM   4435  HA  PHE B  11     -15.147   7.247 -35.066  1.00  0.00           H  
ATOM   4436  CB  PHE B  11     -16.809   8.332 -34.057  1.00  0.00           C  
ATOM   4437  HB1 PHE B  11     -17.517   7.545 -33.800  1.00  0.00           H  
ATOM   4438  HB2 PHE B  11     -16.929   9.066 -33.260  1.00  0.00           H  
ATOM   4439  CG  PHE B  11     -17.302   8.879 -35.376  1.00  0.00           C  
ATOM   4440  CD1 PHE B  11     -17.801   7.980 -36.326  1.00  0.00           C  
ATOM   4441  HD1 PHE B  11     -17.873   6.918 -36.140  1.00  0.00           H  
ATOM   4442  CD2 PHE B  11     -17.414  10.246 -35.655  1.00  0.00           C  
ATOM   4443  HD2 PHE B  11     -17.053  10.937 -34.907  1.00  0.00           H  
ATOM   4444  CE1 PHE B  11     -18.469   8.453 -37.462  1.00  0.00           C  
ATOM   4445  HE1 PHE B  11     -18.832   7.728 -38.175  1.00  0.00           H  
ATOM   4446  CE2 PHE B  11     -18.182  10.743 -36.715  1.00  0.00           C  
ATOM   4447  HE2 PHE B  11     -18.291  11.815 -36.783  1.00  0.00           H  
ATOM   4448  CZ  PHE B  11     -18.639   9.827 -37.670  1.00  0.00           C  
ATOM   4449  HZ  PHE B  11     -19.143  10.187 -38.555  1.00  0.00           H  
ATOM   4450  C   PHE B  11     -14.284   8.792 -34.144  1.00  0.00           C  
ATOM   4451  O   PHE B  11     -14.439   9.908 -33.653  1.00  0.00           O  
ATOM   4452  N   GLY B  12     -13.061   8.327 -34.407  1.00  0.00           N  
ATOM   4453  H   GLY B  12     -12.996   7.374 -34.736  1.00  0.00           H  
ATOM   4454  CA  GLY B  12     -11.953   9.190 -34.762  1.00  0.00           C  
ATOM   4455  HA1 GLY B  12     -11.638   8.880 -35.758  1.00  0.00           H  
ATOM   4456  HA2 GLY B  12     -12.332  10.206 -34.872  1.00  0.00           H  
ATOM   4457  C   GLY B  12     -10.753   9.073 -33.833  1.00  0.00           C  
ATOM   4458  O   GLY B  12     -10.420   8.025 -33.284  1.00  0.00           O  
ATOM   4459  N   ASN B  13      -9.964  10.138 -33.674  1.00  0.00           N  
ATOM   4460  H   ASN B  13     -10.242  11.022 -34.075  1.00  0.00           H  
ATOM   4461  CA  ASN B  13      -8.595  10.168 -33.199  1.00  0.00           C  
ATOM   4462  HA  ASN B  13      -8.150   9.198 -33.422  1.00  0.00           H  
ATOM   4463  CB  ASN B  13      -7.695  11.208 -33.866  1.00  0.00           C  
ATOM   4464  HB1 ASN B  13      -8.282  11.938 -34.424  1.00  0.00           H  
ATOM   4465  HB2 ASN B  13      -7.130  11.836 -33.177  1.00  0.00           H  
ATOM   4466  CG  ASN B  13      -6.787  10.649 -34.951  1.00  0.00           C  
ATOM   4467  OD1 ASN B  13      -5.904   9.833 -34.695  1.00  0.00           O  
ATOM   4468  ND2 ASN B  13      -7.040  11.048 -36.200  1.00  0.00           N  
ATOM   4469 1HD2 ASN B  13      -7.665  11.799 -36.456  1.00  0.00           H  
ATOM   4470 2HD2 ASN B  13      -6.510  10.623 -36.947  1.00  0.00           H  
ATOM   4471  C   ASN B  13      -8.645  10.462 -31.706  1.00  0.00           C  
ATOM   4472  O   ASN B  13      -9.437  11.234 -31.171  1.00  0.00           O  
ATOM   4473  N   VAL B  14      -7.606   9.929 -31.057  1.00  0.00           N  
ATOM   4474  H   VAL B  14      -6.930   9.379 -31.568  1.00  0.00           H  
ATOM   4475  CA  VAL B  14      -7.241  10.058 -29.661  1.00  0.00           C  
ATOM   4476  HA  VAL B  14      -7.728  10.991 -29.378  1.00  0.00           H  
ATOM   4477  CB  VAL B  14      -7.863   9.011 -28.735  1.00  0.00           C  
ATOM   4478  HB  VAL B  14      -7.633   9.385 -27.737  1.00  0.00           H  
ATOM   4479  CG1 VAL B  14      -9.381   8.841 -28.801  1.00  0.00           C  
ATOM   4480 1HG1 VAL B  14      -9.685   8.426 -27.840  1.00  0.00           H  
ATOM   4481 2HG1 VAL B  14      -9.939   9.777 -28.792  1.00  0.00           H  
ATOM   4482 3HG1 VAL B  14      -9.638   8.182 -29.630  1.00  0.00           H  
ATOM   4483  CG2 VAL B  14      -7.231   7.619 -28.760  1.00  0.00           C  
ATOM   4484 1HG2 VAL B  14      -7.635   6.942 -28.008  1.00  0.00           H  
ATOM   4485 2HG2 VAL B  14      -7.505   7.037 -29.639  1.00  0.00           H  
ATOM   4486 3HG2 VAL B  14      -6.143   7.684 -28.726  1.00  0.00           H  
ATOM   4487  C   VAL B  14      -5.762  10.418 -29.649  1.00  0.00           C  
ATOM   4488  O   VAL B  14      -4.997   9.913 -30.468  1.00  0.00           O  
ATOM   4489  N   ILE B  15      -5.368  11.477 -28.939  1.00  0.00           N  
ATOM   4490  H   ILE B  15      -6.070  11.951 -28.389  1.00  0.00           H  
ATOM   4491  CA  ILE B  15      -4.150  12.251 -29.069  1.00  0.00           C  
ATOM   4492  HA  ILE B  15      -3.411  11.479 -29.285  1.00  0.00           H  
ATOM   4493  CB  ILE B  15      -4.241  13.236 -30.235  1.00  0.00           C  
ATOM   4494  HB  ILE B  15      -3.415  13.937 -30.113  1.00  0.00           H  
ATOM   4495  CG1 ILE B  15      -5.409  14.221 -30.191  1.00  0.00           C  
ATOM   4496 1HG1 ILE B  15      -6.341  13.683 -30.015  1.00  0.00           H  
ATOM   4497 2HG1 ILE B  15      -5.382  14.744 -29.235  1.00  0.00           H  
ATOM   4498  CG2 ILE B  15      -4.073  12.608 -31.620  1.00  0.00           C  
ATOM   4499 1HG2 ILE B  15      -4.973  12.068 -31.912  1.00  0.00           H  
ATOM   4500 2HG2 ILE B  15      -3.968  13.390 -32.372  1.00  0.00           H  
ATOM   4501 3HG2 ILE B  15      -3.118  12.084 -31.580  1.00  0.00           H  
ATOM   4502  CD  ILE B  15      -5.654  15.278 -31.269  1.00  0.00           C  
ATOM   4503  HD1 ILE B  15      -6.637  15.726 -31.127  1.00  0.00           H  
ATOM   4504  HD2 ILE B  15      -4.910  16.068 -31.373  1.00  0.00           H  
ATOM   4505  HD3 ILE B  15      -5.694  14.802 -32.248  1.00  0.00           H  
ATOM   4506  C   ILE B  15      -3.711  12.899 -27.764  1.00  0.00           C  
ATOM   4507  O   ILE B  15      -4.491  13.133 -26.844  1.00  0.00           O  
ATOM   4508  N   ARG B  16      -2.402  13.144 -27.663  1.00  0.00           N  
ATOM   4509  H   ARG B  16      -1.800  12.740 -28.367  1.00  0.00           H  
ATOM   4510  CA  ARG B  16      -1.718  13.855 -26.602  1.00  0.00           C  
ATOM   4511  HA  ARG B  16      -2.294  13.874 -25.677  1.00  0.00           H  
ATOM   4512  CB  ARG B  16      -0.360  13.175 -26.427  1.00  0.00           C  
ATOM   4513  HB1 ARG B  16       0.295  13.286 -27.291  1.00  0.00           H  
ATOM   4514  HB2 ARG B  16       0.178  13.531 -25.549  1.00  0.00           H  
ATOM   4515  CG  ARG B  16      -0.504  11.692 -26.083  1.00  0.00           C  
ATOM   4516  HG1 ARG B  16      -1.269  11.371 -25.376  1.00  0.00           H  
ATOM   4517  HG2 ARG B  16      -0.803  11.155 -26.983  1.00  0.00           H  
ATOM   4518  CD  ARG B  16       0.861  11.099 -25.732  1.00  0.00           C  
ATOM   4519  HD1 ARG B  16       1.591  11.887 -25.545  1.00  0.00           H  
ATOM   4520  HD2 ARG B  16       0.778  10.562 -24.787  1.00  0.00           H  
ATOM   4521  NE  ARG B  16       1.304  10.094 -26.697  1.00  0.00           N  
ATOM   4522  HE  ARG B  16       0.648   9.790 -27.403  1.00  0.00           H  
ATOM   4523  CZ  ARG B  16       2.449   9.413 -26.550  1.00  0.00           C  
ATOM   4524  NH1 ARG B  16       3.336   9.714 -25.592  1.00  0.00           N  
ATOM   4525 1HH1 ARG B  16       3.253  10.581 -25.080  1.00  0.00           H  
ATOM   4526 2HH1 ARG B  16       3.988   9.060 -25.183  1.00  0.00           H  
ATOM   4527  NH2 ARG B  16       2.713   8.438 -27.430  1.00  0.00           N  
ATOM   4528 1HH2 ARG B  16       2.261   8.243 -28.312  1.00  0.00           H  
ATOM   4529 2HH2 ARG B  16       3.504   7.837 -27.249  1.00  0.00           H  
ATOM   4530  C   ARG B  16      -1.433  15.286 -27.035  1.00  0.00           C  
ATOM   4531  O   ARG B  16      -0.302  15.756 -27.136  1.00  0.00           O  
ATOM   4532  N   TRP B  17      -2.517  15.940 -27.460  1.00  0.00           N  
ATOM   4533  H   TRP B  17      -3.392  15.544 -27.150  1.00  0.00           H  
ATOM   4534  CA  TRP B  17      -2.496  17.322 -27.897  1.00  0.00           C  
ATOM   4535  HA  TRP B  17      -1.530  17.669 -28.263  1.00  0.00           H  
ATOM   4536  CB  TRP B  17      -3.591  17.494 -28.951  1.00  0.00           C  
ATOM   4537  HB1 TRP B  17      -4.102  16.550 -29.144  1.00  0.00           H  
ATOM   4538  HB2 TRP B  17      -4.373  18.201 -28.674  1.00  0.00           H  
ATOM   4539  CG  TRP B  17      -3.012  18.070 -30.203  1.00  0.00           C  
ATOM   4540  CD1 TRP B  17      -3.335  19.303 -30.653  1.00  0.00           C  
ATOM   4541  HD1 TRP B  17      -3.987  20.073 -30.266  1.00  0.00           H  
ATOM   4542  CD2 TRP B  17      -2.034  17.546 -31.151  1.00  0.00           C  
ATOM   4543  NE1 TRP B  17      -2.566  19.588 -31.764  1.00  0.00           N  
ATOM   4544  HE1 TRP B  17      -2.672  20.449 -32.282  1.00  0.00           H  
ATOM   4545  CE2 TRP B  17      -1.838  18.495 -32.187  1.00  0.00           C  
ATOM   4546  CE3 TRP B  17      -1.506  16.262 -31.359  1.00  0.00           C  
ATOM   4547  HE3 TRP B  17      -1.735  15.420 -30.722  1.00  0.00           H  
ATOM   4548  CZ2 TRP B  17      -1.146  18.235 -33.376  1.00  0.00           C  
ATOM   4549  HZ2 TRP B  17      -1.046  18.995 -34.137  1.00  0.00           H  
ATOM   4550  CZ3 TRP B  17      -0.677  16.028 -32.463  1.00  0.00           C  
ATOM   4551  HZ3 TRP B  17      -0.271  15.042 -32.633  1.00  0.00           H  
ATOM   4552  CH2 TRP B  17      -0.496  16.997 -33.457  1.00  0.00           C  
ATOM   4553  HH2 TRP B  17       0.096  16.946 -34.359  1.00  0.00           H  
ATOM   4554  C   TRP B  17      -2.730  18.302 -26.757  1.00  0.00           C  
ATOM   4555  O   TRP B  17      -2.847  19.475 -27.104  1.00  0.00           O  
ATOM   4556  N   HIS B  18      -2.703  17.938 -25.473  1.00  0.00           N  
ATOM   4557  H   HIS B  18      -2.489  16.980 -25.233  1.00  0.00           H  
ATOM   4558  CA  HIS B  18      -2.719  18.763 -24.282  1.00  0.00           C  
ATOM   4559  HA  HIS B  18      -3.380  19.626 -24.353  1.00  0.00           H  
ATOM   4560  CB  HIS B  18      -3.279  17.763 -23.270  1.00  0.00           C  
ATOM   4561  HB1 HIS B  18      -3.548  18.343 -22.387  1.00  0.00           H  
ATOM   4562  HB2 HIS B  18      -4.247  17.418 -23.635  1.00  0.00           H  
ATOM   4563  CG  HIS B  18      -2.419  16.624 -22.794  1.00  0.00           C  
ATOM   4564  ND1 HIS B  18      -2.394  15.445 -23.537  1.00  0.00           N  
ATOM   4565  CD2 HIS B  18      -1.620  16.532 -21.685  1.00  0.00           C  
ATOM   4566  HD2 HIS B  18      -1.426  17.175 -20.840  1.00  0.00           H  
ATOM   4567  CE1 HIS B  18      -1.450  14.719 -22.936  1.00  0.00           C  
ATOM   4568  HE1 HIS B  18      -1.205  13.700 -23.199  1.00  0.00           H  
ATOM   4569  NE2 HIS B  18      -0.964  15.326 -21.841  1.00  0.00           N  
ATOM   4570  HE2 HIS B  18      -0.363  14.890 -21.156  1.00  0.00           H  
ATOM   4571  C   HIS B  18      -1.279  19.127 -23.945  1.00  0.00           C  
ATOM   4572  O   HIS B  18      -0.350  18.367 -24.210  1.00  0.00           O  
ATOM   4573  N   ASN B  19      -1.063  20.353 -23.464  1.00  0.00           N  
ATOM   4574  H   ASN B  19      -1.875  20.914 -23.247  1.00  0.00           H  
ATOM   4575  CA  ASN B  19       0.212  21.014 -23.277  1.00  0.00           C  
ATOM   4576  HA  ASN B  19       0.864  20.822 -24.129  1.00  0.00           H  
ATOM   4577  CB  ASN B  19       0.028  22.528 -23.156  1.00  0.00           C  
ATOM   4578  HB1 ASN B  19      -0.827  22.735 -22.513  1.00  0.00           H  
ATOM   4579  HB2 ASN B  19       0.922  22.985 -22.732  1.00  0.00           H  
ATOM   4580  CG  ASN B  19      -0.179  23.160 -24.525  1.00  0.00           C  
ATOM   4581  OD1 ASN B  19      -1.327  23.385 -24.902  1.00  0.00           O  
ATOM   4582  ND2 ASN B  19       0.894  23.689 -25.117  1.00  0.00           N  
ATOM   4583 1HD2 ASN B  19       1.807  23.673 -24.685  1.00  0.00           H  
ATOM   4584 2HD2 ASN B  19       0.828  24.470 -25.753  1.00  0.00           H  
ATOM   4585  C   ASN B  19       0.847  20.380 -22.048  1.00  0.00           C  
ATOM   4586  O   ASN B  19       0.134  20.022 -21.112  1.00  0.00           O  
ATOM   4587  N   GLN B  20       2.157  20.123 -22.045  1.00  0.00           N  
ATOM   4588  H   GLN B  20       2.701  20.570 -22.770  1.00  0.00           H  
ATOM   4589  CA  GLN B  20       2.988  19.664 -20.951  1.00  0.00           C  
ATOM   4590  HA  GLN B  20       2.477  18.919 -20.341  1.00  0.00           H  
ATOM   4591  CB  GLN B  20       4.085  18.869 -21.660  1.00  0.00           C  
ATOM   4592  HB1 GLN B  20       4.601  19.544 -22.343  1.00  0.00           H  
ATOM   4593  HB2 GLN B  20       4.917  18.526 -21.045  1.00  0.00           H  
ATOM   4594  CG  GLN B  20       3.661  17.750 -22.612  1.00  0.00           C  
ATOM   4595  HG1 GLN B  20       2.970  18.084 -23.386  1.00  0.00           H  
ATOM   4596  HG2 GLN B  20       4.581  17.374 -23.060  1.00  0.00           H  
ATOM   4597  CD  GLN B  20       2.946  16.610 -21.902  1.00  0.00           C  
ATOM   4598  OE1 GLN B  20       2.958  16.525 -20.676  1.00  0.00           O  
ATOM   4599  NE2 GLN B  20       2.324  15.679 -22.629  1.00  0.00           N  
ATOM   4600 1HE2 GLN B  20       2.267  15.809 -23.629  1.00  0.00           H  
ATOM   4601 2HE2 GLN B  20       1.747  14.971 -22.196  1.00  0.00           H  
ATOM   4602  C   GLN B  20       3.524  20.779 -20.064  1.00  0.00           C  
ATOM   4603  O   GLN B  20       4.733  20.967 -19.946  1.00  0.00           O  
ATOM   4604  N   GLU B  21       2.602  21.598 -19.553  1.00  0.00           N  
ATOM   4605  H   GLU B  21       1.624  21.355 -19.487  1.00  0.00           H  
ATOM   4606  CA  GLU B  21       2.808  22.894 -18.938  1.00  0.00           C  
ATOM   4607  HA  GLU B  21       3.675  23.355 -19.411  1.00  0.00           H  
ATOM   4608  CB  GLU B  21       1.529  23.702 -19.163  1.00  0.00           C  
ATOM   4609  HB1 GLU B  21       1.237  23.611 -20.209  1.00  0.00           H  
ATOM   4610  HB2 GLU B  21       0.704  23.140 -18.725  1.00  0.00           H  
ATOM   4611  CG  GLU B  21       1.597  25.195 -18.838  1.00  0.00           C  
ATOM   4612  HG1 GLU B  21       2.626  25.503 -18.656  1.00  0.00           H  
ATOM   4613  HG2 GLU B  21       1.326  25.837 -19.676  1.00  0.00           H  
ATOM   4614  CD  GLU B  21       0.713  25.517 -17.642  1.00  0.00           C  
ATOM   4615  OE1 GLU B  21       1.243  26.264 -16.791  1.00  0.00           O  
ATOM   4616  OE2 GLU B  21      -0.484  25.162 -17.702  1.00  0.00           O  
ATOM   4617  C   GLU B  21       3.033  22.807 -17.435  1.00  0.00           C  
ATOM   4618  O   GLU B  21       3.799  23.532 -16.806  1.00  0.00           O  
ATOM   4619  N   THR B  22       2.290  21.936 -16.748  1.00  0.00           N  
ATOM   4620  H   THR B  22       1.657  21.415 -17.338  1.00  0.00           H  
ATOM   4621  CA  THR B  22       2.115  21.702 -15.328  1.00  0.00           C  
ATOM   4622  HA  THR B  22       3.111  21.908 -14.935  1.00  0.00           H  
ATOM   4623  CB  THR B  22       1.084  22.689 -14.781  1.00  0.00           C  
ATOM   4624  HB  THR B  22       1.493  23.613 -15.190  1.00  0.00           H  
ATOM   4625  OG1 THR B  22       0.989  22.609 -13.376  1.00  0.00           O  
ATOM   4626  HG1 THR B  22       0.505  21.844 -13.104  1.00  0.00           H  
ATOM   4627  CG2 THR B  22      -0.342  22.627 -15.328  1.00  0.00           C  
ATOM   4628 1HG2 THR B  22      -0.353  22.650 -16.418  1.00  0.00           H  
ATOM   4629 2HG2 THR B  22      -0.770  21.672 -15.022  1.00  0.00           H  
ATOM   4630 3HG2 THR B  22      -1.002  23.392 -14.918  1.00  0.00           H  
ATOM   4631  C   THR B  22       1.946  20.205 -15.110  1.00  0.00           C  
ATOM   4632  O   THR B  22       2.477  19.673 -14.138  1.00  0.00           O  
ATOM   4633  N   GLY B  23       1.402  19.474 -16.086  1.00  0.00           N  
ATOM   4634  H   GLY B  23       0.905  19.869 -16.871  1.00  0.00           H  
ATOM   4635  CA  GLY B  23       1.360  18.028 -16.165  1.00  0.00           C  
ATOM   4636  HA1 GLY B  23       1.773  17.752 -17.135  1.00  0.00           H  
ATOM   4637  HA2 GLY B  23       1.915  17.445 -15.430  1.00  0.00           H  
ATOM   4638  C   GLY B  23      -0.130  17.794 -15.956  1.00  0.00           C  
ATOM   4639  O   GLY B  23      -0.705  18.332 -15.012  1.00  0.00           O  
ATOM   4640  N   GLU B  24      -0.797  17.008 -16.804  1.00  0.00           N  
ATOM   4641  H   GLU B  24      -0.225  16.647 -17.554  1.00  0.00           H  
ATOM   4642  CA  GLU B  24      -2.225  16.778 -16.728  1.00  0.00           C  
ATOM   4643  HA  GLU B  24      -2.543  16.944 -15.698  1.00  0.00           H  
ATOM   4644  CB  GLU B  24      -2.866  17.958 -17.458  1.00  0.00           C  
ATOM   4645  HB1 GLU B  24      -2.416  18.932 -17.267  1.00  0.00           H  
ATOM   4646  HB2 GLU B  24      -2.741  18.035 -18.538  1.00  0.00           H  
ATOM   4647  CG  GLU B  24      -4.357  18.092 -17.144  1.00  0.00           C  
ATOM   4648  HG1 GLU B  24      -4.675  18.713 -17.981  1.00  0.00           H  
ATOM   4649  HG2 GLU B  24      -4.904  17.152 -17.081  1.00  0.00           H  
ATOM   4650  CD  GLU B  24      -4.608  18.951 -15.913  1.00  0.00           C  
ATOM   4651  OE1 GLU B  24      -5.365  18.529 -15.011  1.00  0.00           O  
ATOM   4652  OE2 GLU B  24      -4.136  20.106 -15.975  1.00  0.00           O  
ATOM   4653  C   GLU B  24      -2.602  15.370 -17.167  1.00  0.00           C  
ATOM   4654  O   GLU B  24      -2.062  14.883 -18.158  1.00  0.00           O  
ATOM   4655  N   GLN B  25      -3.284  14.617 -16.301  1.00  0.00           N  
ATOM   4656  H   GLN B  25      -3.562  14.898 -15.371  1.00  0.00           H  
ATOM   4657  CA  GLN B  25      -3.638  13.246 -16.608  1.00  0.00           C  
ATOM   4658  HA  GLN B  25      -2.846  12.869 -17.255  1.00  0.00           H  
ATOM   4659  CB  GLN B  25      -3.717  12.431 -15.317  1.00  0.00           C  
ATOM   4660  HB1 GLN B  25      -2.771  12.550 -14.787  1.00  0.00           H  
ATOM   4661  HB2 GLN B  25      -4.493  12.829 -14.663  1.00  0.00           H  
ATOM   4662  CG  GLN B  25      -3.817  10.916 -15.499  1.00  0.00           C  
ATOM   4663  HG1 GLN B  25      -4.016  10.478 -14.521  1.00  0.00           H  
ATOM   4664  HG2 GLN B  25      -4.706  10.636 -16.064  1.00  0.00           H  
ATOM   4665  CD  GLN B  25      -2.594  10.123 -15.938  1.00  0.00           C  
ATOM   4666  OE1 GLN B  25      -2.732   8.933 -16.211  1.00  0.00           O  
ATOM   4667  NE2 GLN B  25      -1.381  10.676 -15.996  1.00  0.00           N  
ATOM   4668 1HE2 GLN B  25      -1.272  11.627 -15.674  1.00  0.00           H  
ATOM   4669 2HE2 GLN B  25      -0.520  10.214 -16.251  1.00  0.00           H  
ATOM   4670  C   GLN B  25      -4.939  13.271 -17.399  1.00  0.00           C  
ATOM   4671  O   GLN B  25      -6.057  13.073 -16.930  1.00  0.00           O  
ATOM   4672  N   ILE B  26      -4.831  13.683 -18.664  1.00  0.00           N  
ATOM   4673  H   ILE B  26      -3.926  14.008 -18.975  1.00  0.00           H  
ATOM   4674  CA  ILE B  26      -5.843  13.651 -19.700  1.00  0.00           C  
ATOM   4675  HA  ILE B  26      -6.626  12.933 -19.455  1.00  0.00           H  
ATOM   4676  CB  ILE B  26      -6.457  15.035 -19.916  1.00  0.00           C  
ATOM   4677  HB  ILE B  26      -7.094  15.061 -20.799  1.00  0.00           H  
ATOM   4678  CG1 ILE B  26      -5.390  16.074 -20.263  1.00  0.00           C  
ATOM   4679 1HG1 ILE B  26      -4.709  16.196 -19.420  1.00  0.00           H  
ATOM   4680 2HG1 ILE B  26      -4.739  15.773 -21.084  1.00  0.00           H  
ATOM   4681  CG2 ILE B  26      -7.099  15.532 -18.620  1.00  0.00           C  
ATOM   4682 1HG2 ILE B  26      -7.513  16.536 -18.712  1.00  0.00           H  
ATOM   4683 2HG2 ILE B  26      -7.995  14.931 -18.466  1.00  0.00           H  
ATOM   4684 3HG2 ILE B  26      -6.537  15.638 -17.692  1.00  0.00           H  
ATOM   4685  CD  ILE B  26      -5.979  17.446 -20.594  1.00  0.00           C  
ATOM   4686  HD1 ILE B  26      -5.144  18.064 -20.924  1.00  0.00           H  
ATOM   4687  HD2 ILE B  26      -6.608  17.361 -21.480  1.00  0.00           H  
ATOM   4688  HD3 ILE B  26      -6.487  18.000 -19.804  1.00  0.00           H  
ATOM   4689  C   ILE B  26      -5.259  13.092 -20.989  1.00  0.00           C  
ATOM   4690  O   ILE B  26      -4.054  12.864 -21.080  1.00  0.00           O  
ATOM   4691  N   ALA B  27      -6.123  12.820 -21.969  1.00  0.00           N  
ATOM   4692  H   ALA B  27      -7.051  13.016 -21.622  1.00  0.00           H  
ATOM   4693  CA  ALA B  27      -5.928  12.654 -23.395  1.00  0.00           C  
ATOM   4694  HA  ALA B  27      -4.973  13.056 -23.735  1.00  0.00           H  
ATOM   4695  CB  ALA B  27      -6.054  11.178 -23.776  1.00  0.00           C  
ATOM   4696  HB1 ALA B  27      -6.821  10.669 -23.193  1.00  0.00           H  
ATOM   4697  HB2 ALA B  27      -6.130  11.045 -24.855  1.00  0.00           H  
ATOM   4698  HB3 ALA B  27      -5.217  10.599 -23.385  1.00  0.00           H  
ATOM   4699  C   ALA B  27      -7.048  13.433 -24.069  1.00  0.00           C  
ATOM   4700  O   ALA B  27      -8.080  13.577 -23.417  1.00  0.00           O  
ATOM   4701  N   ILE B  28      -6.776  13.840 -25.311  1.00  0.00           N  
ATOM   4702  H   ILE B  28      -5.859  13.519 -25.586  1.00  0.00           H  
ATOM   4703  CA  ILE B  28      -7.599  14.631 -26.203  1.00  0.00           C  
ATOM   4704  HA  ILE B  28      -8.395  15.106 -25.629  1.00  0.00           H  
ATOM   4705  CB  ILE B  28      -6.728  15.709 -26.850  1.00  0.00           C  
ATOM   4706  HB  ILE B  28      -5.788  15.217 -27.098  1.00  0.00           H  
ATOM   4707  CG1 ILE B  28      -6.163  16.721 -25.852  1.00  0.00           C  
ATOM   4708 1HG1 ILE B  28      -5.651  16.201 -25.043  1.00  0.00           H  
ATOM   4709 2HG1 ILE B  28      -5.372  17.316 -26.309  1.00  0.00           H  
ATOM   4710  CG2 ILE B  28      -7.281  16.419 -28.086  1.00  0.00           C  
ATOM   4711 1HG2 ILE B  28      -6.616  17.219 -28.409  1.00  0.00           H  
ATOM   4712 2HG2 ILE B  28      -7.618  15.891 -28.978  1.00  0.00           H  
ATOM   4713 3HG2 ILE B  28      -8.172  16.914 -27.699  1.00  0.00           H  
ATOM   4714  CD  ILE B  28      -7.195  17.633 -25.189  1.00  0.00           C  
ATOM   4715  HD1 ILE B  28      -6.872  18.206 -24.319  1.00  0.00           H  
ATOM   4716  HD2 ILE B  28      -7.411  18.374 -25.958  1.00  0.00           H  
ATOM   4717  HD3 ILE B  28      -8.065  17.076 -24.843  1.00  0.00           H  
ATOM   4718  C   ILE B  28      -8.360  13.727 -27.163  1.00  0.00           C  
ATOM   4719  O   ILE B  28      -7.751  12.844 -27.764  1.00  0.00           O  
ATOM   4720  N   LYS B  29      -9.666  13.935 -27.341  1.00  0.00           N  
ATOM   4721  H   LYS B  29     -10.106  14.496 -26.626  1.00  0.00           H  
ATOM   4722  CA  LYS B  29     -10.514  13.236 -28.286  1.00  0.00           C  
ATOM   4723  HA  LYS B  29     -10.030  12.340 -28.675  1.00  0.00           H  
ATOM   4724  CB  LYS B  29     -11.766  12.891 -27.479  1.00  0.00           C  
ATOM   4725  HB1 LYS B  29     -11.536  12.382 -26.543  1.00  0.00           H  
ATOM   4726  HB2 LYS B  29     -12.403  13.748 -27.262  1.00  0.00           H  
ATOM   4727  CG  LYS B  29     -12.576  11.836 -28.233  1.00  0.00           C  
ATOM   4728  HG1 LYS B  29     -12.810  12.275 -29.202  1.00  0.00           H  
ATOM   4729  HG2 LYS B  29     -11.926  11.033 -28.581  1.00  0.00           H  
ATOM   4730  CD  LYS B  29     -13.765  11.296 -27.436  1.00  0.00           C  
ATOM   4731  HD1 LYS B  29     -13.324  10.908 -26.517  1.00  0.00           H  
ATOM   4732  HD2 LYS B  29     -14.450  12.111 -27.205  1.00  0.00           H  
ATOM   4733  CE  LYS B  29     -14.494  10.175 -28.178  1.00  0.00           C  
ATOM   4734  HE1 LYS B  29     -15.070  10.645 -28.974  1.00  0.00           H  
ATOM   4735  HE2 LYS B  29     -13.803   9.497 -28.680  1.00  0.00           H  
ATOM   4736  NZ  LYS B  29     -15.332   9.492 -27.180  1.00  0.00           N1+
ATOM   4737  HZ1 LYS B  29     -15.787  10.105 -26.519  1.00  0.00           H  
ATOM   4738  HZ2 LYS B  29     -16.113   9.109 -27.694  1.00  0.00           H  
ATOM   4739  HZ3 LYS B  29     -14.800   8.776 -26.705  1.00  0.00           H  
ATOM   4740  C   LYS B  29     -10.819  14.187 -29.435  1.00  0.00           C  
ATOM   4741  O   LYS B  29     -10.905  15.399 -29.251  1.00  0.00           O  
ATOM   4742  N   GLN B  30     -11.137  13.675 -30.626  1.00  0.00           N  
ATOM   4743  H   GLN B  30     -11.152  12.677 -30.781  1.00  0.00           H  
ATOM   4744  CA  GLN B  30     -11.527  14.460 -31.780  1.00  0.00           C  
ATOM   4745  HA  GLN B  30     -12.268  15.242 -31.614  1.00  0.00           H  
ATOM   4746  CB  GLN B  30     -10.342  15.206 -32.395  1.00  0.00           C  
ATOM   4747  HB1 GLN B  30     -10.829  15.802 -33.167  1.00  0.00           H  
ATOM   4748  HB2 GLN B  30      -9.863  15.901 -31.706  1.00  0.00           H  
ATOM   4749  CG  GLN B  30      -9.166  14.394 -32.937  1.00  0.00           C  
ATOM   4750  HG1 GLN B  30      -8.640  13.845 -32.156  1.00  0.00           H  
ATOM   4751  HG2 GLN B  30      -9.470  13.620 -33.642  1.00  0.00           H  
ATOM   4752  CD  GLN B  30      -8.214  15.177 -33.830  1.00  0.00           C  
ATOM   4753  OE1 GLN B  30      -7.142  14.701 -34.199  1.00  0.00           O  
ATOM   4754  NE2 GLN B  30      -8.641  16.369 -34.251  1.00  0.00           N  
ATOM   4755 1HE2 GLN B  30      -9.496  16.794 -33.920  1.00  0.00           H  
ATOM   4756 2HE2 GLN B  30      -8.081  16.815 -34.963  1.00  0.00           H  
ATOM   4757  C   GLN B  30     -12.292  13.576 -32.754  1.00  0.00           C  
ATOM   4758  O   GLN B  30     -11.996  12.385 -32.830  1.00  0.00           O  
ATOM   4759  N   CYS B  31     -13.196  14.215 -33.500  1.00  0.00           N  
ATOM   4760  H   CYS B  31     -13.370  15.206 -33.408  1.00  0.00           H  
ATOM   4761  CA  CYS B  31     -14.085  13.611 -34.472  1.00  0.00           C  
ATOM   4762  HA  CYS B  31     -14.602  12.770 -34.009  1.00  0.00           H  
ATOM   4763  CB  CYS B  31     -15.113  14.704 -34.764  1.00  0.00           C  
ATOM   4764  HB1 CYS B  31     -15.612  15.070 -33.866  1.00  0.00           H  
ATOM   4765  HB2 CYS B  31     -14.613  15.538 -35.256  1.00  0.00           H  
ATOM   4766  SG  CYS B  31     -16.523  14.170 -35.766  1.00  0.00           S  
ATOM   4767  HG  CYS B  31     -16.995  15.399 -35.991  1.00  0.00           H  
ATOM   4768  C   CYS B  31     -13.349  13.071 -35.691  1.00  0.00           C  
ATOM   4769  O   CYS B  31     -12.395  13.697 -36.147  1.00  0.00           O  
ATOM   4770  N   ARG B  32     -13.901  11.997 -36.260  1.00  0.00           N  
ATOM   4771  H   ARG B  32     -14.860  11.794 -36.018  1.00  0.00           H  
ATOM   4772  CA  ARG B  32     -13.599  11.415 -37.552  1.00  0.00           C  
ATOM   4773  HA  ARG B  32     -12.547  11.130 -37.571  1.00  0.00           H  
ATOM   4774  CB  ARG B  32     -14.374  10.097 -37.587  1.00  0.00           C  
ATOM   4775  HB1 ARG B  32     -14.286   9.549 -36.649  1.00  0.00           H  
ATOM   4776  HB2 ARG B  32     -15.418  10.392 -37.693  1.00  0.00           H  
ATOM   4777  CG  ARG B  32     -14.046   9.180 -38.765  1.00  0.00           C  
ATOM   4778  HG1 ARG B  32     -14.327   9.727 -39.665  1.00  0.00           H  
ATOM   4779  HG2 ARG B  32     -12.970   9.004 -38.769  1.00  0.00           H  
ATOM   4780  CD  ARG B  32     -14.739   7.818 -38.718  1.00  0.00           C  
ATOM   4781  HD1 ARG B  32     -14.288   7.193 -37.947  1.00  0.00           H  
ATOM   4782  HD2 ARG B  32     -15.724   7.925 -38.264  1.00  0.00           H  
ATOM   4783  NE  ARG B  32     -14.613   7.161 -40.019  1.00  0.00           N  
ATOM   4784  HE  ARG B  32     -14.256   7.813 -40.703  1.00  0.00           H  
ATOM   4785  CZ  ARG B  32     -14.946   5.920 -40.399  1.00  0.00           C  
ATOM   4786  NH1 ARG B  32     -15.604   5.091 -39.578  1.00  0.00           N  
ATOM   4787 1HH1 ARG B  32     -15.670   5.388 -38.615  1.00  0.00           H  
ATOM   4788 2HH1 ARG B  32     -15.715   4.096 -39.715  1.00  0.00           H  
ATOM   4789  NH2 ARG B  32     -14.675   5.564 -41.663  1.00  0.00           N  
ATOM   4790 1HH2 ARG B  32     -14.475   6.259 -42.367  1.00  0.00           H  
ATOM   4791 2HH2 ARG B  32     -15.017   4.696 -42.050  1.00  0.00           H  
ATOM   4792  C   ARG B  32     -14.011  12.265 -38.745  1.00  0.00           C  
ATOM   4793  O   ARG B  32     -15.200  12.565 -38.826  1.00  0.00           O  
ATOM   4794  N   GLN B  33     -13.070  12.829 -39.506  1.00  0.00           N  
ATOM   4795  H   GLN B  33     -12.097  12.564 -39.436  1.00  0.00           H  
ATOM   4796  CA  GLN B  33     -13.358  13.598 -40.699  1.00  0.00           C  
ATOM   4797  HA  GLN B  33     -14.128  14.345 -40.503  1.00  0.00           H  
ATOM   4798  CB  GLN B  33     -12.107  14.414 -41.024  1.00  0.00           C  
ATOM   4799  HB1 GLN B  33     -11.189  13.825 -41.012  1.00  0.00           H  
ATOM   4800  HB2 GLN B  33     -12.227  14.823 -42.027  1.00  0.00           H  
ATOM   4801  CG  GLN B  33     -11.916  15.575 -40.048  1.00  0.00           C  
ATOM   4802  HG1 GLN B  33     -12.008  15.247 -39.013  1.00  0.00           H  
ATOM   4803  HG2 GLN B  33     -10.893  15.921 -40.198  1.00  0.00           H  
ATOM   4804  CD  GLN B  33     -12.678  16.864 -40.319  1.00  0.00           C  
ATOM   4805  OE1 GLN B  33     -12.418  17.894 -39.701  1.00  0.00           O  
ATOM   4806  NE2 GLN B  33     -13.576  16.964 -41.302  1.00  0.00           N  
ATOM   4807 1HE2 GLN B  33     -13.721  16.251 -42.002  1.00  0.00           H  
ATOM   4808 2HE2 GLN B  33     -13.991  17.849 -41.555  1.00  0.00           H  
ATOM   4809  C   GLN B  33     -13.721  12.706 -41.879  1.00  0.00           C  
ATOM   4810  O   GLN B  33     -13.885  11.496 -41.742  1.00  0.00           O  
ATOM   4811  N   GLU B  34     -13.959  13.168 -43.109  1.00  0.00           N  
ATOM   4812  H   GLU B  34     -13.971  14.165 -43.268  1.00  0.00           H  
ATOM   4813  CA  GLU B  34     -13.926  12.414 -44.346  1.00  0.00           C  
ATOM   4814  HA  GLU B  34     -13.760  13.218 -45.062  1.00  0.00           H  
ATOM   4815  CB  GLU B  34     -12.705  11.497 -44.435  1.00  0.00           C  
ATOM   4816  HB1 GLU B  34     -11.869  12.044 -43.999  1.00  0.00           H  
ATOM   4817  HB2 GLU B  34     -12.748  10.676 -43.720  1.00  0.00           H  
ATOM   4818  CG  GLU B  34     -12.360  11.048 -45.855  1.00  0.00           C  
ATOM   4819  HG1 GLU B  34     -11.590  10.278 -45.901  1.00  0.00           H  
ATOM   4820  HG2 GLU B  34     -13.182  10.572 -46.390  1.00  0.00           H  
ATOM   4821  CD  GLU B  34     -11.807  12.147 -46.751  1.00  0.00           C  
ATOM   4822  OE1 GLU B  34     -12.569  12.652 -47.603  1.00  0.00           O  
ATOM   4823  OE2 GLU B  34     -10.603  12.481 -46.706  1.00  0.00           O  
ATOM   4824  C   GLU B  34     -15.257  11.797 -44.750  1.00  0.00           C  
ATOM   4825  O   GLU B  34     -15.607  11.926 -45.922  1.00  0.00           O  
ATOM   4826  N   LEU B  35     -16.078  11.386 -43.781  1.00  0.00           N  
ATOM   4827  H   LEU B  35     -15.658  11.240 -42.874  1.00  0.00           H  
ATOM   4828  CA  LEU B  35     -17.478  11.084 -43.997  1.00  0.00           C  
ATOM   4829  HA  LEU B  35     -17.611  10.539 -44.931  1.00  0.00           H  
ATOM   4830  CB  LEU B  35     -17.943  10.155 -42.874  1.00  0.00           C  
ATOM   4831  HB1 LEU B  35     -17.530  10.535 -41.939  1.00  0.00           H  
ATOM   4832  HB2 LEU B  35     -19.021  10.282 -42.782  1.00  0.00           H  
ATOM   4833  CG  LEU B  35     -17.649   8.655 -42.905  1.00  0.00           C  
ATOM   4834  HG  LEU B  35     -16.647   8.493 -43.302  1.00  0.00           H  
ATOM   4835  CD1 LEU B  35     -17.780   8.074 -41.497  1.00  0.00           C  
ATOM   4836 1HD1 LEU B  35     -17.300   8.607 -40.675  1.00  0.00           H  
ATOM   4837 2HD1 LEU B  35     -18.825   7.983 -41.201  1.00  0.00           H  
ATOM   4838 3HD1 LEU B  35     -17.342   7.076 -41.494  1.00  0.00           H  
ATOM   4839  CD2 LEU B  35     -18.672   7.964 -43.807  1.00  0.00           C  
ATOM   4840 1HD2 LEU B  35     -18.784   8.312 -44.834  1.00  0.00           H  
ATOM   4841 2HD2 LEU B  35     -18.487   6.892 -43.731  1.00  0.00           H  
ATOM   4842 3HD2 LEU B  35     -19.699   8.005 -43.444  1.00  0.00           H  
ATOM   4843  C   LEU B  35     -18.287  12.360 -43.812  1.00  0.00           C  
ATOM   4844  O   LEU B  35     -18.033  13.170 -42.923  1.00  0.00           O  
ATOM   4845  N   SER B  36     -19.316  12.418 -44.660  1.00  0.00           N  
ATOM   4846  H   SER B  36     -19.717  11.607 -45.109  1.00  0.00           H  
ATOM   4847  CA  SER B  36     -20.019  13.649 -44.959  1.00  0.00           C  
ATOM   4848  HA  SER B  36     -19.196  14.160 -45.458  1.00  0.00           H  
ATOM   4849  CB  SER B  36     -21.098  13.302 -45.985  1.00  0.00           C  
ATOM   4850  HB1 SER B  36     -21.666  14.205 -46.208  1.00  0.00           H  
ATOM   4851  HB2 SER B  36     -20.564  12.982 -46.880  1.00  0.00           H  
ATOM   4852  OG  SER B  36     -21.968  12.289 -45.533  1.00  0.00           O  
ATOM   4853  HG  SER B  36     -21.582  11.428 -45.567  1.00  0.00           H  
ATOM   4854  C   SER B  36     -20.594  14.259 -43.688  1.00  0.00           C  
ATOM   4855  O   SER B  36     -21.044  13.590 -42.760  1.00  0.00           O  
ATOM   4856  N   PRO B  37     -20.583  15.594 -43.642  1.00  0.00           N  
ATOM   4857  CA  PRO B  37     -20.931  16.444 -42.522  1.00  0.00           C  
ATOM   4858  HA  PRO B  37     -20.095  16.485 -41.823  1.00  0.00           H  
ATOM   4859  CB  PRO B  37     -21.195  17.841 -43.085  1.00  0.00           C  
ATOM   4860  HB1 PRO B  37     -22.255  17.806 -43.337  1.00  0.00           H  
ATOM   4861  HB2 PRO B  37     -20.886  18.579 -42.345  1.00  0.00           H  
ATOM   4862  CG  PRO B  37     -20.326  17.935 -44.340  1.00  0.00           C  
ATOM   4863  HG1 PRO B  37     -20.735  18.417 -45.228  1.00  0.00           H  
ATOM   4864  HG2 PRO B  37     -19.337  18.373 -44.199  1.00  0.00           H  
ATOM   4865  CD  PRO B  37     -20.236  16.464 -44.747  1.00  0.00           C  
ATOM   4866  HD1 PRO B  37     -20.891  16.340 -45.610  1.00  0.00           H  
ATOM   4867  HD2 PRO B  37     -19.201  16.247 -45.012  1.00  0.00           H  
ATOM   4868  C   PRO B  37     -22.090  15.956 -41.664  1.00  0.00           C  
ATOM   4869  O   PRO B  37     -21.921  15.923 -40.447  1.00  0.00           O  
ATOM   4870  N   ARG B  38     -23.175  15.473 -42.273  1.00  0.00           N  
ATOM   4871  H   ARG B  38     -23.291  15.551 -43.274  1.00  0.00           H  
ATOM   4872  CA  ARG B  38     -24.338  14.923 -41.607  1.00  0.00           C  
ATOM   4873  HA  ARG B  38     -24.629  15.716 -40.919  1.00  0.00           H  
ATOM   4874  CB  ARG B  38     -25.534  14.774 -42.549  1.00  0.00           C  
ATOM   4875  HB1 ARG B  38     -25.348  14.080 -43.369  1.00  0.00           H  
ATOM   4876  HB2 ARG B  38     -26.330  14.272 -41.999  1.00  0.00           H  
ATOM   4877  CG  ARG B  38     -26.129  16.086 -43.062  1.00  0.00           C  
ATOM   4878  HG1 ARG B  38     -25.296  16.689 -43.424  1.00  0.00           H  
ATOM   4879  HG2 ARG B  38     -26.740  15.891 -43.944  1.00  0.00           H  
ATOM   4880  CD  ARG B  38     -26.884  16.925 -42.032  1.00  0.00           C  
ATOM   4881  HD1 ARG B  38     -27.727  16.312 -41.712  1.00  0.00           H  
ATOM   4882  HD2 ARG B  38     -26.299  17.123 -41.134  1.00  0.00           H  
ATOM   4883  NE  ARG B  38     -27.369  18.160 -42.648  1.00  0.00           N  
ATOM   4884  HE  ARG B  38     -26.682  18.775 -43.060  1.00  0.00           H  
ATOM   4885  CZ  ARG B  38     -28.561  18.752 -42.490  1.00  0.00           C  
ATOM   4886  NH1 ARG B  38     -29.453  18.410 -41.550  1.00  0.00           N  
ATOM   4887 1HH1 ARG B  38     -29.316  17.617 -40.940  1.00  0.00           H  
ATOM   4888 2HH1 ARG B  38     -30.323  18.919 -41.477  1.00  0.00           H  
ATOM   4889  NH2 ARG B  38     -28.883  19.859 -43.173  1.00  0.00           N  
ATOM   4890 1HH2 ARG B  38     -28.351  20.351 -43.877  1.00  0.00           H  
ATOM   4891 2HH2 ARG B  38     -29.650  20.435 -42.858  1.00  0.00           H  
ATOM   4892  C   ARG B  38     -24.181  13.623 -40.830  1.00  0.00           C  
ATOM   4893  O   ARG B  38     -25.144  13.344 -40.120  1.00  0.00           O  
ATOM   4894  N   ASN B  39     -23.102  12.850 -40.974  1.00  0.00           N  
ATOM   4895  H   ASN B  39     -22.495  13.131 -41.731  1.00  0.00           H  
ATOM   4896  CA  ASN B  39     -22.714  11.741 -40.126  1.00  0.00           C  
ATOM   4897  HA  ASN B  39     -23.603  11.208 -39.786  1.00  0.00           H  
ATOM   4898  CB  ASN B  39     -21.743  10.772 -40.801  1.00  0.00           C  
ATOM   4899  HB1 ASN B  39     -20.753  11.107 -41.108  1.00  0.00           H  
ATOM   4900  HB2 ASN B  39     -21.571  10.049 -40.004  1.00  0.00           H  
ATOM   4901  CG  ASN B  39     -22.202   9.921 -41.977  1.00  0.00           C  
ATOM   4902  OD1 ASN B  39     -22.210   8.692 -41.956  1.00  0.00           O  
ATOM   4903  ND2 ASN B  39     -22.557  10.589 -43.077  1.00  0.00           N  
ATOM   4904 1HD2 ASN B  39     -22.179  11.523 -43.146  1.00  0.00           H  
ATOM   4905 2HD2 ASN B  39     -22.981  10.020 -43.796  1.00  0.00           H  
ATOM   4906  C   ASN B  39     -22.001  12.145 -38.843  1.00  0.00           C  
ATOM   4907  O   ASN B  39     -21.950  11.479 -37.811  1.00  0.00           O  
ATOM   4908  N   ARG B  40     -21.356  13.312 -38.905  1.00  0.00           N  
ATOM   4909  H   ARG B  40     -21.443  13.880 -39.736  1.00  0.00           H  
ATOM   4910  CA  ARG B  40     -20.511  13.881 -37.874  1.00  0.00           C  
ATOM   4911  HA  ARG B  40     -20.139  13.084 -37.229  1.00  0.00           H  
ATOM   4912  CB  ARG B  40     -19.408  14.725 -38.513  1.00  0.00           C  
ATOM   4913  HB1 ARG B  40     -19.819  15.517 -39.140  1.00  0.00           H  
ATOM   4914  HB2 ARG B  40     -18.726  15.162 -37.784  1.00  0.00           H  
ATOM   4915  CG  ARG B  40     -18.533  13.974 -39.516  1.00  0.00           C  
ATOM   4916  HG1 ARG B  40     -18.168  13.003 -39.179  1.00  0.00           H  
ATOM   4917  HG2 ARG B  40     -19.130  13.606 -40.350  1.00  0.00           H  
ATOM   4918  CD  ARG B  40     -17.323  14.747 -40.043  1.00  0.00           C  
ATOM   4919  HD1 ARG B  40     -16.519  14.724 -39.307  1.00  0.00           H  
ATOM   4920  HD2 ARG B  40     -16.846  14.128 -40.802  1.00  0.00           H  
ATOM   4921  NE  ARG B  40     -17.596  16.137 -40.408  1.00  0.00           N  
ATOM   4922  HE  ARG B  40     -17.779  16.670 -39.570  1.00  0.00           H  
ATOM   4923  CZ  ARG B  40     -17.386  16.725 -41.594  1.00  0.00           C  
ATOM   4924  NH1 ARG B  40     -17.181  15.974 -42.685  1.00  0.00           N  
ATOM   4925 1HH1 ARG B  40     -17.244  14.969 -42.609  1.00  0.00           H  
ATOM   4926 2HH1 ARG B  40     -16.972  16.439 -43.557  1.00  0.00           H  
ATOM   4927  NH2 ARG B  40     -17.427  18.052 -41.772  1.00  0.00           N  
ATOM   4928 1HH2 ARG B  40     -17.519  18.666 -40.976  1.00  0.00           H  
ATOM   4929 2HH2 ARG B  40     -16.949  18.421 -42.582  1.00  0.00           H  
ATOM   4930  C   ARG B  40     -21.305  14.762 -36.920  1.00  0.00           C  
ATOM   4931  O   ARG B  40     -21.126  14.852 -35.707  1.00  0.00           O  
ATOM   4932  N   GLU B  41     -22.450  15.282 -37.367  1.00  0.00           N  
ATOM   4933  H   GLU B  41     -22.696  15.017 -38.309  1.00  0.00           H  
ATOM   4934  CA  GLU B  41     -23.417  16.132 -36.702  1.00  0.00           C  
ATOM   4935  HA  GLU B  41     -22.926  17.003 -36.267  1.00  0.00           H  
ATOM   4936  CB  GLU B  41     -24.437  16.418 -37.804  1.00  0.00           C  
ATOM   4937  HB1 GLU B  41     -24.003  16.699 -38.764  1.00  0.00           H  
ATOM   4938  HB2 GLU B  41     -25.151  15.612 -37.977  1.00  0.00           H
[truncated: 805,092 more chars]
