# Supplementary material for: Insight into the Intermolecular Recognition Mechanism between Keap1 and IKKβ Combining Homology Modelling, Protein-Protein Docking, Molecular Dynamics Simulations and Virtual Alanine Mutation
Source: PLoS One. 2013 Sep 16;8(9):e75076. doi: 10.1371/journal.pone.0075076 (PMC3774807; doi:10.1371/journal.pone.0075076)
Supplement: File S6 — The related structures, including homology model of human IKKβ, the protein-protein results and structures used for alanine scanning calculations obtained from the triplicate MD simulations, used in the paper. (ZIP) [file pone.0075076.s006.zip › supporting information-File S6/md structure-3.pdb]

ATOM      1  N   GLY A 325      18.041  26.891  10.091  1.00  0.00           N1+
ATOM      2  H1  GLY A 325      18.067  25.884  10.159  1.00  0.00           H  
ATOM      3  H2  GLY A 325      18.941  27.297  10.303  1.00  0.00           H  
ATOM      4  H3  GLY A 325      17.336  27.110  10.781  1.00  0.00           H  
ATOM      5  CA  GLY A 325      17.731  27.189   8.684  1.00  0.00           C  
ATOM      6  HA1 GLY A 325      18.261  28.126   8.514  1.00  0.00           H  
ATOM      7  HA2 GLY A 325      18.209  26.417   8.081  1.00  0.00           H  
ATOM      8  C   GLY A 325      16.232  27.243   8.429  1.00  0.00           C  
ATOM      9  O   GLY A 325      15.437  26.776   9.242  1.00  0.00           O  
ATOM     10  N   ARG A 326      15.910  27.811   7.264  1.00  0.00           N  
ATOM     11  H   ARG A 326      16.724  27.862   6.669  1.00  0.00           H  
ATOM     12  CA  ARG A 326      14.562  27.775   6.733  1.00  0.00           C  
ATOM     13  HA  ARG A 326      13.809  27.928   7.505  1.00  0.00           H  
ATOM     14  CB  ARG A 326      14.409  28.878   5.685  1.00  0.00           C  
ATOM     15  HB1 ARG A 326      14.963  28.596   4.790  1.00  0.00           H  
ATOM     16  HB2 ARG A 326      13.404  28.854   5.265  1.00  0.00           H  
ATOM     17  CG  ARG A 326      14.700  30.304   6.153  1.00  0.00           C  
ATOM     18  HG1 ARG A 326      14.175  30.471   7.093  1.00  0.00           H  
ATOM     19  HG2 ARG A 326      15.743  30.241   6.466  1.00  0.00           H  
ATOM     20  CD  ARG A 326      14.520  31.375   5.076  1.00  0.00           C  
ATOM     21  HD1 ARG A 326      15.394  31.510   4.439  1.00  0.00           H  
ATOM     22  HD2 ARG A 326      13.728  31.049   4.402  1.00  0.00           H  
ATOM     23  NE  ARG A 326      13.995  32.609   5.660  1.00  0.00           N  
ATOM     24  HE  ARG A 326      13.588  32.462   6.573  1.00  0.00           H  
ATOM     25  CZ  ARG A 326      13.627  33.765   5.090  1.00  0.00           C  
ATOM     26  NH1 ARG A 326      13.755  33.917   3.765  1.00  0.00           N  
ATOM     27 1HH1 ARG A 326      14.059  33.200   3.121  1.00  0.00           H  
ATOM     28 2HH1 ARG A 326      13.453  34.727   3.242  1.00  0.00           H  
ATOM     29  NH2 ARG A 326      13.218  34.811   5.820  1.00  0.00           N  
ATOM     30 1HH2 ARG A 326      12.918  34.583   6.757  1.00  0.00           H  
ATOM     31 2HH2 ARG A 326      13.099  35.771   5.531  1.00  0.00           H  
ATOM     32  C   ARG A 326      14.247  26.464   6.027  1.00  0.00           C  
ATOM     33  O   ARG A 326      15.144  25.705   5.667  1.00  0.00           O  
ATOM     34  N   LEU A 327      12.970  26.296   5.674  1.00  0.00           N  
ATOM     35  H   LEU A 327      12.317  27.046   5.851  1.00  0.00           H  
ATOM     36  CA  LEU A 327      12.508  25.204   4.841  1.00  0.00           C  
ATOM     37  HA  LEU A 327      13.334  24.622   4.432  1.00  0.00           H  
ATOM     38  CB  LEU A 327      11.542  24.328   5.639  1.00  0.00           C  
ATOM     39  HB1 LEU A 327      10.819  24.990   6.115  1.00  0.00           H  
ATOM     40  HB2 LEU A 327      10.865  23.734   5.024  1.00  0.00           H  
ATOM     41  CG  LEU A 327      12.126  23.410   6.713  1.00  0.00           C  
ATOM     42  HG  LEU A 327      12.714  23.926   7.472  1.00  0.00           H  
ATOM     43  CD1 LEU A 327      11.028  22.838   7.610  1.00  0.00           C  
ATOM     44 1HD1 LEU A 327      11.346  22.106   8.353  1.00  0.00           H  
ATOM     45 2HD1 LEU A 327      10.678  23.626   8.278  1.00  0.00           H  
ATOM     46 3HD1 LEU A 327      10.263  22.436   6.946  1.00  0.00           H  
ATOM     47  CD2 LEU A 327      13.043  22.368   6.069  1.00  0.00           C  
ATOM     48 1HD2 LEU A 327      13.847  22.885   5.546  1.00  0.00           H  
ATOM     49 2HD2 LEU A 327      13.438  21.854   6.945  1.00  0.00           H  
ATOM     50 3HD2 LEU A 327      12.585  21.597   5.449  1.00  0.00           H  
ATOM     51  C   LEU A 327      11.892  25.655   3.524  1.00  0.00           C  
ATOM     52  O   LEU A 327      11.185  26.660   3.554  1.00  0.00           O  
ATOM     53  N   ILE A 328      12.085  25.056   2.346  1.00  0.00           N  
ATOM     54  H   ILE A 328      12.729  24.282   2.264  1.00  0.00           H  
ATOM     55  CA  ILE A 328      11.323  25.306   1.139  1.00  0.00           C  
ATOM     56  HA  ILE A 328      10.911  26.315   1.138  1.00  0.00           H  
ATOM     57  CB  ILE A 328      12.205  25.181  -0.103  1.00  0.00           C  
ATOM     58  HB  ILE A 328      12.854  24.310  -0.011  1.00  0.00           H  
ATOM     59  CG1 ILE A 328      13.162  26.367  -0.229  1.00  0.00           C  
ATOM     60 1HG1 ILE A 328      12.580  27.289  -0.240  1.00  0.00           H  
ATOM     61 2HG1 ILE A 328      13.658  26.479   0.735  1.00  0.00           H  
ATOM     62  CG2 ILE A 328      11.485  24.847  -1.410  1.00  0.00           C  
ATOM     63 1HG2 ILE A 328      10.809  25.661  -1.675  1.00  0.00           H  
ATOM     64 2HG2 ILE A 328      12.310  24.815  -2.122  1.00  0.00           H  
ATOM     65 3HG2 ILE A 328      11.042  23.856  -1.509  1.00  0.00           H  
ATOM     66  CD  ILE A 328      14.180  26.403  -1.370  1.00  0.00           C  
ATOM     67  HD1 ILE A 328      14.640  25.430  -1.545  1.00  0.00           H  
ATOM     68  HD2 ILE A 328      13.817  26.740  -2.341  1.00  0.00           H  
ATOM     69  HD3 ILE A 328      15.037  27.048  -1.179  1.00  0.00           H  
ATOM     70  C   ILE A 328      10.256  24.221   1.106  1.00  0.00           C  
ATOM     71  O   ILE A 328      10.538  23.027   1.036  1.00  0.00           O  
ATOM     72  N   TYR A 329       9.012  24.706   1.106  1.00  0.00           N  
ATOM     73  H   TYR A 329       8.916  25.709   1.036  1.00  0.00           H  
ATOM     74  CA  TYR A 329       7.761  23.986   1.242  1.00  0.00           C  
ATOM     75  HA  TYR A 329       7.873  22.976   1.635  1.00  0.00           H  
ATOM     76  CB  TYR A 329       6.808  24.786   2.130  1.00  0.00           C  
ATOM     77  HB1 TYR A 329       6.622  25.768   1.693  1.00  0.00           H  
ATOM     78  HB2 TYR A 329       5.854  24.282   1.980  1.00  0.00           H  
ATOM     79  CG  TYR A 329       7.173  24.987   3.582  1.00  0.00           C  
ATOM     80  CD1 TYR A 329       7.914  26.093   4.016  1.00  0.00           C  
ATOM     81  HD1 TYR A 329       8.060  26.914   3.329  1.00  0.00           H  
ATOM     82  CD2 TYR A 329       6.798  24.034   4.537  1.00  0.00           C  
ATOM     83  HD2 TYR A 329       6.316  23.191   4.066  1.00  0.00           H  
ATOM     84  CE1 TYR A 329       8.186  26.270   5.377  1.00  0.00           C  
ATOM     85  HE1 TYR A 329       8.684  27.165   5.719  1.00  0.00           H  
ATOM     86  CE2 TYR A 329       7.005  24.191   5.913  1.00  0.00           C  
ATOM     87  HE2 TYR A 329       6.533  23.542   6.635  1.00  0.00           H  
ATOM     88  CZ  TYR A 329       7.788  25.288   6.292  1.00  0.00           C  
ATOM     89  OH  TYR A 329       8.019  25.369   7.634  1.00  0.00           O  
ATOM     90  HH  TYR A 329       8.657  26.020   7.886  1.00  0.00           H  
ATOM     91  C   TYR A 329       7.170  23.891  -0.157  1.00  0.00           C  
ATOM     92  O   TYR A 329       7.396  24.810  -0.942  1.00  0.00           O  
ATOM     93  N   THR A 330       6.456  22.812  -0.484  1.00  0.00           N  
ATOM     94  H   THR A 330       6.432  22.160   0.287  1.00  0.00           H  
ATOM     95  CA  THR A 330       5.704  22.552  -1.695  1.00  0.00           C  
ATOM     96  HA  THR A 330       5.461  23.466  -2.238  1.00  0.00           H  
ATOM     97  CB  THR A 330       6.546  21.892  -2.788  1.00  0.00           C  
ATOM     98  HB  THR A 330       7.390  22.518  -3.079  1.00  0.00           H  
ATOM     99  OG1 THR A 330       5.817  21.415  -3.896  1.00  0.00           O  
ATOM    100  HG1 THR A 330       5.085  20.862  -3.668  1.00  0.00           H  
ATOM    101  CG2 THR A 330       7.246  20.599  -2.370  1.00  0.00           C  
ATOM    102 1HG2 THR A 330       6.535  19.832  -2.062  1.00  0.00           H  
ATOM    103 2HG2 THR A 330       7.827  20.249  -3.224  1.00  0.00           H  
ATOM    104 3HG2 THR A 330       7.946  20.802  -1.560  1.00  0.00           H  
ATOM    105  C   THR A 330       4.378  21.970  -1.228  1.00  0.00           C  
ATOM    106  O   THR A 330       4.383  20.790  -0.882  1.00  0.00           O  
ATOM    107  N   ALA A 331       3.328  22.788  -1.121  1.00  0.00           N  
ATOM    108  H   ALA A 331       3.502  23.779  -1.212  1.00  0.00           H  
ATOM    109  CA  ALA A 331       1.998  22.278  -0.858  1.00  0.00           C  
ATOM    110  HA  ALA A 331       2.144  21.418  -0.204  1.00  0.00           H  
ATOM    111  CB  ALA A 331       1.056  23.308  -0.233  1.00  0.00           C  
ATOM    112  HB1 ALA A 331       1.648  23.810   0.532  1.00  0.00           H  
ATOM    113  HB2 ALA A 331       0.681  24.039  -0.949  1.00  0.00           H  
ATOM    114  HB3 ALA A 331       0.192  22.789   0.181  1.00  0.00           H  
ATOM    115  C   ALA A 331       1.304  21.857  -2.146  1.00  0.00           C  
ATOM    116  O   ALA A 331       1.064  22.704  -3.004  1.00  0.00           O  
ATOM    117  N   GLY A 332       0.810  20.619  -2.222  1.00  0.00           N  
ATOM    118  H   GLY A 332       1.173  19.913  -1.598  1.00  0.00           H  
ATOM    119  CA  GLY A 332      -0.297  20.112  -3.008  1.00  0.00           C  
ATOM    120  HA1 GLY A 332      -0.999  19.650  -2.313  1.00  0.00           H  
ATOM    121  HA2 GLY A 332      -0.844  20.914  -3.503  1.00  0.00           H  
ATOM    122  C   GLY A 332       0.209  19.102  -4.027  1.00  0.00           C  
ATOM    123  O   GLY A 332       1.109  18.298  -3.791  1.00  0.00           O  
ATOM    124  N   GLY A 333      -0.279  19.128  -5.270  1.00  0.00           N  
ATOM    125  H   GLY A 333      -1.049  19.775  -5.358  1.00  0.00           H  
ATOM    126  CA  GLY A 333       0.316  18.588  -6.476  1.00  0.00           C  
ATOM    127  HA1 GLY A 333       0.530  19.486  -7.056  1.00  0.00           H  
ATOM    128  HA2 GLY A 333       1.295  18.148  -6.287  1.00  0.00           H  
ATOM    129  C   GLY A 333      -0.600  17.732  -7.339  1.00  0.00           C  
ATOM    130  O   GLY A 333      -1.694  17.456  -6.852  1.00  0.00           O  
ATOM    131  N   TYR A 334      -0.144  17.409  -8.551  1.00  0.00           N  
ATOM    132  H   TYR A 334       0.635  17.903  -8.962  1.00  0.00           H  
ATOM    133  CA  TYR A 334      -0.990  16.731  -9.512  1.00  0.00           C  
ATOM    134  HA  TYR A 334      -1.613  16.105  -8.874  1.00  0.00           H  
ATOM    135  CB  TYR A 334      -1.902  17.577 -10.402  1.00  0.00           C  
ATOM    136  HB1 TYR A 334      -2.504  18.207  -9.748  1.00  0.00           H  
ATOM    137  HB2 TYR A 334      -1.316  18.259 -11.018  1.00  0.00           H  
ATOM    138  CG  TYR A 334      -2.763  16.902 -11.443  1.00  0.00           C  
ATOM    139  CD1 TYR A 334      -2.182  16.434 -12.628  1.00  0.00           C  
ATOM    140  HD1 TYR A 334      -1.121  16.319 -12.794  1.00  0.00           H  
ATOM    141  CD2 TYR A 334      -4.152  17.012 -11.304  1.00  0.00           C  
ATOM    142  HD2 TYR A 334      -4.611  17.524 -10.472  1.00  0.00           H  
ATOM    143  CE1 TYR A 334      -3.028  16.046 -13.674  1.00  0.00           C  
ATOM    144  HE1 TYR A 334      -2.657  15.598 -14.584  1.00  0.00           H  
ATOM    145  CE2 TYR A 334      -4.992  16.613 -12.351  1.00  0.00           C  
ATOM    146  HE2 TYR A 334      -6.047  16.571 -12.122  1.00  0.00           H  
ATOM    147  CZ  TYR A 334      -4.419  16.131 -13.534  1.00  0.00           C  
ATOM    148  OH  TYR A 334      -5.287  15.939 -14.569  1.00  0.00           O  
ATOM    149  HH  TYR A 334      -6.115  16.378 -14.451  1.00  0.00           H  
ATOM    150  C   TYR A 334      -0.100  15.723 -10.226  1.00  0.00           C  
ATOM    151  O   TYR A 334       1.040  16.068 -10.528  1.00  0.00           O  
ATOM    152  N   PHE A 335      -0.614  14.493 -10.284  1.00  0.00           N  
ATOM    153  H   PHE A 335      -1.536  14.395  -9.882  1.00  0.00           H  
ATOM    154  CA  PHE A 335      -0.126  13.383 -11.078  1.00  0.00           C  
ATOM    155  HA  PHE A 335       0.296  13.652 -12.047  1.00  0.00           H  
ATOM    156  CB  PHE A 335       1.036  12.741 -10.318  1.00  0.00           C  
ATOM    157  HB1 PHE A 335       1.769  13.511 -10.080  1.00  0.00           H  
ATOM    158  HB2 PHE A 335       0.624  12.306  -9.408  1.00  0.00           H  
ATOM    159  CG  PHE A 335       1.842  11.692 -11.046  1.00  0.00           C  
ATOM    160  CD1 PHE A 335       2.964  11.932 -11.848  1.00  0.00           C  
ATOM    161  HD1 PHE A 335       3.386  12.913 -12.003  1.00  0.00           H  
ATOM    162  CD2 PHE A 335       1.360  10.380 -10.962  1.00  0.00           C  
ATOM    163  HD2 PHE A 335       0.477  10.074 -10.420  1.00  0.00           H  
ATOM    164  CE1 PHE A 335       3.534  10.892 -12.592  1.00  0.00           C  
ATOM    165  HE1 PHE A 335       4.351  11.079 -13.273  1.00  0.00           H  
ATOM    166  CE2 PHE A 335       2.034   9.349 -11.628  1.00  0.00           C  
ATOM    167  HE2 PHE A 335       1.811   8.293 -11.600  1.00  0.00           H  
ATOM    168  CZ  PHE A 335       3.077   9.570 -12.536  1.00  0.00           C  
ATOM    169  HZ  PHE A 335       3.630   8.772 -13.009  1.00  0.00           H  
ATOM    170  C   PHE A 335      -1.343  12.575 -11.504  1.00  0.00           C  
ATOM    171  O   PHE A 335      -1.629  11.571 -10.855  1.00  0.00           O  
ATOM    172  N   ARG A 336      -2.120  12.974 -12.514  1.00  0.00           N  
ATOM    173  H   ARG A 336      -1.775  13.842 -12.898  1.00  0.00           H  
ATOM    174  CA  ARG A 336      -3.372  12.486 -13.058  1.00  0.00           C  
ATOM    175  HA  ARG A 336      -3.680  13.022 -13.956  1.00  0.00           H  
ATOM    176  CB  ARG A 336      -3.223  11.035 -13.519  1.00  0.00           C  
ATOM    177  HB1 ARG A 336      -3.504  10.434 -12.655  1.00  0.00           H  
ATOM    178  HB2 ARG A 336      -4.017  10.801 -14.229  1.00  0.00           H  
ATOM    179  CG  ARG A 336      -1.908  10.548 -14.128  1.00  0.00           C  
ATOM    180  HG1 ARG A 336      -1.630  11.066 -15.046  1.00  0.00           H  
ATOM    181  HG2 ARG A 336      -1.149  10.930 -13.445  1.00  0.00           H  
ATOM    182  CD  ARG A 336      -1.861   9.023 -14.221  1.00  0.00           C  
ATOM    183  HD1 ARG A 336      -2.126   8.689 -13.218  1.00  0.00           H  
ATOM    184  HD2 ARG A 336      -2.552   8.666 -14.985  1.00  0.00           H  
ATOM    185  NE  ARG A 336      -0.536   8.585 -14.662  1.00  0.00           N  
ATOM    186  HE  ARG A 336       0.038   9.154 -15.267  1.00  0.00           H  
ATOM    187  CZ  ARG A 336      -0.050   7.362 -14.413  1.00  0.00           C  
ATOM    188  NH1 ARG A 336      -0.727   6.447 -13.706  1.00  0.00           N  
ATOM    189 1HH1 ARG A 336      -1.513   6.674 -13.113  1.00  0.00           H  
ATOM    190 2HH1 ARG A 336      -0.251   5.632 -13.348  1.00  0.00           H  
ATOM    191  NH2 ARG A 336       1.071   6.961 -15.029  1.00  0.00           N  
ATOM    192 1HH2 ARG A 336       1.504   7.661 -15.613  1.00  0.00           H  
ATOM    193 2HH2 ARG A 336       1.376   6.001 -15.106  1.00  0.00           H  
ATOM    194  C   ARG A 336      -4.633  12.736 -12.244  1.00  0.00           C  
ATOM    195  O   ARG A 336      -5.756  12.617 -12.729  1.00  0.00           O  
ATOM    196  N   GLN A 337      -4.395  13.022 -10.962  1.00  0.00           N  
ATOM    197  H   GLN A 337      -3.484  12.848 -10.562  1.00  0.00           H  
ATOM    198  CA  GLN A 337      -5.339  13.515  -9.979  1.00  0.00           C  
ATOM    199  HA  GLN A 337      -6.032  14.184 -10.488  1.00  0.00           H  
ATOM    200  CB  GLN A 337      -6.123  12.331  -9.411  1.00  0.00           C  
ATOM    201  HB1 GLN A 337      -7.032  12.564  -8.856  1.00  0.00           H  
ATOM    202  HB2 GLN A 337      -6.531  11.794 -10.268  1.00  0.00           H  
ATOM    203  CG  GLN A 337      -5.268  11.516  -8.441  1.00  0.00           C  
ATOM    204  HG1 GLN A 337      -4.280  11.250  -8.816  1.00  0.00           H  
ATOM    205  HG2 GLN A 337      -5.244  11.919  -7.428  1.00  0.00           H  
ATOM    206  CD  GLN A 337      -5.816  10.135  -8.111  1.00  0.00           C  
ATOM    207  OE1 GLN A 337      -6.856   9.734  -8.628  1.00  0.00           O  
ATOM    208  NE2 GLN A 337      -5.107   9.314  -7.334  1.00  0.00           N  
ATOM    209 1HE2 GLN A 337      -4.181   9.477  -6.965  1.00  0.00           H  
ATOM    210 2HE2 GLN A 337      -5.437   8.360  -7.312  1.00  0.00           H  
ATOM    211  C   GLN A 337      -4.615  14.406  -8.979  1.00  0.00           C  
ATOM    212  O   GLN A 337      -3.392  14.349  -8.874  1.00  0.00           O  
ATOM    213  N   SER A 338      -5.337  15.253  -8.242  1.00  0.00           N  
ATOM    214  H   SER A 338      -6.326  15.198  -8.438  1.00  0.00           H  
ATOM    215  CA  SER A 338      -4.755  16.043  -7.175  1.00  0.00           C  
ATOM    216  HA  SER A 338      -3.995  16.586  -7.736  1.00  0.00           H  
ATOM    217  CB  SER A 338      -5.811  16.935  -6.522  1.00  0.00           C  
ATOM    218  HB1 SER A 338      -6.635  16.416  -6.033  1.00  0.00           H  
ATOM    219  HB2 SER A 338      -5.446  17.487  -5.655  1.00  0.00           H  
ATOM    220  OG  SER A 338      -6.204  17.948  -7.420  1.00  0.00           O  
ATOM    221  HG  SER A 338      -5.416  18.417  -7.649  1.00  0.00           H  
ATOM    222  C   SER A 338      -4.181  15.172  -6.066  1.00  0.00           C  
ATOM    223  O   SER A 338      -4.817  14.194  -5.680  1.00  0.00           O  
ATOM    224  N   LEU A 339      -2.996  15.436  -5.512  1.00  0.00           N  
ATOM    225  H   LEU A 339      -2.533  16.245  -5.902  1.00  0.00           H  
ATOM    226  CA  LEU A 339      -2.360  14.709  -4.431  1.00  0.00           C  
ATOM    227  HA  LEU A 339      -3.006  13.860  -4.206  1.00  0.00           H  
ATOM    228  CB  LEU A 339      -0.886  14.441  -4.734  1.00  0.00           C  
ATOM    229  HB1 LEU A 339      -0.280  15.325  -4.532  1.00  0.00           H  
ATOM    230  HB2 LEU A 339      -0.495  13.754  -3.984  1.00  0.00           H  
ATOM    231  CG  LEU A 339      -0.544  14.071  -6.178  1.00  0.00           C  
ATOM    232  HG  LEU A 339      -0.839  14.958  -6.739  1.00  0.00           H  
ATOM    233  CD1 LEU A 339       0.952  13.917  -6.450  1.00  0.00           C  
ATOM    234 1HD1 LEU A 339       1.472  14.870  -6.349  1.00  0.00           H  
ATOM    235 2HD1 LEU A 339       1.408  13.287  -5.686  1.00  0.00           H  
ATOM    236 3HD1 LEU A 339       1.133  13.608  -7.480  1.00  0.00           H  
ATOM    237  CD2 LEU A 339      -1.271  12.831  -6.701  1.00  0.00           C  
ATOM    238 1HD2 LEU A 339      -0.876  12.034  -6.071  1.00  0.00           H  
ATOM    239 2HD2 LEU A 339      -2.343  12.803  -6.509  1.00  0.00           H  
ATOM    240 3HD2 LEU A 339      -1.217  12.581  -7.760  1.00  0.00           H  
ATOM    241  C   LEU A 339      -2.405  15.606  -3.202  1.00  0.00           C  
ATOM    242  O   LEU A 339      -2.669  16.804  -3.276  1.00  0.00           O  
ATOM    243  N   SER A 340      -2.186  15.067  -2.001  1.00  0.00           N  
ATOM    244  H   SER A 340      -2.111  14.059  -1.987  1.00  0.00           H  
ATOM    245  CA  SER A 340      -2.360  15.720  -0.719  1.00  0.00           C  
ATOM    246  HA  SER A 340      -3.055  16.551  -0.845  1.00  0.00           H  
ATOM    247  CB  SER A 340      -2.849  14.633   0.237  1.00  0.00           C  
ATOM    248  HB1 SER A 340      -3.000  15.097   1.212  1.00  0.00           H  
ATOM    249  HB2 SER A 340      -3.859  14.357  -0.067  1.00  0.00           H  
ATOM    250  OG  SER A 340      -1.950  13.557   0.385  1.00  0.00           O  
ATOM    251  HG  SER A 340      -1.236  13.814   0.948  1.00  0.00           H  
ATOM    252  C   SER A 340      -1.133  16.416  -0.148  1.00  0.00           C  
ATOM    253  O   SER A 340      -1.180  17.120   0.858  1.00  0.00           O  
ATOM    254  N   TYR A 341      -0.019  16.218  -0.858  1.00  0.00           N  
ATOM    255  H   TYR A 341      -0.250  15.845  -1.768  1.00  0.00           H  
ATOM    256  CA  TYR A 341       1.357  16.319  -0.417  1.00  0.00           C  
ATOM    257  HA  TYR A 341       1.502  15.740   0.495  1.00  0.00           H  
ATOM    258  CB  TYR A 341       2.310  15.729  -1.457  1.00  0.00           C  
ATOM    259  HB1 TYR A 341       2.339  16.314  -2.377  1.00  0.00           H  
ATOM    260  HB2 TYR A 341       3.330  15.860  -1.096  1.00  0.00           H  
ATOM    261  CG  TYR A 341       2.231  14.252  -1.763  1.00  0.00           C  
ATOM    262  CD1 TYR A 341       1.513  13.290  -1.043  1.00  0.00           C  
ATOM    263  HD1 TYR A 341       0.974  13.555  -0.146  1.00  0.00           H  
ATOM    264  CD2 TYR A 341       2.898  13.790  -2.904  1.00  0.00           C  
ATOM    265  HD2 TYR A 341       3.542  14.494  -3.409  1.00  0.00           H  
ATOM    266  CE1 TYR A 341       1.369  11.962  -1.465  1.00  0.00           C  
ATOM    267  HE1 TYR A 341       0.889  11.249  -0.811  1.00  0.00           H  
ATOM    268  CE2 TYR A 341       2.724  12.497  -3.412  1.00  0.00           C  
ATOM    269  HE2 TYR A 341       3.189  12.182  -4.334  1.00  0.00           H  
ATOM    270  CZ  TYR A 341       1.912  11.603  -2.704  1.00  0.00           C  
ATOM    271  OH  TYR A 341       1.862  10.339  -3.216  1.00  0.00           O  
ATOM    272  HH  TYR A 341       1.058   9.910  -2.967  1.00  0.00           H  
ATOM    273  C   TYR A 341       1.814  17.720  -0.035  1.00  0.00           C  
ATOM    274  O   TYR A 341       2.193  18.560  -0.848  1.00  0.00           O  
ATOM    275  N   LEU A 342       1.870  17.999   1.270  1.00  0.00           N  
ATOM    276  H   LEU A 342       1.834  17.200   1.886  1.00  0.00           H  
ATOM    277  CA  LEU A 342       2.677  19.071   1.818  1.00  0.00           C  
ATOM    278  HA  LEU A 342       2.719  19.904   1.116  1.00  0.00           H  
ATOM    279  CB  LEU A 342       2.069  19.627   3.106  1.00  0.00           C  
ATOM    280  HB1 LEU A 342       1.029  19.891   2.914  1.00  0.00           H  
ATOM    281  HB2 LEU A 342       2.005  18.820   3.836  1.00  0.00           H  
ATOM    282  CG  LEU A 342       2.825  20.834   3.663  1.00  0.00           C  
ATOM    283  HG  LEU A 342       3.887  20.588   3.692  1.00  0.00           H  
ATOM    284  CD1 LEU A 342       2.643  22.053   2.758  1.00  0.00           C  
ATOM    285 1HD1 LEU A 342       3.309  22.153   1.900  1.00  0.00           H  
ATOM    286 2HD1 LEU A 342       1.634  22.055   2.346  1.00  0.00           H  
ATOM    287 3HD1 LEU A 342       2.616  22.943   3.385  1.00  0.00           H  
ATOM    288  CD2 LEU A 342       2.383  21.188   5.083  1.00  0.00           C  
ATOM    289 1HD2 LEU A 342       2.352  20.335   5.761  1.00  0.00           H  
ATOM    290 2HD2 LEU A 342       3.052  21.888   5.584  1.00  0.00           H  
ATOM    291 3HD2 LEU A 342       1.403  21.637   5.239  1.00  0.00           H  
ATOM    292  C   LEU A 342       4.079  18.548   2.097  1.00  0.00           C  
ATOM    293  O   LEU A 342       4.249  17.747   3.014  1.00  0.00           O  
ATOM    294  N   GLU A 343       5.060  18.897   1.262  1.00  0.00           N  
ATOM    295  H   GLU A 343       4.736  19.597   0.610  1.00  0.00           H  
ATOM    296  CA  GLU A 343       6.439  18.463   1.358  1.00  0.00           C  
ATOM    297  HA  GLU A 343       6.701  17.829   2.206  1.00  0.00           H  
ATOM    298  CB  GLU A 343       6.841  17.726   0.081  1.00  0.00           C  
ATOM    299  HB1 GLU A 343       6.218  18.038  -0.757  1.00  0.00           H  
ATOM    300  HB2 GLU A 343       7.824  18.081  -0.229  1.00  0.00           H  
ATOM    301  CG  GLU A 343       6.713  16.210   0.240  1.00  0.00           C  
ATOM    302  HG1 GLU A 343       7.409  15.831   0.988  1.00  0.00           H  
ATOM    303  HG2 GLU A 343       5.732  15.822   0.512  1.00  0.00           H  
ATOM    304  CD  GLU A 343       7.186  15.356  -0.928  1.00  0.00           C  
ATOM    305  OE1 GLU A 343       6.926  14.135  -0.851  1.00  0.00           O  
ATOM    306  OE2 GLU A 343       7.727  15.844  -1.943  1.00  0.00           O  
ATOM    307  C   GLU A 343       7.303  19.678   1.664  1.00  0.00           C  
ATOM    308  O   GLU A 343       6.829  20.811   1.638  1.00  0.00           O  
ATOM    309  N   ALA A 344       8.505  19.398   2.173  1.00  0.00           N  
ATOM    310  H   ALA A 344       8.837  18.457   2.332  1.00  0.00           H  
ATOM    311  CA  ALA A 344       9.551  20.387   2.337  1.00  0.00           C  
ATOM    312  HA  ALA A 344       9.291  21.097   1.551  1.00  0.00           H  
ATOM    313  CB  ALA A 344       9.477  21.223   3.615  1.00  0.00           C  
ATOM    314  HB1 ALA A 344       8.422  21.404   3.821  1.00  0.00           H  
ATOM    315  HB2 ALA A 344       9.896  20.702   4.476  1.00  0.00           H  
ATOM    316  HB3 ALA A 344      10.045  22.144   3.486  1.00  0.00           H  
ATOM    317  C   ALA A 344      10.896  19.836   1.886  1.00  0.00           C  
ATOM    318  O   ALA A 344      11.111  18.627   1.950  1.00  0.00           O  
ATOM    319  N   TYR A 345      11.768  20.710   1.378  1.00  0.00           N  
ATOM    320  H   TYR A 345      11.440  21.662   1.299  1.00  0.00           H  
ATOM    321  CA  TYR A 345      13.167  20.529   1.048  1.00  0.00           C  
ATOM    322  HA  TYR A 345      13.462  19.480   1.069  1.00  0.00           H  
ATOM    323  CB  TYR A 345      13.411  20.940  -0.404  1.00  0.00           C  
ATOM    324  HB1 TYR A 345      12.993  20.233  -1.121  1.00  0.00           H  
ATOM    325  HB2 TYR A 345      12.795  21.826  -0.565  1.00  0.00           H  
ATOM    326  CG  TYR A 345      14.834  20.836  -0.898  1.00  0.00           C  
ATOM    327  CD1 TYR A 345      15.567  19.644  -0.848  1.00  0.00           C  
ATOM    328  HD1 TYR A 345      15.136  18.769  -0.384  1.00  0.00           H  
ATOM    329  CD2 TYR A 345      15.372  21.956  -1.542  1.00  0.00           C  
ATOM    330  HD2 TYR A 345      14.820  22.863  -1.742  1.00  0.00           H  
ATOM    331  CE1 TYR A 345      16.915  19.634  -1.227  1.00  0.00           C  
ATOM    332  HE1 TYR A 345      17.576  18.797  -1.062  1.00  0.00           H  
ATOM    333  CE2 TYR A 345      16.697  21.926  -1.994  1.00  0.00           C  
ATOM    334  HE2 TYR A 345      17.208  22.710  -2.534  1.00  0.00           H  
ATOM    335  CZ  TYR A 345      17.468  20.768  -1.834  1.00  0.00           C  
ATOM    336  OH  TYR A 345      18.806  20.755  -2.097  1.00  0.00           O  
ATOM    337  HH  TYR A 345      19.113  19.862  -2.046  1.00  0.00           H  
ATOM    338  C   TYR A 345      13.939  21.501   1.930  1.00  0.00           C  
ATOM    339  O   TYR A 345      13.582  22.676   1.966  1.00  0.00           O  
ATOM    340  N   ASN A 346      14.963  21.004   2.628  1.00  0.00           N  
ATOM    341  H   ASN A 346      15.280  20.046   2.584  1.00  0.00           H  
ATOM    342  CA  ASN A 346      15.839  21.733   3.524  1.00  0.00           C  
ATOM    343  HA  ASN A 346      15.348  22.662   3.812  1.00  0.00           H  
ATOM    344  CB  ASN A 346      16.207  20.856   4.721  1.00  0.00           C  
ATOM    345  HB1 ASN A 346      15.245  20.495   5.085  1.00  0.00           H  
ATOM    346  HB2 ASN A 346      16.841  20.002   4.478  1.00  0.00           H  
ATOM    347  CG  ASN A 346      16.746  21.748   5.830  1.00  0.00           C  
ATOM    348  OD1 ASN A 346      17.698  22.487   5.589  1.00  0.00           O  
ATOM    349  ND2 ASN A 346      16.219  21.647   7.053  1.00  0.00           N  
ATOM    350 1HD2 ASN A 346      15.498  21.000   7.339  1.00  0.00           H  
ATOM    351 2HD2 ASN A 346      16.584  22.200   7.815  1.00  0.00           H  
ATOM    352  C   ASN A 346      17.036  21.956   2.611  1.00  0.00           C  
ATOM    353  O   ASN A 346      17.695  20.965   2.304  1.00  0.00           O  
ATOM    354  N   PRO A 347      17.421  23.159   2.179  1.00  0.00           N  
ATOM    355  CA  PRO A 347      18.465  23.391   1.202  1.00  0.00           C  
ATOM    356  HA  PRO A 347      18.422  22.678   0.379  1.00  0.00           H  
ATOM    357  CB  PRO A 347      18.211  24.819   0.715  1.00  0.00           C  
ATOM    358  HB1 PRO A 347      19.128  25.210   0.274  1.00  0.00           H  
ATOM    359  HB2 PRO A 347      17.492  24.777  -0.103  1.00  0.00           H  
ATOM    360  CG  PRO A 347      17.586  25.531   1.915  1.00  0.00           C  
ATOM    361  HG1 PRO A 347      18.305  26.009   2.581  1.00  0.00           H  
ATOM    362  HG2 PRO A 347      16.848  26.270   1.605  1.00  0.00           H  
ATOM    363  CD  PRO A 347      16.950  24.410   2.738  1.00  0.00           C  
ATOM    364  HD1 PRO A 347      17.093  24.538   3.811  1.00  0.00           H  
ATOM    365  HD2 PRO A 347      15.879  24.527   2.573  1.00  0.00           H  
ATOM    366  C   PRO A 347      19.866  23.347   1.796  1.00  0.00           C  
ATOM    367  O   PRO A 347      20.863  23.029   1.152  1.00  0.00           O  
ATOM    368  N   SER A 348      19.911  23.499   3.122  1.00  0.00           N  
ATOM    369  H   SER A 348      19.042  23.673   3.606  1.00  0.00           H  
ATOM    370  CA  SER A 348      21.147  23.682   3.855  1.00  0.00           C  
ATOM    371  HA  SER A 348      21.884  24.126   3.186  1.00  0.00           H  
ATOM    372  CB  SER A 348      20.848  24.544   5.082  1.00  0.00           C  
ATOM    373  HB1 SER A 348      20.433  24.019   5.943  1.00  0.00           H  
ATOM    374  HB2 SER A 348      21.790  24.951   5.450  1.00  0.00           H  
ATOM    375  OG  SER A 348      19.876  25.512   4.753  1.00  0.00           O  
ATOM    376  HG  SER A 348      20.256  25.976   4.023  1.00  0.00           H  
ATOM    377  C   SER A 348      21.758  22.361   4.301  1.00  0.00           C  
ATOM    378  O   SER A 348      22.970  22.163   4.299  1.00  0.00           O  
ATOM    379  N   ASP A 349      20.929  21.356   4.593  1.00  0.00           N  
ATOM    380  H   ASP A 349      19.964  21.647   4.665  1.00  0.00           H  
ATOM    381  CA  ASP A 349      21.272  19.953   4.707  1.00  0.00           C  
ATOM    382  HA  ASP A 349      22.219  19.944   5.247  1.00  0.00           H  
ATOM    383  CB  ASP A 349      20.300  19.301   5.691  1.00  0.00           C  
ATOM    384  HB1 ASP A 349      20.323  20.003   6.525  1.00  0.00           H  
ATOM    385  HB2 ASP A 349      19.253  19.398   5.406  1.00  0.00           H  
ATOM    386  CG  ASP A 349      20.795  17.970   6.240  1.00  0.00           C  
ATOM    387  OD1 ASP A 349      20.233  16.989   5.707  1.00  0.00           O  
ATOM    388  OD2 ASP A 349      21.634  17.899   7.164  1.00  0.00           O  
ATOM    389  C   ASP A 349      21.239  19.275   3.344  1.00  0.00           C  
ATOM    390  O   ASP A 349      22.114  18.452   3.085  1.00  0.00           O  
ATOM    391  N   GLY A 350      20.229  19.595   2.533  1.00  0.00           N  
ATOM    392  H   GLY A 350      19.515  20.120   3.018  1.00  0.00           H  
ATOM    393  CA  GLY A 350      20.029  19.221   1.147  1.00  0.00           C  
ATOM    394  HA1 GLY A 350      19.610  20.034   0.553  1.00  0.00           H  
ATOM    395  HA2 GLY A 350      21.005  19.078   0.684  1.00  0.00           H  
ATOM    396  C   GLY A 350      19.136  17.993   1.038  1.00  0.00           C  
ATOM    397  O   GLY A 350      19.392  17.174   0.158  1.00  0.00           O  
ATOM    398  N   THR A 351      18.137  17.885   1.917  1.00  0.00           N  
ATOM    399  H   THR A 351      18.020  18.648   2.568  1.00  0.00           H  
ATOM    400  CA  THR A 351      17.227  16.759   1.951  1.00  0.00           C  
ATOM    401  HA  THR A 351      17.347  16.126   1.072  1.00  0.00           H  
ATOM    402  CB  THR A 351      17.582  15.917   3.177  1.00  0.00           C  
ATOM    403  HB  THR A 351      16.694  15.370   3.496  1.00  0.00           H  
ATOM    404  OG1 THR A 351      17.843  16.779   4.262  1.00  0.00           O  
ATOM    405  HG1 THR A 351      18.781  16.791   4.383  1.00  0.00           H  
ATOM    406  CG2 THR A 351      18.784  15.005   2.932  1.00  0.00           C  
ATOM    407 1HG2 THR A 351      18.565  14.364   2.078  1.00  0.00           H  
ATOM    408 2HG2 THR A 351      19.700  15.590   2.854  1.00  0.00           H  
ATOM    409 3HG2 THR A 351      18.741  14.419   3.850  1.00  0.00           H  
ATOM    410  C   THR A 351      15.747  17.114   1.963  1.00  0.00           C  
ATOM    411  O   THR A 351      15.457  18.308   2.002  1.00  0.00           O  
ATOM    412  N   TRP A 352      14.923  16.078   1.794  1.00  0.00           N  
ATOM    413  H   TRP A 352      15.201  15.108   1.848  1.00  0.00           H  
ATOM    414  CA  TRP A 352      13.486  16.249   1.721  1.00  0.00           C  
ATOM    415  HA  TRP A 352      13.145  17.283   1.667  1.00  0.00           H  
ATOM    416  CB  TRP A 352      13.007  15.715   0.371  1.00  0.00           C  
ATOM    417  HB1 TRP A 352      13.284  14.661   0.357  1.00  0.00           H  
ATOM    418  HB2 TRP A 352      11.921  15.637   0.429  1.00  0.00           H  
ATOM    419  CG  TRP A 352      13.450  16.414  -0.874  1.00  0.00           C  
ATOM    420  CD1 TRP A 352      14.660  16.389  -1.477  1.00  0.00           C  
ATOM    421  HD1 TRP A 352      15.471  15.768  -1.126  1.00  0.00           H  
ATOM    422  CD2 TRP A 352      12.693  17.416  -1.617  1.00  0.00           C  
ATOM    423  NE1 TRP A 352      14.707  17.317  -2.498  1.00  0.00           N  
ATOM    424  HE1 TRP A 352      15.529  17.269  -3.082  1.00  0.00           H  
ATOM    425  CE2 TRP A 352      13.477  17.915  -2.689  1.00  0.00           C  
ATOM    426  CE3 TRP A 352      11.352  17.814  -1.495  1.00  0.00           C  
ATOM    427  HE3 TRP A 352      10.811  17.497  -0.616  1.00  0.00           H  
ATOM    428  CZ2 TRP A 352      12.876  18.698  -3.682  1.00  0.00           C  
ATOM    429  HZ2 TRP A 352      13.489  18.867  -4.556  1.00  0.00           H  
ATOM    430  CZ3 TRP A 352      10.822  18.726  -2.415  1.00  0.00           C  
ATOM    431  HZ3 TRP A 352       9.814  19.097  -2.301  1.00  0.00           H  
ATOM    432  CH2 TRP A 352      11.556  19.138  -3.535  1.00  0.00           C  
ATOM    433  HH2 TRP A 352      11.131  19.841  -4.236  1.00  0.00           H  
ATOM    434  C   TRP A 352      12.750  15.534   2.846  1.00  0.00           C  
ATOM    435  O   TRP A 352      13.213  14.577   3.462  1.00  0.00           O  
ATOM    436  N   LEU A 353      11.546  16.054   3.097  1.00  0.00           N  
ATOM    437  H   LEU A 353      11.291  16.866   2.553  1.00  0.00           H  
ATOM    438  CA  LEU A 353      10.648  15.589   4.134  1.00  0.00           C  
ATOM    439  HA  LEU A 353      10.826  14.523   4.277  1.00  0.00           H  
ATOM    440  CB  LEU A 353      10.989  16.272   5.459  1.00  0.00           C  
ATOM    441  HB1 LEU A 353      10.248  15.922   6.177  1.00  0.00           H  
ATOM    442  HB2 LEU A 353      11.902  15.908   5.928  1.00  0.00           H  
ATOM    443  CG  LEU A 353      11.002  17.801   5.483  1.00  0.00           C  
ATOM    444  HG  LEU A 353      10.341  18.119   4.677  1.00  0.00           H  
ATOM    445  CD1 LEU A 353      10.391  18.392   6.754  1.00  0.00           C  
ATOM    446 1HD1 LEU A 353      10.585  19.462   6.682  1.00  0.00           H  
ATOM    447 2HD1 LEU A 353       9.308  18.307   6.840  1.00  0.00           H  
ATOM    448 3HD1 LEU A 353      10.823  17.995   7.672  1.00  0.00           H  
ATOM    449  CD2 LEU A 353      12.440  18.280   5.280  1.00  0.00           C  
ATOM    450 1HD2 LEU A 353      12.582  19.351   5.422  1.00  0.00           H  
ATOM    451 2HD2 LEU A 353      13.070  17.772   6.011  1.00  0.00           H  
ATOM    452 3HD2 LEU A 353      12.767  17.924   4.303  1.00  0.00           H  
ATOM    453  C   LEU A 353       9.193  15.853   3.773  1.00  0.00           C  
ATOM    454  O   LEU A 353       8.911  16.717   2.946  1.00  0.00           O  
ATOM    455  N   ARG A 354       8.286  15.059   4.345  1.00  0.00           N  
ATOM    456  H   ARG A 354       8.657  14.412   5.027  1.00  0.00           H  
ATOM    457  CA  ARG A 354       6.855  15.193   4.160  1.00  0.00           C  
ATOM    458  HA  ARG A 354       6.588  15.781   3.281  1.00  0.00           H  
ATOM    459  CB  ARG A 354       6.071  13.884   4.064  1.00  0.00           C  
ATOM    460  HB1 ARG A 354       6.478  13.380   3.188  1.00  0.00           H  
ATOM    461  HB2 ARG A 354       6.169  13.301   4.980  1.00  0.00           H  
ATOM    462  CG  ARG A 354       4.565  13.996   3.821  1.00  0.00           C  
ATOM    463  HG1 ARG A 354       4.066  14.131   4.780  1.00  0.00           H  
ATOM    464  HG2 ARG A 354       4.401  14.850   3.163  1.00  0.00           H  
ATOM    465  CD  ARG A 354       4.145  12.635   3.265  1.00  0.00           C  
ATOM    466  HD1 ARG A 354       4.523  12.606   2.243  1.00  0.00           H  
ATOM    467  HD2 ARG A 354       4.514  11.788   3.843  1.00  0.00           H  
ATOM    468  NE  ARG A 354       2.702  12.624   3.024  1.00  0.00           N  
ATOM    469  HE  ARG A 354       2.231  13.492   3.237  1.00  0.00           H  
ATOM    470  CZ  ARG A 354       1.958  11.705   2.394  1.00  0.00           C  
ATOM    471  NH1 ARG A 354       2.617  10.706   1.792  1.00  0.00           N  
ATOM    472 1HH1 ARG A 354       3.625  10.661   1.815  1.00  0.00           H  
ATOM    473 2HH1 ARG A 354       2.158   9.842   1.538  1.00  0.00           H  
ATOM    474  NH2 ARG A 354       0.623  11.796   2.315  1.00  0.00           N  
ATOM    475 1HH2 ARG A 354       0.103  12.604   2.626  1.00  0.00           H  
ATOM    476 2HH2 ARG A 354      -0.019  11.106   1.951  1.00  0.00           H  
ATOM    477  C   ARG A 354       6.341  15.897   5.408  1.00  0.00           C  
ATOM    478  O   ARG A 354       6.853  15.648   6.497  1.00  0.00           O  
ATOM    479  N   LEU A 355       5.318  16.748   5.302  1.00  0.00           N  
ATOM    480  H   LEU A 355       4.931  16.924   4.386  1.00  0.00           H  
ATOM    481  CA  LEU A 355       4.557  17.506   6.274  1.00  0.00           C  
ATOM    482  HA  LEU A 355       4.986  17.379   7.268  1.00  0.00           H  
ATOM    483  CB  LEU A 355       4.848  18.991   6.058  1.00  0.00           C  
ATOM    484  HB1 LEU A 355       4.801  19.268   5.004  1.00  0.00           H  
ATOM    485  HB2 LEU A 355       4.157  19.629   6.609  1.00  0.00           H  
ATOM    486  CG  LEU A 355       6.269  19.402   6.446  1.00  0.00           C  
ATOM    487  HG  LEU A 355       6.985  18.740   5.960  1.00  0.00           H  
ATOM    488  CD1 LEU A 355       6.532  20.757   5.788  1.00  0.00           C  
ATOM    489 1HD1 LEU A 355       6.522  20.629   4.706  1.00  0.00           H  
ATOM    490 2HD1 LEU A 355       5.762  21.519   5.907  1.00  0.00           H  
ATOM    491 3HD1 LEU A 355       7.439  21.185   6.214  1.00  0.00           H  
ATOM    492  CD2 LEU A 355       6.485  19.360   7.960  1.00  0.00           C  
ATOM    493 1HD2 LEU A 355       7.412  19.834   8.282  1.00  0.00           H  
ATOM    494 2HD2 LEU A 355       5.648  19.747   8.542  1.00  0.00           H  
ATOM    495 3HD2 LEU A 355       6.767  18.368   8.312  1.00  0.00           H  
ATOM    496  C   LEU A 355       3.084  17.119   6.278  1.00  0.00           C  
ATOM    497  O   LEU A 355       2.705  16.248   5.499  1.00  0.00           O  
ATOM    498  N   ALA A 356       2.263  17.697   7.157  1.00  0.00           N  
ATOM    499  H   ALA A 356       2.683  18.185   7.935  1.00  0.00           H  
ATOM    500  CA  ALA A 356       0.863  17.382   7.362  1.00  0.00           C  
ATOM    501  HA  ALA A 356       0.783  16.350   7.703  1.00  0.00           H  
ATOM    502  CB  ALA A 356       0.235  18.308   8.404  1.00  0.00           C  
ATOM    503  HB1 ALA A 356       0.110  19.307   7.986  1.00  0.00           H  
ATOM    504  HB2 ALA A 356      -0.767  18.028   8.731  1.00  0.00           H  
ATOM    505  HB3 ALA A 356       0.756  18.261   9.360  1.00  0.00           H  
ATOM    506  C   ALA A 356       0.019  17.505   6.101  1.00  0.00           C  
ATOM    507  O   ALA A 356       0.231  18.458   5.354  1.00  0.00           O  
ATOM    508  N   ASP A 357      -0.747  16.469   5.752  1.00  0.00           N  
ATOM    509  H   ASP A 357      -0.811  15.652   6.342  1.00  0.00           H  
ATOM    510  CA  ASP A 357      -1.487  16.443   4.506  1.00  0.00           C  
ATOM    511  HA  ASP A 357      -0.783  16.349   3.680  1.00  0.00           H  
ATOM    512  CB  ASP A 357      -2.304  15.173   4.265  1.00  0.00           C  
ATOM    513  HB1 ASP A 357      -2.892  14.996   5.165  1.00  0.00           H  
ATOM    514  HB2 ASP A 357      -2.986  15.354   3.434  1.00  0.00           H  
ATOM    515  CG  ASP A 357      -1.496  13.916   3.975  1.00  0.00           C  
ATOM    516  OD1 ASP A 357      -1.904  12.880   4.543  1.00  0.00           O  
ATOM    517  OD2 ASP A 357      -0.543  13.935   3.166  1.00  0.00           O  
ATOM    518  C   ASP A 357      -2.482  17.579   4.314  1.00  0.00           C  
ATOM    519  O   ASP A 357      -3.119  18.035   5.261  1.00  0.00           O  
ATOM    520  N   LEU A 358      -2.649  18.023   3.066  1.00  0.00           N  
ATOM    521  H   LEU A 358      -2.050  17.742   2.303  1.00  0.00           H  
ATOM    522  CA  LEU A 358      -3.764  18.877   2.708  1.00  0.00           C  
ATOM    523  HA  LEU A 358      -3.899  19.770   3.317  1.00  0.00           H  
ATOM    524  CB  LEU A 358      -3.738  19.364   1.259  1.00  0.00           C  
ATOM    525  HB1 LEU A 358      -3.527  18.522   0.600  1.00  0.00           H  
ATOM    526  HB2 LEU A 358      -4.728  19.700   0.952  1.00  0.00           H  
ATOM    527  CG  LEU A 358      -2.721  20.470   0.972  1.00  0.00           C  
ATOM    528  HG  LEU A 358      -2.788  21.308   1.666  1.00  0.00           H  
ATOM    529  CD1 LEU A 358      -1.234  20.147   1.118  1.00  0.00           C  
ATOM    530 1HD1 LEU A 358      -0.973  19.384   0.384  1.00  0.00           H  
ATOM    531 2HD1 LEU A 358      -0.570  21.012   1.109  1.00  0.00           H  
ATOM    532 3HD1 LEU A 358      -1.062  19.693   2.093  1.00  0.00           H  
ATOM    533  CD2 LEU A 358      -2.918  20.962  -0.463  1.00  0.00           C  
ATOM    534 1HD2 LEU A 358      -2.970  20.042  -1.044  1.00  0.00           H  
ATOM    535 2HD2 LEU A 358      -3.759  21.655  -0.469  1.00  0.00           H  
ATOM    536 3HD2 LEU A 358      -2.057  21.589  -0.693  1.00  0.00           H  
ATOM    537  C   LEU A 358      -5.016  18.024   2.849  1.00  0.00           C  
ATOM    538  O   LEU A 358      -5.057  16.944   2.263  1.00  0.00           O  
ATOM    539  N   GLN A 359      -5.966  18.463   3.678  1.00  0.00           N  
ATOM    540  H   GLN A 359      -5.790  19.278   4.248  1.00  0.00           H  
ATOM    541  CA  GLN A 359      -7.172  17.751   4.050  1.00  0.00           C  
ATOM    542  HA  GLN A 359      -6.948  16.778   4.487  1.00  0.00           H  
ATOM    543  CB  GLN A 359      -7.931  18.587   5.081  1.00  0.00           C  
ATOM    544  HB1 GLN A 359      -7.262  18.604   5.942  1.00  0.00           H  
ATOM    545  HB2 GLN A 359      -8.040  19.634   4.799  1.00  0.00           H  
ATOM    546  CG  GLN A 359      -9.296  18.031   5.487  1.00  0.00           C  
ATOM    547  HG1 GLN A 359      -9.894  17.934   4.580  1.00  0.00           H  
ATOM    548  HG2 GLN A 359      -9.187  17.043   5.934  1.00  0.00           H  
ATOM    549  CD  GLN A 359     -10.089  18.971   6.384  1.00  0.00           C  
ATOM    550  OE1 GLN A 359     -10.482  20.045   5.935  1.00  0.00           O  
ATOM    551  NE2 GLN A 359     -10.521  18.519   7.563  1.00  0.00           N  
ATOM    552 1HE2 GLN A 359     -10.183  17.624   7.886  1.00  0.00           H  
ATOM    553 2HE2 GLN A 359     -11.117  19.051   8.181  1.00  0.00           H  
ATOM    554  C   GLN A 359      -8.117  17.413   2.906  1.00  0.00           C  
ATOM    555  O   GLN A 359      -8.771  16.376   3.000  1.00  0.00           O  
ATOM    556  N   VAL A 360      -8.254  18.291   1.909  1.00  0.00           N  
ATOM    557  H   VAL A 360      -7.583  19.044   1.956  1.00  0.00           H  
ATOM    558  CA  VAL A 360      -8.837  17.933   0.632  1.00  0.00           C  
ATOM    559  HA  VAL A 360      -9.224  16.925   0.787  1.00  0.00           H  
ATOM    560  CB  VAL A 360      -9.915  18.949   0.254  1.00  0.00           C  
ATOM    561  HB  VAL A 360      -9.339  19.860   0.092  1.00  0.00           H  
ATOM    562  CG1 VAL A 360     -10.655  18.650  -1.050  1.00  0.00           C  
ATOM    563 1HG1 VAL A 360     -11.463  19.335  -1.308  1.00  0.00           H  
ATOM    564 2HG1 VAL A 360      -9.924  18.674  -1.859  1.00  0.00           H  
ATOM    565 3HG1 VAL A 360     -11.155  17.682  -1.075  1.00  0.00           H  
ATOM    566  CG2 VAL A 360     -10.884  19.116   1.424  1.00  0.00           C  
ATOM    567 1HG2 VAL A 360     -11.337  18.156   1.670  1.00  0.00           H  
ATOM    568 2HG2 VAL A 360     -10.384  19.551   2.290  1.00  0.00           H  
ATOM    569 3HG2 VAL A 360     -11.641  19.876   1.231  1.00  0.00           H  
ATOM    570  C   VAL A 360      -7.666  18.021  -0.337  1.00  0.00           C  
ATOM    571  O   VAL A 360      -7.035  19.075  -0.290  1.00  0.00           O  
ATOM    572  N   PRO A 361      -7.304  16.984  -1.095  1.00  0.00           N  
ATOM    573  CA  PRO A 361      -6.088  16.890  -1.878  1.00  0.00           C  
ATOM    574  HA  PRO A 361      -5.205  17.070  -1.265  1.00  0.00           H  
ATOM    575  CB  PRO A 361      -5.990  15.425  -2.306  1.00  0.00           C  
ATOM    576  HB1 PRO A 361      -5.751  15.333  -3.365  1.00  0.00           H  
ATOM    577  HB2 PRO A 361      -5.233  14.923  -1.704  1.00  0.00           H  
ATOM    578  CG  PRO A 361      -7.274  14.704  -1.894  1.00  0.00           C  
ATOM    579  HG1 PRO A 361      -7.877  14.363  -2.736  1.00  0.00           H  
ATOM    580  HG2 PRO A 361      -7.046  13.763  -1.395  1.00  0.00           H  
ATOM    581  CD  PRO A 361      -8.020  15.726  -1.035  1.00  0.00           C  
ATOM    582  HD1 PRO A 361      -9.075  15.820  -1.295  1.00  0.00           H  
ATOM    583  HD2 PRO A 361      -8.055  15.247  -0.057  1.00  0.00           H  
ATOM    584  C   PRO A 361      -6.218  17.851  -3.052  1.00  0.00           C  
ATOM    585  O   PRO A 361      -7.156  17.608  -3.807  1.00  0.00           O  
ATOM    586  N   ARG A 362      -5.465  18.950  -3.141  1.00  0.00           N  
ATOM    587  H   ARG A 362      -4.681  19.057  -2.512  1.00  0.00           H  
ATOM    588  CA  ARG A 362      -5.753  20.014  -4.080  1.00  0.00           C  
ATOM    589  HA  ARG A 362      -6.519  19.827  -4.833  1.00  0.00           H  
ATOM    590  CB  ARG A 362      -6.339  21.090  -3.165  1.00  0.00           C  
ATOM    591  HB1 ARG A 362      -5.853  21.140  -2.190  1.00  0.00           H  
ATOM    592  HB2 ARG A 362      -6.153  22.059  -3.628  1.00  0.00           H  
ATOM    593  CG  ARG A 362      -7.837  20.916  -2.911  1.00  0.00           C  
ATOM    594  HG1 ARG A 362      -8.335  21.269  -3.814  1.00  0.00           H  
ATOM    595  HG2 ARG A 362      -8.035  19.851  -2.794  1.00  0.00           H  
ATOM    596  CD  ARG A 362      -8.368  21.691  -1.706  1.00  0.00           C  
ATOM    597  HD1 ARG A 362      -9.451  21.566  -1.673  1.00  0.00           H  
ATOM    598  HD2 ARG A 362      -7.909  21.141  -0.884  1.00  0.00           H  
ATOM    599  NE  ARG A 362      -7.968  23.096  -1.778  1.00  0.00           N  
ATOM    600  HE  ARG A 362      -8.217  23.592  -2.622  1.00  0.00           H  
ATOM    601  CZ  ARG A 362      -7.595  23.864  -0.745  1.00  0.00           C  
ATOM    602  NH1 ARG A 362      -7.406  23.326   0.467  1.00  0.00           N  
ATOM    603 1HH1 ARG A 362      -7.598  22.354   0.664  1.00  0.00           H  
ATOM    604 2HH1 ARG A 362      -6.988  23.867   1.211  1.00  0.00           H  
ATOM    605  NH2 ARG A 362      -7.353  25.156  -1.007  1.00  0.00           N  
ATOM    606 1HH2 ARG A 362      -7.435  25.652  -1.883  1.00  0.00           H  
ATOM    607 2HH2 ARG A 362      -6.808  25.660  -0.322  1.00  0.00           H  
ATOM    608  C   ARG A 362      -4.472  20.507  -4.738  1.00  0.00           C  
ATOM    609  O   ARG A 362      -3.328  20.382  -4.306  1.00  0.00           O  
ATOM    610  N   SER A 363      -4.667  21.122  -5.907  1.00  0.00           N  
ATOM    611  H   SER A 363      -5.578  21.219  -6.331  1.00  0.00           H  
ATOM    612  CA  SER A 363      -3.610  21.647  -6.747  1.00  0.00           C  
ATOM    613  HA  SER A 363      -2.723  21.944  -6.188  1.00  0.00           H  
ATOM    614  CB  SER A 363      -3.122  20.461  -7.581  1.00  0.00           C  
ATOM    615  HB1 SER A 363      -2.372  20.797  -8.297  1.00  0.00           H  
ATOM    616  HB2 SER A 363      -2.607  19.686  -7.014  1.00  0.00           H  
ATOM    617  OG  SER A 363      -4.120  19.799  -8.324  1.00  0.00           O  
ATOM    618  HG  SER A 363      -4.605  20.405  -8.864  1.00  0.00           H  
ATOM    619  C   SER A 363      -4.120  22.840  -7.542  1.00  0.00           C  
ATOM    620  O   SER A 363      -5.316  22.995  -7.778  1.00  0.00           O  
ATOM    621  N   GLY A 364      -3.147  23.690  -7.877  1.00  0.00           N  
ATOM    622  H   GLY A 364      -2.240  23.406  -7.534  1.00  0.00           H  
ATOM    623  CA  GLY A 364      -3.501  24.968  -8.461  1.00  0.00           C  
ATOM    624  HA1 GLY A 364      -2.698  25.193  -9.162  1.00  0.00           H  
ATOM    625  HA2 GLY A 364      -4.315  24.738  -9.149  1.00  0.00           H  
ATOM    626  C   GLY A 364      -3.545  26.181  -7.542  1.00  0.00           C  
ATOM    627  O   GLY A 364      -3.734  27.296  -8.022  1.00  0.00           O  
ATOM    628  N   LEU A 365      -3.367  25.939  -6.241  1.00  0.00           N  
ATOM    629  H   LEU A 365      -2.799  25.103  -6.241  1.00  0.00           H  
ATOM    630  CA  LEU A 365      -3.298  26.830  -5.101  1.00  0.00           C  
ATOM    631  HA  LEU A 365      -3.929  27.669  -5.393  1.00  0.00           H  
ATOM    632  CB  LEU A 365      -3.656  26.019  -3.855  1.00  0.00           C  
ATOM    633  HB1 LEU A 365      -3.882  26.684  -3.022  1.00  0.00           H  
ATOM    634  HB2 LEU A 365      -4.664  25.660  -4.065  1.00  0.00           H  
ATOM    635  CG  LEU A 365      -2.774  24.854  -3.404  1.00  0.00           C  
ATOM    636  HG  LEU A 365      -2.199  24.378  -4.198  1.00  0.00           H  
ATOM    637  CD1 LEU A 365      -1.675  25.263  -2.422  1.00  0.00           C  
ATOM    638 1HD1 LEU A 365      -1.228  24.334  -2.069  1.00  0.00           H  
ATOM    639 2HD1 LEU A 365      -0.896  25.832  -2.929  1.00  0.00           H  
ATOM    640 3HD1 LEU A 365      -2.182  25.715  -1.570  1.00  0.00           H  
ATOM    641  CD2 LEU A 365      -3.608  23.661  -2.935  1.00  0.00           C  
ATOM    642 1HD2 LEU A 365      -4.379  24.039  -2.263  1.00  0.00           H  
ATOM    643 2HD2 LEU A 365      -4.111  23.168  -3.767  1.00  0.00           H  
ATOM    644 3HD2 LEU A 365      -2.968  22.874  -2.538  1.00  0.00           H  
ATOM    645  C   LEU A 365      -1.914  27.440  -4.939  1.00  0.00           C  
ATOM    646  O   LEU A 365      -0.947  27.059  -5.596  1.00  0.00           O  
ATOM    647  N   ALA A 366      -1.797  28.549  -4.206  1.00  0.00           N  
ATOM    648  H   ALA A 366      -2.661  28.940  -3.858  1.00  0.00           H  
ATOM    649  CA  ALA A 366      -0.624  29.397  -4.130  1.00  0.00           C  
ATOM    650  HA  ALA A 366       0.247  28.820  -4.444  1.00  0.00           H  
ATOM    651  CB  ALA A 366      -0.720  30.479  -5.206  1.00  0.00           C  
ATOM    652  HB1 ALA A 366      -1.669  31.009  -5.122  1.00  0.00           H  
ATOM    653  HB2 ALA A 366       0.129  31.116  -4.957  1.00  0.00           H  
ATOM    654  HB3 ALA A 366      -0.648  30.021  -6.192  1.00  0.00           H  
ATOM    655  C   ALA A 366      -0.539  29.845  -2.678  1.00  0.00           C  
ATOM    656  O   ALA A 366      -1.491  30.045  -1.929  1.00  0.00           O  
ATOM    657  N   GLY A 367       0.747  29.942  -2.332  1.00  0.00           N  
ATOM    658  H   GLY A 367       1.483  30.031  -3.019  1.00  0.00           H  
ATOM    659  CA  GLY A 367       1.287  30.023  -0.990  1.00  0.00           C  
ATOM    660  HA1 GLY A 367       0.671  29.861  -0.106  1.00  0.00           H  
ATOM    661  HA2 GLY A 367       2.154  29.375  -1.123  1.00  0.00           H  
ATOM    662  C   GLY A 367       1.966  31.363  -0.745  1.00  0.00           C  
ATOM    663  O   GLY A 367       2.795  31.764  -1.559  1.00  0.00           O  
ATOM    664  N   CYS A 368       1.707  31.978   0.411  1.00  0.00           N  
ATOM    665  H   CYS A 368       0.948  31.635   0.982  1.00  0.00           H  
ATOM    666  CA  CYS A 368       2.341  33.178   0.918  1.00  0.00           C  
ATOM    667  HA  CYS A 368       3.396  33.075   0.664  1.00  0.00           H  
ATOM    668  CB  CYS A 368       1.809  34.476   0.308  1.00  0.00           C  
ATOM    669  HB1 CYS A 368       2.350  35.326   0.724  1.00  0.00           H  
ATOM    670  HB2 CYS A 368       2.208  34.360  -0.700  1.00  0.00           H  
ATOM    671  SG  CYS A 368       0.015  34.652   0.151  1.00  0.00           S  
ATOM    672  HG  CYS A 368      -0.116  33.350  -0.117  1.00  0.00           H  
ATOM    673  C   CYS A 368       2.277  33.211   2.438  1.00  0.00           C  
ATOM    674  O   CYS A 368       1.471  32.442   2.959  1.00  0.00           O  
ATOM    675  N   VAL A 369       3.145  33.982   3.097  1.00  0.00           N  
ATOM    676  H   VAL A 369       3.743  34.586   2.550  1.00  0.00           H  
ATOM    677  CA  VAL A 369       3.482  33.984   4.506  1.00  0.00           C  
ATOM    678  HA  VAL A 369       3.016  33.088   4.916  1.00  0.00           H  
ATOM    679  CB  VAL A 369       4.902  33.442   4.672  1.00  0.00           C  
ATOM    680  HB  VAL A 369       5.423  34.096   3.973  1.00  0.00           H  
ATOM    681  CG1 VAL A 369       5.416  33.446   6.112  1.00  0.00           C  
ATOM    682 1HG1 VAL A 369       5.368  34.475   6.470  1.00  0.00           H  
ATOM    683 2HG1 VAL A 369       4.868  32.795   6.794  1.00  0.00           H  
ATOM    684 3HG1 VAL A 369       6.492  33.279   6.149  1.00  0.00           H  
ATOM    685  CG2 VAL A 369       4.917  32.073   3.992  1.00  0.00           C  
ATOM    686 1HG2 VAL A 369       5.785  31.468   4.257  1.00  0.00           H  
ATOM    687 2HG2 VAL A 369       4.072  31.391   4.082  1.00  0.00           H  
ATOM    688 3HG2 VAL A 369       5.006  32.433   2.967  1.00  0.00           H  
ATOM    689  C   VAL A 369       3.156  35.336   5.125  1.00  0.00           C  
ATOM    690  O   VAL A 369       3.710  36.406   4.881  1.00  0.00           O  
ATOM    691  N   VAL A 370       2.139  35.372   5.990  1.00  0.00           N  
ATOM    692  H   VAL A 370       1.609  34.518   6.091  1.00  0.00           H  
ATOM    693  CA  VAL A 370       1.633  36.508   6.733  1.00  0.00           C  
ATOM    694  HA  VAL A 370       2.324  37.343   6.618  1.00  0.00           H  
ATOM    695  CB  VAL A 370       0.181  36.792   6.348  1.00  0.00           C  
ATOM    696  HB  VAL A 370      -0.467  35.917   6.398  1.00  0.00           H  
ATOM    697  CG1 VAL A 370      -0.315  37.876   7.305  1.00  0.00           C  
ATOM    698 1HG1 VAL A 370       0.317  38.756   7.427  1.00  0.00           H  
ATOM    699 2HG1 VAL A 370      -1.278  38.284   6.996  1.00  0.00           H  
ATOM    700 3HG1 VAL A 370      -0.535  37.452   8.285  1.00  0.00           H  
ATOM    701  CG2 VAL A 370       0.094  37.213   4.880  1.00  0.00           C  
ATOM    702 1HG2 VAL A 370       0.315  36.402   4.186  1.00  0.00           H  
ATOM    703 2HG2 VAL A 370      -0.878  37.687   4.739  1.00  0.00           H  
ATOM    704 3HG2 VAL A 370       0.843  37.950   4.592  1.00  0.00           H  
ATOM    705  C   VAL A 370       1.872  36.119   8.185  1.00  0.00           C  
ATOM    706  O   VAL A 370       1.033  35.475   8.812  1.00  0.00           O  
ATOM    707  N   GLY A 371       3.009  36.497   8.772  1.00  0.00           N  
ATOM    708  H   GLY A 371       3.670  37.077   8.275  1.00  0.00           H  
ATOM    709  CA  GLY A 371       3.168  36.444  10.212  1.00  0.00           C  
ATOM    710  HA1 GLY A 371       3.504  37.457  10.435  1.00  0.00           H  
ATOM    711  HA2 GLY A 371       2.257  36.220  10.766  1.00  0.00           H  
ATOM    712  C   GLY A 371       4.257  35.439  10.556  1.00  0.00           C  
ATOM    713  O   GLY A 371       4.908  35.464  11.599  1.00  0.00           O  
ATOM    714  N   GLY A 372       4.535  34.458   9.694  1.00  0.00           N  
ATOM    715  H   GLY A 372       4.085  34.580   8.797  1.00  0.00           H  
ATOM    716  CA  GLY A 372       5.331  33.268   9.914  1.00  0.00           C  
ATOM    717  HA1 GLY A 372       6.036  33.196   9.085  1.00  0.00           H  
ATOM    718  HA2 GLY A 372       5.815  33.262  10.890  1.00  0.00           H  
ATOM    719  C   GLY A 372       4.460  32.021   9.874  1.00  0.00           C  
ATOM    720  O   GLY A 372       4.988  30.951  10.170  1.00  0.00           O  
ATOM    721  N   LEU A 373       3.292  32.179   9.248  1.00  0.00           N  
ATOM    722  H   LEU A 373       3.034  33.046   8.799  1.00  0.00           H  
ATOM    723  CA  LEU A 373       2.326  31.123   9.017  1.00  0.00           C  
ATOM    724  HA  LEU A 373       2.801  30.172   9.259  1.00  0.00           H  
ATOM    725  CB  LEU A 373       1.103  31.426   9.884  1.00  0.00           C  
ATOM    726  HB1 LEU A 373       0.799  32.433   9.595  1.00  0.00           H  
ATOM    727  HB2 LEU A 373       0.312  30.787   9.493  1.00  0.00           H  
ATOM    728  CG  LEU A 373       1.258  31.166  11.383  1.00  0.00           C  
ATOM    729  HG  LEU A 373       1.943  30.325  11.493  1.00  0.00           H  
ATOM    730  CD1 LEU A 373       1.758  32.423  12.095  1.00  0.00           C  
ATOM    731 1HD1 LEU A 373       1.678  32.437  13.182  1.00  0.00           H  
ATOM    732 2HD1 LEU A 373       2.736  32.781  11.771  1.00  0.00           H  
ATOM    733 3HD1 LEU A 373       1.107  33.227  11.754  1.00  0.00           H  
ATOM    734  CD2 LEU A 373      -0.025  30.628  12.018  1.00  0.00           C  
ATOM    735 1HD2 LEU A 373      -0.205  29.580  11.777  1.00  0.00           H  
ATOM    736 2HD2 LEU A 373      -0.071  30.697  13.104  1.00  0.00           H  
ATOM    737 3HD2 LEU A 373      -0.840  31.187  11.559  1.00  0.00           H  
ATOM    738  C   LEU A 373       2.083  31.069   7.516  1.00  0.00           C  
ATOM    739  O   LEU A 373       1.959  32.170   6.983  1.00  0.00           O  
ATOM    740  N   LEU A 374       1.999  29.864   6.946  1.00  0.00           N  
ATOM    741  H   LEU A 374       1.738  29.071   7.514  1.00  0.00           H  
ATOM    742  CA  LEU A 374       1.913  29.775   5.503  1.00  0.00           C  
ATOM    743  HA  LEU A 374       2.347  30.659   5.037  1.00  0.00           H  
ATOM    744  CB  LEU A 374       2.618  28.466   5.144  1.00  0.00           C  
ATOM    745  HB1 LEU A 374       3.450  28.303   5.829  1.00  0.00           H  
ATOM    746  HB2 LEU A 374       1.949  27.616   5.281  1.00  0.00           H  
ATOM    747  CG  LEU A 374       3.202  28.304   3.741  1.00  0.00           C  
ATOM    748  HG  LEU A 374       3.912  29.131   3.737  1.00  0.00           H  
ATOM    749  CD1 LEU A 374       4.212  27.159   3.647  1.00  0.00           C  
ATOM    750 1HD1 LEU A 374       4.195  26.609   2.707  1.00  0.00           H  
ATOM    751 2HD1 LEU A 374       5.252  27.417   3.844  1.00  0.00           H  
ATOM    752 3HD1 LEU A 374       3.859  26.503   4.443  1.00  0.00           H  
ATOM    753  CD2 LEU A 374       2.308  28.466   2.511  1.00  0.00           C  
ATOM    754 1HD2 LEU A 374       1.828  29.444   2.467  1.00  0.00           H  
ATOM    755 2HD2 LEU A 374       2.857  28.529   1.572  1.00  0.00           H  
ATOM    756 3HD2 LEU A 374       1.559  27.674   2.513  1.00  0.00           H  
ATOM    757  C   LEU A 374       0.435  29.732   5.141  1.00  0.00           C  
ATOM    758  O   LEU A 374      -0.205  28.742   5.488  1.00  0.00           O  
ATOM    759  N   TYR A 375      -0.052  30.644   4.296  1.00  0.00           N  
ATOM    760  H   TYR A 375       0.510  31.440   4.030  1.00  0.00           H  
ATOM    761  CA  TYR A 375      -1.465  30.600   3.981  1.00  0.00           C  
ATOM    762  HA  TYR A 375      -2.063  30.051   4.709  1.00  0.00           H  
ATOM    763  CB  TYR A 375      -1.996  32.034   3.972  1.00  0.00           C  
ATOM    764  HB1 TYR A 375      -1.247  32.688   3.527  1.00  0.00           H  
ATOM    765  HB2 TYR A 375      -2.874  32.071   3.326  1.00  0.00           H  
ATOM    766  CG  TYR A 375      -2.324  32.553   5.351  1.00  0.00           C  
ATOM    767  CD1 TYR A 375      -1.290  32.908   6.227  1.00  0.00           C  
ATOM    768  HD1 TYR A 375      -0.278  32.776   5.874  1.00  0.00           H  
ATOM    769  CD2 TYR A 375      -3.655  32.631   5.778  1.00  0.00           C  
ATOM    770  HD2 TYR A 375      -4.491  32.354   5.153  1.00  0.00           H  
ATOM    771  CE1 TYR A 375      -1.491  33.471   7.493  1.00  0.00           C  
ATOM    772  HE1 TYR A 375      -0.712  33.709   8.203  1.00  0.00           H  
ATOM    773  CE2 TYR A 375      -3.863  33.202   7.039  1.00  0.00           C  
ATOM    774  HE2 TYR A 375      -4.862  33.400   7.400  1.00  0.00           H  
ATOM    775  CZ  TYR A 375      -2.825  33.565   7.906  1.00  0.00           C  
ATOM    776  OH  TYR A 375      -3.136  34.113   9.116  1.00  0.00           O  
ATOM    777  HH  TYR A 375      -4.073  34.234   9.090  1.00  0.00           H  
ATOM    778  C   TYR A 375      -1.560  30.011   2.581  1.00  0.00           C  
ATOM    779  O   TYR A 375      -1.089  30.513   1.562  1.00  0.00           O  
ATOM    780  N   ALA A 376      -2.281  28.903   2.392  1.00  0.00           N  
ATOM    781  H   ALA A 376      -2.812  28.638   3.209  1.00  0.00           H  
ATOM    782  CA  ALA A 376      -2.595  28.200   1.165  1.00  0.00           C  
ATOM    783  HA  ALA A 376      -1.904  28.559   0.402  1.00  0.00           H  
ATOM    784  CB  ALA A 376      -2.744  26.708   1.464  1.00  0.00           C  
ATOM    785  HB1 ALA A 376      -2.684  26.116   0.551  1.00  0.00           H  
ATOM    786  HB2 ALA A 376      -1.931  26.342   2.091  1.00  0.00           H  
ATOM    787  HB3 ALA A 376      -3.688  26.526   1.979  1.00  0.00           H  
ATOM    788  C   ALA A 376      -3.900  28.792   0.651  1.00  0.00           C  
ATOM    789  O   ALA A 376      -4.840  28.781   1.442  1.00  0.00           O  
ATOM    790  N   VAL A 377      -3.961  29.423  -0.524  1.00  0.00           N  
ATOM    791  H   VAL A 377      -3.068  29.387  -0.993  1.00  0.00           H  
ATOM    792  CA  VAL A 377      -5.068  30.115  -1.154  1.00  0.00           C  
ATOM    793  HA  VAL A 377      -5.966  30.145  -0.538  1.00  0.00           H  
ATOM    794  CB  VAL A 377      -4.580  31.515  -1.531  1.00  0.00           C  
ATOM    795  HB  VAL A 377      -3.893  31.360  -2.363  1.00  0.00           H  
ATOM    796  CG1 VAL A 377      -5.722  32.408  -2.015  1.00  0.00           C  
ATOM    797 1HG1 VAL A 377      -6.395  32.678  -1.201  1.00  0.00           H  
ATOM    798 2HG1 VAL A 377      -5.549  33.427  -2.363  1.00  0.00           H  
ATOM    799 3HG1 VAL A 377      -6.246  31.830  -2.775  1.00  0.00           H  
ATOM    800  CG2 VAL A 377      -3.762  32.176  -0.421  1.00  0.00           C  
ATOM    801 1HG2 VAL A 377      -2.755  31.797  -0.595  1.00  0.00           H  
ATOM    802 2HG2 VAL A 377      -3.688  33.263  -0.430  1.00  0.00           H  
ATOM    803 3HG2 VAL A 377      -4.043  31.880   0.590  1.00  0.00           H  
ATOM    804  C   VAL A 377      -5.377  29.388  -2.454  1.00  0.00           C  
ATOM    805  O   VAL A 377      -4.620  29.290  -3.417  1.00  0.00           O  
ATOM    806  N   GLY A 378      -6.572  28.793  -2.498  1.00  0.00           N  
ATOM    807  H   GLY A 378      -7.127  28.768  -1.654  1.00  0.00           H  
ATOM    808  CA  GLY A 378      -7.325  28.513  -3.704  1.00  0.00           C  
ATOM    809  HA1 GLY A 378      -8.376  28.524  -3.413  1.00  0.00           H  
ATOM    810  HA2 GLY A 378      -7.031  29.232  -4.468  1.00  0.00           H  
ATOM    811  C   GLY A 378      -7.232  27.080  -4.209  1.00  0.00           C  
ATOM    812  O   GLY A 378      -7.118  26.122  -3.447  1.00  0.00           O  
ATOM    813  N   GLY A 379      -7.253  27.008  -5.542  1.00  0.00           N  
ATOM    814  H   GLY A 379      -7.217  27.876  -6.058  1.00  0.00           H  
ATOM    815  CA  GLY A 379      -6.932  25.857  -6.361  1.00  0.00           C  
ATOM    816  HA1 GLY A 379      -6.210  26.105  -7.139  1.00  0.00           H  
ATOM    817  HA2 GLY A 379      -6.406  25.107  -5.769  1.00  0.00           H  
ATOM    818  C   GLY A 379      -8.129  25.186  -7.017  1.00  0.00           C  
ATOM    819  O   GLY A 379      -9.146  25.857  -7.182  1.00  0.00           O  
ATOM    820  N   ARG A 380      -8.029  23.860  -7.136  1.00  0.00           N  
ATOM    821  H   ARG A 380      -7.111  23.450  -7.030  1.00  0.00           H  
ATOM    822  CA  ARG A 380      -9.032  22.884  -7.511  1.00  0.00           C  
ATOM    823  HA  ARG A 380      -9.919  23.245  -6.990  1.00  0.00           H  
ATOM    824  CB  ARG A 380      -9.261  22.830  -9.022  1.00  0.00           C  
ATOM    825  HB1 ARG A 380     -10.221  22.353  -9.224  1.00  0.00           H  
ATOM    826  HB2 ARG A 380      -9.287  23.853  -9.396  1.00  0.00           H  
ATOM    827  CG  ARG A 380      -8.069  22.192  -9.736  1.00  0.00           C  
ATOM    828  HG1 ARG A 380      -7.046  22.552  -9.631  1.00  0.00           H  
ATOM    829  HG2 ARG A 380      -7.898  21.163  -9.418  1.00  0.00           H  
ATOM    830  CD  ARG A 380      -8.306  22.028 -11.238  1.00  0.00           C  
ATOM    831  HD1 ARG A 380      -9.126  21.326 -11.393  1.00  0.00           H  
ATOM    832  HD2 ARG A 380      -8.568  22.993 -11.671  1.00  0.00           H  
ATOM    833  NE  ARG A 380      -7.134  21.437 -11.884  1.00  0.00           N  
ATOM    834  HE  ARG A 380      -6.260  21.714 -11.461  1.00  0.00           H  
ATOM    835  CZ  ARG A 380      -6.937  20.703 -12.988  1.00  0.00           C  
ATOM    836  NH1 ARG A 380      -5.769  20.118 -13.289  1.00  0.00           N  
ATOM    837 1HH1 ARG A 380      -4.977  20.049 -12.666  1.00  0.00           H  
ATOM    838 2HH1 ARG A 380      -5.539  19.955 -14.258  1.00  0.00           H  
ATOM    839  NH2 ARG A 380      -7.890  20.686 -13.929  1.00  0.00           N  
ATOM    840 1HH2 ARG A 380      -8.572  21.431 -13.960  1.00  0.00           H  
ATOM    841 2HH2 ARG A 380      -7.859  20.044 -14.708  1.00  0.00           H  
ATOM    842  C   ARG A 380      -8.656  21.569  -6.843  1.00  0.00           C  
ATOM    843  O   ARG A 380      -7.475  21.263  -6.692  1.00  0.00           O  
ATOM    844  N   ASN A 381      -9.634  20.697  -6.589  1.00  0.00           N  
ATOM    845  H   ASN A 381     -10.583  20.974  -6.796  1.00  0.00           H  
ATOM    846  CA  ASN A 381      -9.404  19.317  -6.211  1.00  0.00           C  
ATOM    847  HA  ASN A 381      -8.389  19.051  -5.918  1.00  0.00           H  
ATOM    848  CB  ASN A 381     -10.293  18.970  -5.016  1.00  0.00           C  
ATOM    849  HB1 ASN A 381      -9.852  19.416  -4.125  1.00  0.00           H  
ATOM    850  HB2 ASN A 381     -11.294  19.379  -5.156  1.00  0.00           H  
ATOM    851  CG  ASN A 381     -10.552  17.505  -4.695  1.00  0.00           C  
ATOM    852  OD1 ASN A 381     -11.658  16.989  -4.846  1.00  0.00           O  
ATOM    853  ND2 ASN A 381      -9.562  16.678  -4.350  1.00  0.00           N  
ATOM    854 1HD2 ASN A 381      -8.689  17.064  -4.021  1.00  0.00           H  
ATOM    855 2HD2 ASN A 381      -9.733  15.727  -4.058  1.00  0.00           H  
ATOM    856  C   ASN A 381      -9.874  18.519  -7.418  1.00  0.00           C  
ATOM    857  O   ASN A 381     -11.032  18.710  -7.783  1.00  0.00           O  
ATOM    858  N   ASN A 382      -9.019  17.690  -8.021  1.00  0.00           N  
ATOM    859  H   ASN A 382      -8.113  17.756  -7.580  1.00  0.00           H  
ATOM    860  CA  ASN A 382      -9.305  16.882  -9.189  1.00  0.00           C  
ATOM    861  HA  ASN A 382     -10.313  17.109  -9.536  1.00  0.00           H  
ATOM    862  CB  ASN A 382      -8.288  17.038 -10.320  1.00  0.00           C  
ATOM    863  HB1 ASN A 382      -8.073  18.074 -10.581  1.00  0.00           H  
ATOM    864  HB2 ASN A 382      -7.317  16.606 -10.081  1.00  0.00           H  
ATOM    865  CG  ASN A 382      -8.819  16.356 -11.573  1.00  0.00           C  
ATOM    866  OD1 ASN A 382      -8.433  15.237 -11.904  1.00  0.00           O  
ATOM    867  ND2 ASN A 382      -9.718  17.036 -12.287  1.00  0.00           N  
ATOM    868 1HD2 ASN A 382     -10.044  17.981 -12.143  1.00  0.00           H  
ATOM    869 2HD2 ASN A 382     -10.059  16.593 -13.128  1.00  0.00           H  
ATOM    870  C   ASN A 382      -9.133  15.450  -8.703  1.00  0.00           C  
ATOM    871  O   ASN A 382      -8.046  14.916  -8.496  1.00  0.00           O  
ATOM    872  N   SER A 383     -10.315  14.845  -8.559  1.00  0.00           N  
ATOM    873  H   SER A 383     -11.123  15.227  -9.029  1.00  0.00           H  
ATOM    874  CA  SER A 383     -10.493  13.559  -7.916  1.00  0.00           C  
ATOM    875  HA  SER A 383      -9.515  13.102  -7.762  1.00  0.00           H  
ATOM    876  CB  SER A 383     -11.232  13.740  -6.590  1.00  0.00           C  
ATOM    877  HB1 SER A 383     -10.670  14.427  -5.957  1.00  0.00           H  
ATOM    878  HB2 SER A 383     -12.242  14.142  -6.669  1.00  0.00           H  
ATOM    879  OG  SER A 383     -11.336  12.591  -5.778  1.00  0.00           O  
ATOM    880  HG  SER A 383     -12.156  12.194  -6.030  1.00  0.00           H  
ATOM    881  C   SER A 383     -11.088  12.666  -8.996  1.00  0.00           C  
ATOM    882  O   SER A 383     -11.879  13.203  -9.768  1.00  0.00           O  
ATOM    883  N   PRO A 384     -10.852  11.356  -9.095  1.00  0.00           N  
ATOM    884  CA  PRO A 384     -11.465  10.600 -10.168  1.00  0.00           C  
ATOM    885  HA  PRO A 384     -11.277  11.132 -11.101  1.00  0.00           H  
ATOM    886  CB  PRO A 384     -10.710   9.270 -10.156  1.00  0.00           C  
ATOM    887  HB1 PRO A 384     -11.226   8.340 -10.396  1.00  0.00           H  
ATOM    888  HB2 PRO A 384      -9.804   9.224 -10.760  1.00  0.00           H  
ATOM    889  CG  PRO A 384     -10.086   9.095  -8.771  1.00  0.00           C  
ATOM    890  HG1 PRO A 384     -10.679   8.397  -8.179  1.00  0.00           H  
ATOM    891  HG2 PRO A 384      -9.092   8.648  -8.779  1.00  0.00           H  
ATOM    892  CD  PRO A 384     -10.021  10.528  -8.243  1.00  0.00           C  
ATOM    893  HD1 PRO A 384     -10.140  10.504  -7.160  1.00  0.00           H  
ATOM    894  HD2 PRO A 384      -9.019  10.928  -8.403  1.00  0.00           H  
ATOM    895  C   PRO A 384     -12.968  10.365 -10.149  1.00  0.00           C  
ATOM    896  O   PRO A 384     -13.519  10.089 -11.213  1.00  0.00           O  
ATOM    897  N   ASP A 385     -13.604  10.589  -8.997  1.00  0.00           N  
ATOM    898  H   ASP A 385     -13.066  10.701  -8.149  1.00  0.00           H  
ATOM    899  CA  ASP A 385     -15.036  10.629  -8.779  1.00  0.00           C  
ATOM    900  HA  ASP A 385     -15.618  10.055  -9.501  1.00  0.00           H  
ATOM    901  CB  ASP A 385     -15.329  10.113  -7.370  1.00  0.00           C  
ATOM    902  HB1 ASP A 385     -16.364   9.962  -7.063  1.00  0.00           H  
ATOM    903  HB2 ASP A 385     -14.910   9.110  -7.299  1.00  0.00           H  
ATOM    904  CG  ASP A 385     -14.673  10.808  -6.185  1.00  0.00           C  
ATOM    905  OD1 ASP A 385     -13.451  11.029  -6.329  1.00  0.00           O  
ATOM    906  OD2 ASP A 385     -15.316  11.072  -5.147  1.00  0.00           O  
ATOM    907  C   ASP A 385     -15.603  12.027  -8.976  1.00  0.00           C  
ATOM    908  O   ASP A 385     -16.794  12.280  -8.804  1.00  0.00           O  
ATOM    909  N   GLY A 386     -14.843  12.984  -9.513  1.00  0.00           N  
ATOM    910  H   GLY A 386     -13.872  12.738  -9.641  1.00  0.00           H  
ATOM    911  CA  GLY A 386     -15.282  14.364  -9.561  1.00  0.00           C  
ATOM    912  HA1 GLY A 386     -15.902  14.509 -10.446  1.00  0.00           H  
ATOM    913  HA2 GLY A 386     -15.813  14.560  -8.629  1.00  0.00           H  
ATOM    914  C   GLY A 386     -14.154  15.385  -9.500  1.00  0.00           C  
ATOM    915  O   GLY A 386     -13.245  15.287  -8.679  1.00  0.00           O  
ATOM    916  N   ASN A 387     -14.237  16.519 -10.200  1.00  0.00           N  
ATOM    917  H   ASN A 387     -15.115  16.782 -10.625  1.00  0.00           H  
ATOM    918  CA  ASN A 387     -13.440  17.708  -9.978  1.00  0.00           C  
ATOM    919  HA  ASN A 387     -12.556  17.535  -9.365  1.00  0.00           H  
ATOM    920  CB  ASN A 387     -13.125  18.222 -11.383  1.00  0.00           C  
ATOM    921  HB1 ASN A 387     -12.699  17.376 -11.922  1.00  0.00           H  
ATOM    922  HB2 ASN A 387     -14.071  18.573 -11.796  1.00  0.00           H  
ATOM    923  CG  ASN A 387     -12.102  19.348 -11.316  1.00  0.00           C  
ATOM    924  OD1 ASN A 387     -10.877  19.260 -11.278  1.00  0.00           O  
ATOM    925  ND2 ASN A 387     -12.627  20.571 -11.408  1.00  0.00           N  
ATOM    926 1HD2 ASN A 387     -13.622  20.745 -11.416  1.00  0.00           H  
ATOM    927 2HD2 ASN A 387     -12.021  21.375 -11.330  1.00  0.00           H  
ATOM    928  C   ASN A 387     -14.252  18.761  -9.237  1.00  0.00           C  
ATOM    929  O   ASN A 387     -15.458  18.902  -9.425  1.00  0.00           O  
ATOM    930  N   THR A 388     -13.632  19.596  -8.401  1.00  0.00           N  
ATOM    931  H   THR A 388     -12.683  19.371  -8.137  1.00  0.00           H  
ATOM    932  CA  THR A 388     -14.220  20.734  -7.723  1.00  0.00           C  
ATOM    933  HA  THR A 388     -14.951  21.141  -8.420  1.00  0.00           H  
ATOM    934  CB  THR A 388     -15.056  20.342  -6.504  1.00  0.00           C  
ATOM    935  HB  THR A 388     -15.606  19.411  -6.641  1.00  0.00           H  
ATOM    936  OG1 THR A 388     -16.006  21.332  -6.180  1.00  0.00           O  
ATOM    937  HG1 THR A 388     -16.698  21.379  -6.822  1.00  0.00           H  
ATOM    938  CG2 THR A 388     -14.258  19.956  -5.258  1.00  0.00           C  
ATOM    939 1HG2 THR A 388     -14.885  19.938  -4.366  1.00  0.00           H  
ATOM    940 2HG2 THR A 388     -13.759  18.988  -5.295  1.00  0.00           H  
ATOM    941 3HG2 THR A 388     -13.443  20.667  -5.128  1.00  0.00           H  
ATOM    942  C   THR A 388     -13.130  21.795  -7.676  1.00  0.00           C  
ATOM    943  O   THR A 388     -11.964  21.548  -7.375  1.00  0.00           O  
ATOM    944  N   ASP A 389     -13.408  23.064  -7.984  1.00  0.00           N  
ATOM    945  H   ASP A 389     -14.359  23.173  -8.307  1.00  0.00           H  
ATOM    946  CA  ASP A 389     -12.568  24.244  -7.934  1.00  0.00           C  
ATOM    947  HA  ASP A 389     -11.549  23.998  -8.233  1.00  0.00           H  
ATOM    948  CB  ASP A 389     -13.165  25.300  -8.865  1.00  0.00           C  
ATOM    949  HB1 ASP A 389     -14.177  25.578  -8.569  1.00  0.00           H  
ATOM    950  HB2 ASP A 389     -12.415  26.091  -8.857  1.00  0.00           H  
ATOM    951  CG  ASP A 389     -13.394  24.816 -10.290  1.00  0.00           C  
ATOM    952  OD1 ASP A 389     -14.460  24.206 -10.525  1.00  0.00           O  
ATOM    953  OD2 ASP A 389     -12.514  25.185 -11.098  1.00  0.00           O  
ATOM    954  C   ASP A 389     -12.678  24.713  -6.490  1.00  0.00           C  
ATOM    955  O   ASP A 389     -13.722  24.589  -5.854  1.00  0.00           O  
ATOM    956  N   SER A 390     -11.584  25.155  -5.865  1.00  0.00           N  
ATOM    957  H   SER A 390     -10.776  25.444  -6.397  1.00  0.00           H  
ATOM    958  CA  SER A 390     -11.511  25.486  -4.456  1.00  0.00           C  
ATOM    959  HA  SER A 390     -12.364  25.052  -3.935  1.00  0.00           H  
ATOM    960  CB  SER A 390     -10.203  24.877  -3.952  1.00  0.00           C  
ATOM    961  HB1 SER A 390      -9.417  25.488  -4.396  1.00  0.00           H  
ATOM    962  HB2 SER A 390     -10.078  25.068  -2.886  1.00  0.00           H  
ATOM    963  OG  SER A 390     -10.076  23.498  -4.222  1.00  0.00           O  
ATOM    964  HG  SER A 390     -10.796  23.009  -3.855  1.00  0.00           H  
ATOM    965  C   SER A 390     -11.512  26.976  -4.143  1.00  0.00           C  
ATOM    966  O   SER A 390     -10.774  27.724  -4.780  1.00  0.00           O  
ATOM    967  N   SER A 391     -12.377  27.388  -3.214  1.00  0.00           N  
ATOM    968  H   SER A 391     -12.866  26.597  -2.820  1.00  0.00           H  
ATOM    969  CA  SER A 391     -12.556  28.749  -2.748  1.00  0.00           C  
ATOM    970  HA  SER A 391     -12.151  29.464  -3.464  1.00  0.00           H  
ATOM    971  CB  SER A 391     -14.053  28.956  -2.516  1.00  0.00           C  
ATOM    972  HB1 SER A 391     -14.097  29.890  -1.955  1.00  0.00           H  
ATOM    973  HB2 SER A 391     -14.577  29.111  -3.459  1.00  0.00           H  
ATOM    974  OG  SER A 391     -14.715  27.938  -1.799  1.00  0.00           O  
ATOM    975  HG  SER A 391     -14.685  27.152  -2.322  1.00  0.00           H  
ATOM    976  C   SER A 391     -11.725  28.922  -1.485  1.00  0.00           C  
ATOM    977  O   SER A 391     -11.533  30.057  -1.054  1.00  0.00           O  
ATOM    978  N   ALA A 392     -11.246  27.883  -0.797  1.00  0.00           N  
ATOM    979  H   ALA A 392     -11.563  27.020  -1.215  1.00  0.00           H  
ATOM    980  CA  ALA A 392     -10.544  27.767   0.466  1.00  0.00           C  
ATOM    981  HA  ALA A 392     -11.243  28.152   1.209  1.00  0.00           H  
ATOM    982  CB  ALA A 392     -10.140  26.300   0.619  1.00  0.00           C  
ATOM    983  HB1 ALA A 392     -10.991  25.683   0.908  1.00  0.00           H  
ATOM    984  HB2 ALA A 392      -9.562  25.913  -0.220  1.00  0.00           H  
ATOM    985  HB3 ALA A 392      -9.496  26.144   1.484  1.00  0.00           H  
ATOM    986  C   ALA A 392      -9.284  28.614   0.567  1.00  0.00           C  
ATOM    987  O   ALA A 392      -8.486  28.736  -0.360  1.00  0.00           O  
ATOM    988  N   LEU A 393      -9.156  29.251   1.733  1.00  0.00           N  
ATOM    989  H   LEU A 393      -9.963  29.268   2.340  1.00  0.00           H  
ATOM    990  CA  LEU A 393      -7.926  29.709   2.348  1.00  0.00           C  
ATOM    991  HA  LEU A 393      -7.248  29.647   1.497  1.00  0.00           H  
ATOM    992  CB  LEU A 393      -8.100  31.116   2.919  1.00  0.00           C  
ATOM    993  HB1 LEU A 393      -8.583  31.652   2.102  1.00  0.00           H  
ATOM    994  HB2 LEU A 393      -8.762  31.137   3.786  1.00  0.00           H  
ATOM    995  CG  LEU A 393      -6.880  31.892   3.415  1.00  0.00           C  
ATOM    996  HG  LEU A 393      -6.503  31.256   4.217  1.00  0.00           H  
ATOM    997  CD1 LEU A 393      -5.922  32.042   2.233  1.00  0.00           C  
ATOM    998 1HD1 LEU A 393      -5.203  32.851   2.361  1.00  0.00           H  
ATOM    999 2HD1 LEU A 393      -5.334  31.127   2.173  1.00  0.00           H  
ATOM   1000 3HD1 LEU A 393      -6.496  32.208   1.321  1.00  0.00           H  
ATOM   1001  CD2 LEU A 393      -7.285  33.269   3.942  1.00  0.00           C  
ATOM   1002 1HD2 LEU A 393      -7.780  33.199   4.911  1.00  0.00           H  
ATOM   1003 2HD2 LEU A 393      -6.408  33.899   4.088  1.00  0.00           H  
ATOM   1004 3HD2 LEU A 393      -7.967  33.801   3.279  1.00  0.00           H  
ATOM   1005  C   LEU A 393      -7.840  28.741   3.520  1.00  0.00           C  
ATOM   1006  O   LEU A 393      -8.784  28.537   4.279  1.00  0.00           O  
ATOM   1007  N   ASP A 394      -6.699  28.070   3.691  1.00  0.00           N  
ATOM   1008  H   ASP A 394      -6.035  28.478   3.049  1.00  0.00           H  
ATOM   1009  CA  ASP A 394      -6.162  27.244   4.755  1.00  0.00           C  
ATOM   1010  HA  ASP A 394      -6.860  27.400   5.578  1.00  0.00           H  
ATOM   1011  CB  ASP A 394      -6.008  25.727   4.644  1.00  0.00           C  
ATOM   1012  HB1 ASP A 394      -5.005  25.457   4.313  1.00  0.00           H  
ATOM   1013  HB2 ASP A 394      -6.248  25.275   5.606  1.00  0.00           H  
ATOM   1014  CG  ASP A 394      -6.970  25.038   3.687  1.00  0.00           C  
ATOM   1015  OD1 ASP A 394      -8.195  24.967   3.926  1.00  0.00           O  
ATOM   1016  OD2 ASP A 394      -6.466  24.602   2.630  1.00  0.00           O  
ATOM   1017  C   ASP A 394      -4.859  27.861   5.244  1.00  0.00           C  
ATOM   1018  O   ASP A 394      -4.137  28.466   4.454  1.00  0.00           O  
ATOM   1019  N   CYS A 395      -4.552  27.690   6.532  1.00  0.00           N  
ATOM   1020  H   CYS A 395      -5.132  27.287   7.254  1.00  0.00           H  
ATOM   1021  CA  CYS A 395      -3.349  28.269   7.094  1.00  0.00           C  
ATOM   1022  HA  CYS A 395      -2.664  28.626   6.324  1.00  0.00           H  
ATOM   1023  CB  CYS A 395      -3.644  29.531   7.905  1.00  0.00           C  
ATOM   1024  HB1 CYS A 395      -4.285  30.113   7.243  1.00  0.00           H  
ATOM   1025  HB2 CYS A 395      -4.166  29.344   8.844  1.00  0.00           H  
ATOM   1026  SG  CYS A 395      -2.003  30.204   8.265  1.00  0.00           S  
ATOM   1027  HG  CYS A 395      -1.966  31.009   7.200  1.00  0.00           H  
ATOM   1028  C   CYS A 395      -2.594  27.151   7.797  1.00  0.00           C  
ATOM   1029  O   CYS A 395      -3.078  26.484   8.709  1.00  0.00           O  
ATOM   1030  N   TYR A 396      -1.381  26.804   7.359  1.00  0.00           N  
ATOM   1031  H   TYR A 396      -0.967  27.566   6.841  1.00  0.00           H  
ATOM   1032  CA  TYR A 396      -0.420  25.911   7.974  1.00  0.00           C  
ATOM   1033  HA  TYR A 396      -0.979  25.112   8.462  1.00  0.00           H  
ATOM   1034  CB  TYR A 396       0.496  25.295   6.915  1.00  0.00           C  
ATOM   1035  HB1 TYR A 396      -0.003  24.606   6.234  1.00  0.00           H  
ATOM   1036  HB2 TYR A 396       0.869  26.008   6.180  1.00  0.00           H  
ATOM   1037  CG  TYR A 396       1.646  24.472   7.445  1.00  0.00           C  
ATOM   1038  CD1 TYR A 396       1.383  23.197   7.960  1.00  0.00           C  
ATOM   1039  HD1 TYR A 396       0.444  22.672   7.861  1.00  0.00           H  
ATOM   1040  CD2 TYR A 396       2.924  25.015   7.618  1.00  0.00           C  
ATOM   1041  HD2 TYR A 396       3.118  25.997   7.211  1.00  0.00           H  
ATOM   1042  CE1 TYR A 396       2.314  22.533   8.768  1.00  0.00           C  
ATOM   1043  HE1 TYR A 396       2.151  21.513   9.084  1.00  0.00           H  
ATOM   1044  CE2 TYR A 396       3.929  24.259   8.233  1.00  0.00           C  
ATOM   1045  HE2 TYR A 396       4.948  24.616   8.268  1.00  0.00           H  
ATOM   1046  CZ  TYR A 396       3.600  23.071   8.897  1.00  0.00           C  
ATOM   1047  OH  TYR A 396       4.497  22.403   9.677  1.00  0.00           O  
ATOM   1048  HH  TYR A 396       5.373  22.714   9.509  1.00  0.00           H  
ATOM   1049  C   TYR A 396       0.308  26.762   9.004  1.00  0.00           C  
ATOM   1050  O   TYR A 396       0.848  27.823   8.697  1.00  0.00           O  
ATOM   1051  N   ASN A 397       0.326  26.311  10.261  1.00  0.00           N  
ATOM   1052  H   ASN A 397      -0.170  25.443  10.407  1.00  0.00           H  
ATOM   1053  CA  ASN A 397       1.106  26.815  11.373  1.00  0.00           C  
ATOM   1054  HA  ASN A 397       1.225  27.885  11.200  1.00  0.00           H  
ATOM   1055  CB  ASN A 397       0.346  26.761  12.699  1.00  0.00           C  
ATOM   1056  HB1 ASN A 397      -0.661  27.172  12.634  1.00  0.00           H  
ATOM   1057  HB2 ASN A 397       0.098  25.722  12.915  1.00  0.00           H  
ATOM   1058  CG  ASN A 397       1.065  27.494  13.823  1.00  0.00           C  
ATOM   1059  OD1 ASN A 397       2.285  27.646  13.851  1.00  0.00           O  
ATOM   1060  ND2 ASN A 397       0.261  28.024  14.747  1.00  0.00           N  
ATOM   1061 1HD2 ASN A 397      -0.740  27.952  14.629  1.00  0.00           H  
ATOM   1062 2HD2 ASN A 397       0.513  28.645  15.502  1.00  0.00           H  
ATOM   1063  C   ASN A 397       2.366  25.962  11.422  1.00  0.00           C  
ATOM   1064  O   ASN A 397       2.148  24.811  11.795  1.00  0.00           O  
ATOM   1065  N   PRO A 398       3.608  26.409  11.220  1.00  0.00           N  
ATOM   1066  CA  PRO A 398       4.866  25.710  11.386  1.00  0.00           C  
ATOM   1067  HA  PRO A 398       4.774  24.696  10.996  1.00  0.00           H  
ATOM   1068  CB  PRO A 398       5.912  26.494  10.592  1.00  0.00           C  
ATOM   1069  HB1 PRO A 398       6.899  26.372  11.039  1.00  0.00           H  
ATOM   1070  HB2 PRO A 398       5.929  26.180   9.549  1.00  0.00           H  
ATOM   1071  CG  PRO A 398       5.382  27.921  10.446  1.00  0.00           C  
ATOM   1072  HG1 PRO A 398       5.766  28.534  11.261  1.00  0.00           H  
ATOM   1073  HG2 PRO A 398       5.684  28.399   9.514  1.00  0.00           H  
ATOM   1074  CD  PRO A 398       3.880  27.705  10.631  1.00  0.00           C  
ATOM   1075  HD1 PRO A 398       3.461  28.639  11.005  1.00  0.00           H  
ATOM   1076  HD2 PRO A 398       3.398  27.719   9.653  1.00  0.00           H  
ATOM   1077  C   PRO A 398       5.242  25.480  12.843  1.00  0.00           C  
ATOM   1078  O   PRO A 398       6.160  24.720  13.143  1.00  0.00           O  
ATOM   1079  N   MET A 399       4.629  26.204  13.783  1.00  0.00           N  
ATOM   1080  H   MET A 399       3.832  26.731  13.457  1.00  0.00           H  
ATOM   1081  CA  MET A 399       5.000  26.144  15.182  1.00  0.00           C  
ATOM   1082  HA  MET A 399       6.086  26.242  15.214  1.00  0.00           H  
ATOM   1083  CB  MET A 399       4.484  27.382  15.916  1.00  0.00           C  
ATOM   1084  HB1 MET A 399       4.556  28.216  15.218  1.00  0.00           H  
ATOM   1085  HB2 MET A 399       3.410  27.300  16.081  1.00  0.00           H  
ATOM   1086  CG  MET A 399       5.176  27.605  17.261  1.00  0.00           C  
ATOM   1087  HG1 MET A 399       4.856  26.827  17.954  1.00  0.00           H  
ATOM   1088  HG2 MET A 399       6.255  27.559  17.116  1.00  0.00           H  
ATOM   1089  SD  MET A 399       4.723  29.206  17.973  1.00  0.00           S  
ATOM   1090  CE  MET A 399       5.348  29.192  19.672  1.00  0.00           C  
ATOM   1091  HE1 MET A 399       4.912  28.312  20.146  1.00  0.00           H  
ATOM   1092  HE2 MET A 399       6.427  29.282  19.548  1.00  0.00           H  
ATOM   1093  HE3 MET A 399       5.012  30.079  20.209  1.00  0.00           H  
ATOM   1094  C   MET A 399       4.378  24.885  15.768  1.00  0.00           C  
ATOM   1095  O   MET A 399       5.039  24.108  16.453  1.00  0.00           O  
ATOM   1096  N   THR A 400       3.081  24.694  15.517  1.00  0.00           N  
ATOM   1097  H   THR A 400       2.507  25.375  15.039  1.00  0.00           H  
ATOM   1098  CA  THR A 400       2.379  23.528  16.014  1.00  0.00           C  
ATOM   1099  HA  THR A 400       2.849  23.321  16.976  1.00  0.00           H  
ATOM   1100  CB  THR A 400       0.928  23.932  16.275  1.00  0.00           C  
ATOM   1101  HB  THR A 400       0.402  23.036  16.603  1.00  0.00           H  
ATOM   1102  OG1 THR A 400       0.401  24.293  15.018  1.00  0.00           O  
ATOM   1103  HG1 THR A 400      -0.542  24.239  15.050  1.00  0.00           H  
ATOM   1104  CG2 THR A 400       0.671  25.071  17.263  1.00  0.00           C  
ATOM   1105 1HG2 THR A 400      -0.395  25.158  17.475  1.00  0.00           H  
ATOM   1106 2HG2 THR A 400       1.302  24.895  18.134  1.00  0.00           H  
ATOM   1107 3HG2 THR A 400       1.006  26.053  16.929  1.00  0.00           H  
ATOM   1108  C   THR A 400       2.511  22.434  14.964  1.00  0.00           C  
ATOM   1109  O   THR A 400       2.386  21.273  15.348  1.00  0.00           O  
ATOM   1110  N   ASN A 401       2.687  22.720  13.672  1.00  0.00           N  
ATOM   1111  H   ASN A 401       2.859  23.671  13.379  1.00  0.00           H  
ATOM   1112  CA  ASN A 401       2.953  21.811  12.575  1.00  0.00           C  
ATOM   1113  HA  ASN A 401       3.282  22.532  11.826  1.00  0.00           H  
ATOM   1114  CB  ASN A 401       4.048  20.763  12.778  1.00  0.00           C  
ATOM   1115  HB1 ASN A 401       3.793  19.994  13.507  1.00  0.00           H  
ATOM   1116  HB2 ASN A 401       4.241  20.128  11.913  1.00  0.00           H  
ATOM   1117  CG  ASN A 401       5.341  21.475  13.152  1.00  0.00           C  
ATOM   1118  OD1 ASN A 401       5.554  21.785  14.322  1.00  0.00           O  
ATOM   1119  ND2 ASN A 401       6.198  21.694  12.152  1.00  0.00           N  
ATOM   1120 1HD2 ASN A 401       5.976  21.670  11.167  1.00  0.00           H  
ATOM   1121 2HD2 ASN A 401       7.165  21.926  12.325  1.00  0.00           H  
ATOM   1122  C   ASN A 401       1.699  21.249  11.922  1.00  0.00           C  
ATOM   1123  O   ASN A 401       1.701  20.141  11.389  1.00  0.00           O  
ATOM   1124  N   GLN A 402       0.620  22.019  12.082  1.00  0.00           N  
ATOM   1125  H   GLN A 402       0.787  22.942  12.455  1.00  0.00           H  
ATOM   1126  CA  GLN A 402      -0.757  21.648  11.823  1.00  0.00           C  
ATOM   1127  HA  GLN A 402      -0.815  20.721  11.252  1.00  0.00           H  
ATOM   1128  CB  GLN A 402      -1.540  21.519  13.130  1.00  0.00           C  
ATOM   1129  HB1 GLN A 402      -1.698  22.506  13.564  1.00  0.00           H  
ATOM   1130  HB2 GLN A 402      -2.550  21.220  12.850  1.00  0.00           H  
ATOM   1131  CG  GLN A 402      -0.987  20.539  14.165  1.00  0.00           C  
ATOM   1132  HG1 GLN A 402      -0.001  20.962  14.358  1.00  0.00           H  
ATOM   1133  HG2 GLN A 402      -1.398  20.631  15.171  1.00  0.00           H  
ATOM   1134  CD  GLN A 402      -0.903  19.097  13.683  1.00  0.00           C  
ATOM   1135  OE1 GLN A 402      -1.274  18.686  12.587  1.00  0.00           O  
ATOM   1136  NE2 GLN A 402      -0.453  18.219  14.583  1.00  0.00           N  
ATOM   1137 1HE2 GLN A 402      -0.376  18.522  15.543  1.00  0.00           H  
ATOM   1138 2HE2 GLN A 402      -0.282  17.303  14.193  1.00  0.00           H  
ATOM   1139  C   GLN A 402      -1.334  22.705  10.893  1.00  0.00           C  
ATOM   1140  O   GLN A 402      -0.923  23.849  10.711  1.00  0.00           O  
ATOM   1141  N   TRP A 403      -2.476  22.306  10.328  1.00  0.00           N  
ATOM   1142  H   TRP A 403      -2.827  21.415  10.648  1.00  0.00           H  
ATOM   1143  CA  TRP A 403      -3.354  23.138   9.531  1.00  0.00           C  
ATOM   1144  HA  TRP A 403      -2.863  23.989   9.058  1.00  0.00           H  
ATOM   1145  CB  TRP A 403      -3.999  22.256   8.462  1.00  0.00           C  
ATOM   1146  HB1 TRP A 403      -4.385  21.290   8.789  1.00  0.00           H  
ATOM   1147  HB2 TRP A 403      -4.827  22.812   8.021  1.00  0.00           H  
ATOM   1148  CG  TRP A 403      -3.031  21.850   7.398  1.00  0.00           C  
ATOM   1149  CD1 TRP A 403      -2.189  20.794   7.463  1.00  0.00           C  
ATOM   1150  HD1 TRP A 403      -2.386  20.053   8.224  1.00  0.00           H  
ATOM   1151  CD2 TRP A 403      -2.473  22.713   6.362  1.00  0.00           C  
ATOM   1152  NE1 TRP A 403      -1.387  20.743   6.340  1.00  0.00           N  
ATOM   1153  HE1 TRP A 403      -0.879  19.919   6.051  1.00  0.00           H  
ATOM   1154  CE2 TRP A 403      -1.481  21.955   5.687  1.00  0.00           C  
ATOM   1155  CE3 TRP A 403      -2.846  23.966   5.850  1.00  0.00           C  
ATOM   1156  HE3 TRP A 403      -3.658  24.489   6.333  1.00  0.00           H  
ATOM   1157  CZ2 TRP A 403      -0.883  22.456   4.525  1.00  0.00           C  
ATOM   1158  HZ2 TRP A 403      -0.139  21.847   4.034  1.00  0.00           H  
ATOM   1159  CZ3 TRP A 403      -2.279  24.491   4.682  1.00  0.00           C  
ATOM   1160  HZ3 TRP A 403      -2.628  25.453   4.339  1.00  0.00           H  
ATOM   1161  CH2 TRP A 403      -1.389  23.652   4.001  1.00  0.00           C  
ATOM   1162  HH2 TRP A 403      -1.019  24.009   3.051  1.00  0.00           H  
ATOM   1163  C   TRP A 403      -4.495  23.739  10.340  1.00  0.00           C  
ATOM   1164  O   TRP A 403      -4.820  23.203  11.396  1.00  0.00           O  
ATOM   1165  N   SER A 404      -5.170  24.749   9.787  1.00  0.00           N  
ATOM   1166  H   SER A 404      -4.887  25.211   8.935  1.00  0.00           H  
ATOM   1167  CA  SER A 404      -6.189  25.521  10.470  1.00  0.00           C  
ATOM   1168  HA  SER A 404      -6.702  24.826  11.136  1.00  0.00           H  
ATOM   1169  CB  SER A 404      -5.529  26.464  11.476  1.00  0.00           C  
ATOM   1170  HB1 SER A 404      -6.372  26.899  12.013  1.00  0.00           H  
ATOM   1171  HB2 SER A 404      -4.970  25.903  12.226  1.00  0.00           H  
ATOM   1172  OG  SER A 404      -4.786  27.497  10.869  1.00  0.00           O  
ATOM   1173  HG  SER A 404      -4.103  27.053  10.389  1.00  0.00           H  
ATOM   1174  C   SER A 404      -7.089  26.246   9.480  1.00  0.00           C  
ATOM   1175  O   SER A 404      -6.556  26.685   8.463  1.00  0.00           O  
ATOM   1176  N   PRO A 405      -8.393  26.375   9.734  1.00  0.00           N  
ATOM   1177  CA  PRO A 405      -9.346  26.993   8.833  1.00  0.00           C  
ATOM   1178  HA  PRO A 405      -9.326  26.680   7.788  1.00  0.00           H  
ATOM   1179  CB  PRO A 405     -10.715  26.508   9.311  1.00  0.00           C  
ATOM   1180  HB1 PRO A 405     -11.542  27.157   9.024  1.00  0.00           H  
ATOM   1181  HB2 PRO A 405     -10.905  25.572   8.786  1.00  0.00           H  
ATOM   1182  CG  PRO A 405     -10.554  26.214  10.803  1.00  0.00           C  
ATOM   1183  HG1 PRO A 405     -10.855  27.134  11.303  1.00  0.00           H  
ATOM   1184  HG2 PRO A 405     -11.142  25.323  11.023  1.00  0.00           H  
ATOM   1185  CD  PRO A 405      -9.062  25.902  10.929  1.00  0.00           C  
ATOM   1186  HD1 PRO A 405      -8.705  26.329  11.866  1.00  0.00           H  
ATOM   1187  HD2 PRO A 405      -8.939  24.820  10.984  1.00  0.00           H  
ATOM   1188  C   PRO A 405      -9.292  28.514   8.845  1.00  0.00           C  
ATOM   1189  O   PRO A 405      -8.862  29.116   9.826  1.00  0.00           O  
ATOM   1190  N   CYS A 406      -9.793  29.160   7.789  1.00  0.00           N  
ATOM   1191  H   CYS A 406     -10.228  28.652   7.033  1.00  0.00           H  
ATOM   1192  CA  CYS A 406      -9.989  30.590   7.663  1.00  0.00           C  
ATOM   1193  HA  CYS A 406     -10.686  30.904   8.440  1.00  0.00           H  
ATOM   1194  CB  CYS A 406      -8.650  31.329   7.698  1.00  0.00           C  
ATOM   1195  HB1 CYS A 406      -8.631  32.250   7.115  1.00  0.00           H  
ATOM   1196  HB2 CYS A 406      -8.233  31.468   8.696  1.00  0.00           H  
ATOM   1197  SG  CYS A 406      -7.302  30.496   6.824  1.00  0.00           S  
ATOM   1198  HG  CYS A 406      -8.041  29.624   6.133  1.00  0.00           H  
ATOM   1199  C   CYS A 406     -10.877  30.893   6.465  1.00  0.00           C  
ATOM   1200  O   CYS A 406     -11.380  29.964   5.836  1.00  0.00           O  
ATOM   1201  N   ALA A 407     -11.147  32.160   6.144  1.00  0.00           N  
ATOM   1202  H   ALA A 407     -10.843  32.893   6.769  1.00  0.00           H  
ATOM   1203  CA  ALA A 407     -12.258  32.511   5.282  1.00  0.00           C  
ATOM   1204  HA  ALA A 407     -13.044  31.976   5.815  1.00  0.00           H  
ATOM   1205  CB  ALA A 407     -12.530  34.011   5.389  1.00  0.00           C  
ATOM   1206  HB1 ALA A 407     -11.871  34.656   4.808  1.00  0.00           H  
ATOM   1207  HB2 ALA A 407     -13.562  34.068   5.042  1.00  0.00           H  
ATOM   1208  HB3 ALA A 407     -12.565  34.336   6.429  1.00  0.00           H  
ATOM   1209  C   ALA A 407     -12.005  32.146   3.826  1.00  0.00           C  
ATOM   1210  O   ALA A 407     -10.929  32.328   3.261  1.00  0.00           O  
ATOM   1211  N   PRO A 408     -12.979  31.559   3.126  1.00  0.00           N  
ATOM   1212  CA  PRO A 408     -12.987  31.259   1.709  1.00  0.00           C  
ATOM   1213  HA  PRO A 408     -12.081  30.770   1.351  1.00  0.00           H  
ATOM   1214  CB  PRO A 408     -14.076  30.203   1.514  1.00  0.00           C  
ATOM   1215  HB1 PRO A 408     -14.418  30.111   0.483  1.00  0.00           H  
ATOM   1216  HB2 PRO A 408     -13.649  29.210   1.659  1.00  0.00           H  
ATOM   1217  CG  PRO A 408     -15.074  30.555   2.617  1.00  0.00           C  
ATOM   1218  HG1 PRO A 408     -15.666  31.429   2.347  1.00  0.00           H  
ATOM   1219  HG2 PRO A 408     -15.668  29.765   3.077  1.00  0.00           H  
ATOM   1220  CD  PRO A 408     -14.199  31.088   3.752  1.00  0.00           C  
ATOM   1221  HD1 PRO A 408     -14.698  31.917   4.254  1.00  0.00           H  
ATOM   1222  HD2 PRO A 408     -14.037  30.377   4.561  1.00  0.00           H  
ATOM   1223  C   PRO A 408     -13.398  32.420   0.814  1.00  0.00           C  
ATOM   1224  O   PRO A 408     -14.113  33.305   1.279  1.00  0.00           O  
ATOM   1225  N   MET A 409     -12.965  32.433  -0.448  1.00  0.00           N  
ATOM   1226  H   MET A 409     -12.473  31.618  -0.785  1.00  0.00           H  
ATOM   1227  CA  MET A 409     -13.194  33.490  -1.413  1.00  0.00           C  
ATOM   1228  HA  MET A 409     -12.999  34.450  -0.934  1.00  0.00           H  
ATOM   1229  CB  MET A 409     -12.207  33.332  -2.570  1.00  0.00           C  
ATOM   1230  HB1 MET A 409     -12.126  32.308  -2.933  1.00  0.00           H  
ATOM   1231  HB2 MET A 409     -12.643  33.938  -3.365  1.00  0.00           H  
ATOM   1232  CG  MET A 409     -10.792  33.740  -2.158  1.00  0.00           C  
ATOM   1233  HG1 MET A 409     -10.838  34.826  -2.072  1.00  0.00           H  
ATOM   1234  HG2 MET A 409     -10.449  33.343  -1.202  1.00  0.00           H  
ATOM   1235  SD  MET A 409      -9.490  33.254  -3.317  1.00  0.00           S  
ATOM   1236  CE  MET A 409      -9.393  31.475  -2.996  1.00  0.00           C  
ATOM   1237  HE1 MET A 409     -10.333  30.986  -3.250  1.00  0.00           H  
ATOM   1238  HE2 MET A 409      -8.568  31.141  -3.625  1.00  0.00           H  
ATOM   1239  HE3 MET A 409      -9.182  31.228  -1.955  1.00  0.00           H  
ATOM   1240  C   MET A 409     -14.604  33.421  -1.981  1.00  0.00           C  
ATOM   1241  O   MET A 409     -15.216  32.362  -1.858  1.00  0.00           O  
ATOM   1242  N   SER A 410     -15.175  34.511  -2.499  1.00  0.00           N  
ATOM   1243  H   SER A 410     -14.632  35.342  -2.690  1.00  0.00           H  
ATOM   1244  CA  SER A 410     -16.537  34.612  -2.981  1.00  0.00           C  
ATOM   1245  HA  SER A 410     -17.146  34.374  -2.109  1.00  0.00           H  
ATOM   1246  CB  SER A 410     -16.773  36.061  -3.409  1.00  0.00           C  
ATOM   1247  HB1 SER A 410     -17.805  36.313  -3.655  1.00  0.00           H  
ATOM   1248  HB2 SER A 410     -16.496  36.768  -2.627  1.00  0.00           H  
ATOM   1249  OG  SER A 410     -15.966  36.503  -4.477  1.00  0.00           O  
ATOM   1250  HG  SER A 410     -15.098  36.682  -4.148  1.00  0.00           H  
ATOM   1251  C   SER A 410     -16.790  33.679  -4.157  1.00  0.00           C  
ATOM   1252  O   SER A 410     -17.793  32.969  -4.157  1.00  0.00           O  
ATOM   1253  N   VAL A 411     -15.805  33.508  -5.042  1.00  0.00           N  
ATOM   1254  H   VAL A 411     -14.908  33.931  -4.847  1.00  0.00           H  
ATOM   1255  CA  VAL A 411     -15.704  32.454  -6.031  1.00  0.00           C  
ATOM   1256  HA  VAL A 411     -16.598  31.853  -5.863  1.00  0.00           H  
ATOM   1257  CB  VAL A 411     -15.877  32.953  -7.465  1.00  0.00           C  
ATOM   1258  HB  VAL A 411     -15.995  32.109  -8.146  1.00  0.00           H  
ATOM   1259  CG1 VAL A 411     -17.229  33.660  -7.567  1.00  0.00           C  
ATOM   1260 1HG1 VAL A 411     -17.256  34.005  -8.600  1.00  0.00           H  
ATOM   1261 2HG1 VAL A 411     -18.088  33.067  -7.253  1.00  0.00           H  
ATOM   1262 3HG1 VAL A 411     -17.289  34.621  -7.056  1.00  0.00           H  
ATOM   1263  CG2 VAL A 411     -14.842  33.915  -8.050  1.00  0.00           C  
ATOM   1264 1HG2 VAL A 411     -14.701  33.954  -9.130  1.00  0.00           H  
ATOM   1265 2HG2 VAL A 411     -15.124  34.889  -7.649  1.00  0.00           H  
ATOM   1266 3HG2 VAL A 411     -13.825  33.709  -7.717  1.00  0.00           H  
ATOM   1267  C   VAL A 411     -14.392  31.683  -5.989  1.00  0.00           C  
ATOM   1268  O   VAL A 411     -13.404  32.233  -5.509  1.00  0.00           O  
ATOM   1269  N   PRO A 412     -14.337  30.395  -6.335  1.00  0.00           N  
ATOM   1270  CA  PRO A 412     -13.116  29.679  -6.647  1.00  0.00           C  
ATOM   1271  HA  PRO A 412     -12.546  29.387  -5.765  1.00  0.00           H  
ATOM   1272  CB  PRO A 412     -13.534  28.332  -7.238  1.00  0.00           C  
ATOM   1273  HB1 PRO A 412     -13.705  28.471  -8.306  1.00  0.00           H  
ATOM   1274  HB2 PRO A 412     -12.801  27.603  -6.894  1.00  0.00           H  
ATOM   1275  CG  PRO A 412     -14.929  28.110  -6.652  1.00  0.00           C  
ATOM   1276  HG1 PRO A 412     -15.564  27.459  -7.253  1.00  0.00           H  
ATOM   1277  HG2 PRO A 412     -14.863  27.468  -5.773  1.00  0.00           H  
ATOM   1278  CD  PRO A 412     -15.480  29.504  -6.352  1.00  0.00           C  
ATOM   1279  HD1 PRO A 412     -16.122  29.840  -7.166  1.00  0.00           H  
ATOM   1280  HD2 PRO A 412     -16.156  29.570  -5.500  1.00  0.00           H  
ATOM   1281  C   PRO A 412     -12.146  30.524  -7.460  1.00  0.00           C  
ATOM   1282  O   PRO A 412     -12.513  31.291  -8.348  1.00  0.00           O  
ATOM   1283  N   ARG A 413     -10.869  30.334  -7.120  1.00  0.00           N  
ATOM   1284  H   ARG A 413     -10.640  29.637  -6.427  1.00  0.00           H  
ATOM   1285  CA  ARG A 413      -9.715  30.991  -7.701  1.00  0.00           C  
ATOM   1286  HA  ARG A 413     -10.091  31.171  -8.709  1.00  0.00           H  
ATOM   1287  CB  ARG A 413      -9.377  32.328  -7.042  1.00  0.00           C  
ATOM   1288  HB1 ARG A 413      -9.256  32.179  -5.969  1.00  0.00           H  
ATOM   1289  HB2 ARG A 413      -8.369  32.665  -7.281  1.00  0.00           H  
ATOM   1290  CG  ARG A 413     -10.352  33.473  -7.318  1.00  0.00           C  
ATOM   1291  HG1 ARG A 413     -10.742  33.551  -8.333  1.00  0.00           H  
ATOM   1292  HG2 ARG A 413     -11.252  33.185  -6.775  1.00  0.00           H  
ATOM   1293  CD  ARG A 413      -9.904  34.856  -6.845  1.00  0.00           C  
ATOM   1294  HD1 ARG A 413      -9.221  34.892  -5.997  1.00  0.00           H  
ATOM   1295  HD2 ARG A 413      -9.487  35.254  -7.770  1.00  0.00           H  
ATOM   1296  NE  ARG A 413     -11.052  35.669  -6.442  1.00  0.00           N  
ATOM   1297  HE  ARG A 413     -11.472  35.586  -5.527  1.00  0.00           H  
ATOM   1298  CZ  ARG A 413     -11.824  36.402  -7.255  1.00  0.00           C  
ATOM   1299  NH1 ARG A 413     -11.484  36.648  -8.528  1.00  0.00           N  
ATOM   1300 1HH1 ARG A 413     -10.603  36.409  -8.962  1.00  0.00           H  
ATOM   1301 2HH1 ARG A 413     -12.115  37.166  -9.122  1.00  0.00           H  
ATOM   1302  NH2 ARG A 413     -12.990  36.873  -6.792  1.00  0.00           N  
ATOM   1303 1HH2 ARG A 413     -13.134  36.759  -5.799  1.00  0.00           H  
ATOM   1304 2HH2 ARG A 413     -13.593  37.440  -7.371  1.00  0.00           H  
ATOM   1305  C   ARG A 413      -8.616  29.950  -7.857  1.00  0.00           C  
ATOM   1306  O   ARG A 413      -7.771  29.914  -6.966  1.00  0.00           O  
ATOM   1307  N   ASN A 414      -8.774  29.124  -8.894  1.00  0.00           N  
ATOM   1308  H   ASN A 414      -9.505  29.404  -9.532  1.00  0.00           H  
ATOM   1309  CA  ASN A 414      -7.777  28.166  -9.329  1.00  0.00           C  
ATOM   1310  HA  ASN A 414      -7.304  27.750  -8.440  1.00  0.00           H  
ATOM   1311  CB  ASN A 414      -8.549  27.106 -10.115  1.00  0.00           C  
ATOM   1312  HB1 ASN A 414      -9.251  26.527  -9.514  1.00  0.00           H  
ATOM   1313  HB2 ASN A 414      -9.222  27.568 -10.838  1.00  0.00           H  
ATOM   1314  CG  ASN A 414      -7.809  25.974 -10.813  1.00  0.00           C  
ATOM   1315  OD1 ASN A 414      -6.901  25.387 -10.228  1.00  0.00           O  
ATOM   1316  ND2 ASN A 414      -8.053  25.757 -12.107  1.00  0.00           N  
ATOM   1317 1HD2 ASN A 414      -8.890  26.169 -12.493  1.00  0.00           H  
ATOM   1318 2HD2 ASN A 414      -7.491  25.082 -12.605  1.00  0.00           H  
ATOM   1319  C   ASN A 414      -6.818  28.854 -10.290  1.00  0.00           C  
ATOM   1320  O   ASN A 414      -7.172  29.784 -11.012  1.00  0.00           O  
ATOM   1321  N   ARG A 415      -5.582  28.353 -10.316  1.00  0.00           N  
ATOM   1322  H   ARG A 415      -5.436  27.571  -9.694  1.00  0.00           H  
ATOM   1323  CA  ARG A 415      -4.426  28.850 -11.036  1.00  0.00           C  
ATOM   1324  HA  ARG A 415      -3.529  28.286 -10.781  1.00  0.00           H  
ATOM   1325  CB  ARG A 415      -4.565  28.520 -12.523  1.00  0.00           C  
ATOM   1326  HB1 ARG A 415      -5.358  29.101 -12.994  1.00  0.00           H  
ATOM   1327  HB2 ARG A 415      -3.632  28.879 -12.957  1.00  0.00           H  
ATOM   1328  CG  ARG A 415      -4.720  27.052 -12.923  1.00  0.00           C  
ATOM   1329  HG1 ARG A 415      -4.010  26.361 -12.469  1.00  0.00           H  
ATOM   1330  HG2 ARG A 415      -5.630  26.605 -12.522  1.00  0.00           H  
ATOM   1331  CD  ARG A 415      -4.594  26.847 -14.433  1.00  0.00           C  
ATOM   1332  HD1 ARG A 415      -4.732  25.798 -14.695  1.00  0.00           H  
ATOM   1333  HD2 ARG A 415      -5.336  27.334 -15.064  1.00  0.00           H  
ATOM   1334  NE  ARG A 415      -3.261  27.210 -14.914  1.00  0.00           N  
ATOM   1335  HE  ARG A 415      -2.589  27.460 -14.202  1.00  0.00           H  
ATOM   1336  CZ  ARG A 415      -2.757  27.017 -16.141  1.00  0.00           C  
ATOM   1337  NH1 ARG A 415      -3.405  26.562 -17.221  1.00  0.00           N  
ATOM   1338 1HH1 ARG A 415      -4.412  26.509 -17.290  1.00  0.00           H  
ATOM   1339 2HH1 ARG A 415      -2.977  26.214 -18.067  1.00  0.00           H  
ATOM   1340  NH2 ARG A 415      -1.443  27.233 -16.288  1.00  0.00           N  
ATOM   1341 1HH2 ARG A 415      -1.012  27.961 -15.737  1.00  0.00           H  
ATOM   1342 2HH2 ARG A 415      -1.002  26.969 -17.158  1.00  0.00           H  
ATOM   1343  C   ARG A 415      -4.099  30.314 -10.779  1.00  0.00           C  
ATOM   1344  O   ARG A 415      -4.385  31.170 -11.613  1.00  0.00           O  
ATOM   1345  N   ILE A 416      -3.465  30.636  -9.649  1.00  0.00           N  
ATOM   1346  H   ILE A 416      -2.846  29.920  -9.296  1.00  0.00           H  
ATOM   1347  CA  ILE A 416      -3.707  31.856  -8.906  1.00  0.00           C  
ATOM   1348  HA  ILE A 416      -4.240  32.542  -9.565  1.00  0.00           H  
ATOM   1349  CB  ILE A 416      -4.725  31.451  -7.840  1.00  0.00           C  
ATOM   1350  HB  ILE A 416      -5.659  31.182  -8.334  1.00  0.00           H  
ATOM   1351  CG1 ILE A 416      -5.270  32.559  -6.937  1.00  0.00           C  
ATOM   1352 1HG1 ILE A 416      -6.020  32.152  -6.259  1.00  0.00           H  
ATOM   1353 2HG1 ILE A 416      -4.413  32.805  -6.310  1.00  0.00           H  
ATOM   1354  CG2 ILE A 416      -4.398  30.219  -6.995  1.00  0.00           C  
ATOM   1355 1HG2 ILE A 416      -4.661  29.328  -7.565  1.00  0.00           H  
ATOM   1356 2HG2 ILE A 416      -3.397  30.131  -6.573  1.00  0.00           H  
ATOM   1357 3HG2 ILE A 416      -5.087  30.010  -6.177  1.00  0.00           H  
ATOM   1358  CD  ILE A 416      -5.857  33.690  -7.783  1.00  0.00           C  
ATOM   1359  HD1 ILE A 416      -5.084  34.283  -8.272  1.00  0.00           H  
ATOM   1360  HD2 ILE A 416      -6.531  33.427  -8.598  1.00  0.00           H  
ATOM   1361  HD3 ILE A 416      -6.391  34.369  -7.119  1.00  0.00           H  
ATOM   1362  C   ILE A 416      -2.420  32.567  -8.514  1.00  0.00           C  
ATOM   1363  O   ILE A 416      -1.398  31.889  -8.432  1.00  0.00           O  
ATOM   1364  N   GLY A 417      -2.431  33.879  -8.269  1.00  0.00           N  
ATOM   1365  H   GLY A 417      -3.212  34.395  -8.648  1.00  0.00           H  
ATOM   1366  CA  GLY A 417      -1.281  34.662  -7.862  1.00  0.00           C  
ATOM   1367  HA1 GLY A 417      -0.356  34.095  -7.759  1.00  0.00           H  
ATOM   1368  HA2 GLY A 417      -1.075  35.441  -8.596  1.00  0.00           H  
ATOM   1369  C   GLY A 417      -1.759  35.404  -6.622  1.00  0.00           C  
ATOM   1370  O   GLY A 417      -2.808  36.044  -6.620  1.00  0.00           O  
ATOM   1371  N   VAL A 418      -0.919  35.333  -5.586  1.00  0.00           N  
ATOM   1372  H   VAL A 418      -0.058  34.836  -5.765  1.00  0.00           H  
ATOM   1373  CA  VAL A 418      -1.011  35.861  -4.240  1.00  0.00           C  
ATOM   1374  HA  VAL A 418      -1.948  36.410  -4.145  1.00  0.00           H  
ATOM   1375  CB  VAL A 418      -1.109  34.703  -3.247  1.00  0.00           C  
ATOM   1376  HB  VAL A 418      -1.240  35.093  -2.237  1.00  0.00           H  
ATOM   1377  CG1 VAL A 418      -2.430  33.972  -3.490  1.00  0.00           C  
ATOM   1378 1HG1 VAL A 418      -3.283  34.643  -3.390  1.00  0.00           H  
ATOM   1379 2HG1 VAL A 418      -2.436  33.571  -4.504  1.00  0.00           H  
ATOM   1380 3HG1 VAL A 418      -2.616  33.171  -2.774  1.00  0.00           H  
ATOM   1381  CG2 VAL A 418       0.041  33.700  -3.147  1.00  0.00           C  
ATOM   1382 1HG2 VAL A 418       0.975  34.186  -2.865  1.00  0.00           H  
ATOM   1383 2HG2 VAL A 418      -0.125  32.886  -2.442  1.00  0.00           H  
ATOM   1384 3HG2 VAL A 418       0.134  33.155  -4.086  1.00  0.00           H  
ATOM   1385  C   VAL A 418       0.093  36.853  -3.901  1.00  0.00           C  
ATOM   1386  O   VAL A 418       1.243  36.459  -4.082  1.00  0.00           O  
ATOM   1387  N   GLY A 419      -0.240  38.011  -3.327  1.00  0.00           N  
ATOM   1388  H   GLY A 419      -1.209  38.261  -3.185  1.00  0.00           H  
ATOM   1389  CA  GLY A 419       0.713  38.933  -2.743  1.00  0.00           C  
ATOM   1390  HA1 GLY A 419       1.764  38.651  -2.681  1.00  0.00           H  
ATOM   1391  HA2 GLY A 419       0.626  39.821  -3.369  1.00  0.00           H  
ATOM   1392  C   GLY A 419       0.250  39.445  -1.386  1.00  0.00           C  
ATOM   1393  O   GLY A 419      -0.900  39.152  -1.068  1.00  0.00           O  
ATOM   1394  N   VAL A 420       1.011  40.310  -0.710  1.00  0.00           N  
ATOM   1395  H   VAL A 420       1.955  40.530  -0.994  1.00  0.00           H  
ATOM   1396  CA  VAL A 420       0.635  40.854   0.579  1.00  0.00           C  
ATOM   1397  HA  VAL A 420      -0.452  40.877   0.655  1.00  0.00           H  
ATOM   1398  CB  VAL A 420       1.287  40.042   1.699  1.00  0.00           C  
ATOM   1399  HB  VAL A 420       2.355  40.252   1.748  1.00  0.00           H  
ATOM   1400  CG1 VAL A 420       0.792  40.545   3.055  1.00  0.00           C  
ATOM   1401 1HG1 VAL A 420       1.451  40.189   3.847  1.00  0.00           H  
ATOM   1402 2HG1 VAL A 420       0.791  41.625   3.201  1.00  0.00           H  
ATOM   1403 3HG1 VAL A 420      -0.115  40.111   3.476  1.00  0.00           H  
ATOM   1404  CG2 VAL A 420       1.130  38.521   1.659  1.00  0.00           C  
ATOM   1405 1HG2 VAL A 420       1.497  38.028   2.559  1.00  0.00           H  
ATOM   1406 2HG2 VAL A 420       0.103  38.160   1.604  1.00  0.00           H  
ATOM   1407 3HG2 VAL A 420       1.736  38.084   0.866  1.00  0.00           H  
ATOM   1408  C   VAL A 420       0.957  42.340   0.511  1.00  0.00           C  
ATOM   1409  O   VAL A 420       2.044  42.660   0.033  1.00  0.00           O  
ATOM   1410  N   ILE A 421       0.043  43.220   0.925  1.00  0.00           N  
ATOM   1411  H   ILE A 421      -0.784  42.841   1.365  1.00  0.00           H  
ATOM   1412  CA  ILE A 421       0.441  44.544   1.356  1.00  0.00           C  
ATOM   1413  HA  ILE A 421       1.529  44.566   1.418  1.00  0.00           H  
ATOM   1414  CB  ILE A 421       0.149  45.704   0.404  1.00  0.00           C  
ATOM   1415  HB  ILE A 421      -0.837  45.644  -0.058  1.00  0.00           H  
ATOM   1416  CG1 ILE A 421       0.918  45.771  -0.916  1.00  0.00           C  
ATOM   1417 1HG1 ILE A 421       0.781  46.760  -1.355  1.00  0.00           H  
ATOM   1418 2HG1 ILE A 421       1.968  45.584  -0.690  1.00  0.00           H  
ATOM   1419  CG2 ILE A 421       0.437  47.035   1.099  1.00  0.00           C  
ATOM   1420 1HG2 ILE A 421       0.487  47.901   0.438  1.00  0.00           H  
ATOM   1421 2HG2 ILE A 421      -0.296  47.298   1.862  1.00  0.00           H  
ATOM   1422 3HG2 ILE A 421       1.396  47.021   1.616  1.00  0.00           H  
ATOM   1423  CD  ILE A 421       0.586  44.794  -2.044  1.00  0.00           C  
ATOM   1424  HD1 ILE A 421      -0.401  45.055  -2.426  1.00  0.00           H  
ATOM   1425  HD2 ILE A 421       1.300  45.033  -2.833  1.00  0.00           H  
ATOM   1426  HD3 ILE A 421       0.664  43.727  -1.834  1.00  0.00           H  
ATOM   1427  C   ILE A 421      -0.082  44.699   2.777  1.00  0.00           C  
ATOM   1428  O   ILE A 421      -1.289  44.514   2.920  1.00  0.00           O  
ATOM   1429  N   ASP A 422       0.757  45.068   3.748  1.00  0.00           N  
ATOM   1430  H   ASP A 422       1.713  45.223   3.463  1.00  0.00           H  
ATOM   1431  CA  ASP A 422       0.420  45.571   5.065  1.00  0.00           C  
ATOM   1432  HA  ASP A 422       1.416  45.677   5.496  1.00  0.00           H  
ATOM   1433  CB  ASP A 422      -0.325  46.906   5.107  1.00  0.00           C  
ATOM   1434  HB1 ASP A 422      -1.336  46.742   4.733  1.00  0.00           H  
ATOM   1435  HB2 ASP A 422      -0.420  47.216   6.148  1.00  0.00           H  
ATOM   1436  CG  ASP A 422       0.349  48.117   4.479  1.00  0.00           C  
ATOM   1437  OD1 ASP A 422      -0.406  49.108   4.380  1.00  0.00           O  
ATOM   1438  OD2 ASP A 422       1.534  48.132   4.079  1.00  0.00           O  
ATOM   1439  C   ASP A 422      -0.223  44.554   5.996  1.00  0.00           C  
ATOM   1440  O   ASP A 422      -0.622  44.870   7.115  1.00  0.00           O  
ATOM   1441  N   GLY A 423      -0.329  43.279   5.616  1.00  0.00           N  
ATOM   1442  H   GLY A 423      -0.237  43.196   4.614  1.00  0.00           H  
ATOM   1443  CA  GLY A 423      -0.641  42.079   6.366  1.00  0.00           C  
ATOM   1444  HA1 GLY A 423       0.155  41.344   6.244  1.00  0.00           H  
ATOM   1445  HA2 GLY A 423      -0.735  42.202   7.445  1.00  0.00           H  
ATOM   1446  C   GLY A 423      -1.965  41.503   5.885  1.00  0.00           C  
ATOM   1447  O   GLY A 423      -2.355  40.422   6.319  1.00  0.00           O  
ATOM   1448  N   HIS A 424      -2.548  42.153   4.875  1.00  0.00           N  
ATOM   1449  H   HIS A 424      -2.041  42.914   4.446  1.00  0.00           H  
ATOM   1450  CA  HIS A 424      -3.708  41.680   4.147  1.00  0.00           C  
ATOM   1451  HA  HIS A 424      -4.352  41.017   4.725  1.00  0.00           H  
ATOM   1452  CB  HIS A 424      -4.465  42.845   3.509  1.00  0.00           C  
ATOM   1453  HB1 HIS A 424      -3.803  43.599   3.084  1.00  0.00           H  
ATOM   1454  HB2 HIS A 424      -5.156  42.446   2.766  1.00  0.00           H  
ATOM   1455  CG  HIS A 424      -5.404  43.584   4.423  1.00  0.00           C  
ATOM   1456  ND1 HIS A 424      -4.966  44.209   5.589  1.00  0.00           N  
ATOM   1457  CD2 HIS A 424      -6.753  43.787   4.293  1.00  0.00           C  
ATOM   1458  HD2 HIS A 424      -7.470  43.432   3.568  1.00  0.00           H  
ATOM   1459  CE1 HIS A 424      -6.007  44.956   5.964  1.00  0.00           C  
ATOM   1460  HE1 HIS A 424      -6.028  45.563   6.857  1.00  0.00           H  
ATOM   1461  NE2 HIS A 424      -7.105  44.750   5.219  1.00  0.00           N  
ATOM   1462  HE2 HIS A 424      -8.018  45.084   5.493  1.00  0.00           H  
ATOM   1463  C   HIS A 424      -3.113  40.896   2.986  1.00  0.00           C  
ATOM   1464  O   HIS A 424      -2.150  41.374   2.391  1.00  0.00           O  
ATOM   1465  N   ILE A 425      -3.621  39.716   2.620  1.00  0.00           N  
ATOM   1466  H   ILE A 425      -4.267  39.364   3.312  1.00  0.00           H  
ATOM   1467  CA  ILE A 425      -3.269  38.959   1.436  1.00  0.00           C  
ATOM   1468  HA  ILE A 425      -2.196  39.073   1.281  1.00  0.00           H  
ATOM   1469  CB  ILE A 425      -3.579  37.478   1.657  1.00  0.00           C  
ATOM   1470  HB  ILE A 425      -4.659  37.360   1.745  1.00  0.00           H  
ATOM   1471  CG1 ILE A 425      -3.138  36.847   2.978  1.00  0.00           C  
ATOM   1472 1HG1 ILE A 425      -2.051  36.764   2.967  1.00  0.00           H  
ATOM   1473 2HG1 ILE A 425      -3.521  37.462   3.791  1.00  0.00           H  
ATOM   1474  CG2 ILE A 425      -3.159  36.620   0.462  1.00  0.00           C  
ATOM   1475 1HG2 ILE A 425      -2.185  36.895   0.058  1.00  0.00           H  
ATOM   1476 2HG2 ILE A 425      -2.924  35.557   0.503  1.00  0.00           H  
ATOM   1477 3HG2 ILE A 425      -3.909  36.769  -0.314  1.00  0.00           H  
ATOM   1478  CD  ILE A 425      -3.649  35.414   3.136  1.00  0.00           C  
ATOM   1479  HD1 ILE A 425      -3.180  34.720   2.438  1.00  0.00           H  
ATOM   1480  HD2 ILE A 425      -3.551  35.109   4.178  1.00  0.00           H  
ATOM   1481  HD3 ILE A 425      -4.718  35.296   2.953  1.00  0.00           H  
ATOM   1482  C   ILE A 425      -4.131  39.539   0.324  1.00  0.00           C  
ATOM   1483  O   ILE A 425      -5.303  39.824   0.560  1.00  0.00           O  
ATOM   1484  N   TYR A 426      -3.591  39.617  -0.894  1.00  0.00           N  
ATOM   1485  H   TYR A 426      -2.670  39.239  -1.065  1.00  0.00           H  
ATOM   1486  CA  TYR A 426      -4.287  39.881  -2.138  1.00  0.00           C  
ATOM   1487  HA  TYR A 426      -5.326  40.192  -2.029  1.00  0.00           H  
ATOM   1488  CB  TYR A 426      -3.467  40.954  -2.854  1.00  0.00           C  
ATOM   1489  HB1 TYR A 426      -2.419  40.692  -2.715  1.00  0.00           H  
ATOM   1490  HB2 TYR A 426      -3.693  40.980  -3.920  1.00  0.00           H  
ATOM   1491  CG  TYR A 426      -3.575  42.336  -2.255  1.00  0.00           C  
ATOM   1492  CD1 TYR A 426      -2.939  42.645  -1.046  1.00  0.00           C  
ATOM   1493  HD1 TYR A 426      -2.382  41.949  -0.437  1.00  0.00           H  
ATOM   1494  CD2 TYR A 426      -4.481  43.211  -2.867  1.00  0.00           C  
ATOM   1495  HD2 TYR A 426      -4.917  42.930  -3.814  1.00  0.00           H  
ATOM   1496  CE1 TYR A 426      -3.214  43.906  -0.503  1.00  0.00           C  
ATOM   1497  HE1 TYR A 426      -2.719  44.167   0.420  1.00  0.00           H  
ATOM   1498  CE2 TYR A 426      -4.661  44.521  -2.406  1.00  0.00           C  
ATOM   1499  HE2 TYR A 426      -5.395  45.184  -2.840  1.00  0.00           H  
ATOM   1500  CZ  TYR A 426      -4.003  44.823  -1.207  1.00  0.00           C  
ATOM   1501  OH  TYR A 426      -4.284  46.045  -0.670  1.00  0.00           O  
ATOM   1502  HH  TYR A 426      -3.904  46.068   0.195  1.00  0.00           H  
ATOM   1503  C   TYR A 426      -4.225  38.640  -3.017  1.00  0.00           C  
ATOM   1504  O   TYR A 426      -3.127  38.095  -3.106  1.00  0.00           O  
ATOM   1505  N   ALA A 427      -5.298  38.231  -3.699  1.00  0.00           N  
ATOM   1506  H   ALA A 427      -6.119  38.771  -3.466  1.00  0.00           H  
ATOM   1507  CA  ALA A 427      -5.338  37.183  -4.699  1.00  0.00           C  
ATOM   1508  HA  ALA A 427      -4.385  36.686  -4.874  1.00  0.00           H  
ATOM   1509  CB  ALA A 427      -6.403  36.162  -4.297  1.00  0.00           C  
ATOM   1510  HB1 ALA A 427      -6.608  35.526  -5.158  1.00  0.00           H  
ATOM   1511  HB2 ALA A 427      -6.000  35.516  -3.517  1.00  0.00           H  
ATOM   1512  HB3 ALA A 427      -7.315  36.642  -3.939  1.00  0.00           H  
ATOM   1513  C   ALA A 427      -5.706  37.959  -5.956  1.00  0.00           C  
ATOM   1514  O   ALA A 427      -6.626  38.773  -5.945  1.00  0.00           O  
ATOM   1515  N   VAL A 428      -5.042  37.827  -7.107  1.00  0.00           N  
ATOM   1516  H   VAL A 428      -4.264  37.183  -7.085  1.00  0.00           H  
ATOM   1517  CA  VAL A 428      -5.182  38.444  -8.410  1.00  0.00           C  
ATOM   1518  HA  VAL A 428      -5.951  39.209  -8.312  1.00  0.00           H  
ATOM   1519  CB  VAL A 428      -3.872  39.159  -8.745  1.00  0.00           C  
ATOM   1520  HB  VAL A 428      -3.159  38.354  -8.924  1.00  0.00           H  
ATOM   1521  CG1 VAL A 428      -4.010  39.982 -10.026  1.00  0.00           C  
ATOM   1522 1HG1 VAL A 428      -3.071  40.393 -10.397  1.00  0.00           H  
ATOM   1523 2HG1 VAL A 428      -4.600  39.449 -10.771  1.00  0.00           H  
ATOM   1524 3HG1 VAL A 428      -4.777  40.756 -10.036  1.00  0.00           H  
ATOM   1525  CG2 VAL A 428      -3.334  40.035  -7.613  1.00  0.00           C  
ATOM   1526 1HG2 VAL A 428      -2.597  40.674  -8.099  1.00  0.00           H  
ATOM   1527 2HG2 VAL A 428      -4.125  40.725  -7.317  1.00  0.00           H  
ATOM   1528 3HG2 VAL A 428      -2.811  39.484  -6.832  1.00  0.00           H  
ATOM   1529  C   VAL A 428      -5.502  37.451  -9.519  1.00  0.00           C  
ATOM   1530  O   VAL A 428      -4.661  36.707 -10.020  1.00  0.00           O  
ATOM   1531  N   GLY A 429      -6.774  37.389  -9.919  1.00  0.00           N  
ATOM   1532  H   GLY A 429      -7.487  37.931  -9.453  1.00  0.00           H  
ATOM   1533  CA  GLY A 429      -7.177  36.660 -11.105  1.00  0.00           C  
ATOM   1534  HA1 GLY A 429      -8.091  37.084 -11.521  1.00  0.00           H  
ATOM   1535  HA2 GLY A 429      -6.473  36.699 -11.936  1.00  0.00           H  
ATOM   1536  C   GLY A 429      -7.736  35.275 -10.814  1.00  0.00           C  
ATOM   1537  O   GLY A 429      -8.397  35.037  -9.806  1.00  0.00           O  
ATOM   1538  N   GLY A 430      -7.401  34.375 -11.742  1.00  0.00           N  
ATOM   1539  H   GLY A 430      -6.880  34.631 -12.568  1.00  0.00           H  
ATOM   1540  CA  GLY A 430      -7.492  32.933 -11.636  1.00  0.00           C  
ATOM   1541  HA1 GLY A 430      -6.546  32.449 -11.878  1.00  0.00           H  
ATOM   1542  HA2 GLY A 430      -7.668  32.711 -10.584  1.00  0.00           H  
ATOM   1543  C   GLY A 430      -8.529  32.382 -12.605  1.00  0.00           C  
ATOM   1544  O   GLY A 430      -8.920  33.063 -13.550  1.00  0.00           O  
ATOM   1545  N   SER A 431      -9.111  31.201 -12.385  1.00  0.00           N  
ATOM   1546  H   SER A 431      -8.862  30.758 -11.512  1.00  0.00           H  
ATOM   1547  CA  SER A 431     -10.228  30.535 -13.023  1.00  0.00           C  
ATOM   1548  HA  SER A 431     -10.786  31.301 -13.562  1.00  0.00           H  
ATOM   1549  CB  SER A 431      -9.644  29.644 -14.120  1.00  0.00           C  
ATOM   1550  HB1 SER A 431     -10.396  29.535 -14.901  1.00  0.00           H  
ATOM   1551  HB2 SER A 431      -8.792  30.102 -14.621  1.00  0.00           H  
ATOM   1552  OG  SER A 431      -9.260  28.354 -13.698  1.00  0.00           O  
ATOM   1553  HG  SER A 431     -10.008  27.801 -13.537  1.00  0.00           H  
ATOM   1554  C   SER A 431     -11.193  29.784 -12.116  1.00  0.00           C  
ATOM   1555  O   SER A 431     -11.002  29.617 -10.914  1.00  0.00           O  
ATOM   1556  N   HIS A 432     -12.364  29.415 -12.641  1.00  0.00           N  
ATOM   1557  H   HIS A 432     -12.398  29.643 -13.624  1.00  0.00           H  
ATOM   1558  CA  HIS A 432     -13.461  28.676 -12.048  1.00  0.00           C  
ATOM   1559  HA  HIS A 432     -13.144  27.831 -11.438  1.00  0.00           H  
ATOM   1560  CB  HIS A 432     -14.211  29.631 -11.118  1.00  0.00           C  
ATOM   1561  HB1 HIS A 432     -13.507  29.839 -10.313  1.00  0.00           H  
ATOM   1562  HB2 HIS A 432     -14.491  30.550 -11.632  1.00  0.00           H  
ATOM   1563  CG  HIS A 432     -15.425  28.997 -10.497  1.00  0.00           C  
ATOM   1564  ND1 HIS A 432     -16.335  29.809  -9.822  1.00  0.00           N  
ATOM   1565  CD2 HIS A 432     -15.648  27.663 -10.279  1.00  0.00           C  
ATOM   1566  HD2 HIS A 432     -15.087  26.803 -10.613  1.00  0.00           H  
ATOM   1567  CE1 HIS A 432     -17.120  28.874  -9.281  1.00  0.00           C  
ATOM   1568  HE1 HIS A 432     -17.921  29.180  -8.624  1.00  0.00           H  
ATOM   1569  NE2 HIS A 432     -16.788  27.591  -9.503  1.00  0.00           N  
ATOM   1570  HE2 HIS A 432     -17.300  26.761  -9.242  1.00  0.00           H  
ATOM   1571  C   HIS A 432     -14.287  27.997 -13.132  1.00  0.00           C  
ATOM   1572  O   HIS A 432     -15.457  28.286 -13.370  1.00  0.00           O  
ATOM   1573  N   GLY A 433     -13.615  27.179 -13.945  1.00  0.00           N  
ATOM   1574  H   GLY A 433     -12.609  27.121 -13.878  1.00  0.00           H  
ATOM   1575  CA  GLY A 433     -14.262  26.518 -15.060  1.00  0.00           C  
ATOM   1576  HA1 GLY A 433     -13.974  25.487 -15.264  1.00  0.00           H  
ATOM   1577  HA2 GLY A 433     -15.322  26.403 -14.833  1.00  0.00           H  
ATOM   1578  C   GLY A 433     -14.093  27.185 -16.418  1.00  0.00           C  
ATOM   1579  O   GLY A 433     -13.000  27.671 -16.702  1.00  0.00           O  
ATOM   1580  N   CYS A 434     -15.195  27.413 -17.136  1.00  0.00           N  
ATOM   1581  H   CYS A 434     -16.057  26.953 -16.880  1.00  0.00           H  
ATOM   1582  CA  CYS A 434     -15.354  28.284 -18.283  1.00  0.00           C  
ATOM   1583  HA  CYS A 434     -14.673  27.980 -19.079  1.00  0.00           H  
ATOM   1584  CB  CYS A 434     -16.771  28.108 -18.831  1.00  0.00           C  
ATOM   1585  HB1 CYS A 434     -16.967  28.894 -19.561  1.00  0.00           H  
ATOM   1586  HB2 CYS A 434     -16.852  27.170 -19.380  1.00  0.00           H  
ATOM   1587  SG  CYS A 434     -18.083  28.210 -17.588  1.00  0.00           S  
ATOM   1588  HG  CYS A 434     -18.221  27.018 -17.002  1.00  0.00           H  
ATOM   1589  C   CYS A 434     -15.111  29.763 -18.023  1.00  0.00           C  
ATOM   1590  O   CYS A 434     -14.852  30.569 -18.915  1.00  0.00           O  
ATOM   1591  N   ILE A 435     -15.319  30.173 -16.770  1.00  0.00           N  
ATOM   1592  H   ILE A 435     -15.756  29.433 -16.239  1.00  0.00           H  
ATOM   1593  CA  ILE A 435     -15.179  31.462 -16.123  1.00  0.00           C  
ATOM   1594  HA  ILE A 435     -15.644  32.130 -16.848  1.00  0.00           H  
ATOM   1595  CB  ILE A 435     -15.892  31.408 -14.771  1.00  0.00           C  
ATOM   1596  HB  ILE A 435     -15.244  30.776 -14.164  1.00  0.00           H  
ATOM   1597  CG1 ILE A 435     -17.223  30.658 -14.796  1.00  0.00           C  
ATOM   1598 1HG1 ILE A 435     -17.983  31.122 -15.426  1.00  0.00           H  
ATOM   1599 2HG1 ILE A 435     -17.174  29.598 -15.048  1.00  0.00           H  
ATOM   1600  CG2 ILE A 435     -15.999  32.818 -14.189  1.00  0.00           C  
ATOM   1601 1HG2 ILE A 435     -16.797  33.440 -14.595  1.00  0.00           H  
ATOM   1602 2HG2 ILE A 435     -16.222  32.637 -13.138  1.00  0.00           H  
ATOM   1603 3HG2 ILE A 435     -15.036  33.329 -14.167  1.00  0.00           H  
ATOM   1604  CD  ILE A 435     -17.911  30.640 -13.430  1.00  0.00           C  
ATOM   1605  HD1 ILE A 435     -18.886  30.153 -13.452  1.00  0.00           H  
ATOM   1606  HD2 ILE A 435     -17.326  30.331 -12.564  1.00  0.00           H  
ATOM   1607  HD3 ILE A 435     -18.231  31.655 -13.196  1.00  0.00           H  
ATOM   1608  C   ILE A 435     -13.681  31.661 -15.941  1.00  0.00           C  
ATOM   1609  O   ILE A 435     -12.985  30.972 -15.198  1.00  0.00           O  
ATOM   1610  N   HIS A 436     -13.121  32.642 -16.652  1.00  0.00           N  
ATOM   1611  H   HIS A 436     -13.754  33.022 -17.341  1.00  0.00           H  
ATOM   1612  CA  HIS A 436     -11.740  33.079 -16.657  1.00  0.00           C  
ATOM   1613  HA  HIS A 436     -11.110  32.564 -15.931  1.00  0.00           H  
ATOM   1614  CB  HIS A 436     -11.119  32.945 -18.048  1.00  0.00           C  
ATOM   1615  HB1 HIS A 436     -11.620  33.688 -18.669  1.00  0.00           H  
ATOM   1616  HB2 HIS A 436     -10.102  33.329 -17.972  1.00  0.00           H  
ATOM   1617  CG  HIS A 436     -11.224  31.583 -18.677  1.00  0.00           C  
ATOM   1618  ND1 HIS A 436     -10.800  31.504 -19.989  1.00  0.00           N  
ATOM   1619  HD1 HIS A 436     -10.291  32.242 -20.453  1.00  0.00           H  
ATOM   1620  CD2 HIS A 436     -11.612  30.322 -18.309  1.00  0.00           C  
ATOM   1621  HD2 HIS A 436     -12.113  30.024 -17.400  1.00  0.00           H  
ATOM   1622  CE1 HIS A 436     -10.864  30.204 -20.322  1.00  0.00           C  
ATOM   1623  HE1 HIS A 436     -10.647  29.861 -21.323  1.00  0.00           H  
ATOM   1624  NE2 HIS A 436     -11.385  29.437 -19.362  1.00  0.00           N  
ATOM   1625  C   HIS A 436     -11.715  34.518 -16.164  1.00  0.00           C  
ATOM   1626  O   HIS A 436     -12.443  35.369 -16.670  1.00  0.00           O  
ATOM   1627  N   HIS A 437     -10.994  34.822 -15.081  1.00  0.00           N  
ATOM   1628  H   HIS A 437     -10.492  34.059 -14.650  1.00  0.00           H  
ATOM   1629  CA  HIS A 437     -11.330  35.905 -14.179  1.00  0.00           C  
ATOM   1630  HA  HIS A 437     -12.378  36.202 -14.224  1.00  0.00           H  
ATOM   1631  CB  HIS A 437     -10.862  35.521 -12.775  1.00  0.00           C  
ATOM   1632  HB1 HIS A 437      -9.809  35.239 -12.762  1.00  0.00           H  
ATOM   1633  HB2 HIS A 437     -10.845  36.432 -12.176  1.00  0.00           H  
ATOM   1634  CG  HIS A 437     -11.655  34.501 -12.005  1.00  0.00           C  
ATOM   1635  ND1 HIS A 437     -13.022  34.285 -12.171  1.00  0.00           N  
ATOM   1636  CD2 HIS A 437     -11.159  33.654 -11.049  1.00  0.00           C  
ATOM   1637  HD2 HIS A 437     -10.126  33.597 -10.742  1.00  0.00           H  
ATOM   1638  CE1 HIS A 437     -13.328  33.334 -11.285  1.00  0.00           C  
ATOM   1639  HE1 HIS A 437     -14.322  32.916 -11.230  1.00  0.00           H  
ATOM   1640  NE2 HIS A 437     -12.257  32.973 -10.560  1.00  0.00           N  
ATOM   1641  HE2 HIS A 437     -12.292  32.204  -9.905  1.00  0.00           H  
ATOM   1642  C   HIS A 437     -10.503  37.145 -14.486  1.00  0.00           C  
ATOM   1643  O   HIS A 437      -9.333  37.056 -14.854  1.00  0.00           O  
ATOM   1644  N   ASN A 438     -11.099  38.301 -14.186  1.00  0.00           N  
ATOM   1645  H   ASN A 438     -12.091  38.245 -14.003  1.00  0.00           H  
ATOM   1646  CA  ASN A 438     -10.541  39.631 -14.316  1.00  0.00           C  
ATOM   1647  HA  ASN A 438      -9.508  39.599 -14.662  1.00  0.00           H  
ATOM   1648  CB  ASN A 438     -11.225  40.686 -15.187  1.00  0.00           C  
ATOM   1649  HB1 ASN A 438     -10.419  41.420 -15.165  1.00  0.00           H  
ATOM   1650  HB2 ASN A 438     -11.360  40.190 -16.147  1.00  0.00           H  
ATOM   1651  CG  ASN A 438     -12.515  41.377 -14.768  1.00  0.00           C  
ATOM   1652  OD1 ASN A 438     -13.313  40.769 -14.058  1.00  0.00           O  
ATOM   1653  ND2 ASN A 438     -12.696  42.666 -15.061  1.00  0.00           N  
ATOM   1654 1HD2 ASN A 438     -12.013  43.176 -15.604  1.00  0.00           H  
ATOM   1655 2HD2 ASN A 438     -13.503  43.154 -14.700  1.00  0.00           H  
ATOM   1656  C   ASN A 438     -10.420  40.129 -12.882  1.00  0.00           C  
ATOM   1657  O   ASN A 438      -9.721  41.131 -12.749  1.00  0.00           O  
ATOM   1658  N   SER A 439     -11.207  39.672 -11.905  1.00  0.00           N  
ATOM   1659  H   SER A 439     -11.780  38.864 -12.100  1.00  0.00           H  
ATOM   1660  CA  SER A 439     -11.387  40.218 -10.575  1.00  0.00           C  
ATOM   1661  HA  SER A 439     -11.448  41.304 -10.648  1.00  0.00           H  
ATOM   1662  CB  SER A 439     -12.751  39.760 -10.059  1.00  0.00           C  
ATOM   1663  HB1 SER A 439     -12.797  40.070  -9.015  1.00  0.00           H  
ATOM   1664  HB2 SER A 439     -13.599  40.251 -10.537  1.00  0.00           H  
ATOM   1665  OG  SER A 439     -13.017  38.382 -10.195  1.00  0.00           O  
ATOM   1666  HG  SER A 439     -13.268  38.305 -11.103  1.00  0.00           H  
ATOM   1667  C   SER A 439     -10.264  39.863  -9.610  1.00  0.00           C  
ATOM   1668  O   SER A 439      -9.633  38.811  -9.689  1.00  0.00           O  
ATOM   1669  N   VAL A 440     -10.050  40.708  -8.598  1.00  0.00           N  
ATOM   1670  H   VAL A 440     -10.666  41.501  -8.492  1.00  0.00           H  
ATOM   1671  CA  VAL A 440      -9.006  40.658  -7.595  1.00  0.00           C  
ATOM   1672  HA  VAL A 440      -8.574  39.671  -7.758  1.00  0.00           H  
ATOM   1673  CB  VAL A 440      -7.961  41.719  -7.942  1.00  0.00           C  
ATOM   1674  HB  VAL A 440      -8.512  42.649  -7.807  1.00  0.00           H  
ATOM   1675  CG1 VAL A 440      -6.851  41.814  -6.894  1.00  0.00           C  
ATOM   1676 1HG1 VAL A 440      -6.119  42.585  -7.132  1.00  0.00           H  
ATOM   1677 2HG1 VAL A 440      -7.287  42.073  -5.929  1.00  0.00           H  
ATOM   1678 3HG1 VAL A 440      -6.192  40.946  -6.881  1.00  0.00           H  
ATOM   1679  CG2 VAL A 440      -7.391  41.581  -9.354  1.00  0.00           C  
ATOM   1680 1HG2 VAL A 440      -6.538  42.182  -9.669  1.00  0.00           H  
ATOM   1681 2HG2 VAL A 440      -7.078  40.553  -9.536  1.00  0.00           H  
ATOM   1682 3HG2 VAL A 440      -8.222  41.779 -10.032  1.00  0.00           H  
ATOM   1683  C   VAL A 440      -9.656  40.763  -6.223  1.00  0.00           C  
ATOM   1684  O   VAL A 440     -10.561  41.563  -5.991  1.00  0.00           O  
ATOM   1685  N   GLU A 441      -9.229  39.924  -5.276  1.00  0.00           N  
ATOM   1686  H   GLU A 441      -8.351  39.458  -5.455  1.00  0.00           H  
ATOM   1687  CA  GLU A 441      -9.960  39.727  -4.040  1.00  0.00           C  
ATOM   1688  HA  GLU A 441     -10.774  40.450  -3.979  1.00  0.00           H  
ATOM   1689  CB  GLU A 441     -10.600  38.339  -3.991  1.00  0.00           C  
ATOM   1690  HB1 GLU A 441     -10.994  38.083  -4.975  1.00  0.00           H  
ATOM   1691  HB2 GLU A 441      -9.838  37.575  -3.838  1.00  0.00           H  
ATOM   1692  CG  GLU A 441     -11.671  38.009  -2.951  1.00  0.00           C  
ATOM   1693  HG1 GLU A 441     -11.134  37.397  -2.226  1.00  0.00           H  
ATOM   1694  HG2 GLU A 441     -11.893  38.968  -2.481  1.00  0.00           H  
ATOM   1695  CD  GLU A 441     -12.859  37.109  -3.257  1.00  0.00           C  
ATOM   1696  OE1 GLU A 441     -12.901  36.470  -4.330  1.00  0.00           O  
ATOM   1697  OE2 GLU A 441     -13.847  37.061  -2.492  1.00  0.00           O  
ATOM   1698  C   GLU A 441      -8.936  40.056  -2.963  1.00  0.00           C  
ATOM   1699  O   GLU A 441      -7.750  39.751  -3.061  1.00  0.00           O  
ATOM   1700  N   ARG A 442      -9.285  40.554  -1.775  1.00  0.00           N  
ATOM   1701  H   ARG A 442     -10.277  40.667  -1.619  1.00  0.00           H  
ATOM   1702  CA  ARG A 442      -8.392  40.849  -0.672  1.00  0.00           C  
ATOM   1703  HA  ARG A 442      -7.510  40.209  -0.676  1.00  0.00           H  
ATOM   1704  CB  ARG A 442      -7.997  42.326  -0.675  1.00  0.00           C  
ATOM   1705  HB1 ARG A 442      -7.681  42.810  -1.598  1.00  0.00           H  
ATOM   1706  HB2 ARG A 442      -8.958  42.752  -0.385  1.00  0.00           H  
ATOM   1707  CG  ARG A 442      -6.952  42.665   0.388  1.00  0.00           C  
ATOM   1708  HG1 ARG A 442      -7.322  42.290   1.342  1.00  0.00           H  
ATOM   1709  HG2 ARG A 442      -6.001  42.166   0.201  1.00  0.00           H  
ATOM   1710  CD  ARG A 442      -6.737  44.163   0.609  1.00  0.00           C  
ATOM   1711  HD1 ARG A 442      -5.737  44.325   1.013  1.00  0.00           H  
ATOM   1712  HD2 ARG A 442      -6.572  44.577  -0.386  1.00  0.00           H  
ATOM   1713  NE  ARG A 442      -7.850  44.869   1.244  1.00  0.00           N  
ATOM   1714  HE  ARG A 442      -8.642  44.273   1.434  1.00  0.00           H  
ATOM   1715  CZ  ARG A 442      -7.685  46.021   1.909  1.00  0.00           C  
ATOM   1716  NH1 ARG A 442      -6.590  46.773   1.734  1.00  0.00           N  
ATOM   1717 1HH1 ARG A 442      -5.904  46.491   1.048  1.00  0.00           H  
ATOM   1718 2HH1 ARG A 442      -6.470  47.675   2.172  1.00  0.00           H  
ATOM   1719  NH2 ARG A 442      -8.625  46.537   2.713  1.00  0.00           N  
ATOM   1720 1HH2 ARG A 442      -9.486  46.101   3.008  1.00  0.00           H  
ATOM   1721 2HH2 ARG A 442      -8.568  47.381   3.265  1.00  0.00           H  
ATOM   1722  C   ARG A 442      -8.964  40.272   0.616  1.00  0.00           C  
ATOM   1723  O   ARG A 442     -10.077  40.558   1.050  1.00  0.00           O  
ATOM   1724  N   TYR A 443      -8.190  39.441   1.319  1.00  0.00           N  
ATOM   1725  H   TYR A 443      -7.248  39.199   1.047  1.00  0.00           H  
ATOM   1726  CA  TYR A 443      -8.447  38.898   2.638  1.00  0.00           C  
ATOM   1727  HA  TYR A 443      -9.488  38.577   2.672  1.00  0.00           H  
ATOM   1728  CB  TYR A 443      -7.509  37.712   2.867  1.00  0.00           C  
ATOM   1729  HB1 TYR A 443      -7.730  37.036   2.042  1.00  0.00           H  
ATOM   1730  HB2 TYR A 443      -6.483  38.043   2.705  1.00  0.00           H  
ATOM   1731  CG  TYR A 443      -7.688  37.090   4.232  1.00  0.00           C  
ATOM   1732  CD1 TYR A 443      -8.927  36.578   4.635  1.00  0.00           C  
ATOM   1733  HD1 TYR A 443      -9.784  36.755   4.002  1.00  0.00           H  
ATOM   1734  CD2 TYR A 443      -6.611  36.909   5.108  1.00  0.00           C  
ATOM   1735  HD2 TYR A 443      -5.661  37.323   4.805  1.00  0.00           H  
ATOM   1736  CE1 TYR A 443      -9.091  35.919   5.859  1.00  0.00           C  
ATOM   1737  HE1 TYR A 443     -10.094  35.597   6.097  1.00  0.00           H  
ATOM   1738  CE2 TYR A 443      -6.769  36.344   6.379  1.00  0.00           C  
ATOM   1739  HE2 TYR A 443      -5.985  36.318   7.121  1.00  0.00           H  
ATOM   1740  CZ  TYR A 443      -8.011  35.808   6.743  1.00  0.00           C  
ATOM   1741  OH  TYR A 443      -8.130  35.144   7.928  1.00  0.00           O  
ATOM   1742  HH  TYR A 443      -8.942  34.660   7.936  1.00  0.00           H  
ATOM   1743  C   TYR A 443      -8.166  40.041   3.603  1.00  0.00           C  
ATOM   1744  O   TYR A 443      -7.068  40.591   3.655  1.00  0.00           O  
ATOM   1745  N   GLU A 444      -9.131  40.271   4.496  1.00  0.00           N  
ATOM   1746  H   GLU A 444      -9.945  39.676   4.538  1.00  0.00           H  
ATOM   1747  CA  GLU A 444      -9.149  41.121   5.670  1.00  0.00           C  
ATOM   1748  HA  GLU A 444      -8.505  41.975   5.459  1.00  0.00           H  
ATOM   1749  CB  GLU A 444     -10.603  41.549   5.867  1.00  0.00           C  
ATOM   1750  HB1 GLU A 444     -11.088  41.555   4.891  1.00  0.00           H  
ATOM   1751  HB2 GLU A 444     -11.191  40.897   6.513  1.00  0.00           H  
ATOM   1752  CG  GLU A 444     -10.753  43.008   6.298  1.00  0.00           C  
ATOM   1753  HG1 GLU A 444     -10.279  43.662   5.566  1.00  0.00           H  
ATOM   1754  HG2 GLU A 444     -11.834  43.149   6.292  1.00  0.00           H  
ATOM   1755  CD  GLU A 444     -10.235  43.407   7.673  1.00  0.00           C  
ATOM   1756  OE1 GLU A 444      -9.990  42.495   8.492  1.00  0.00           O  
ATOM   1757  OE2 GLU A 444     -10.247  44.619   7.979  1.00  0.00           O  
ATOM   1758  C   GLU A 444      -8.799  40.225   6.850  1.00  0.00           C  
ATOM   1759  O   GLU A 444      -9.556  39.304   7.148  1.00  0.00           O  
ATOM   1760  N   PRO A 445      -7.606  40.363   7.433  1.00  0.00           N  
ATOM   1761  CA  PRO A 445      -6.985  39.385   8.303  1.00  0.00           C  
ATOM   1762  HA  PRO A 445      -7.205  38.329   8.143  1.00  0.00           H  
ATOM   1763  CB  PRO A 445      -5.474  39.558   8.141  1.00  0.00           C  
ATOM   1764  HB1 PRO A 445      -4.901  39.018   8.895  1.00  0.00           H  
ATOM   1765  HB2 PRO A 445      -5.058  39.193   7.202  1.00  0.00           H  
ATOM   1766  CG  PRO A 445      -5.436  41.086   8.128  1.00  0.00           C  
ATOM   1767  HG1 PRO A 445      -5.561  41.403   9.163  1.00  0.00           H  
ATOM   1768  HG2 PRO A 445      -4.481  41.504   7.809  1.00  0.00           H  
ATOM   1769  CD  PRO A 445      -6.585  41.353   7.154  1.00  0.00           C  
ATOM   1770  HD1 PRO A 445      -6.807  42.418   7.221  1.00  0.00           H  
ATOM   1771  HD2 PRO A 445      -6.254  41.239   6.121  1.00  0.00           H  
ATOM   1772  C   PRO A 445      -7.456  39.594   9.735  1.00  0.00           C  
ATOM   1773  O   PRO A 445      -7.155  38.742  10.568  1.00  0.00           O  
ATOM   1774  N   GLU A 446      -8.153  40.669  10.111  1.00  0.00           N  
ATOM   1775  H   GLU A 446      -8.314  41.499   9.558  1.00  0.00           H  
ATOM   1776  CA  GLU A 446      -8.737  40.925  11.412  1.00  0.00           C  
ATOM   1777  HA  GLU A 446      -8.141  40.401  12.160  1.00  0.00           H  
ATOM   1778  CB  GLU A 446      -8.574  42.403  11.769  1.00  0.00           C  
ATOM   1779  HB1 GLU A 446      -7.563  42.756  11.565  1.00  0.00           H  
ATOM   1780  HB2 GLU A 446      -9.091  42.930  10.967  1.00  0.00           H  
ATOM   1781  CG  GLU A 446      -8.970  42.828  13.184  1.00  0.00           C  
ATOM   1782  HG1 GLU A 446      -9.185  43.892  13.083  1.00  0.00           H  
ATOM   1783  HG2 GLU A 446      -9.895  42.369  13.532  1.00  0.00           H  
ATOM   1784  CD  GLU A 446      -7.819  42.721  14.174  1.00  0.00           C  
ATOM   1785  OE1 GLU A 446      -8.053  43.138  15.329  1.00  0.00           O  
ATOM   1786  OE2 GLU A 446      -6.738  42.190  13.840  1.00  0.00           O  
ATOM   1787  C   GLU A 446     -10.216  40.573  11.475  1.00  0.00           C  
ATOM   1788  O   GLU A 446     -10.774  40.224  12.513  1.00  0.00           O  
ATOM   1789  N   ARG A 447     -10.974  40.776  10.395  1.00  0.00           N  
ATOM   1790  H   ARG A 447     -10.596  41.356   9.659  1.00  0.00           H  
ATOM   1791  CA  ARG A 447     -12.370  40.443  10.197  1.00  0.00           C  
ATOM   1792  HA  ARG A 447     -12.949  40.384  11.118  1.00  0.00           H  
ATOM   1793  CB  ARG A 447     -13.045  41.263   9.097  1.00  0.00           C  
ATOM   1794  HB1 ARG A 447     -12.600  42.258   9.059  1.00  0.00           H  
ATOM   1795  HB2 ARG A 447     -12.794  40.859   8.116  1.00  0.00           H  
ATOM   1796  CG  ARG A 447     -14.572  41.193   9.084  1.00  0.00           C  
ATOM   1797  HG1 ARG A 447     -14.833  40.172   9.364  1.00  0.00           H  
ATOM   1798  HG2 ARG A 447     -14.826  41.795   9.956  1.00  0.00           H  
ATOM   1799  CD  ARG A 447     -15.289  41.662   7.818  1.00  0.00           C  
ATOM   1800  HD1 ARG A 447     -15.008  40.912   7.079  1.00  0.00           H  
ATOM   1801  HD2 ARG A 447     -16.363  41.532   7.955  1.00  0.00           H  
ATOM   1802  NE  ARG A 447     -14.857  42.993   7.388  1.00  0.00           N  
ATOM   1803  HE  ARG A 447     -14.666  43.631   8.147  1.00  0.00           H  
ATOM   1804  CZ  ARG A 447     -14.859  43.530   6.161  1.00  0.00           C  
ATOM   1805  NH1 ARG A 447     -15.327  42.879   5.087  1.00  0.00           N  
ATOM   1806 1HH1 ARG A 447     -15.733  41.955   5.122  1.00  0.00           H  
ATOM   1807 2HH1 ARG A 447     -15.485  43.401   4.237  1.00  0.00           H  
ATOM   1808  NH2 ARG A 447     -14.309  44.733   5.944  1.00  0.00           N  
ATOM   1809 1HH2 ARG A 447     -13.819  45.218   6.681  1.00  0.00           H  
ATOM   1810 2HH2 ARG A 447     -14.312  45.212   5.055  1.00  0.00           H  
ATOM   1811  C   ARG A 447     -12.382  38.957   9.868  1.00  0.00           C  
ATOM   1812  O   ARG A 447     -13.295  38.216  10.226  1.00  0.00           O  
ATOM   1813  N   ASP A 448     -11.396  38.468   9.111  1.00  0.00           N  
ATOM   1814  H   ASP A 448     -10.658  39.072   8.778  1.00  0.00           H  
ATOM   1815  CA  ASP A 448     -11.289  37.115   8.605  1.00  0.00           C  
ATOM   1816  HA  ASP A 448     -10.318  37.116   8.108  1.00  0.00           H  
ATOM   1817  CB  ASP A 448     -11.165  36.028   9.673  1.00  0.00           C  
ATOM   1818  HB1 ASP A 448     -10.365  36.109  10.409  1.00  0.00           H  
ATOM   1819  HB2 ASP A 448     -12.110  36.002  10.216  1.00  0.00           H  
ATOM   1820  CG  ASP A 448     -10.961  34.569   9.288  1.00  0.00           C  
ATOM   1821  OD1 ASP A 448     -10.790  34.225   8.099  1.00  0.00           O  
ATOM   1822  OD2 ASP A 448     -10.696  33.784  10.224  1.00  0.00           O  
ATOM   1823  C   ASP A 448     -12.375  36.915   7.558  1.00  0.00           C  
ATOM   1824  O   ASP A 448     -13.422  36.310   7.778  1.00  0.00           O  
ATOM   1825  N   GLU A 449     -12.236  37.633   6.441  1.00  0.00           N  
ATOM   1826  H   GLU A 449     -11.479  38.263   6.218  1.00  0.00           H  
ATOM   1827  CA  GLU A 449     -13.218  37.604   5.376  1.00  0.00           C  
ATOM   1828  HA  GLU A 449     -13.692  36.635   5.220  1.00  0.00           H  
ATOM   1829  CB  GLU A 449     -14.376  38.572   5.622  1.00  0.00           C  
ATOM   1830  HB1 GLU A 449     -14.687  38.349   6.642  1.00  0.00           H  
ATOM   1831  HB2 GLU A 449     -14.060  39.615   5.665  1.00  0.00           H  
ATOM   1832  CG  GLU A 449     -15.556  38.411   4.663  1.00  0.00           C  
ATOM   1833  HG1 GLU A 449     -15.257  38.730   3.664  1.00  0.00           H  
ATOM   1834  HG2 GLU A 449     -15.800  37.354   4.560  1.00  0.00           H  
ATOM   1835  CD  GLU A 449     -16.619  39.358   5.202  1.00  0.00           C  
ATOM   1836  OE1 GLU A 449     -17.606  38.827   5.755  1.00  0.00           O  
ATOM   1837  OE2 GLU A 449     -16.574  40.570   4.899  1.00  0.00           O  
ATOM   1838  C   GLU A 449     -12.420  38.066   4.165  1.00  0.00           C  
ATOM   1839  O   GLU A 449     -11.510  38.891   4.195  1.00  0.00           O  
ATOM   1840  N   TRP A 450     -12.869  37.569   3.010  1.00  0.00           N  
ATOM   1841  H   TRP A 450     -13.616  36.890   3.030  1.00  0.00           H  
ATOM   1842  CA  TRP A 450     -12.493  38.102   1.716  1.00  0.00           C  
ATOM   1843  HA  TRP A 450     -11.521  38.590   1.787  1.00  0.00           H  
ATOM   1844  CB  TRP A 450     -12.358  36.945   0.726  1.00  0.00           C  
ATOM   1845  HB1 TRP A 450     -13.247  36.314   0.710  1.00  0.00           H  
ATOM   1846  HB2 TRP A 450     -12.357  37.361  -0.281  1.00  0.00           H  
ATOM   1847  CG  TRP A 450     -11.212  36.039   1.044  1.00  0.00           C  
ATOM   1848  CD1 TRP A 450     -11.164  34.964   1.863  1.00  0.00           C  
ATOM   1849  HD1 TRP A 450     -12.018  34.618   2.426  1.00  0.00           H  
ATOM   1850  CD2 TRP A 450      -9.916  36.122   0.378  1.00  0.00           C  
ATOM   1851  NE1 TRP A 450      -9.911  34.397   1.747  1.00  0.00           N  
ATOM   1852  HE1 TRP A 450      -9.833  33.504   2.213  1.00  0.00           H  
ATOM   1853  CE2 TRP A 450      -9.099  35.063   0.852  1.00  0.00           C  
ATOM   1854  CE3 TRP A 450      -9.275  36.997  -0.514  1.00  0.00           C  
ATOM   1855  HE3 TRP A 450      -9.705  37.968  -0.707  1.00  0.00           H  
ATOM   1856  CZ2 TRP A 450      -7.819  34.785   0.359  1.00  0.00           C  
ATOM   1857  HZ2 TRP A 450      -7.249  33.931   0.693  1.00  0.00           H  
ATOM   1858  CZ3 TRP A 450      -7.997  36.777  -1.042  1.00  0.00           C  
ATOM   1859  HZ3 TRP A 450      -7.644  37.506  -1.756  1.00  0.00           H  
ATOM   1860  CH2 TRP A 450      -7.282  35.660  -0.592  1.00  0.00           C  
ATOM   1861  HH2 TRP A 450      -6.346  35.329  -1.019  1.00  0.00           H  
ATOM   1862  C   TRP A 450     -13.483  39.148   1.223  1.00  0.00           C  
ATOM   1863  O   TRP A 450     -14.697  38.977   1.318  1.00  0.00           O  
ATOM   1864  N   HIS A 451     -13.005  40.315   0.784  1.00  0.00           N  
ATOM   1865  H   HIS A 451     -12.018  40.518   0.853  1.00  0.00           H  
ATOM   1866  CA  HIS A 451     -13.606  41.513   0.232  1.00  0.00           C  
ATOM   1867  HA  HIS A 451     -14.646  41.224   0.078  1.00  0.00           H  
ATOM   1868  CB  HIS A 451     -13.587  42.735   1.150  1.00  0.00           C  
ATOM   1869  HB1 HIS A 451     -14.253  42.453   1.966  1.00  0.00           H  
ATOM   1870  HB2 HIS A 451     -12.593  42.885   1.572  1.00  0.00           H  
ATOM   1871  CG  HIS A 451     -13.865  44.110   0.606  1.00  0.00           C  
ATOM   1872  ND1 HIS A 451     -15.175  44.469   0.293  1.00  0.00           N  
ATOM   1873  CD2 HIS A 451     -13.056  45.161   0.265  1.00  0.00           C  
ATOM   1874  HD2 HIS A 451     -11.989  45.253   0.404  1.00  0.00           H  
ATOM   1875  CE1 HIS A 451     -15.074  45.686  -0.248  1.00  0.00           C  
ATOM   1876  HE1 HIS A 451     -15.946  46.153  -0.680  1.00  0.00           H  
ATOM   1877  NE2 HIS A 451     -13.815  46.145  -0.338  1.00  0.00           N  
ATOM   1878  HE2 HIS A 451     -13.442  46.948  -0.825  1.00  0.00           H  
ATOM   1879  C   HIS A 451     -12.936  41.754  -1.113  1.00  0.00           C  
ATOM   1880  O   HIS A 451     -11.726  41.673  -1.315  1.00  0.00           O  
ATOM   1881  N   LEU A 452     -13.724  42.151  -2.116  1.00  0.00           N  
ATOM   1882  H   LEU A 452     -14.724  42.147  -1.973  1.00  0.00           H  
ATOM   1883  CA  LEU A 452     -13.269  42.455  -3.457  1.00  0.00           C  
ATOM   1884  HA  LEU A 452     -12.529  41.707  -3.740  1.00  0.00           H  
ATOM   1885  CB  LEU A 452     -14.335  42.432  -4.554  1.00  0.00           C  
ATOM   1886  HB1 LEU A 452     -15.174  42.918  -4.056  1.00  0.00           H  
ATOM   1887  HB2 LEU A 452     -14.115  42.999  -5.459  1.00  0.00           H  
ATOM   1888  CG  LEU A 452     -14.787  41.020  -4.926  1.00  0.00           C  
ATOM   1889  HG  LEU A 452     -14.681  40.422  -4.021  1.00  0.00           H  
ATOM   1890  CD1 LEU A 452     -16.245  40.931  -5.379  1.00  0.00           C  
ATOM   1891 1HD1 LEU A 452     -16.409  41.590  -6.231  1.00  0.00           H  
ATOM   1892 2HD1 LEU A 452     -16.582  39.917  -5.592  1.00  0.00           H  
ATOM   1893 3HD1 LEU A 452     -16.812  41.319  -4.532  1.00  0.00           H  
ATOM   1894  CD2 LEU A 452     -13.832  40.376  -5.931  1.00  0.00           C  
ATOM   1895 1HD2 LEU A 452     -13.838  40.946  -6.860  1.00  0.00           H  
ATOM   1896 2HD2 LEU A 452     -12.799  40.303  -5.589  1.00  0.00           H  
ATOM   1897 3HD2 LEU A 452     -14.307  39.455  -6.267  1.00  0.00           H  
ATOM   1898  C   LEU A 452     -12.557  43.799  -3.520  1.00  0.00           C  
ATOM   1899  O   LEU A 452     -13.065  44.796  -3.011  1.00  0.00           O  
ATOM   1900  N   VAL A 453     -11.422  43.855  -4.222  1.00  0.00           N  
ATOM   1901  H   VAL A 453     -11.102  43.121  -4.837  1.00  0.00           H  
ATOM   1902  CA  VAL A 453     -10.683  45.058  -4.546  1.00  0.00           C  
ATOM   1903  HA  VAL A 453     -11.213  45.979  -4.303  1.00  0.00           H  
ATOM   1904  CB  VAL A 453      -9.348  45.080  -3.800  1.00  0.00           C  
ATOM   1905  HB  VAL A 453      -8.967  46.099  -3.877  1.00  0.00           H  
ATOM   1906  CG1 VAL A 453      -9.529  44.761  -2.316  1.00  0.00           C  
ATOM   1907 1HG1 VAL A 453      -8.623  45.072  -1.796  1.00  0.00           H  
ATOM   1908 2HG1 VAL A 453     -10.380  45.338  -1.956  1.00  0.00           H  
ATOM   1909 3HG1 VAL A 453      -9.836  43.727  -2.157  1.00  0.00           H  
ATOM   1910  CG2 VAL A 453      -8.256  44.230  -4.449  1.00  0.00           C  
ATOM   1911 1HG2 VAL A 453      -8.058  44.504  -5.486  1.00  0.00           H  
ATOM   1912 2HG2 VAL A 453      -7.345  44.259  -3.850  1.00  0.00           H  
ATOM   1913 3HG2 VAL A 453      -8.550  43.181  -4.466  1.00  0.00           H  
ATOM   1914  C   VAL A 453     -10.550  45.176  -6.057  1.00  0.00           C  
ATOM   1915  O   VAL A 453     -11.181  44.464  -6.835  1.00  0.00           O  
ATOM   1916  N   ALA A 454      -9.846  46.214  -6.515  1.00  0.00           N  
ATOM   1917  H   ALA A 454      -9.397  46.819  -5.843  1.00  0.00           H  
ATOM   1918  CA  ALA A 454      -9.592  46.598  -7.889  1.00  0.00           C  
ATOM   1919  HA  ALA A 454     -10.423  47.262  -8.131  1.00  0.00           H  
ATOM   1920  CB  ALA A 454      -8.369  47.509  -7.786  1.00  0.00           C  
ATOM   1921  HB1 ALA A 454      -7.542  46.897  -7.427  1.00  0.00           H  
ATOM   1922  HB2 ALA A 454      -8.220  47.970  -8.762  1.00  0.00           H  
ATOM   1923  HB3 ALA A 454      -8.656  48.135  -6.941  1.00  0.00           H  
ATOM   1924  C   ALA A 454      -9.403  45.533  -8.960  1.00  0.00           C  
ATOM   1925  O   ALA A 454      -8.354  44.900  -8.861  1.00  0.00           O  
ATOM   1926  N   PRO A 455     -10.333  45.310  -9.891  1.00  0.00           N  
ATOM   1927  CA  PRO A 455     -10.174  44.281 -10.899  1.00  0.00           C  
ATOM   1928  HA  PRO A 455      -9.980  43.309 -10.446  1.00  0.00           H  
ATOM   1929  CB  PRO A 455     -11.545  44.181 -11.568  1.00  0.00           C  
ATOM   1930  HB1 PRO A 455     -11.539  43.986 -12.641  1.00  0.00           H  
ATOM   1931  HB2 PRO A 455     -12.096  43.419 -11.016  1.00  0.00           H  
ATOM   1932  CG  PRO A 455     -12.163  45.556 -11.317  1.00  0.00           C  
ATOM   1933  HG1 PRO A 455     -11.765  46.234 -12.072  1.00  0.00           H  
ATOM   1934  HG2 PRO A 455     -13.251  45.482 -11.318  1.00  0.00           H  
ATOM   1935  CD  PRO A 455     -11.552  46.083 -10.018  1.00  0.00           C  
ATOM   1936  HD1 PRO A 455     -11.457  47.161 -10.153  1.00  0.00           H  
ATOM   1937  HD2 PRO A 455     -12.299  45.858  -9.258  1.00  0.00           H  
ATOM   1938  C   PRO A 455      -9.146  44.640 -11.963  1.00  0.00           C  
ATOM   1939  O   PRO A 455      -9.049  45.826 -12.269  1.00  0.00           O  
ATOM   1940  N   MET A 456      -8.558  43.611 -12.578  1.00  0.00           N  
ATOM   1941  H   MET A 456      -8.925  42.673 -12.509  1.00  0.00           H  
ATOM   1942  CA  MET A 456      -7.523  43.785 -13.578  1.00  0.00           C  
ATOM   1943  HA  MET A 456      -6.633  44.274 -13.184  1.00  0.00           H  
ATOM   1944  CB  MET A 456      -6.935  42.405 -13.874  1.00  0.00           C  
ATOM   1945  HB1 MET A 456      -7.748  41.816 -14.298  1.00  0.00           H  
ATOM   1946  HB2 MET A 456      -6.189  42.552 -14.655  1.00  0.00           H  
ATOM   1947  CG  MET A 456      -6.385  41.619 -12.684  1.00  0.00           C  
ATOM   1948  HG1 MET A 456      -5.595  42.262 -12.297  1.00  0.00           H  
ATOM   1949  HG2 MET A 456      -7.200  41.466 -11.976  1.00  0.00           H  
ATOM   1950  SD  MET A 456      -5.569  40.107 -13.254  1.00  0.00           S  
ATOM   1951  CE  MET A 456      -6.903  38.996 -13.764  1.00  0.00           C  
ATOM   1952  HE1 MET A 456      -7.753  39.271 -13.139  1.00  0.00           H  
ATOM   1953  HE2 MET A 456      -7.092  39.017 -14.838  1.00  0.00           H  
ATOM   1954  HE3 MET A 456      -6.551  37.995 -13.516  1.00  0.00           H  
ATOM   1955  C   MET A 456      -7.978  44.402 -14.893  1.00  0.00           C  
ATOM   1956  O   MET A 456      -9.179  44.550 -15.109  1.00  0.00           O  
ATOM   1957  N   LEU A 457      -7.066  44.611 -15.845  1.00  0.00           N  
ATOM   1958  H   LEU A 457      -6.124  44.337 -15.602  1.00  0.00           H  
ATOM   1959  CA  LEU A 457      -7.274  45.133 -17.181  1.00  0.00           C  
ATOM   1960  HA  LEU A 457      -8.200  45.697 -17.069  1.00  0.00           H  
ATOM   1961  CB  LEU A 457      -6.033  45.895 -17.646  1.00  0.00           C  
ATOM   1962  HB1 LEU A 457      -5.292  45.095 -17.653  1.00  0.00           H  
ATOM   1963  HB2 LEU A 457      -6.158  46.187 -18.689  1.00  0.00           H  
ATOM   1964  CG  LEU A 457      -5.585  47.051 -16.752  1.00  0.00           C  
ATOM   1965  HG  LEU A 457      -5.470  46.764 -15.706  1.00  0.00           H  
ATOM   1966  CD1 LEU A 457      -4.197  47.520 -17.190  1.00  0.00           C  
ATOM   1967 1HD1 LEU A 457      -4.092  47.871 -18.217  1.00  0.00           H  
ATOM   1968 2HD1 LEU A 457      -3.835  48.350 -16.583  1.00  0.00           H  
ATOM   1969 3HD1 LEU A 457      -3.551  46.651 -17.068  1.00  0.00           H  
ATOM   1970  CD2 LEU A 457      -6.480  48.285 -16.635  1.00  0.00           C  
ATOM   1971 1HD2 LEU A 457      -6.341  48.909 -17.518  1.00  0.00           H  
ATOM   1972 2HD2 LEU A 457      -7.519  47.976 -16.524  1.00  0.00           H  
ATOM   1973 3HD2 LEU A 457      -6.149  48.856 -15.768  1.00  0.00           H  
ATOM   1974  C   LEU A 457      -7.600  44.119 -18.267  1.00  0.00           C  
ATOM   1975  O   LEU A 457      -8.171  44.434 -19.309  1.00  0.00           O  
ATOM   1976  N   THR A 458      -7.242  42.864 -17.986  1.00  0.00           N  
ATOM   1977  H   THR A 458      -6.724  42.634 -17.150  1.00  0.00           H  
ATOM   1978  CA  THR A 458      -7.261  41.716 -18.871  1.00  0.00           C  
ATOM   1979  HA  THR A 458      -7.988  41.791 -19.679  1.00  0.00           H  
ATOM   1980  CB  THR A 458      -5.817  41.547 -19.346  1.00  0.00           C  
ATOM   1981  HB  THR A 458      -5.711  40.575 -19.828  1.00  0.00           H  
ATOM   1982  OG1 THR A 458      -4.911  41.545 -18.265  1.00  0.00           O  
ATOM   1983  HG1 THR A 458      -4.704  42.412 -17.951  1.00  0.00           H  
ATOM   1984  CG2 THR A 458      -5.359  42.526 -20.427  1.00  0.00           C  
ATOM   1985 1HG2 THR A 458      -4.299  42.377 -20.634  1.00  0.00           H  
ATOM   1986 2HG2 THR A 458      -5.908  42.444 -21.365  1.00  0.00           H  
ATOM   1987 3HG2 THR A 458      -5.365  43.561 -20.085  1.00  0.00           H  
ATOM   1988  C   THR A 458      -7.791  40.579 -18.009  1.00  0.00           C  
ATOM   1989  O   THR A 458      -7.957  40.642 -16.793  1.00  0.00           O  
ATOM   1990  N   ARG A 459      -7.909  39.402 -18.629  1.00  0.00           N  
ATOM   1991  H   ARG A 459      -7.578  39.288 -19.576  1.00  0.00           H  
ATOM   1992  CA  ARG A 459      -8.266  38.217 -17.875  1.00  0.00           C  
ATOM   1993  HA  ARG A 459      -8.730  38.420 -16.910  1.00  0.00           H  
ATOM   1994  CB  ARG A 459      -9.297  37.380 -18.632  1.00  0.00           C  
ATOM   1995  HB1 ARG A 459      -8.887  37.199 -19.626  1.00  0.00           H  
ATOM   1996  HB2 ARG A 459      -9.502  36.483 -18.048  1.00  0.00           H  
ATOM   1997  CG  ARG A 459     -10.616  38.144 -18.745  1.00  0.00           C  
ATOM   1998  HG1 ARG A 459     -10.783  38.500 -17.728  1.00  0.00           H  
ATOM   1999  HG2 ARG A 459     -10.463  39.127 -19.191  1.00  0.00           H  
ATOM   2000  CD  ARG A 459     -11.790  37.369 -19.343  1.00  0.00           C  
ATOM   2001  HD1 ARG A 459     -12.308  36.878 -18.519  1.00  0.00           H  
ATOM   2002  HD2 ARG A 459     -12.486  38.038 -19.850  1.00  0.00           H  
ATOM   2003  NE  ARG A 459     -11.400  36.457 -20.418  1.00  0.00           N  
ATOM   2004  HE  ARG A 459     -10.850  36.836 -21.176  1.00  0.00           H  
ATOM   2005  CZ  ARG A 459     -11.996  35.341 -20.860  1.00  0.00           C  
ATOM   2006  NH1 ARG A 459     -13.121  34.880 -20.296  1.00  0.00           N  
ATOM   2007 1HH1 ARG A 459     -13.606  35.553 -19.720  1.00  0.00           H  
ATOM   2008 2HH1 ARG A 459     -13.566  34.014 -20.564  1.00  0.00           H  
ATOM   2009  NH2 ARG A 459     -11.451  34.744 -21.928  1.00  0.00           N  
ATOM   2010 1HH2 ARG A 459     -10.603  35.072 -22.369  1.00  0.00           H  
ATOM   2011 2HH2 ARG A 459     -11.862  33.923 -22.350  1.00  0.00           H  
ATOM   2012  C   ARG A 459      -7.006  37.368 -17.779  1.00  0.00           C  
ATOM   2013  O   ARG A 459      -6.267  37.189 -18.744  1.00  0.00           O  
ATOM   2014  N   ARG A 460      -6.750  36.849 -16.577  1.00  0.00           N  
ATOM   2015  H   ARG A 460      -7.491  37.113 -15.944  1.00  0.00           H  
ATOM   2016  CA  ARG A 460      -5.519  36.150 -16.266  1.00  0.00           C  
ATOM   2017  HA  ARG A 460      -5.071  35.847 -17.213  1.00  0.00           H  
ATOM   2018  CB  ARG A 460      -4.476  37.132 -15.730  1.00  0.00           C  
ATOM   2019  HB1 ARG A 460      -4.637  37.470 -14.707  1.00  0.00           H  
ATOM   2020  HB2 ARG A 460      -3.566  36.536 -15.796  1.00  0.00           H  
ATOM   2021  CG  ARG A 460      -4.213  38.420 -16.512  1.00  0.00           C  
ATOM   2022  HG1 ARG A 460      -4.088  38.151 -17.560  1.00  0.00           H  
ATOM   2023  HG2 ARG A 460      -5.108  39.040 -16.561  1.00  0.00           H  
ATOM   2024  CD  ARG A 460      -2.997  39.207 -16.023  1.00  0.00           C  
ATOM   2025  HD1 ARG A 460      -3.144  39.546 -14.997  1.00  0.00           H  
ATOM   2026  HD2 ARG A 460      -2.181  38.489 -15.942  1.00  0.00           H  
ATOM   2027  NE  ARG A 460      -2.734  40.351 -16.896  1.00  0.00           N  
ATOM   2028  HE  ARG A 460      -3.446  41.067 -16.864  1.00  0.00           H  
ATOM   2029  CZ  ARG A 460      -1.657  40.583 -17.659  1.00  0.00           C  
ATOM   2030  NH1 ARG A 460      -0.676  39.714 -17.935  1.00  0.00           N  
ATOM   2031 1HH1 ARG A 460      -0.715  38.749 -17.641  1.00  0.00           H  
ATOM   2032 2HH1 ARG A 460       0.124  40.027 -18.468  1.00  0.00           H  
ATOM   2033  NH2 ARG A 460      -1.692  41.715 -18.377  1.00  0.00           N  
ATOM   2034 1HH2 ARG A 460      -2.294  42.461 -18.060  1.00  0.00           H  
ATOM   2035 2HH2 ARG A 460      -1.176  41.855 -19.233  1.00  0.00           H  
ATOM   2036  C   ARG A 460      -5.679  34.920 -15.384  1.00  0.00           C  
ATOM   2037  O   ARG A 460      -5.874  34.996 -14.173  1.00  0.00           O  
ATOM   2038  N   ILE A 461      -5.449  33.723 -15.928  1.00  0.00           N  
ATOM   2039  H   ILE A 461      -5.287  33.612 -16.919  1.00  0.00           H  
ATOM   2040  CA  ILE A 461      -5.265  32.425 -15.312  1.00  0.00           C  
ATOM   2041  HA  ILE A 461      -5.696  32.337 -14.315  1.00  0.00           H  
ATOM   2042  CB  ILE A 461      -5.950  31.386 -16.200  1.00  0.00           C  
ATOM   2043  HB  ILE A 461      -5.316  31.490 -17.080  1.00  0.00           H  
ATOM   2044  CG1 ILE A 461      -7.391  31.739 -16.572  1.00  0.00           C  
ATOM   2045 1HG1 ILE A 461      -7.983  31.902 -15.672  1.00  0.00           H  
ATOM   2046 2HG1 ILE A 461      -7.625  32.756 -16.886  1.00  0.00           H  
ATOM   2047  CG2 ILE A 461      -5.851  29.988 -15.588  1.00  0.00           C  
ATOM   2048 1HG2 ILE A 461      -6.470  29.209 -16.035  1.00  0.00           H  
ATOM   2049 2HG2 ILE A 461      -4.833  29.614 -15.692  1.00  0.00           H  
ATOM   2050 3HG2 ILE A 461      -6.058  30.248 -14.550  1.00  0.00           H  
ATOM   2051  CD  ILE A 461      -7.969  30.733 -17.568  1.00  0.00           C  
ATOM   2052  HD1 ILE A 461      -7.603  29.708 -17.508  1.00  0.00           H  
ATOM   2053  HD2 ILE A 461      -9.032  30.675 -17.337  1.00  0.00           H  
ATOM   2054  HD3 ILE A 461      -7.948  31.061 -18.607  1.00  0.00           H  
ATOM   2055  C   ILE A 461      -3.766  32.161 -15.269  1.00  0.00           C  
ATOM   2056  O   ILE A 461      -3.094  32.222 -16.296  1.00  0.00           O  
ATOM   2057  N   GLY A 462      -3.214  31.803 -14.107  1.00  0.00           N  
ATOM   2058  H   GLY A 462      -3.853  31.749 -13.327  1.00  0.00           H  
ATOM   2059  CA  GLY A 462      -1.857  31.298 -14.161  1.00  0.00           C  
ATOM   2060  HA1 GLY A 462      -1.837  30.503 -13.416  1.00  0.00           H  
ATOM   2061  HA2 GLY A 462      -1.629  30.724 -15.059  1.00  0.00           H  
ATOM   2062  C   GLY A 462      -0.882  32.392 -13.748  1.00  0.00           C  
ATOM   2063  O   GLY A 462       0.322  32.149 -13.712  1.00  0.00           O  
ATOM   2064  N   VAL A 463      -1.373  33.611 -13.509  1.00  0.00           N  
ATOM   2065  H   VAL A 463      -2.381  33.670 -13.516  1.00  0.00           H  
ATOM   2066  CA  VAL A 463      -0.648  34.812 -13.148  1.00  0.00           C  
ATOM   2067  HA  VAL A 463       0.104  34.901 -13.932  1.00  0.00           H  
ATOM   2068  CB  VAL A 463      -1.652  35.952 -13.327  1.00  0.00           C  
ATOM   2069  HB  VAL A 463      -1.822  35.741 -14.383  1.00  0.00           H  
ATOM   2070  CG1 VAL A 463      -2.893  35.962 -12.434  1.00  0.00           C  
ATOM   2071 1HG1 VAL A 463      -3.540  36.821 -12.613  1.00  0.00           H  
ATOM   2072 2HG1 VAL A 463      -3.557  35.129 -12.662  1.00  0.00           H  
ATOM   2073 3HG1 VAL A 463      -2.747  35.739 -11.377  1.00  0.00           H  
ATOM   2074  CG2 VAL A 463      -1.117  37.376 -13.176  1.00  0.00           C  
ATOM   2075 1HG2 VAL A 463      -0.501  37.449 -12.279  1.00  0.00           H  
ATOM   2076 2HG2 VAL A 463      -0.468  37.657 -14.005  1.00  0.00           H  
ATOM   2077 3HG2 VAL A 463      -1.843  38.188 -13.138  1.00  0.00           H  
ATOM   2078  C   VAL A 463       0.128  34.626 -11.852  1.00  0.00           C  
ATOM   2079  O   VAL A 463      -0.324  33.825 -11.036  1.00  0.00           O  
ATOM   2080  N   GLY A 464       1.245  35.334 -11.674  1.00  0.00           N  
ATOM   2081  H   GLY A 464       1.403  36.055 -12.364  1.00  0.00           H  
ATOM   2082  CA  GLY A 464       2.128  35.449 -10.531  1.00  0.00           C  
ATOM   2083  HA1 GLY A 464       1.772  34.700  -9.822  1.00  0.00           H  
ATOM   2084  HA2 GLY A 464       3.121  35.257 -10.935  1.00  0.00           H  
ATOM   2085  C   GLY A 464       2.081  36.907 -10.095  1.00  0.00           C  
ATOM   2086  O   GLY A 464       1.844  37.790 -10.916  1.00  0.00           O  
ATOM   2087  N   VAL A 465       2.496  37.077  -8.838  1.00  0.00           N  
ATOM   2088  H   VAL A 465       2.792  36.245  -8.347  1.00  0.00           H  
ATOM   2089  CA  VAL A 465       2.416  38.343  -8.138  1.00  0.00           C  
ATOM   2090  HA  VAL A 465       2.261  39.127  -8.879  1.00  0.00           H  
ATOM   2091  CB  VAL A 465       1.112  38.458  -7.348  1.00  0.00           C  
ATOM   2092  HB  VAL A 465       0.979  37.565  -6.737  1.00  0.00           H  
ATOM   2093  CG1 VAL A 465       0.916  39.748  -6.551  1.00  0.00           C  
ATOM   2094 1HG1 VAL A 465       0.672  40.571  -7.224  1.00  0.00           H  
ATOM   2095 2HG1 VAL A 465       0.104  39.643  -5.833  1.00  0.00           H  
ATOM   2096 3HG1 VAL A 465       1.691  39.987  -5.822  1.00  0.00           H  
ATOM   2097  CG2 VAL A 465      -0.155  38.343  -8.196  1.00  0.00           C  
ATOM   2098 1HG2 VAL A 465      -0.363  39.277  -8.719  1.00  0.00           H  
ATOM   2099 2HG2 VAL A 465      -0.179  37.509  -8.897  1.00  0.00           H  
ATOM   2100 3HG2 VAL A 465      -1.033  38.163  -7.576  1.00  0.00           H  
ATOM   2101  C   VAL A 465       3.698  38.641  -7.373  1.00  0.00           C  
ATOM   2102  O   VAL A 465       4.328  37.822  -6.707  1.00  0.00           O  
ATOM   2103  N   ALA A 466       4.281  39.816  -7.619  1.00  0.00           N  
ATOM   2104  H   ALA A 466       3.757  40.477  -8.174  1.00  0.00           H  
ATOM   2105  CA  ALA A 466       5.416  40.315  -6.870  1.00  0.00           C  
ATOM   2106  HA  ALA A 466       5.773  39.717  -6.032  1.00  0.00           H  
ATOM   2107  CB  ALA A 466       6.565  40.637  -7.826  1.00  0.00           C  
ATOM   2108  HB1 ALA A 466       6.886  39.721  -8.323  1.00  0.00           H  
ATOM   2109  HB2 ALA A 466       6.199  41.283  -8.624  1.00  0.00           H  
ATOM   2110  HB3 ALA A 466       7.390  41.165  -7.349  1.00  0.00           H  
ATOM   2111  C   ALA A 466       4.882  41.577  -6.207  1.00  0.00           C  
ATOM   2112  O   ALA A 466       4.144  42.371  -6.785  1.00  0.00           O  
ATOM   2113  N   VAL A 467       5.325  41.876  -4.983  1.00  0.00           N  
ATOM   2114  H   VAL A 467       5.886  41.164  -4.538  1.00  0.00           H  
ATOM   2115  CA  VAL A 467       5.102  43.157  -4.344  1.00  0.00           C  
ATOM   2116  HA  VAL A 467       4.511  43.861  -4.930  1.00  0.00           H  
ATOM   2117  CB  VAL A 467       4.311  42.994  -3.046  1.00  0.00           C  
ATOM   2118  HB  VAL A 467       4.837  42.360  -2.333  1.00  0.00           H  
ATOM   2119  CG1 VAL A 467       3.957  44.345  -2.423  1.00  0.00           C  
ATOM   2120 1HG1 VAL A 467       3.402  44.182  -1.500  1.00  0.00           H  
ATOM   2121 2HG1 VAL A 467       4.813  44.950  -2.123  1.00  0.00           H  
ATOM   2122 3HG1 VAL A 467       3.351  44.960  -3.087  1.00  0.00           H  
ATOM   2123  CG2 VAL A 467       3.025  42.187  -3.231  1.00  0.00           C  
ATOM   2124 1HG2 VAL A 467       2.560  41.928  -2.280  1.00  0.00           H  
ATOM   2125 2HG2 VAL A 467       2.257  42.701  -3.808  1.00  0.00           H  
ATOM   2126 3HG2 VAL A 467       3.218  41.235  -3.725  1.00  0.00           H  
ATOM   2127  C   VAL A 467       6.496  43.732  -4.135  1.00  0.00           C  
ATOM   2128  O   VAL A 467       7.211  43.103  -3.359  1.00  0.00           O  
ATOM   2129  N   LEU A 468       6.784  44.901  -4.711  1.00  0.00           N  
ATOM   2130  H   LEU A 468       6.071  45.366  -5.255  1.00  0.00           H  
ATOM   2131  CA  LEU A 468       8.066  45.577  -4.700  1.00  0.00           C  
ATOM   2132  HA  LEU A 468       8.841  45.284  -3.992  1.00  0.00           H  
ATOM   2133  CB  LEU A 468       8.709  45.224  -6.042  1.00  0.00           C  
ATOM   2134  HB1 LEU A 468       8.637  44.154  -6.233  1.00  0.00           H  
ATOM   2135  HB2 LEU A 468       8.043  45.577  -6.830  1.00  0.00           H  
ATOM   2136  CG  LEU A 468      10.109  45.717  -6.411  1.00  0.00           C  
ATOM   2137  HG  LEU A 468       9.912  46.774  -6.591  1.00  0.00           H  
ATOM   2138  CD1 LEU A 468      11.129  45.533  -5.287  1.00  0.00           C  
ATOM   2139 1HD1 LEU A 468      12.130  45.898  -5.516  1.00  0.00           H  
ATOM   2140 2HD1 LEU A 468      10.885  46.111  -4.395  1.00  0.00           H  
ATOM   2141 3HD1 LEU A 468      11.190  44.515  -4.905  1.00  0.00           H  
ATOM   2142  CD2 LEU A 468      10.572  45.174  -7.764  1.00  0.00           C  
ATOM   2143 1HD2 LEU A 468      10.611  44.089  -7.671  1.00  0.00           H  
ATOM   2144 2HD2 LEU A 468       9.801  45.333  -8.518  1.00  0.00           H  
ATOM   2145 3HD2 LEU A 468      11.569  45.546  -7.999  1.00  0.00           H  
ATOM   2146  C   LEU A 468       7.883  47.066  -4.445  1.00  0.00           C  
ATOM   2147  O   LEU A 468       7.461  47.824  -5.317  1.00  0.00           O  
ATOM   2148  N   ASN A 469       8.359  47.539  -3.291  1.00  0.00           N  
ATOM   2149  H   ASN A 469       8.828  46.938  -2.629  1.00  0.00           H  
ATOM   2150  CA  ASN A 469       8.231  48.876  -2.746  1.00  0.00           C  
ATOM   2151  HA  ASN A 469       8.708  48.842  -1.767  1.00  0.00           H  
ATOM   2152  CB  ASN A 469       9.059  49.818  -3.620  1.00  0.00           C  
ATOM   2153  HB1 ASN A 469       9.967  49.256  -3.842  1.00  0.00           H  
ATOM   2154  HB2 ASN A 469       8.613  50.061  -4.584  1.00  0.00           H  
ATOM   2155  CG  ASN A 469       9.491  51.165  -3.059  1.00  0.00           C  
ATOM   2156  OD1 ASN A 469      10.207  51.234  -2.062  1.00  0.00           O  
ATOM   2157  ND2 ASN A 469       9.103  52.299  -3.646  1.00  0.00           N  
ATOM   2158 1HD2 ASN A 469       8.692  52.206  -4.564  1.00  0.00           H  
ATOM   2159 2HD2 ASN A 469       9.314  53.202  -3.246  1.00  0.00           H  
ATOM   2160  C   ASN A 469       6.783  49.296  -2.538  1.00  0.00           C  
ATOM   2161  O   ASN A 469       6.397  50.418  -2.858  1.00  0.00           O  
ATOM   2162  N   ARG A 470       5.919  48.348  -2.168  1.00  0.00           N  
ATOM   2163  H   ARG A 470       6.377  47.458  -2.027  1.00  0.00           H  
ATOM   2164  CA  ARG A 470       4.501  48.346  -1.869  1.00  0.00           C  
ATOM   2165  HA  ARG A 470       4.452  47.334  -1.468  1.00  0.00           H  
ATOM   2166  CB  ARG A 470       4.222  49.339  -0.740  1.00  0.00           C  
ATOM   2167  HB1 ARG A 470       4.961  49.313   0.061  1.00  0.00           H  
ATOM   2168  HB2 ARG A 470       4.305  50.369  -1.088  1.00  0.00           H  
ATOM   2169  CG  ARG A 470       2.810  49.383  -0.155  1.00  0.00           C  
ATOM   2170  HG1 ARG A 470       2.109  49.917  -0.796  1.00  0.00           H  
ATOM   2171  HG2 ARG A 470       2.566  48.328  -0.026  1.00  0.00           H  
ATOM   2172  CD  ARG A 470       2.848  49.978   1.253  1.00  0.00           C  
ATOM   2173  HD1 ARG A 470       3.305  49.281   1.955  1.00  0.00           H  
ATOM   2174  HD2 ARG A 470       3.442  50.892   1.237  1.00  0.00           H  
ATOM   2175  NE  ARG A 470       1.558  50.039   1.940  1.00  0.00           N  
ATOM   2176  HE  ARG A 470       1.422  49.304   2.620  1.00  0.00           H  
ATOM   2177  CZ  ARG A 470       0.721  51.085   1.916  1.00  0.00           C  
ATOM   2178  NH1 ARG A 470       0.907  52.108   1.070  1.00  0.00           N  
ATOM   2179 1HH1 ARG A 470       1.801  52.393   0.696  1.00  0.00           H  
ATOM   2180 2HH1 ARG A 470       0.146  52.707   0.786  1.00  0.00           H  
ATOM   2181  NH2 ARG A 470      -0.413  51.058   2.630  1.00  0.00           N  
ATOM   2182 1HH2 ARG A 470      -0.501  50.428   3.415  1.00  0.00           H  
ATOM   2183 2HH2 ARG A 470      -1.102  51.777   2.467  1.00  0.00           H  
ATOM   2184  C   ARG A 470       3.581  48.257  -3.078  1.00  0.00           C  
ATOM   2185  O   ARG A 470       2.378  48.042  -2.945  1.00  0.00           O  
ATOM   2186  N   LEU A 471       4.123  48.349  -4.294  1.00  0.00           N  
ATOM   2187  H   LEU A 471       5.129  48.319  -4.375  1.00  0.00           H  
ATOM   2188  CA  LEU A 471       3.339  48.205  -5.504  1.00  0.00           C  
ATOM   2189  HA  LEU A 471       2.378  48.719  -5.486  1.00  0.00           H  
ATOM   2190  CB  LEU A 471       4.123  48.856  -6.644  1.00  0.00           C  
ATOM   2191  HB1 LEU A 471       5.163  48.538  -6.562  1.00  0.00           H  
ATOM   2192  HB2 LEU A 471       3.840  48.384  -7.585  1.00  0.00           H  
ATOM   2193  CG  LEU A 471       4.078  50.384  -6.657  1.00  0.00           C  
ATOM   2194  HG  LEU A 471       3.048  50.708  -6.507  1.00  0.00           H  
ATOM   2195  CD1 LEU A 471       4.963  51.018  -5.583  1.00  0.00           C  
ATOM   2196 1HD1 LEU A 471       4.525  50.841  -4.600  1.00  0.00           H  
ATOM   2197 2HD1 LEU A 471       5.987  50.646  -5.570  1.00  0.00           H  
ATOM   2198 3HD1 LEU A 471       4.943  52.103  -5.482  1.00  0.00           H  
ATOM   2199  CD2 LEU A 471       4.430  50.874  -8.062  1.00  0.00           C  
ATOM   2200 1HD2 LEU A 471       3.751  50.506  -8.831  1.00  0.00           H  
ATOM   2201 2HD2 LEU A 471       4.218  51.939  -8.158  1.00  0.00           H  
ATOM   2202 3HD2 LEU A 471       5.417  50.495  -8.327  1.00  0.00           H  
ATOM   2203  C   LEU A 471       3.328  46.729  -5.875  1.00  0.00           C  
ATOM   2204  O   LEU A 471       4.304  45.982  -5.907  1.00  0.00           O  
ATOM   2205  N   LEU A 472       2.130  46.211  -6.158  1.00  0.00           N  
ATOM   2206  H   LEU A 472       1.487  46.940  -6.433  1.00  0.00           H  
ATOM   2207  CA  LEU A 472       1.785  44.851  -6.520  1.00  0.00           C  
ATOM   2208  HA  LEU A 472       2.530  44.121  -6.205  1.00  0.00           H  
ATOM   2209  CB  LEU A 472       0.389  44.653  -5.930  1.00  0.00           C  
ATOM   2210  HB1 LEU A 472       0.414  45.042  -4.912  1.00  0.00           H  
ATOM   2211  HB2 LEU A 472      -0.346  45.239  -6.482  1.00  0.00           H  
ATOM   2212  CG  LEU A 472      -0.108  43.206  -5.930  1.00  0.00           C  
ATOM   2213  HG  LEU A 472       0.871  42.735  -5.844  1.00  0.00           H  
ATOM   2214  CD1 LEU A 472      -0.906  43.006  -4.642  1.00  0.00           C  
ATOM   2215 1HD1 LEU A 472      -1.269  41.982  -4.567  1.00  0.00           H  
ATOM   2216 2HD1 LEU A 472      -0.284  43.220  -3.773  1.00  0.00           H  
ATOM   2217 3HD1 LEU A 472      -1.757  43.681  -4.548  1.00  0.00           H  
ATOM   2218  CD2 LEU A 472      -0.875  42.808  -7.192  1.00  0.00           C  
ATOM   2219 1HD2 LEU A 472      -1.694  43.526  -7.238  1.00  0.00           H  
ATOM   2220 2HD2 LEU A 472      -0.214  42.883  -8.055  1.00  0.00           H  
ATOM   2221 3HD2 LEU A 472      -1.154  41.758  -7.113  1.00  0.00           H  
ATOM   2222  C   LEU A 472       1.795  44.774  -8.040  1.00  0.00           C  
ATOM   2223  O   LEU A 472       1.017  45.466  -8.694  1.00  0.00           O  
ATOM   2224  N   TYR A 473       2.635  43.946  -8.666  1.00  0.00           N  
ATOM   2225  H   TYR A 473       3.236  43.447  -8.026  1.00  0.00           H  
ATOM   2226  CA  TYR A 473       2.732  43.751 -10.098  1.00  0.00           C  
ATOM   2227  HA  TYR A 473       2.292  44.496 -10.761  1.00  0.00           H  
ATOM   2228  CB  TYR A 473       4.216  43.558 -10.410  1.00  0.00           C  
ATOM   2229  HB1 TYR A 473       4.530  42.835  -9.657  1.00  0.00           H  
ATOM   2230  HB2 TYR A 473       4.372  43.234 -11.439  1.00  0.00           H  
ATOM   2231  CG  TYR A 473       5.032  44.824 -10.292  1.00  0.00           C  
ATOM   2232  CD1 TYR A 473       5.520  45.258  -9.053  1.00  0.00           C  
ATOM   2233  HD1 TYR A 473       5.280  44.599  -8.232  1.00  0.00           H  
ATOM   2234  CD2 TYR A 473       5.199  45.644 -11.414  1.00  0.00           C  
ATOM   2235  HD2 TYR A 473       4.849  45.184 -12.327  1.00  0.00           H  
ATOM   2236  CE1 TYR A 473       6.149  46.502  -8.926  1.00  0.00           C  
ATOM   2237  HE1 TYR A 473       6.410  46.901  -7.957  1.00  0.00           H  
ATOM   2238  CE2 TYR A 473       5.842  46.883 -11.306  1.00  0.00           C  
ATOM   2239  HE2 TYR A 473       5.743  47.580 -12.125  1.00  0.00           H  
ATOM   2240  CZ  TYR A 473       6.397  47.259 -10.077  1.00  0.00           C  
ATOM   2241  OH  TYR A 473       7.028  48.457  -9.909  1.00  0.00           O  
ATOM   2242  HH  TYR A 473       7.111  48.960 -10.704  1.00  0.00           H  
ATOM   2243  C   TYR A 473       2.012  42.436 -10.360  1.00  0.00           C  
ATOM   2244  O   TYR A 473       2.237  41.429  -9.692  1.00  0.00           O  
ATOM   2245  N   ALA A 474       1.140  42.423 -11.371  1.00  0.00           N  
ATOM   2246  H   ALA A 474       0.916  43.314 -11.791  1.00  0.00           H  
ATOM   2247  CA  ALA A 474       0.530  41.258 -11.979  1.00  0.00           C  
ATOM   2248  HA  ALA A 474       0.384  40.376 -11.356  1.00  0.00           H  
ATOM   2249  CB  ALA A 474      -0.860  41.685 -12.452  1.00  0.00           C  
ATOM   2250  HB1 ALA A 474      -1.209  40.971 -13.198  1.00  0.00           H  
ATOM   2251  HB2 ALA A 474      -1.574  41.727 -11.630  1.00  0.00           H  
ATOM   2252  HB3 ALA A 474      -0.857  42.683 -12.891  1.00  0.00           H  
ATOM   2253  C   ALA A 474       1.325  40.967 -13.243  1.00  0.00           C  
ATOM   2254  O   ALA A 474       1.545  41.873 -14.044  1.00  0.00           O  
ATOM   2255  N   VAL A 475       1.800  39.719 -13.233  1.00  0.00           N  
ATOM   2256  H   VAL A 475       1.685  39.036 -12.498  1.00  0.00           H  
ATOM   2257  CA  VAL A 475       2.805  39.306 -14.192  1.00  0.00           C  
ATOM   2258  HA  VAL A 475       2.771  40.021 -15.014  1.00  0.00           H  
ATOM   2259  CB  VAL A 475       4.222  39.384 -13.624  1.00  0.00           C  
ATOM   2260  HB  VAL A 475       4.179  38.714 -12.765  1.00  0.00           H  
ATOM   2261  CG1 VAL A 475       5.234  39.017 -14.711  1.00  0.00           C  
ATOM   2262 1HG1 VAL A 475       5.305  39.872 -15.384  1.00  0.00           H  
ATOM   2263 2HG1 VAL A 475       6.208  38.854 -14.250  1.00  0.00           H  
ATOM   2264 3HG1 VAL A 475       5.044  38.124 -15.305  1.00  0.00           H  
ATOM   2265  CG2 VAL A 475       4.633  40.728 -13.023  1.00  0.00           C  
ATOM   2266 1HG2 VAL A 475       4.426  41.586 -13.662  1.00  0.00           H  
ATOM   2267 2HG2 VAL A 475       4.126  40.860 -12.067  1.00  0.00           H  
ATOM   2268 3HG2 VAL A 475       5.701  40.802 -12.822  1.00  0.00           H  
ATOM   2269  C   VAL A 475       2.421  37.925 -14.703  1.00  0.00           C  
ATOM   2270  O   VAL A 475       2.240  37.047 -13.862  1.00  0.00           O  
ATOM   2271  N   GLY A 476       2.272  37.853 -16.028  1.00  0.00           N  
ATOM   2272  H   GLY A 476       2.501  38.604 -16.663  1.00  0.00           H  
ATOM   2273  CA  GLY A 476       2.155  36.595 -16.737  1.00  0.00           C  
ATOM   2274  HA1 GLY A 476       2.488  36.894 -17.731  1.00  0.00           H  
ATOM   2275  HA2 GLY A 476       2.812  35.768 -16.466  1.00  0.00           H  
ATOM   2276  C   GLY A 476       0.682  36.264 -16.932  1.00  0.00           C  
ATOM   2277  O   GLY A 476      -0.177  37.140 -16.867  1.00  0.00           O  
ATOM   2278  N   GLY A 477       0.334  35.003 -17.197  1.00  0.00           N  
ATOM   2279  H   GLY A 477       1.102  34.348 -17.237  1.00  0.00           H  
ATOM   2280  CA  GLY A 477      -0.995  34.432 -17.281  1.00  0.00           C  
ATOM   2281  HA1 GLY A 477      -0.847  33.362 -17.133  1.00  0.00           H  
ATOM   2282  HA2 GLY A 477      -1.695  34.804 -16.533  1.00  0.00           H  
ATOM   2283  C   GLY A 477      -1.488  34.380 -18.720  1.00  0.00           C  
ATOM   2284  O   GLY A 477      -0.754  34.585 -19.685  1.00  0.00           O  
ATOM   2285  N   PHE A 478      -2.755  33.995 -18.891  1.00  0.00           N  
ATOM   2286  H   PHE A 478      -3.195  33.506 -18.125  1.00  0.00           H  
ATOM   2287  CA  PHE A 478      -3.418  33.937 -20.178  1.00  0.00           C  
ATOM   2288  HA  PHE A 478      -2.940  34.677 -20.820  1.00  0.00           H  
ATOM   2289  CB  PHE A 478      -3.009  32.617 -20.832  1.00  0.00           C  
ATOM   2290  HB1 PHE A 478      -3.359  32.608 -21.864  1.00  0.00           H  
ATOM   2291  HB2 PHE A 478      -1.921  32.588 -20.891  1.00  0.00           H  
ATOM   2292  CG  PHE A 478      -3.484  31.330 -20.200  1.00  0.00           C  
ATOM   2293  CD1 PHE A 478      -4.794  30.901 -20.447  1.00  0.00           C  
ATOM   2294  HD1 PHE A 478      -5.365  31.428 -21.198  1.00  0.00           H  
ATOM   2295  CD2 PHE A 478      -2.680  30.663 -19.268  1.00  0.00           C  
ATOM   2296  HD2 PHE A 478      -1.663  30.996 -19.128  1.00  0.00           H  
ATOM   2297  CE1 PHE A 478      -5.331  29.876 -19.661  1.00  0.00           C  
ATOM   2298  HE1 PHE A 478      -6.306  29.466 -19.884  1.00  0.00           H  
ATOM   2299  CE2 PHE A 478      -3.223  29.631 -18.493  1.00  0.00           C  
ATOM   2300  HE2 PHE A 478      -2.556  29.068 -17.857  1.00  0.00           H  
ATOM   2301  CZ  PHE A 478      -4.543  29.219 -18.708  1.00  0.00           C  
ATOM   2302  HZ  PHE A 478      -5.062  28.383 -18.262  1.00  0.00           H  
ATOM   2303  C   PHE A 478      -4.897  34.198 -19.932  1.00  0.00           C  
ATOM   2304  O   PHE A 478      -5.416  33.667 -18.952  1.00  0.00           O  
ATOM   2305  N   ASP A 479      -5.608  34.898 -20.819  1.00  0.00           N  
ATOM   2306  H   ASP A 479      -4.979  35.288 -21.507  1.00  0.00           H  
ATOM   2307  CA  ASP A 479      -7.037  35.131 -20.758  1.00  0.00           C  
ATOM   2308  HA  ASP A 479      -7.520  35.449 -19.835  1.00  0.00           H  
ATOM   2309  CB  ASP A 479      -7.315  36.188 -21.827  1.00  0.00           C  
ATOM   2310  HB1 ASP A 479      -6.960  37.127 -21.403  1.00  0.00           H  
ATOM   2311  HB2 ASP A 479      -6.862  35.900 -22.776  1.00  0.00           H  
ATOM   2312  CG  ASP A 479      -8.759  36.331 -22.286  1.00  0.00           C  
ATOM   2313  OD1 ASP A 479      -9.179  35.434 -23.049  1.00  0.00           O  
ATOM   2314  OD2 ASP A 479      -9.528  37.244 -21.915  1.00  0.00           O  
ATOM   2315  C   ASP A 479      -7.697  33.828 -21.187  1.00  0.00           C  
ATOM   2316  O   ASP A 479      -8.725  33.505 -20.596  1.00  0.00           O  
ATOM   2317  N   GLY A 480      -7.121  33.050 -22.106  1.00  0.00           N  
ATOM   2318  H   GLY A 480      -6.295  33.376 -22.585  1.00  0.00           H  
ATOM   2319  CA  GLY A 480      -7.723  31.820 -22.580  1.00  0.00           C  
ATOM   2320  HA1 GLY A 480      -7.370  30.883 -22.150  1.00  0.00           H  
ATOM   2321  HA2 GLY A 480      -8.773  31.963 -22.324  1.00  0.00           H  
ATOM   2322  C   GLY A 480      -7.717  31.972 -24.095  1.00  0.00           C  
ATOM   2323  O   GLY A 480      -7.294  31.033 -24.764  1.00  0.00           O  
ATOM   2324  N   THR A 481      -8.218  33.102 -24.602  1.00  0.00           N  
ATOM   2325  H   THR A 481      -8.520  33.813 -23.952  1.00  0.00           H  
ATOM   2326  CA  THR A 481      -8.392  33.451 -25.997  1.00  0.00           C  
ATOM   2327  HA  THR A 481      -8.777  32.620 -26.588  1.00  0.00           H  
ATOM   2328  CB  THR A 481      -9.532  34.463 -26.123  1.00  0.00           C  
ATOM   2329  HB  THR A 481      -9.574  34.622 -27.200  1.00  0.00           H  
ATOM   2330  OG1 THR A 481      -9.345  35.755 -25.590  1.00  0.00           O  
ATOM   2331  HG1 THR A 481      -9.323  35.501 -24.681  1.00  0.00           H  
ATOM   2332  CG2 THR A 481     -10.931  34.009 -25.705  1.00  0.00           C  
ATOM   2333 1HG2 THR A 481     -11.203  34.135 -24.657  1.00  0.00           H  
ATOM   2334 2HG2 THR A 481     -11.752  34.612 -26.092  1.00  0.00           H  
ATOM   2335 3HG2 THR A 481     -11.136  33.009 -26.087  1.00  0.00           H  
ATOM   2336  C   THR A 481      -7.065  33.966 -26.538  1.00  0.00           C  
ATOM   2337  O   THR A 481      -6.816  33.874 -27.738  1.00  0.00           O  
ATOM   2338  N   ASN A 482      -6.178  34.489 -25.689  1.00  0.00           N  
ATOM   2339  H   ASN A 482      -6.249  34.286 -24.703  1.00  0.00           H  
ATOM   2340  CA  ASN A 482      -4.846  34.924 -26.058  1.00  0.00           C  
ATOM   2341  HA  ASN A 482      -4.535  34.288 -26.887  1.00  0.00           H  
ATOM   2342  CB  ASN A 482      -4.787  36.414 -26.397  1.00  0.00           C  
ATOM   2343  HB1 ASN A 482      -3.747  36.742 -26.413  1.00  0.00           H  
ATOM   2344  HB2 ASN A 482      -5.326  36.593 -27.327  1.00  0.00           H  
ATOM   2345  CG  ASN A 482      -5.412  37.314 -25.340  1.00  0.00           C  
ATOM   2346  OD1 ASN A 482      -5.027  37.262 -24.174  1.00  0.00           O  
ATOM   2347  ND2 ASN A 482      -6.407  38.136 -25.682  1.00  0.00           N  
ATOM   2348 1HD2 ASN A 482      -6.493  38.344 -26.667  1.00  0.00           H  
ATOM   2349 2HD2 ASN A 482      -7.074  38.605 -25.085  1.00  0.00           H  
ATOM   2350  C   ASN A 482      -3.893  34.520 -24.942  1.00  0.00           C  
ATOM   2351  O   ASN A 482      -4.368  34.189 -23.858  1.00  0.00           O  
ATOM   2352  N   ARG A 483      -2.583  34.506 -25.200  1.00  0.00           N  
ATOM   2353  H   ARG A 483      -2.254  34.984 -26.026  1.00  0.00           H  
ATOM   2354  CA  ARG A 483      -1.479  34.195 -24.314  1.00  0.00           C  
ATOM   2355  HA  ARG A 483      -1.827  33.899 -23.324  1.00  0.00           H  
ATOM   2356  CB  ARG A 483      -0.804  33.005 -24.996  1.00  0.00           C  
ATOM   2357  HB1 ARG A 483      -0.460  33.279 -25.993  1.00  0.00           H  
ATOM   2358  HB2 ARG A 483       0.154  32.861 -24.496  1.00  0.00           H  
ATOM   2359  CG  ARG A 483      -1.663  31.740 -25.012  1.00  0.00           C  
ATOM   2360  HG1 ARG A 483      -2.008  31.569 -23.992  1.00  0.00           H  
ATOM   2361  HG2 ARG A 483      -2.590  31.821 -25.579  1.00  0.00           H  
ATOM   2362  CD  ARG A 483      -0.762  30.576 -25.423  1.00  0.00           C  
ATOM   2363  HD1 ARG A 483      -0.273  30.809 -26.368  1.00  0.00           H  
ATOM   2364  HD2 ARG A 483       0.059  30.601 -24.706  1.00  0.00           H  
ATOM   2365  NE  ARG A 483      -1.573  29.363 -25.307  1.00  0.00           N  
ATOM   2366  HE  ARG A 483      -1.703  29.027 -24.364  1.00  0.00           H  
ATOM   2367  CZ  ARG A 483      -2.046  28.631 -26.325  1.00  0.00           C  
ATOM   2368  NH1 ARG A 483      -1.859  28.951 -27.613  1.00  0.00           N  
ATOM   2369 1HH1 ARG A 483      -1.541  29.862 -27.911  1.00  0.00           H  
ATOM   2370 2HH1 ARG A 483      -1.982  28.342 -28.409  1.00  0.00           H  
ATOM   2371  NH2 ARG A 483      -2.759  27.509 -26.162  1.00  0.00           N  
ATOM   2372 1HH2 ARG A 483      -3.152  27.354 -25.244  1.00  0.00           H  
ATOM   2373 2HH2 ARG A 483      -3.182  26.955 -26.892  1.00  0.00           H  
ATOM   2374  C   ARG A 483      -0.641  35.460 -24.190  1.00  0.00           C  
ATOM   2375  O   ARG A 483      -0.545  36.262 -25.116  1.00  0.00           O  
ATOM   2376  N   LEU A 484      -0.257  35.842 -22.970  1.00  0.00           N  
ATOM   2377  H   LEU A 484       0.002  35.146 -22.285  1.00  0.00           H  
ATOM   2378  CA  LEU A 484       0.102  37.211 -22.661  1.00  0.00           C  
ATOM   2379  HA  LEU A 484      -0.104  37.904 -23.476  1.00  0.00           H  
ATOM   2380  CB  LEU A 484      -0.695  37.717 -21.458  1.00  0.00           C  
ATOM   2381  HB1 LEU A 484      -0.590  36.976 -20.665  1.00  0.00           H  
ATOM   2382  HB2 LEU A 484      -0.258  38.672 -21.166  1.00  0.00           H  
ATOM   2383  CG  LEU A 484      -2.190  37.911 -21.713  1.00  0.00           C  
ATOM   2384  HG  LEU A 484      -2.754  37.216 -22.335  1.00  0.00           H  
ATOM   2385  CD1 LEU A 484      -3.005  37.935 -20.419  1.00  0.00           C  
ATOM   2386 1HD1 LEU A 484      -2.637  38.662 -19.696  1.00  0.00           H  
ATOM   2387 2HD1 LEU A 484      -4.060  38.155 -20.579  1.00  0.00           H  
ATOM   2388 3HD1 LEU A 484      -2.938  36.920 -20.026  1.00  0.00           H  
ATOM   2389  CD2 LEU A 484      -2.526  39.173 -22.507  1.00  0.00           C  
ATOM   2390 1HD2 LEU A 484      -3.592  39.347 -22.656  1.00  0.00           H  
ATOM   2391 2HD2 LEU A 484      -2.138  40.150 -22.219  1.00  0.00           H  
ATOM   2392 3HD2 LEU A 484      -2.176  39.030 -23.529  1.00  0.00           H  
ATOM   2393  C   LEU A 484       1.605  37.365 -22.469  1.00  0.00           C  
ATOM   2394  O   LEU A 484       2.218  36.580 -21.749  1.00  0.00           O  
ATOM   2395  N   ASN A 485       2.138  38.459 -23.017  1.00  0.00           N  
ATOM   2396  H   ASN A 485       1.430  38.895 -23.591  1.00  0.00           H  
ATOM   2397  CA  ASN A 485       3.431  39.027 -22.691  1.00  0.00           C  
ATOM   2398  HA  ASN A 485       3.921  38.317 -22.024  1.00  0.00           H  
ATOM   2399  CB  ASN A 485       4.391  39.144 -23.875  1.00  0.00           C  
ATOM   2400  HB1 ASN A 485       5.436  39.350 -23.646  1.00  0.00           H  
ATOM   2401  HB2 ASN A 485       4.446  38.183 -24.386  1.00  0.00           H  
ATOM   2402  CG  ASN A 485       4.064  39.987 -25.099  1.00  0.00           C  
ATOM   2403  OD1 ASN A 485       3.505  41.069 -24.934  1.00  0.00           O  
ATOM   2404  ND2 ASN A 485       4.287  39.532 -26.334  1.00  0.00           N  
ATOM   2405 1HD2 ASN A 485       4.470  38.562 -26.548  1.00  0.00           H  
ATOM   2406 2HD2 ASN A 485       4.116  40.269 -27.003  1.00  0.00           H  
ATOM   2407  C   ASN A 485       3.347  40.374 -21.988  1.00  0.00           C  
ATOM   2408  O   ASN A 485       4.392  40.867 -21.567  1.00  0.00           O  
ATOM   2409  N   SER A 486       2.149  40.936 -21.814  1.00  0.00           N  
ATOM   2410  H   SER A 486       1.413  40.376 -22.221  1.00  0.00           H  
ATOM   2411  CA  SER A 486       1.868  42.195 -21.155  1.00  0.00           C  
ATOM   2412  HA  SER A 486       2.723  42.865 -21.249  1.00  0.00           H  
ATOM   2413  CB  SER A 486       0.521  42.700 -21.675  1.00  0.00           C  
ATOM   2414  HB1 SER A 486       0.385  43.709 -21.288  1.00  0.00           H  
ATOM   2415  HB2 SER A 486       0.605  42.812 -22.756  1.00  0.00           H  
ATOM   2416  OG  SER A 486      -0.653  42.009 -21.309  1.00  0.00           O  
ATOM   2417  HG  SER A 486      -1.367  42.580 -21.549  1.00  0.00           H  
ATOM   2418  C   SER A 486       1.765  41.806 -19.687  1.00  0.00           C  
ATOM   2419  O   SER A 486       1.502  40.679 -19.275  1.00  0.00           O  
ATOM   2420  N   ALA A 487       2.034  42.800 -18.837  1.00  0.00           N  
ATOM   2421  H   ALA A 487       2.140  43.658 -19.359  1.00  0.00           H  
ATOM   2422  CA  ALA A 487       1.973  42.886 -17.391  1.00  0.00           C  
ATOM   2423  HA  ALA A 487       1.393  42.083 -16.937  1.00  0.00           H  
ATOM   2424  CB  ALA A 487       3.372  42.659 -16.819  1.00  0.00           C  
ATOM   2425  HB1 ALA A 487       4.184  43.263 -17.224  1.00  0.00           H  
ATOM   2426  HB2 ALA A 487       3.362  42.722 -15.731  1.00  0.00           H  
ATOM   2427  HB3 ALA A 487       3.564  41.589 -16.902  1.00  0.00           H  
ATOM   2428  C   ALA A 487       1.283  44.199 -17.051  1.00  0.00           C  
ATOM   2429  O   ALA A 487       1.132  45.130 -17.840  1.00  0.00           O  
ATOM   2430  N   GLU A 488       0.896  44.307 -15.777  1.00  0.00           N  
ATOM   2431  H   GLU A 488       0.913  43.450 -15.243  1.00  0.00           H  
ATOM   2432  CA  GLU A 488       0.218  45.392 -15.097  1.00  0.00           C  
ATOM   2433  HA  GLU A 488       0.601  46.308 -15.546  1.00  0.00           H  
ATOM   2434  CB  GLU A 488      -1.263  45.435 -15.474  1.00  0.00           C  
ATOM   2435  HB1 GLU A 488      -1.735  46.269 -14.955  1.00  0.00           H  
ATOM   2436  HB2 GLU A 488      -1.347  45.660 -16.537  1.00  0.00           H  
ATOM   2437  CG  GLU A 488      -2.059  44.152 -15.234  1.00  0.00           C  
ATOM   2438  HG1 GLU A 488      -1.474  43.280 -15.526  1.00  0.00           H  
ATOM   2439  HG2 GLU A 488      -2.270  44.135 -14.164  1.00  0.00           H  
ATOM   2440  CD  GLU A 488      -3.292  43.909 -16.093  1.00  0.00           C  
ATOM   2441  OE1 GLU A 488      -4.415  43.853 -15.547  1.00  0.00           O  
ATOM   2442  OE2 GLU A 488      -3.077  43.706 -17.307  1.00  0.00           O  
ATOM   2443  C   GLU A 488       0.464  45.581 -13.606  1.00  0.00           C  
ATOM   2444  O   GLU A 488       0.911  44.647 -12.945  1.00  0.00           O  
ATOM   2445  N   CYS A 489       0.428  46.784 -13.028  1.00  0.00           N  
ATOM   2446  H   CYS A 489       0.239  47.615 -13.570  1.00  0.00           H  
ATOM   2447  CA  CYS A 489       0.875  47.242 -11.728  1.00  0.00           C  
ATOM   2448  HA  CYS A 489       1.119  46.352 -11.148  1.00  0.00           H  
ATOM   2449  CB  CYS A 489       2.166  48.030 -11.948  1.00  0.00           C  
ATOM   2450  HB1 CYS A 489       2.777  47.449 -12.639  1.00  0.00           H  
ATOM   2451  HB2 CYS A 489       1.965  48.964 -12.474  1.00  0.00           H  
ATOM   2452  SG  CYS A 489       3.120  48.363 -10.446  1.00  0.00           S  
ATOM   2453  HG  CYS A 489       3.204  47.125  -9.952  1.00  0.00           H  
ATOM   2454  C   CYS A 489      -0.151  47.973 -10.873  1.00  0.00           C  
ATOM   2455  O   CYS A 489      -0.590  49.055 -11.258  1.00  0.00           O  
ATOM   2456  N   TYR A 490      -0.587  47.612  -9.664  1.00  0.00           N  
ATOM   2457  H   TYR A 490      -0.199  46.720  -9.393  1.00  0.00           H  
ATOM   2458  CA  TYR A 490      -1.438  48.245  -8.676  1.00  0.00           C  
ATOM   2459  HA  TYR A 490      -2.019  49.053  -9.120  1.00  0.00           H  
ATOM   2460  CB  TYR A 490      -2.482  47.220  -8.234  1.00  0.00           C  
ATOM   2461  HB1 TYR A 490      -3.130  46.978  -9.076  1.00  0.00           H  
ATOM   2462  HB2 TYR A 490      -1.995  46.303  -7.903  1.00  0.00           H  
ATOM   2463  CG  TYR A 490      -3.446  47.621  -7.143  1.00  0.00           C  
ATOM   2464  CD1 TYR A 490      -4.638  48.245  -7.530  1.00  0.00           C  
ATOM   2465  HD1 TYR A 490      -4.958  48.380  -8.553  1.00  0.00           H  
ATOM   2466  CD2 TYR A 490      -3.045  47.460  -5.811  1.00  0.00           C  
ATOM   2467  HD2 TYR A 490      -2.094  46.985  -5.619  1.00  0.00           H  
ATOM   2468  CE1 TYR A 490      -5.500  48.648  -6.502  1.00  0.00           C  
ATOM   2469  HE1 TYR A 490      -6.417  49.090  -6.864  1.00  0.00           H  
ATOM   2470  CE2 TYR A 490      -3.936  47.795  -4.785  1.00  0.00           C  
ATOM   2471  HE2 TYR A 490      -3.611  47.664  -3.763  1.00  0.00           H  
ATOM   2472  CZ  TYR A 490      -5.129  48.416  -5.172  1.00  0.00           C  
ATOM   2473  OH  TYR A 490      -5.956  48.855  -4.180  1.00  0.00           O  
ATOM   2474  HH  TYR A 490      -6.705  49.404  -4.353  1.00  0.00           H  
ATOM   2475  C   TYR A 490      -0.626  48.800  -7.514  1.00  0.00           C  
ATOM   2476  O   TYR A 490       0.485  48.369  -7.214  1.00  0.00           O  
ATOM   2477  N   TYR A 491      -1.241  49.833  -6.934  1.00  0.00           N  
ATOM   2478  H   TYR A 491      -2.223  49.982  -7.114  1.00  0.00           H  
ATOM   2479  CA  TYR A 491      -0.822  50.578  -5.764  1.00  0.00           C  
ATOM   2480  HA  TYR A 491      -0.306  49.835  -5.156  1.00  0.00           H  
ATOM   2481  CB  TYR A 491       0.063  51.709  -6.289  1.00  0.00           C  
ATOM   2482  HB1 TYR A 491       0.886  51.392  -6.931  1.00  0.00           H  
ATOM   2483  HB2 TYR A 491      -0.478  52.403  -6.932  1.00  0.00           H  
ATOM   2484  CG  TYR A 491       0.841  52.552  -5.308  1.00  0.00           C  
ATOM   2485  CD1 TYR A 491       1.673  52.023  -4.313  1.00  0.00           C  
ATOM   2486  HD1 TYR A 491       1.757  50.955  -4.180  1.00  0.00           H  
ATOM   2487  CD2 TYR A 491       0.849  53.945  -5.447  1.00  0.00           C  
ATOM   2488  HD2 TYR A 491       0.102  54.410  -6.072  1.00  0.00           H  
ATOM   2489  CE1 TYR A 491       2.485  52.792  -3.470  1.00  0.00           C  
ATOM   2490  HE1 TYR A 491       3.179  52.254  -2.842  1.00  0.00           H  
ATOM   2491  CE2 TYR A 491       1.671  54.719  -4.618  1.00  0.00           C  
ATOM   2492  HE2 TYR A 491       1.693  55.786  -4.783  1.00  0.00           H  
ATOM   2493  CZ  TYR A 491       2.489  54.184  -3.616  1.00  0.00           C  
ATOM   2494  OH  TYR A 491       3.336  55.031  -2.962  1.00  0.00           O  
ATOM   2495  HH  TYR A 491       4.012  54.546  -2.516  1.00  0.00           H  
ATOM   2496  C   TYR A 491      -2.074  50.980  -4.996  1.00  0.00           C  
ATOM   2497  O   TYR A 491      -2.975  51.590  -5.567  1.00  0.00           O  
ATOM   2498  N   PRO A 492      -2.124  50.748  -3.682  1.00  0.00           N  
ATOM   2499  CA  PRO A 492      -3.224  51.140  -2.825  1.00  0.00           C  
ATOM   2500  HA  PRO A 492      -4.123  50.652  -3.203  1.00  0.00           H  
ATOM   2501  CB  PRO A 492      -2.912  50.627  -1.419  1.00  0.00           C  
ATOM   2502  HB1 PRO A 492      -3.068  51.389  -0.656  1.00  0.00           H  
ATOM   2503  HB2 PRO A 492      -3.654  49.860  -1.198  1.00  0.00           H  
ATOM   2504  CG  PRO A 492      -1.504  50.031  -1.440  1.00  0.00           C  
ATOM   2505  HG1 PRO A 492      -0.832  50.696  -0.896  1.00  0.00           H  
ATOM   2506  HG2 PRO A 492      -1.447  49.011  -1.061  1.00  0.00           H  
ATOM   2507  CD  PRO A 492      -1.123  50.028  -2.920  1.00  0.00           C  
ATOM   2508  HD1 PRO A 492      -0.257  50.685  -2.999  1.00  0.00           H  
ATOM   2509  HD2 PRO A 492      -0.882  49.010  -3.226  1.00  0.00           H  
ATOM   2510  C   PRO A 492      -3.622  52.609  -2.838  1.00  0.00           C  
ATOM   2511  O   PRO A 492      -4.805  52.883  -2.646  1.00  0.00           O  
ATOM   2512  N   GLU A 493      -2.674  53.535  -3.001  1.00  0.00           N  
ATOM   2513  H   GLU A 493      -1.763  53.158  -3.220  1.00  0.00           H  
ATOM   2514  CA  GLU A 493      -2.840  54.964  -2.831  1.00  0.00           C  
ATOM   2515  HA  GLU A 493      -3.462  55.280  -1.993  1.00  0.00           H  
ATOM   2516  CB  GLU A 493      -1.450  55.567  -2.624  1.00  0.00           C  
ATOM   2517  HB1 GLU A 493      -0.899  55.523  -3.563  1.00  0.00           H  
ATOM   2518  HB2 GLU A 493      -1.566  56.644  -2.505  1.00  0.00           H  
ATOM   2519  CG  GLU A 493      -0.578  55.072  -1.469  1.00  0.00           C  
ATOM   2520  HG1 GLU A 493      -0.138  54.157  -1.865  1.00  0.00           H  
ATOM   2521  HG2 GLU A 493       0.265  55.737  -1.283  1.00  0.00           H  
ATOM   2522  CD  GLU A 493      -1.293  54.896  -0.137  1.00  0.00           C  
ATOM   2523  OE1 GLU A 493      -2.077  55.728   0.368  1.00  0.00           O  
ATOM   2524  OE2 GLU A 493      -1.115  53.831   0.493  1.00  0.00           O  
ATOM   2525  C   GLU A 493      -3.449  55.750  -3.984  1.00  0.00           C  
ATOM   2526  O   GLU A 493      -3.654  56.959  -4.051  1.00  0.00           O  
ATOM   2527  N   ARG A 494      -3.953  54.978  -4.950  1.00  0.00           N  
ATOM   2528  H   ARG A 494      -4.028  53.991  -4.753  1.00  0.00           H  
ATOM   2529  CA  ARG A 494      -4.655  55.505  -6.103  1.00  0.00           C  
ATOM   2530  HA  ARG A 494      -5.358  56.274  -5.784  1.00  0.00           H  
ATOM   2531  CB  ARG A 494      -3.631  55.929  -7.156  1.00  0.00           C  
ATOM   2532  HB1 ARG A 494      -4.083  56.428  -8.012  1.00  0.00           H  
ATOM   2533  HB2 ARG A 494      -3.046  56.681  -6.625  1.00  0.00           H  
ATOM   2534  CG  ARG A 494      -2.597  54.949  -7.711  1.00  0.00           C  
ATOM   2535  HG1 ARG A 494      -2.004  54.601  -6.865  1.00  0.00           H  
ATOM   2536  HG2 ARG A 494      -3.171  54.174  -8.219  1.00  0.00           H  
ATOM   2537  CD  ARG A 494      -1.535  55.630  -8.576  1.00  0.00           C  
ATOM   2538  HD1 ARG A 494      -1.988  56.079  -9.459  1.00  0.00           H  
ATOM   2539  HD2 ARG A 494      -1.117  56.507  -8.081  1.00  0.00           H  
ATOM   2540  NE  ARG A 494      -0.432  54.785  -9.033  1.00  0.00           N  
ATOM   2541  HE  ARG A 494      -0.634  53.808  -9.191  1.00  0.00           H  
ATOM   2542  CZ  ARG A 494       0.891  54.988  -8.971  1.00  0.00           C  
ATOM   2543  NH1 ARG A 494       1.390  56.153  -8.533  1.00  0.00           N  
ATOM   2544 1HH1 ARG A 494       0.790  56.938  -8.325  1.00  0.00           H  
ATOM   2545 2HH1 ARG A 494       2.378  56.345  -8.611  1.00  0.00           H  
ATOM   2546  NH2 ARG A 494       1.812  54.079  -9.319  1.00  0.00           N  
ATOM   2547 1HH2 ARG A 494       1.587  53.121  -9.547  1.00  0.00           H  
ATOM   2548 2HH2 ARG A 494       2.775  54.340  -9.167  1.00  0.00           H  
ATOM   2549  C   ARG A 494      -5.656  54.549  -6.738  1.00  0.00           C  
ATOM   2550  O   ARG A 494      -6.438  55.021  -7.559  1.00  0.00           O  
ATOM   2551  N   ASN A 495      -5.396  53.253  -6.553  1.00  0.00           N  
ATOM   2552  H   ASN A 495      -4.587  53.083  -5.973  1.00  0.00           H  
ATOM   2553  CA  ASN A 495      -6.275  52.131  -6.817  1.00  0.00           C  
ATOM   2554  HA  ASN A 495      -5.697  51.320  -6.373  1.00  0.00           H  
ATOM   2555  CB  ASN A 495      -7.695  52.198  -6.256  1.00  0.00           C  
ATOM   2556  HB1 ASN A 495      -8.256  53.049  -6.643  1.00  0.00           H  
ATOM   2557  HB2 ASN A 495      -8.283  51.311  -6.493  1.00  0.00           H  
ATOM   2558  CG  ASN A 495      -7.622  52.220  -4.736  1.00  0.00           C  
ATOM   2559  OD1 ASN A 495      -7.624  51.134  -4.160  1.00  0.00           O  
ATOM   2560  ND2 ASN A 495      -7.458  53.413  -4.161  1.00  0.00           N  
ATOM   2561 1HD2 ASN A 495      -7.721  54.233  -4.689  1.00  0.00           H  
ATOM   2562 2HD2 ASN A 495      -7.271  53.480  -3.171  1.00  0.00           H  
ATOM   2563  C   ASN A 495      -6.329  51.726  -8.283  1.00  0.00           C  
ATOM   2564  O   ASN A 495      -7.122  50.870  -8.671  1.00  0.00           O  
ATOM   2565  N   GLU A 496      -5.607  52.432  -9.156  1.00  0.00           N  
ATOM   2566  H   GLU A 496      -5.134  53.261  -8.825  1.00  0.00           H  
ATOM   2567  CA  GLU A 496      -5.459  52.223 -10.582  1.00  0.00           C  
ATOM   2568  HA  GLU A 496      -6.454  52.116 -11.013  1.00  0.00           H  
ATOM   2569  CB  GLU A 496      -4.787  53.505 -11.076  1.00  0.00           C  
ATOM   2570  HB1 GLU A 496      -5.415  54.308 -10.691  1.00  0.00           H  
ATOM   2571  HB2 GLU A 496      -3.793  53.607 -10.640  1.00  0.00           H  
ATOM   2572  CG  GLU A 496      -4.969  53.732 -12.577  1.00  0.00           C  
ATOM   2573  HG1 GLU A 496      -4.482  53.011 -13.233  1.00  0.00           H  
ATOM   2574  HG2 GLU A 496      -6.045  53.593 -12.685  1.00  0.00           H  
ATOM   2575  CD  GLU A 496      -4.411  55.061 -13.065  1.00  0.00           C  
ATOM   2576  OE1 GLU A 496      -5.118  55.832 -13.748  1.00  0.00           O  
ATOM   2577  OE2 GLU A 496      -3.288  55.412 -12.641  1.00  0.00           O  
ATOM   2578  C   GLU A 496      -4.531  51.037 -10.801  1.00  0.00           C  
ATOM   2579  O   GLU A 496      -3.465  51.041 -10.190  1.00  0.00           O  
ATOM   2580  N   TRP A 497      -4.831  50.215 -11.809  1.00  0.00           N  
ATOM   2581  H   TRP A 497      -5.701  50.400 -12.287  1.00  0.00           H  
ATOM   2582  CA  TRP A 497      -3.952  49.267 -12.463  1.00  0.00           C  
ATOM   2583  HA  TRP A 497      -3.222  48.957 -11.715  1.00  0.00           H  
ATOM   2584  CB  TRP A 497      -4.763  48.047 -12.901  1.00  0.00           C  
ATOM   2585  HB1 TRP A 497      -5.723  48.270 -13.365  1.00  0.00           H  
ATOM   2586  HB2 TRP A 497      -4.216  47.496 -13.666  1.00  0.00           H  
ATOM   2587  CG  TRP A 497      -5.005  47.046 -11.817  1.00  0.00           C  
ATOM   2588  CD1 TRP A 497      -6.177  46.914 -11.157  1.00  0.00           C  
ATOM   2589  HD1 TRP A 497      -6.964  47.650 -11.228  1.00  0.00           H  
ATOM   2590  CD2 TRP A 497      -4.158  45.939 -11.384  1.00  0.00           C  
ATOM   2591  NE1 TRP A 497      -6.052  45.836 -10.303  1.00  0.00           N  
ATOM   2592  HE1 TRP A 497      -6.760  45.438  -9.702  1.00  0.00           H  
ATOM   2593  CE2 TRP A 497      -4.828  45.202 -10.374  1.00  0.00           C  
ATOM   2594  CE3 TRP A 497      -2.844  45.597 -11.742  1.00  0.00           C  
ATOM   2595  HE3 TRP A 497      -2.214  46.196 -12.384  1.00  0.00           H  
ATOM   2596  CZ2 TRP A 497      -4.221  44.104  -9.752  1.00  0.00           C  
ATOM   2597  HZ2 TRP A 497      -4.724  43.513  -9.001  1.00  0.00           H  
ATOM   2598  CZ3 TRP A 497      -2.253  44.521 -11.069  1.00  0.00           C  
ATOM   2599  HZ3 TRP A 497      -1.237  44.263 -11.330  1.00  0.00           H  
ATOM   2600  CH2 TRP A 497      -2.938  43.713 -10.153  1.00  0.00           C  
ATOM   2601  HH2 TRP A 497      -2.526  42.773  -9.819  1.00  0.00           H  
ATOM   2602  C   TRP A 497      -3.307  50.036 -13.607  1.00  0.00           C  
ATOM   2603  O   TRP A 497      -3.951  50.311 -14.617  1.00  0.00           O  
ATOM   2604  N   ARG A 498      -2.053  50.453 -13.414  1.00  0.00           N  
ATOM   2605  H   ARG A 498      -1.689  50.101 -12.540  1.00  0.00           H  
ATOM   2606  CA  ARG A 498      -1.248  50.999 -14.488  1.00  0.00           C  
ATOM   2607  HA  ARG A 498      -1.809  51.535 -15.253  1.00  0.00           H  
ATOM   2608  CB  ARG A 498      -0.218  51.931 -13.850  1.00  0.00           C  
ATOM   2609  HB1 ARG A 498       0.297  51.452 -13.017  1.00  0.00           H  
ATOM   2610  HB2 ARG A 498       0.565  52.160 -14.574  1.00  0.00           H  
ATOM   2611  CG  ARG A 498      -0.858  53.180 -13.245  1.00  0.00           C  
ATOM   2612  HG1 ARG A 498      -1.360  53.714 -14.052  1.00  0.00           H  
ATOM   2613  HG2 ARG A 498      -1.755  52.956 -12.667  1.00  0.00           H  
ATOM   2614  CD  ARG A 498      -0.022  54.206 -12.479  1.00  0.00           C  
ATOM   2615  HD1 ARG A 498       0.410  53.873 -11.535  1.00  0.00           H  
ATOM   2616  HD2 ARG A 498       0.864  54.519 -13.032  1.00  0.00           H  
ATOM   2617  NE  ARG A 498      -0.752  55.408 -12.076  1.00  0.00           N  
ATOM   2618  HE  ARG A 498      -1.753  55.285 -12.130  1.00  0.00           H  
ATOM   2619  CZ  ARG A 498      -0.076  56.559 -11.964  1.00  0.00           C  
ATOM   2620  NH1 ARG A 498       1.257  56.691 -11.964  1.00  0.00           N  
ATOM   2621 1HH1 ARG A 498       1.849  55.967 -12.346  1.00  0.00           H  
ATOM   2622 2HH1 ARG A 498       1.644  57.624 -11.969  1.00  0.00           H  
ATOM   2623  NH2 ARG A 498      -0.790  57.634 -11.602  1.00  0.00           N  
ATOM   2624 1HH2 ARG A 498      -1.771  57.508 -11.399  1.00  0.00           H  
ATOM   2625 2HH2 ARG A 498      -0.409  58.462 -11.167  1.00  0.00           H  
ATOM   2626  C   ARG A 498      -0.495  49.867 -15.172  1.00  0.00           C  
ATOM   2627  O   ARG A 498       0.302  49.182 -14.535  1.00  0.00           O  
ATOM   2628  N   MET A 499      -0.810  49.557 -16.432  1.00  0.00           N  
ATOM   2629  H   MET A 499      -1.464  50.142 -16.931  1.00  0.00           H  
ATOM   2630  CA  MET A 499      -0.185  48.653 -17.377  1.00  0.00           C  
ATOM   2631  HA  MET A 499      -0.164  47.640 -16.975  1.00  0.00           H  
ATOM   2632  CB  MET A 499      -0.900  48.630 -18.728  1.00  0.00           C  
ATOM   2633  HB1 MET A 499      -1.982  48.668 -18.605  1.00  0.00           H  
ATOM   2634  HB2 MET A 499      -0.686  49.515 -19.327  1.00  0.00           H  
ATOM   2635  CG  MET A 499      -0.543  47.462 -19.648  1.00  0.00           C  
ATOM   2636  HG1 MET A 499       0.533  47.296 -19.690  1.00  0.00           H  
ATOM   2637  HG2 MET A 499      -0.880  46.514 -19.229  1.00  0.00           H  
ATOM   2638  SD  MET A 499      -1.010  47.526 -21.395  1.00  0.00           S  
ATOM   2639  CE  MET A 499       0.114  48.839 -21.931  1.00  0.00           C  
ATOM   2640  HE1 MET A 499       1.080  48.381 -22.143  1.00  0.00           H  
ATOM   2641  HE2 MET A 499      -0.158  49.466 -22.780  1.00  0.00           H  
ATOM   2642  HE3 MET A 499       0.285  49.586 -21.155  1.00  0.00           H  
ATOM   2643  C   MET A 499       1.249  49.142 -17.522  1.00  0.00           C  
ATOM   2644  O   MET A 499       1.500  50.345 -17.495  1.00  0.00           O  
ATOM   2645  N   ILE A 500       2.142  48.163 -17.681  1.00  0.00           N  
ATOM   2646  H   ILE A 500       1.788  47.223 -17.573  1.00  0.00           H  
ATOM   2647  CA  ILE A 500       3.588  48.235 -17.747  1.00  0.00           C  
ATOM   2648  HA  ILE A 500       3.767  49.310 -17.746  1.00  0.00           H  
ATOM   2649  CB  ILE A 500       4.223  47.609 -16.505  1.00  0.00           C  
ATOM   2650  HB  ILE A 500       5.287  47.795 -16.646  1.00  0.00           H  
ATOM   2651  CG1 ILE A 500       4.178  46.085 -16.386  1.00  0.00           C  
ATOM   2652 1HG1 ILE A 500       3.111  45.952 -16.562  1.00  0.00           H  
ATOM   2653 2HG1 ILE A 500       4.747  45.772 -17.261  1.00  0.00           H  
ATOM   2654  CG2 ILE A 500       3.661  48.111 -15.174  1.00  0.00           C  
ATOM   2655 1HG2 ILE A 500       3.484  49.186 -15.133  1.00  0.00           H  
ATOM   2656 2HG2 ILE A 500       2.733  47.610 -14.897  1.00  0.00           H  
ATOM   2657 3HG2 ILE A 500       4.424  48.010 -14.403  1.00  0.00           H  
ATOM   2658  CD  ILE A 500       4.760  45.542 -15.080  1.00  0.00           C  
ATOM   2659  HD1 ILE A 500       4.110  45.634 -14.210  1.00  0.00           H  
ATOM   2660  HD2 ILE A 500       4.979  44.499 -15.312  1.00  0.00           H  
ATOM   2661  HD3 ILE A 500       5.735  45.959 -14.830  1.00  0.00           H  
ATOM   2662  C   ILE A 500       4.026  47.622 -19.069  1.00  0.00           C  
ATOM   2663  O   ILE A 500       3.284  46.824 -19.637  1.00  0.00           O  
ATOM   2664  N   THR A 501       5.272  47.904 -19.458  1.00  0.00           N  
ATOM   2665  H   THR A 501       5.878  48.481 -18.892  1.00  0.00           H  
ATOM   2666  CA  THR A 501       5.890  47.489 -20.701  1.00  0.00           C  
ATOM   2667  HA  THR A 501       5.255  47.893 -21.490  1.00  0.00           H  
ATOM   2668  CB  THR A 501       7.241  48.196 -20.810  1.00  0.00           C  
ATOM   2669  HB  THR A 501       7.737  47.957 -21.751  1.00  0.00           H  
ATOM   2670  OG1 THR A 501       8.086  47.850 -19.735  1.00  0.00           O  
ATOM   2671  HG1 THR A 501       8.545  47.059 -19.971  1.00  0.00           H  
ATOM   2672  CG2 THR A 501       7.170  49.723 -20.818  1.00  0.00           C  
ATOM   2673 1HG2 THR A 501       8.123  50.238 -20.938  1.00  0.00           H  
ATOM   2674 2HG2 THR A 501       6.602  50.102 -21.667  1.00  0.00           H  
ATOM   2675 3HG2 THR A 501       6.771  49.991 -19.840  1.00  0.00           H  
ATOM   2676  C   THR A 501       6.009  45.978 -20.843  1.00  0.00           C  
ATOM   2677  O   THR A 501       6.025  45.323 -19.803  1.00  0.00           O  
ATOM   2678  N   ALA A 502       6.077  45.381 -22.035  1.00  0.00           N  
ATOM   2679  H   ALA A 502       6.034  45.994 -22.836  1.00  0.00           H  
ATOM   2680  CA  ALA A 502       6.035  43.965 -22.342  1.00  0.00           C  
ATOM   2681  HA  ALA A 502       5.162  43.583 -21.813  1.00  0.00           H  
ATOM   2682  CB  ALA A 502       5.703  43.735 -23.817  1.00  0.00           C  
ATOM   2683  HB1 ALA A 502       5.621  42.674 -24.051  1.00  0.00           H  
ATOM   2684  HB2 ALA A 502       4.705  44.104 -24.053  1.00  0.00           H  
ATOM   2685  HB3 ALA A 502       6.382  44.175 -24.548  1.00  0.00           H  
ATOM   2686  C   ALA A 502       7.287  43.184 -21.967  1.00  0.00           C  
ATOM   2687  O   ALA A 502       8.386  43.699 -22.162  1.00  0.00           O  
ATOM   2688  N   MET A 503       7.065  41.920 -21.602  1.00  0.00           N  
ATOM   2689  H   MET A 503       6.083  41.699 -21.518  1.00  0.00           H  
ATOM   2690  CA  MET A 503       8.059  40.868 -21.684  1.00  0.00           C  
ATOM   2691  HA  MET A 503       8.978  41.153 -21.172  1.00  0.00           H  
ATOM   2692  CB  MET A 503       7.423  39.738 -20.873  1.00  0.00           C  
ATOM   2693  HB1 MET A 503       6.501  39.364 -21.316  1.00  0.00           H  
ATOM   2694  HB2 MET A 503       8.061  38.855 -20.903  1.00  0.00           H  
ATOM   2695  CG  MET A 503       7.235  40.115 -19.403  1.00  0.00           C  
ATOM   2696  HG1 MET A 503       8.216  40.324 -18.977  1.00  0.00           H  
ATOM   2697  HG2 MET A 503       6.722  41.053 -19.194  1.00  0.00           H  
ATOM   2698  SD  MET A 503       6.610  38.885 -18.232  1.00  0.00           S  
ATOM   2699  CE  MET A 503       4.842  39.001 -18.601  1.00  0.00           C  
ATOM   2700  HE1 MET A 503       4.567  38.774 -19.631  1.00  0.00           H  
ATOM   2701  HE2 MET A 503       4.310  38.256 -18.010  1.00  0.00           H  
ATOM   2702  HE3 MET A 503       4.410  39.994 -18.469  1.00  0.00           H  
ATOM   2703  C   MET A 503       8.341  40.518 -23.138  1.00  0.00           C  
ATOM   2704  O   MET A 503       7.550  40.909 -23.994  1.00  0.00           O  
ATOM   2705  N   ASN A 504       9.486  39.915 -23.469  1.00  0.00           N  
ATOM   2706  H   ASN A 504      10.147  39.783 -22.716  1.00  0.00           H  
ATOM   2707  CA  ASN A 504       9.962  39.736 -24.825  1.00  0.00           C  
ATOM   2708  HA  ASN A 504       9.596  40.529 -25.478  1.00  0.00           H  
ATOM   2709  CB  ASN A 504      11.485  39.743 -24.692  1.00  0.00           C  
ATOM   2710  HB1 ASN A 504      11.847  39.074 -23.911  1.00  0.00           H  
ATOM   2711  HB2 ASN A 504      11.848  39.471 -25.683  1.00  0.00           H  
ATOM   2712  CG  ASN A 504      12.036  41.112 -24.316  1.00  0.00           C  
ATOM   2713  OD1 ASN A 504      12.200  41.959 -25.191  1.00  0.00           O  
ATOM   2714  ND2 ASN A 504      12.454  41.234 -23.054  1.00  0.00           N  
ATOM   2715 1HD2 ASN A 504      12.178  40.553 -22.362  1.00  0.00           H  
ATOM   2716 2HD2 ASN A 504      12.805  42.112 -22.700  1.00  0.00           H  
ATOM   2717  C   ASN A 504       9.453  38.430 -25.420  1.00  0.00           C  
ATOM   2718  O   ASN A 504       9.758  38.139 -26.574  1.00  0.00           O  
ATOM   2719  N   THR A 505       8.740  37.640 -24.614  1.00  0.00           N  
ATOM   2720  H   THR A 505       8.386  38.037 -23.756  1.00  0.00           H  
ATOM   2721  CA  THR A 505       8.117  36.427 -25.105  1.00  0.00           C  
ATOM   2722  HA  THR A 505       7.846  36.532 -26.156  1.00  0.00           H  
ATOM   2723  CB  THR A 505       9.200  35.349 -25.165  1.00  0.00           C  
ATOM   2724  HB  THR A 505       9.983  35.576 -25.889  1.00  0.00           H  
ATOM   2725  OG1 THR A 505       8.682  34.141 -25.673  1.00  0.00           O  
ATOM   2726  HG1 THR A 505       9.173  33.426 -25.297  1.00  0.00           H  
ATOM   2727  CG2 THR A 505       9.775  34.965 -23.801  1.00  0.00           C  
ATOM   2728 1HG2 THR A 505       8.902  34.689 -23.209  1.00  0.00           H  
ATOM   2729 2HG2 THR A 505      10.523  34.173 -23.818  1.00  0.00           H  
ATOM   2730 3HG2 THR A 505      10.210  35.877 -23.390  1.00  0.00           H  
ATOM   2731  C   THR A 505       6.839  36.178 -24.318  1.00  0.00           C  
ATOM   2732  O   THR A 505       6.525  36.996 -23.455  1.00  0.00           O  
ATOM   2733  N   ILE A 506       6.131  35.068 -24.539  1.00  0.00           N  
ATOM   2734  H   ILE A 506       6.500  34.324 -25.114  1.00  0.00           H  
ATOM   2735  CA  ILE A 506       4.826  34.743 -23.999  1.00  0.00           C  
ATOM   2736  HA  ILE A 506       4.257  35.657 -23.828  1.00  0.00           H  
ATOM   2737  CB  ILE A 506       4.071  33.886 -25.016  1.00  0.00           C  
ATOM   2738  HB  ILE A 506       4.703  33.027 -25.241  1.00  0.00           H  
ATOM   2739  CG1 ILE A 506       3.878  34.676 -26.311  1.00  0.00           C  
ATOM   2740 1HG1 ILE A 506       2.944  35.238 -26.282  1.00  0.00           H  
ATOM   2741 2HG1 ILE A 506       4.601  35.490 -26.347  1.00  0.00           H  
ATOM   2742  CG2 ILE A 506       2.713  33.441 -24.474  1.00  0.00           C  
ATOM   2743 1HG2 ILE A 506       2.309  32.739 -25.204  1.00  0.00           H  
ATOM   2744 2HG2 ILE A 506       2.883  32.956 -23.512  1.00  0.00           H  
ATOM   2745 3HG2 ILE A 506       1.949  34.215 -24.398  1.00  0.00           H  
ATOM   2746  CD  ILE A 506       3.847  33.817 -27.576  1.00  0.00           C  
ATOM   2747  HD1 ILE A 506       3.596  34.496 -28.391  1.00  0.00           H  
ATOM   2748  HD2 ILE A 506       4.732  33.282 -27.922  1.00  0.00           H  
ATOM   2749  HD3 ILE A 506       3.175  32.963 -27.490  1.00  0.00           H  
ATOM   2750  C   ILE A 506       4.975  34.052 -22.652  1.00  0.00           C  
ATOM   2751  O   ILE A 506       5.741  33.092 -22.605  1.00  0.00           O  
ATOM   2752  N   ARG A 507       4.482  34.615 -21.546  1.00  0.00           N  
ATOM   2753  H   ARG A 507       3.784  35.343 -21.610  1.00  0.00           H  
ATOM   2754  CA  ARG A 507       4.815  34.211 -20.195  1.00  0.00           C  
ATOM   2755  HA  ARG A 507       5.539  33.395 -20.198  1.00  0.00           H  
ATOM   2756  CB  ARG A 507       5.637  35.307 -19.517  1.00  0.00           C  
ATOM   2757  HB1 ARG A 507       4.834  36.042 -19.567  1.00  0.00           H  
ATOM   2758  HB2 ARG A 507       5.856  34.987 -18.498  1.00  0.00           H  
ATOM   2759  CG  ARG A 507       6.941  35.846 -20.106  1.00  0.00           C  
ATOM   2760  HG1 ARG A 507       6.742  36.205 -21.116  1.00  0.00           H  
ATOM   2761  HG2 ARG A 507       7.319  36.577 -19.391  1.00  0.00           H  
ATOM   2762  CD  ARG A 507       8.054  34.800 -20.163  1.00  0.00           C  
ATOM   2763  HD1 ARG A 507       8.002  34.208 -19.249  1.00  0.00           H  
ATOM   2764  HD2 ARG A 507       7.816  34.060 -20.927  1.00  0.00           H  
ATOM   2765  NE  ARG A 507       9.429  35.193 -20.472  1.00  0.00           N  
ATOM   2766  HE  ARG A 507       9.668  36.139 -20.734  1.00  0.00           H  
ATOM   2767  CZ  ARG A 507      10.504  34.407 -20.621  1.00  0.00           C  
ATOM   2768  NH1 ARG A 507      10.511  33.077 -20.454  1.00  0.00           N  
ATOM   2769 1HH1 ARG A 507       9.729  32.524 -20.133  1.00  0.00           H  
ATOM   2770 2HH1 ARG A 507      11.380  32.577 -20.571  1.00  0.00           H  
ATOM   2771  NH2 ARG A 507      11.637  35.036 -20.961  1.00  0.00           N  
ATOM   2772 1HH2 ARG A 507      11.433  35.993 -21.208  1.00  0.00           H  
ATOM   2773 2HH2 ARG A 507      12.514  34.653 -21.285  1.00  0.00           H  
ATOM   2774  C   ARG A 507       3.573  33.745 -19.450  1.00  0.00           C  
ATOM   2775  O   ARG A 507       3.307  34.106 -18.305  1.00  0.00           O  
ATOM   2776  N   SER A 508       2.879  32.924 -20.241  1.00  0.00           N  
ATOM   2777  H   SER A 508       3.241  32.693 -21.155  1.00  0.00           H  
ATOM   2778  CA  SER A 508       1.674  32.193 -19.904  1.00  0.00           C  
ATOM   2779  HA  SER A 508       1.128  32.594 -19.050  1.00  0.00           H  
ATOM   2780  CB  SER A 508       0.837  32.167 -21.184  1.00  0.00           C  
ATOM   2781  HB1 SER A 508       1.361  31.668 -21.999  1.00  0.00           H  
ATOM   2782  HB2 SER A 508      -0.114  31.637 -21.125  1.00  0.00           H  
ATOM   2783  OG  SER A 508       0.762  33.511 -21.602  1.00  0.00           O  
ATOM   2784  HG  SER A 508       0.602  34.002 -20.811  1.00  0.00           H  
ATOM   2785  C   SER A 508       2.317  30.872 -19.507  1.00  0.00           C  
ATOM   2786  O   SER A 508       2.655  29.984 -20.287  1.00  0.00           O  
ATOM   2787  N   GLY A 509       2.404  30.618 -18.199  1.00  0.00           N  
ATOM   2788  H   GLY A 509       2.124  31.367 -17.583  1.00  0.00           H  
ATOM   2789  CA  GLY A 509       2.817  29.400 -17.531  1.00  0.00           C  
ATOM   2790  HA1 GLY A 509       2.123  29.361 -16.691  1.00  0.00           H  
ATOM   2791  HA2 GLY A 509       2.587  28.431 -17.976  1.00  0.00           H  
ATOM   2792  C   GLY A 509       4.180  29.510 -16.864  1.00  0.00           C  
ATOM   2793  O   GLY A 509       4.765  28.478 -16.543  1.00  0.00           O  
ATOM   2794  N   ALA A 510       4.669  30.721 -16.588  1.00  0.00           N  
ATOM   2795  H   ALA A 510       4.058  31.492 -16.820  1.00  0.00           H  
ATOM   2796  CA  ALA A 510       5.978  30.844 -15.979  1.00  0.00           C  
ATOM   2797  HA  ALA A 510       6.648  29.996 -16.119  1.00  0.00           H  
ATOM   2798  CB  ALA A 510       6.532  32.115 -16.625  1.00  0.00           C  
ATOM   2799  HB1 ALA A 510       5.902  32.996 -16.510  1.00  0.00           H  
ATOM   2800  HB2 ALA A 510       7.568  32.234 -16.308  1.00  0.00           H  
ATOM   2801  HB3 ALA A 510       6.576  32.027 -17.711  1.00  0.00           H  
ATOM   2802  C   ALA A 510       5.874  31.052 -14.475  1.00  0.00           C  
ATOM   2803  O   ALA A 510       4.773  31.196 -13.948  1.00  0.00           O  
ATOM   2804  N   GLY A 511       7.068  31.101 -13.880  1.00  0.00           N  
ATOM   2805  H   GLY A 511       7.893  31.012 -14.457  1.00  0.00           H  
ATOM   2806  CA  GLY A 511       7.321  31.289 -12.466  1.00  0.00           C  
ATOM   2807  HA1 GLY A 511       6.324  31.068 -12.083  1.00  0.00           H  
ATOM   2808  HA2 GLY A 511       8.066  30.563 -12.140  1.00  0.00           H  
ATOM   2809  C   GLY A 511       7.878  32.689 -12.253  1.00  0.00           C  
ATOM   2810  O   GLY A 511       9.014  32.884 -12.680  1.00  0.00           O  
ATOM   2811  N   VAL A 512       7.175  33.601 -11.577  1.00  0.00           N  
ATOM   2812  H   VAL A 512       6.272  33.243 -11.301  1.00  0.00           H  
ATOM   2813  CA  VAL A 512       7.632  34.933 -11.236  1.00  0.00           C  
ATOM   2814  HA  VAL A 512       8.411  35.255 -11.927  1.00  0.00           H  
ATOM   2815  CB  VAL A 512       6.375  35.799 -11.147  1.00  0.00           C  
ATOM   2816  HB  VAL A 512       5.667  35.358 -10.445  1.00  0.00           H  
ATOM   2817  CG1 VAL A 512       6.643  37.258 -10.775  1.00  0.00           C  
ATOM   2818 1HG1 VAL A 512       6.662  37.571  -9.731  1.00  0.00           H  
ATOM   2819 2HG1 VAL A 512       7.659  37.560 -11.027  1.00  0.00           H  
ATOM   2820 3HG1 VAL A 512       5.941  37.957 -11.230  1.00  0.00           H  
ATOM   2821  CG2 VAL A 512       5.580  35.761 -12.453  1.00  0.00           C  
ATOM   2822 1HG2 VAL A 512       5.121  34.792 -12.650  1.00  0.00           H  
ATOM   2823 2HG2 VAL A 512       4.719  36.409 -12.290  1.00  0.00           H  
ATOM   2824 3HG2 VAL A 512       6.124  36.119 -13.327  1.00  0.00           H  
ATOM   2825  C   VAL A 512       8.304  34.864  -9.872  1.00  0.00           C  
ATOM   2826  O   VAL A 512       7.945  34.027  -9.047  1.00  0.00           O  
ATOM   2827  N   CYS A 513       9.298  35.728  -9.651  1.00  0.00           N  
ATOM   2828  H   CYS A 513       9.715  36.263 -10.398  1.00  0.00           H  
ATOM   2829  CA  CYS A 513       9.976  35.964  -8.392  1.00  0.00           C  
ATOM   2830  HA  CYS A 513       9.281  35.868  -7.557  1.00  0.00           H  
ATOM   2831  CB  CYS A 513      11.023  34.931  -7.975  1.00  0.00           C  
ATOM   2832  HB1 CYS A 513      11.716  35.366  -7.255  1.00  0.00           H  
ATOM   2833  HB2 CYS A 513      10.450  34.124  -7.516  1.00  0.00           H  
ATOM   2834  SG  CYS A 513      11.957  34.251  -9.368  1.00  0.00           S  
ATOM   2835  HG  CYS A 513      10.849  33.910 -10.032  1.00  0.00           H  
ATOM   2836  C   CYS A 513      10.411  37.419  -8.302  1.00  0.00           C  
ATOM   2837  O   CYS A 513      10.467  38.084  -9.334  1.00  0.00           O  
ATOM   2838  N   VAL A 514      10.633  37.889  -7.072  1.00  0.00           N  
ATOM   2839  H   VAL A 514      10.623  37.213  -6.322  1.00  0.00           H  
ATOM   2840  CA  VAL A 514      10.982  39.266  -6.788  1.00  0.00           C  
ATOM   2841  HA  VAL A 514      11.126  39.726  -7.766  1.00  0.00           H  
ATOM   2842  CB  VAL A 514       9.775  40.050  -6.273  1.00  0.00           C  
ATOM   2843  HB  VAL A 514       9.071  39.966  -7.101  1.00  0.00           H  
ATOM   2844  CG1 VAL A 514       9.244  39.301  -5.050  1.00  0.00           C  
ATOM   2845 1HG1 VAL A 514       9.109  38.230  -5.202  1.00  0.00           H  
ATOM   2846 2HG1 VAL A 514       9.824  39.349  -4.129  1.00  0.00           H  
ATOM   2847 3HG1 VAL A 514       8.229  39.565  -4.752  1.00  0.00           H  
ATOM   2848  CG2 VAL A 514      10.067  41.510  -5.926  1.00  0.00           C  
ATOM   2849 1HG2 VAL A 514       9.131  42.058  -5.821  1.00  0.00           H  
ATOM   2850 2HG2 VAL A 514      10.612  41.683  -4.998  1.00  0.00           H  
ATOM   2851 3HG2 VAL A 514      10.643  41.914  -6.758  1.00  0.00           H  
ATOM   2852  C   VAL A 514      12.236  39.250  -5.925  1.00  0.00           C  
ATOM   2853  O   VAL A 514      12.221  38.470  -4.975  1.00  0.00           O  
ATOM   2854  N   LEU A 515      13.267  40.034  -6.245  1.00  0.00           N  
ATOM   2855  H   LEU A 515      13.110  40.741  -6.950  1.00  0.00           H  
ATOM   2856  CA  LEU A 515      14.590  40.198  -5.678  1.00  0.00           C  
ATOM   2857  HA  LEU A 515      14.634  39.739  -4.690  1.00  0.00           H  
ATOM   2858  CB  LEU A 515      15.614  39.553  -6.613  1.00  0.00           C  
ATOM   2859  HB1 LEU A 515      15.288  39.643  -7.649  1.00  0.00           H  
ATOM   2860  HB2 LEU A 515      16.577  40.063  -6.610  1.00  0.00           H  
ATOM   2861  CG  LEU A 515      15.892  38.051  -6.547  1.00  0.00           C  
ATOM   2862  HG  LEU A 515      16.126  37.863  -5.499  1.00  0.00           H  
ATOM   2863  CD1 LEU A 515      14.714  37.201  -7.022  1.00  0.00           C  
ATOM   2864 1HD1 LEU A 515      14.346  37.617  -7.960  1.00  0.00           H  
ATOM   2865 2HD1 LEU A 515      15.022  36.173  -7.211  1.00  0.00           H  
ATOM   2866 3HD1 LEU A 515      13.836  37.100  -6.384  1.00  0.00           H  
ATOM   2867  CD2 LEU A 515      17.161  37.785  -7.358  1.00  0.00           C  
ATOM   2868 1HD2 LEU A 515      18.105  38.255  -7.083  1.00  0.00           H  
ATOM   2869 2HD2 LEU A 515      17.376  36.731  -7.177  1.00  0.00           H  
ATOM   2870 3HD2 LEU A 515      17.072  37.760  -8.444  1.00  0.00           H  
ATOM   2871  C   LEU A 515      14.721  41.712  -5.591  1.00  0.00           C  
ATOM   2872  O   LEU A 515      13.813  42.481  -5.897  1.00  0.00           O  
ATOM   2873  N   HIS A 516      15.889  42.202  -5.168  1.00  0.00           N  
ATOM   2874  H   HIS A 516      16.578  41.491  -4.967  1.00  0.00           H  
ATOM   2875  CA  HIS A 516      16.332  43.561  -4.934  1.00  0.00           C  
ATOM   2876  HA  HIS A 516      15.673  44.002  -4.186  1.00  0.00           H  
ATOM   2877  CB  HIS A 516      17.799  43.613  -4.502  1.00  0.00           C  
ATOM   2878  HB1 HIS A 516      17.908  43.031  -3.587  1.00  0.00           H  
ATOM   2879  HB2 HIS A 516      18.514  43.108  -5.151  1.00  0.00           H  
ATOM   2880  CG  HIS A 516      18.311  44.984  -4.159  1.00  0.00           C  
ATOM   2881  ND1 HIS A 516      17.649  45.861  -3.300  1.00  0.00           N  
ATOM   2882  CD2 HIS A 516      19.432  45.626  -4.616  1.00  0.00           C  
ATOM   2883  HD2 HIS A 516      20.040  45.227  -5.414  1.00  0.00           H  
ATOM   2884  CE1 HIS A 516      18.379  46.977  -3.255  1.00  0.00           C  
ATOM   2885  HE1 HIS A 516      18.131  47.825  -2.634  1.00  0.00           H  
ATOM   2886  NE2 HIS A 516      19.456  46.887  -4.053  1.00  0.00           N  
ATOM   2887  HE2 HIS A 516      20.193  47.578  -4.063  1.00  0.00           H  
ATOM   2888  C   HIS A 516      16.135  44.335  -6.229  1.00  0.00           C  
ATOM   2889  O   HIS A 516      16.854  44.066  -7.189  1.00  0.00           O  
ATOM   2890  N   ASN A 517      15.180  45.267  -6.189  1.00  0.00           N  
ATOM   2891  H   ASN A 517      14.906  45.472  -5.238  1.00  0.00           H  
ATOM   2892  CA  ASN A 517      14.770  46.291  -7.130  1.00  0.00           C  
ATOM   2893  HA  ASN A 517      13.909  46.875  -6.806  1.00  0.00           H  
ATOM   2894  CB  ASN A 517      15.918  47.285  -7.309  1.00  0.00           C  
ATOM   2895  HB1 ASN A 517      16.525  47.493  -6.428  1.00  0.00           H  
ATOM   2896  HB2 ASN A 517      16.672  46.909  -8.001  1.00  0.00           H  
ATOM   2897  CG  ASN A 517      15.430  48.661  -7.736  1.00  0.00           C  
ATOM   2898  OD1 ASN A 517      14.969  49.448  -6.911  1.00  0.00           O  
ATOM   2899  ND2 ASN A 517      15.423  48.940  -9.042  1.00  0.00           N  
ATOM   2900 1HD2 ASN A 517      15.703  48.288  -9.761  1.00  0.00           H  
ATOM   2901 2HD2 ASN A 517      15.240  49.904  -9.281  1.00  0.00           H  
ATOM   2902  C   ASN A 517      14.333  45.646  -8.437  1.00  0.00           C  
ATOM   2903  O   ASN A 517      14.346  46.287  -9.485  1.00  0.00           O  
ATOM   2904  N   CYS A 518      14.033  44.345  -8.460  1.00  0.00           N  
ATOM   2905  H   CYS A 518      13.934  43.751  -7.649  1.00  0.00           H  
ATOM   2906  CA  CYS A 518      13.817  43.599  -9.684  1.00  0.00           C  
ATOM   2907  HA  CYS A 518      13.262  44.237 -10.371  1.00  0.00           H  
ATOM   2908  CB  CYS A 518      15.116  43.066 -10.290  1.00  0.00           C  
ATOM   2909  HB1 CYS A 518      14.936  42.562 -11.239  1.00  0.00           H  
ATOM   2910  HB2 CYS A 518      15.852  43.854 -10.449  1.00  0.00           H  
ATOM   2911  SG  CYS A 518      15.877  41.835  -9.203  1.00  0.00           S  
ATOM   2912  HG  CYS A 518      16.390  42.754  -8.381  1.00  0.00           H  
ATOM   2913  C   CYS A 518      12.778  42.496  -9.543  1.00  0.00           C  
ATOM   2914  O   CYS A 518      12.432  42.039  -8.456  1.00  0.00           O  
ATOM   2915  N   ILE A 519      12.232  42.033 -10.670  1.00  0.00           N  
ATOM   2916  H   ILE A 519      12.647  42.323 -11.544  1.00  0.00           H  
ATOM   2917  CA  ILE A 519      11.260  40.969 -10.824  1.00  0.00           C  
ATOM   2918  HA  ILE A 519      11.176  40.466  -9.861  1.00  0.00           H  
ATOM   2919  CB  ILE A 519       9.863  41.533 -11.086  1.00  0.00           C  
ATOM   2920  HB  ILE A 519       9.983  42.269 -11.881  1.00  0.00           H  
ATOM   2921  CG1 ILE A 519       9.311  42.351  -9.917  1.00  0.00           C  
ATOM   2922 1HG1 ILE A 519       9.072  41.624  -9.141  1.00  0.00           H  
ATOM   2923 2HG1 ILE A 519      10.040  43.049  -9.506  1.00  0.00           H  
ATOM   2924  CG2 ILE A 519       8.836  40.459 -11.445  1.00  0.00           C  
ATOM   2925 1HG2 ILE A 519       8.822  39.728 -10.636  1.00  0.00           H  
ATOM   2926 2HG2 ILE A 519       7.862  40.816 -11.780  1.00  0.00           H  
ATOM   2927 3HG2 ILE A 519       9.213  39.955 -12.335  1.00  0.00           H  
ATOM   2928  CD  ILE A 519       8.045  43.148 -10.233  1.00  0.00           C  
ATOM   2929  HD1 ILE A 519       8.194  43.846 -11.057  1.00  0.00           H  
ATOM   2930  HD2 ILE A 519       7.168  42.552 -10.485  1.00  0.00           H  
ATOM   2931  HD3 ILE A 519       7.668  43.641  -9.336  1.00  0.00           H  
ATOM   2932  C   ILE A 519      11.812  40.004 -11.862  1.00  0.00           C  
ATOM   2933  O   ILE A 519      12.131  40.446 -12.964  1.00  0.00           O  
ATOM   2934  N   TYR A 520      11.922  38.740 -11.446  1.00  0.00           N  
ATOM   2935  H   TYR A 520      11.444  38.483 -10.594  1.00  0.00           H  
ATOM   2936  CA  TYR A 520      12.396  37.718 -12.357  1.00  0.00           C  
ATOM   2937  HA  TYR A 520      12.928  38.103 -13.226  1.00  0.00           H  
ATOM   2938  CB  TYR A 520      13.255  36.727 -11.571  1.00  0.00           C  
ATOM   2939  HB1 TYR A 520      12.897  36.689 -10.542  1.00  0.00           H  
ATOM   2940  HB2 TYR A 520      13.175  35.703 -11.936  1.00  0.00           H  
ATOM   2941  CG  TYR A 520      14.713  37.090 -11.717  1.00  0.00           C  
ATOM   2942  CD1 TYR A 520      15.215  38.062 -10.844  1.00  0.00           C  
ATOM   2943  HD1 TYR A 520      14.553  38.475 -10.096  1.00  0.00           H  
ATOM   2944  CD2 TYR A 520      15.524  36.667 -12.777  1.00  0.00           C  
ATOM   2945  HD2 TYR A 520      15.071  35.973 -13.470  1.00  0.00           H  
ATOM   2946  CE1 TYR A 520      16.548  38.486 -10.903  1.00  0.00           C  
ATOM   2947  HE1 TYR A 520      16.810  39.338 -10.293  1.00  0.00           H  
ATOM   2948  CE2 TYR A 520      16.892  36.963 -12.745  1.00  0.00           C  
ATOM   2949  HE2 TYR A 520      17.469  36.492 -13.527  1.00  0.00           H  
ATOM   2950  CZ  TYR A 520      17.384  37.962 -11.896  1.00  0.00           C  
ATOM   2951  OH  TYR A 520      18.604  38.563 -12.011  1.00  0.00           O  
ATOM   2952  HH  TYR A 520      19.168  38.118 -12.625  1.00  0.00           H  
ATOM   2953  C   TYR A 520      11.177  36.945 -12.842  1.00  0.00           C  
ATOM   2954  O   TYR A 520      10.131  36.969 -12.197  1.00  0.00           O  
ATOM   2955  N   ALA A 521      11.263  36.298 -14.007  1.00  0.00           N  
ATOM   2956  H   ALA A 521      12.098  36.520 -14.531  1.00  0.00           H  
ATOM   2957  CA  ALA A 521      10.188  35.452 -14.485  1.00  0.00           C  
ATOM   2958  HA  ALA A 521       9.776  34.873 -13.659  1.00  0.00           H  
ATOM   2959  CB  ALA A 521       9.060  36.271 -15.112  1.00  0.00           C  
ATOM   2960  HB1 ALA A 521       8.290  36.290 -14.340  1.00  0.00           H  
ATOM   2961  HB2 ALA A 521       9.220  37.337 -15.277  1.00  0.00           H  
ATOM   2962  HB3 ALA A 521       8.707  35.736 -15.994  1.00  0.00           H  
ATOM   2963  C   ALA A 521      10.792  34.523 -15.529  1.00  0.00           C  
ATOM   2964  O   ALA A 521      11.402  34.956 -16.504  1.00  0.00           O  
ATOM   2965  N   ALA A 522      10.814  33.213 -15.271  1.00  0.00           N  
ATOM   2966  H   ALA A 522      10.143  32.940 -14.567  1.00  0.00           H  
ATOM   2967  CA  ALA A 522      11.485  32.165 -16.013  1.00  0.00           C  
ATOM   2968  HA  ALA A 522      12.101  32.575 -16.813  1.00  0.00           H  
ATOM   2969  CB  ALA A 522      12.305  31.326 -15.033  1.00  0.00           C  
ATOM   2970  HB1 ALA A 522      12.871  30.661 -15.684  1.00  0.00           H  
ATOM   2971  HB2 ALA A 522      13.113  31.812 -14.485  1.00  0.00           H  
ATOM   2972  HB3 ALA A 522      11.805  30.468 -14.584  1.00  0.00           H  
ATOM   2973  C   ALA A 522      10.346  31.302 -16.538  1.00  0.00           C  
ATOM   2974  O   ALA A 522       9.395  30.977 -15.831  1.00  0.00           O  
ATOM   2975  N   GLY A 523      10.426  30.874 -17.800  1.00  0.00           N  
ATOM   2976  H   GLY A 523      11.270  31.106 -18.304  1.00  0.00           H  
ATOM   2977  CA  GLY A 523       9.543  29.877 -18.370  1.00  0.00           C  
ATOM   2978  HA1 GLY A 523      10.224  29.298 -18.994  1.00  0.00           H  
ATOM   2979  HA2 GLY A 523       9.250  29.134 -17.628  1.00  0.00           H  
ATOM   2980  C   GLY A 523       8.405  30.394 -19.238  1.00  0.00           C  
ATOM   2981  O   GLY A 523       8.395  31.536 -19.693  1.00  0.00           O  
ATOM   2982  N   GLY A 524       7.379  29.566 -19.447  1.00  0.00           N  
ATOM   2983  H   GLY A 524       7.475  28.626 -19.089  1.00  0.00           H  
ATOM   2984  CA  GLY A 524       6.209  29.826 -20.262  1.00  0.00           C  
ATOM   2985  HA1 GLY A 524       5.371  29.752 -19.570  1.00  0.00           H  
ATOM   2986  HA2 GLY A 524       6.244  30.793 -20.765  1.00  0.00           H  
ATOM   2987  C   GLY A 524       6.048  28.844 -21.414  1.00  0.00           C  
ATOM   2988  O   GLY A 524       6.942  28.026 -21.618  1.00  0.00           O  
ATOM   2989  N   TYR A 525       4.988  29.100 -22.184  1.00  0.00           N  
ATOM   2990  H   TYR A 525       4.409  29.845 -21.824  1.00  0.00           H  
ATOM   2991  CA  TYR A 525       4.392  28.237 -23.184  1.00  0.00           C  
ATOM   2992  HA  TYR A 525       5.204  27.571 -23.475  1.00  0.00           H  
ATOM   2993  CB  TYR A 525       3.306  27.414 -22.490  1.00  0.00           C  
ATOM   2994  HB1 TYR A 525       3.628  26.811 -21.641  1.00  0.00           H  
ATOM   2995  HB2 TYR A 525       2.524  28.019 -22.030  1.00  0.00           H  
ATOM   2996  CG  TYR A 525       2.564  26.440 -23.373  1.00  0.00           C  
ATOM   2997  CD1 TYR A 525       3.173  25.224 -23.704  1.00  0.00           C  
ATOM   2998  HD1 TYR A 525       4.167  24.998 -23.346  1.00  0.00           H  
ATOM   2999  CD2 TYR A 525       1.277  26.755 -23.827  1.00  0.00           C  
ATOM   3000  HD2 TYR A 525       0.779  27.681 -23.583  1.00  0.00           H  
ATOM   3001  CE1 TYR A 525       2.448  24.215 -24.351  1.00  0.00           C  
ATOM   3002  HE1 TYR A 525       2.980  23.303 -24.576  1.00  0.00           H  
ATOM   3003  CE2 TYR A 525       0.561  25.736 -24.467  1.00  0.00           C  
ATOM   3004  HE2 TYR A 525      -0.459  25.851 -24.801  1.00  0.00           H  
ATOM   3005  CZ  TYR A 525       1.155  24.512 -24.798  1.00  0.00           C  
ATOM   3006  OH  TYR A 525       0.446  23.563 -25.473  1.00  0.00           O  
ATOM   3007  HH  TYR A 525       0.986  22.896 -25.868  1.00  0.00           H  
ATOM   3008  C   TYR A 525       3.984  29.134 -24.344  1.00  0.00           C  
ATOM   3009  O   TYR A 525       3.023  29.884 -24.187  1.00  0.00           O  
ATOM   3010  N   ASP A 526       4.592  28.967 -25.521  1.00  0.00           N  
ATOM   3011  H   ASP A 526       5.167  28.136 -25.510  1.00  0.00           H  
ATOM   3012  CA  ASP A 526       4.329  29.532 -26.829  1.00  0.00           C  
ATOM   3013  HA  ASP A 526       4.330  30.619 -26.744  1.00  0.00           H  
ATOM   3014  CB  ASP A 526       5.425  29.120 -27.812  1.00  0.00           C  
ATOM   3015  HB1 ASP A 526       5.735  30.085 -28.212  1.00  0.00           H  
ATOM   3016  HB2 ASP A 526       6.227  28.661 -27.235  1.00  0.00           H  
ATOM   3017  CG  ASP A 526       5.116  28.345 -29.086  1.00  0.00           C  
ATOM   3018  OD1 ASP A 526       4.428  27.303 -29.048  1.00  0.00           O  
ATOM   3019  OD2 ASP A 526       5.628  28.776 -30.142  1.00  0.00           O  
ATOM   3020  C   ASP A 526       2.900  29.280 -27.287  1.00  0.00           C  
ATOM   3021  O   ASP A 526       2.357  30.133 -27.986  1.00  0.00           O  
ATOM   3022  N   GLY A 527       2.294  28.138 -26.955  1.00  0.00           N  
ATOM   3023  H   GLY A 527       2.807  27.575 -26.292  1.00  0.00           H  
ATOM   3024  CA  GLY A 527       0.984  27.646 -27.334  1.00  0.00           C  
ATOM   3025  HA1 GLY A 527       0.320  27.745 -26.476  1.00  0.00           H  
ATOM   3026  HA2 GLY A 527       0.491  28.167 -28.155  1.00  0.00           H  
ATOM   3027  C   GLY A 527       1.008  26.242 -27.923  1.00  0.00           C  
ATOM   3028  O   GLY A 527      -0.043  25.708 -28.267  1.00  0.00           O  
ATOM   3029  N   GLN A 528       2.194  25.654 -28.101  1.00  0.00           N  
ATOM   3030  H   GLN A 528       2.971  26.275 -27.926  1.00  0.00           H  
ATOM   3031  CA  GLN A 528       2.502  24.291 -28.482  1.00  0.00           C  
ATOM   3032  HA  GLN A 528       1.740  23.663 -28.020  1.00  0.00           H  
ATOM   3033  CB  GLN A 528       2.498  24.165 -30.006  1.00  0.00           C  
ATOM   3034  HB1 GLN A 528       1.579  24.657 -30.325  1.00  0.00           H  
ATOM   3035  HB2 GLN A 528       3.369  24.669 -30.426  1.00  0.00           H  
ATOM   3036  CG  GLN A 528       2.431  22.687 -30.391  1.00  0.00           C  
ATOM   3037  HG1 GLN A 528       3.428  22.315 -30.159  1.00  0.00           H  
ATOM   3038  HG2 GLN A 528       1.597  22.249 -29.842  1.00  0.00           H  
ATOM   3039  CD  GLN A 528       1.976  22.388 -31.813  1.00  0.00           C  
ATOM   3040  OE1 GLN A 528       2.052  21.258 -32.291  1.00  0.00           O  
ATOM   3041  NE2 GLN A 528       1.452  23.419 -32.478  1.00  0.00           N  
ATOM   3042 1HE2 GLN A 528       1.320  24.328 -32.058  1.00  0.00           H  
ATOM   3043 2HE2 GLN A 528       1.106  23.278 -33.416  1.00  0.00           H  
ATOM   3044  C   GLN A 528       3.778  23.893 -27.753  1.00  0.00           C  
ATOM   3045  O   GLN A 528       3.887  22.742 -27.338  1.00  0.00           O  
ATOM   3046  N   ASP A 529       4.726  24.815 -27.569  1.00  0.00           N  
ATOM   3047  H   ASP A 529       4.643  25.728 -27.991  1.00  0.00           H  
ATOM   3048  CA  ASP A 529       6.039  24.476 -27.057  1.00  0.00           C  
ATOM   3049  HA  ASP A 529       6.000  23.428 -26.761  1.00  0.00           H  
ATOM   3050  CB  ASP A 529       7.161  24.678 -28.076  1.00  0.00           C  
ATOM   3051  HB1 ASP A 529       6.790  24.340 -29.044  1.00  0.00           H  
ATOM   3052  HB2 ASP A 529       7.272  25.761 -28.124  1.00  0.00           H  
ATOM   3053  CG  ASP A 529       8.366  23.802 -27.767  1.00  0.00           C  
ATOM   3054  OD1 ASP A 529       8.391  23.065 -26.758  1.00  0.00           O  
ATOM   3055  OD2 ASP A 529       9.285  23.857 -28.614  1.00  0.00           O  
ATOM   3056  C   ASP A 529       6.270  25.299 -25.798  1.00  0.00           C  
ATOM   3057  O   ASP A 529       5.720  26.380 -25.600  1.00  0.00           O  
ATOM   3058  N   GLN A 530       7.169  24.841 -24.925  1.00  0.00           N  
ATOM   3059  H   GLN A 530       7.640  23.991 -25.203  1.00  0.00           H  
ATOM   3060  CA  GLN A 530       7.694  25.404 -23.697  1.00  0.00           C  
ATOM   3061  HA  GLN A 530       6.942  25.993 -23.172  1.00  0.00           H  
ATOM   3062  CB  GLN A 530       8.172  24.195 -22.892  1.00  0.00           C  
ATOM   3063  HB1 GLN A 530       8.698  23.469 -23.511  1.00  0.00           H  
ATOM   3064  HB2 GLN A 530       8.912  24.521 -22.161  1.00  0.00           H  
ATOM   3065  CG  GLN A 530       7.148  23.568 -21.945  1.00  0.00           C  
ATOM   3066  HG1 GLN A 530       7.690  22.998 -21.191  1.00  0.00           H  
ATOM   3067  HG2 GLN A 530       6.595  24.385 -21.482  1.00  0.00           H  
ATOM   3068  CD  GLN A 530       6.090  22.642 -22.529  1.00  0.00           C  
ATOM   3069  OE1 GLN A 530       6.346  22.015 -23.555  1.00  0.00           O  
ATOM   3070  NE2 GLN A 530       4.947  22.502 -21.854  1.00  0.00           N  
ATOM   3071 1HE2 GLN A 530       4.724  23.042 -21.030  1.00  0.00           H  
ATOM   3072 2HE2 GLN A 530       4.155  22.015 -22.249  1.00  0.00           H  
ATOM   3073  C   GLN A 530       8.952  26.190 -24.038  1.00  0.00           C  
ATOM   3074  O   GLN A 530       9.818  25.740 -24.785  1.00  0.00           O  
ATOM   3075  N   LEU A 531       9.119  27.358 -23.412  1.00  0.00           N  
ATOM   3076  H   LEU A 531       8.439  27.737 -22.769  1.00  0.00           H  
ATOM   3077  CA  LEU A 531      10.320  28.164 -23.486  1.00  0.00           C  
ATOM   3078  HA  LEU A 531      10.726  28.157 -24.498  1.00  0.00           H  
ATOM   3079  CB  LEU A 531      10.086  29.620 -23.082  1.00  0.00           C  
ATOM   3080  HB1 LEU A 531       9.789  29.722 -22.038  1.00  0.00           H  
ATOM   3081  HB2 LEU A 531      11.076  30.073 -23.031  1.00  0.00           H  
ATOM   3082  CG  LEU A 531       9.068  30.448 -23.867  1.00  0.00           C  
ATOM   3083  HG  LEU A 531       8.081  29.986 -23.856  1.00  0.00           H  
ATOM   3084  CD1 LEU A 531       8.896  31.740 -23.067  1.00  0.00           C  
ATOM   3085 1HD1 LEU A 531       8.322  32.421 -23.695  1.00  0.00           H  
ATOM   3086 2HD1 LEU A 531       8.395  31.590 -22.111  1.00  0.00           H  
ATOM   3087 3HD1 LEU A 531       9.830  32.256 -22.847  1.00  0.00           H  
ATOM   3088  CD2 LEU A 531       9.465  30.627 -25.333  1.00  0.00           C  
ATOM   3089 1HD2 LEU A 531      10.382  31.215 -25.342  1.00  0.00           H  
ATOM   3090 2HD2 LEU A 531       9.764  29.689 -25.801  1.00  0.00           H  
ATOM   3091 3HD2 LEU A 531       8.720  31.191 -25.894  1.00  0.00           H  
ATOM   3092  C   LEU A 531      11.323  27.591 -22.495  1.00  0.00           C  
ATOM   3093  O   LEU A 531      10.894  26.963 -21.530  1.00  0.00           O  
ATOM   3094  N   ASN A 532      12.595  27.971 -22.640  1.00  0.00           N  
ATOM   3095  H   ASN A 532      12.884  28.425 -23.494  1.00  0.00           H  
ATOM   3096  CA  ASN A 532      13.562  27.813 -21.572  1.00  0.00           C  
ATOM   3097  HA  ASN A 532      13.013  27.700 -20.637  1.00  0.00           H  
ATOM   3098  CB  ASN A 532      14.249  26.446 -21.553  1.00  0.00           C  
ATOM   3099  HB1 ASN A 532      14.965  26.441 -20.732  1.00  0.00           H  
ATOM   3100  HB2 ASN A 532      13.618  25.567 -21.422  1.00  0.00           H  
ATOM   3101  CG  ASN A 532      14.854  25.968 -22.865  1.00  0.00           C  
ATOM   3102  OD1 ASN A 532      14.190  25.448 -23.760  1.00  0.00           O  
ATOM   3103  ND2 ASN A 532      16.173  26.101 -23.015  1.00  0.00           N  
ATOM   3104 1HD2 ASN A 532      16.641  26.416 -22.178  1.00  0.00           H  
ATOM   3105 2HD2 ASN A 532      16.662  25.937 -23.884  1.00  0.00           H  
ATOM   3106  C   ASN A 532      14.431  29.024 -21.266  1.00  0.00           C  
ATOM   3107  O   ASN A 532      15.441  28.943 -20.571  1.00  0.00           O  
ATOM   3108  N   SER A 533      14.007  30.195 -21.749  1.00  0.00           N  
ATOM   3109  H   SER A 533      13.096  30.304 -22.170  1.00  0.00           H  
ATOM   3110  CA  SER A 533      14.525  31.508 -21.420  1.00  0.00           C  
ATOM   3111  HA  SER A 533      15.608  31.452 -21.303  1.00  0.00           H  
ATOM   3112  CB  SER A 533      14.333  32.358 -22.676  1.00  0.00           C  
ATOM   3113  HB1 SER A 533      15.037  33.189 -22.722  1.00  0.00           H  
ATOM   3114  HB2 SER A 533      14.572  31.805 -23.585  1.00  0.00           H  
ATOM   3115  OG  SER A 533      13.064  32.938 -22.875  1.00  0.00           O  
ATOM   3116  HG  SER A 533      13.011  32.864 -23.816  1.00  0.00           H  
ATOM   3117  C   SER A 533      13.947  32.140 -20.162  1.00  0.00           C  
ATOM   3118  O   SER A 533      12.820  31.846 -19.770  1.00  0.00           O  
ATOM   3119  N   VAL A 534      14.679  33.136 -19.658  1.00  0.00           N  
ATOM   3120  H   VAL A 534      15.570  33.386 -20.064  1.00  0.00           H  
ATOM   3121  CA  VAL A 534      14.565  33.784 -18.367  1.00  0.00           C  
ATOM   3122  HA  VAL A 534      13.550  33.593 -18.017  1.00  0.00           H  
ATOM   3123  CB  VAL A 534      15.522  33.141 -17.363  1.00  0.00           C  
ATOM   3124  HB  VAL A 534      16.537  33.227 -17.749  1.00  0.00           H  
ATOM   3125  CG1 VAL A 534      15.394  33.812 -15.995  1.00  0.00           C  
ATOM   3126 1HG1 VAL A 534      14.423  33.837 -15.500  1.00  0.00           H  
ATOM   3127 2HG1 VAL A 534      16.061  33.394 -15.241  1.00  0.00           H  
ATOM   3128 3HG1 VAL A 534      15.591  34.867 -16.187  1.00  0.00           H  
ATOM   3129  CG2 VAL A 534      15.402  31.631 -17.154  1.00  0.00           C  
ATOM   3130 1HG2 VAL A 534      16.080  31.313 -16.362  1.00  0.00           H  
ATOM   3131 2HG2 VAL A 534      14.382  31.266 -17.037  1.00  0.00           H  
ATOM   3132 3HG2 VAL A 534      15.681  31.094 -18.060  1.00  0.00           H  
ATOM   3133  C   VAL A 534      14.591  35.282 -18.635  1.00  0.00           C  
ATOM   3134  O   VAL A 534      15.534  35.711 -19.296  1.00  0.00           O  
ATOM   3135  N   GLU A 535      13.653  36.016 -18.032  1.00  0.00           N  
ATOM   3136  H   GLU A 535      13.091  35.457 -17.407  1.00  0.00           H  
ATOM   3137  CA  GLU A 535      13.651  37.465 -18.025  1.00  0.00           C  
ATOM   3138  HA  GLU A 535      14.464  37.880 -18.621  1.00  0.00           H  
ATOM   3139  CB  GLU A 535      12.344  37.859 -18.714  1.00  0.00           C  
ATOM   3140  HB1 GLU A 535      11.520  37.175 -18.511  1.00  0.00           H  
ATOM   3141  HB2 GLU A 535      12.083  38.800 -18.230  1.00  0.00           H  
ATOM   3142  CG  GLU A 535      12.517  38.166 -20.202  1.00  0.00           C  
ATOM   3143  HG1 GLU A 535      13.201  39.010 -20.287  1.00  0.00           H  
ATOM   3144  HG2 GLU A 535      13.003  37.288 -20.629  1.00  0.00           H  
ATOM   3145  CD  GLU A 535      11.242  38.407 -20.998  1.00  0.00           C  
ATOM   3146  OE1 GLU A 535      11.203  39.563 -21.472  1.00  0.00           O  
ATOM   3147  OE2 GLU A 535      10.516  37.428 -21.272  1.00  0.00           O  
ATOM   3148  C   GLU A 535      13.789  38.027 -16.617  1.00  0.00           C  
ATOM   3149  O   GLU A 535      13.595  37.391 -15.583  1.00  0.00           O  
ATOM   3150  N   ARG A 536      14.324  39.249 -16.580  1.00  0.00           N  
ATOM   3151  H   ARG A 536      14.425  39.701 -17.478  1.00  0.00           H  
ATOM   3152  CA  ARG A 536      14.457  40.115 -15.425  1.00  0.00           C  
ATOM   3153  HA  ARG A 536      13.974  39.646 -14.569  1.00  0.00           H  
ATOM   3154  CB  ARG A 536      15.953  40.165 -15.112  1.00  0.00           C  
ATOM   3155  HB1 ARG A 536      16.266  39.130 -14.976  1.00  0.00           H  
ATOM   3156  HB2 ARG A 536      16.365  40.663 -15.989  1.00  0.00           H  
ATOM   3157  CG  ARG A 536      16.324  40.900 -13.823  1.00  0.00           C  
ATOM   3158  HG1 ARG A 536      15.684  41.742 -13.558  1.00  0.00           H  
ATOM   3159  HG2 ARG A 536      16.183  40.182 -13.015  1.00  0.00           H  
ATOM   3160  CD  ARG A 536      17.752  41.414 -14.003  1.00  0.00           C  
ATOM   3161  HD1 ARG A 536      18.422  40.665 -14.424  1.00  0.00           H  
ATOM   3162  HD2 ARG A 536      17.875  42.201 -14.747  1.00  0.00           H  
ATOM   3163  NE  ARG A 536      18.270  41.792 -12.687  1.00  0.00           N  
ATOM   3164  HE  ARG A 536      18.500  41.045 -12.047  1.00  0.00           H  
ATOM   3165  CZ  ARG A 536      18.543  43.006 -12.190  1.00  0.00           C  
ATOM   3166  NH1 ARG A 536      18.382  44.169 -12.835  1.00  0.00           N  
ATOM   3167 1HH1 ARG A 536      17.933  44.186 -13.739  1.00  0.00           H  
ATOM   3168 2HH1 ARG A 536      18.378  45.056 -12.350  1.00  0.00           H  
ATOM   3169  NH2 ARG A 536      18.979  43.001 -10.923  1.00  0.00           N  
ATOM   3170 1HH2 ARG A 536      19.001  42.144 -10.389  1.00  0.00           H  
ATOM   3171 2HH2 ARG A 536      19.032  43.857 -10.389  1.00  0.00           H  
ATOM   3172  C   ARG A 536      13.878  41.471 -15.800  1.00  0.00           C  
ATOM   3173  O   ARG A 536      14.346  42.029 -16.790  1.00  0.00           O  
ATOM   3174  N   TYR A 537      12.868  41.964 -15.078  1.00  0.00           N  
ATOM   3175  H   TYR A 537      12.589  41.431 -14.267  1.00  0.00           H  
ATOM   3176  CA  TYR A 537      12.502  43.364 -14.999  1.00  0.00           C  
ATOM   3177  HA  TYR A 537      12.656  43.869 -15.953  1.00  0.00           H  
ATOM   3178  CB  TYR A 537      11.026  43.451 -14.610  1.00  0.00           C  
ATOM   3179  HB1 TYR A 537      10.558  42.751 -15.302  1.00  0.00           H  
ATOM   3180  HB2 TYR A 537      10.952  42.894 -13.676  1.00  0.00           H  
ATOM   3181  CG  TYR A 537      10.324  44.788 -14.602  1.00  0.00           C  
ATOM   3182  CD1 TYR A 537      10.020  45.341 -15.852  1.00  0.00           C  
ATOM   3183  HD1 TYR A 537      10.188  44.740 -16.734  1.00  0.00           H  
ATOM   3184  CD2 TYR A 537       9.759  45.285 -13.422  1.00  0.00           C  
ATOM   3185  HD2 TYR A 537       9.930  44.766 -12.490  1.00  0.00           H  
ATOM   3186  CE1 TYR A 537       9.317  46.551 -15.867  1.00  0.00           C  
ATOM   3187  HE1 TYR A 537       9.269  46.983 -16.856  1.00  0.00           H  
ATOM   3188  CE2 TYR A 537       8.893  46.382 -13.494  1.00  0.00           C  
ATOM   3189  HE2 TYR A 537       8.455  46.909 -12.659  1.00  0.00           H  
ATOM   3190  CZ  TYR A 537       8.821  47.114 -14.685  1.00  0.00           C  
ATOM   3191  OH  TYR A 537       8.020  48.218 -14.706  1.00  0.00           O  
ATOM   3192  HH  TYR A 537       7.866  48.748 -13.939  1.00  0.00           H  
ATOM   3193  C   TYR A 537      13.291  44.045 -13.890  1.00  0.00           C  
ATOM   3194  O   TYR A 537      13.624  43.413 -12.890  1.00  0.00           O  
ATOM   3195  N   ASP A 538      13.492  45.364 -13.934  1.00  0.00           N  
ATOM   3196  H   ASP A 538      13.369  45.854 -14.808  1.00  0.00           H  
ATOM   3197  CA  ASP A 538      13.940  46.232 -12.863  1.00  0.00           C  
ATOM   3198  HA  ASP A 538      13.715  45.812 -11.883  1.00  0.00           H  
ATOM   3199  CB  ASP A 538      15.460  46.395 -12.835  1.00  0.00           C  
ATOM   3200  HB1 ASP A 538      15.812  45.535 -12.265  1.00  0.00           H  
ATOM   3201  HB2 ASP A 538      15.904  46.321 -13.828  1.00  0.00           H  
ATOM   3202  CG  ASP A 538      16.058  47.711 -12.360  1.00  0.00           C  
ATOM   3203  OD1 ASP A 538      16.558  47.714 -11.214  1.00  0.00           O  
ATOM   3204  OD2 ASP A 538      15.817  48.721 -13.055  1.00  0.00           O  
ATOM   3205  C   ASP A 538      13.055  47.469 -12.913  1.00  0.00           C  
ATOM   3206  O   ASP A 538      12.454  47.651 -13.969  1.00  0.00           O  
ATOM   3207  N   VAL A 539      13.022  48.249 -11.830  1.00  0.00           N  
ATOM   3208  H   VAL A 539      13.512  47.908 -11.015  1.00  0.00           H  
ATOM   3209  CA  VAL A 539      12.088  49.338 -11.625  1.00  0.00           C  
ATOM   3210  HA  VAL A 539      11.324  49.232 -12.396  1.00  0.00           H  
ATOM   3211  CB  VAL A 539      11.265  49.149 -10.351  1.00  0.00           C  
ATOM   3212  HB  VAL A 539      10.404  49.808 -10.455  1.00  0.00           H  
ATOM   3213  CG1 VAL A 539      10.605  47.771 -10.297  1.00  0.00           C  
ATOM   3214 1HG1 VAL A 539      10.005  47.503 -11.166  1.00  0.00           H  
ATOM   3215 2HG1 VAL A 539      11.357  47.015 -10.071  1.00  0.00           H  
ATOM   3216 3HG1 VAL A 539       9.956  47.806  -9.422  1.00  0.00           H  
ATOM   3217  CG2 VAL A 539      12.003  49.359  -9.028  1.00  0.00           C  
ATOM   3218 1HG2 VAL A 539      12.732  50.166  -8.959  1.00  0.00           H  
ATOM   3219 2HG2 VAL A 539      11.219  49.590  -8.306  1.00  0.00           H  
ATOM   3220 3HG2 VAL A 539      12.575  48.439  -8.909  1.00  0.00           H  
ATOM   3221  C   VAL A 539      12.704  50.728 -11.561  1.00  0.00           C  
ATOM   3222  O   VAL A 539      12.003  51.737 -11.575  1.00  0.00           O  
ATOM   3223  N   GLU A 540      14.030  50.777 -11.712  1.00  0.00           N  
ATOM   3224  H   GLU A 540      14.470  49.872 -11.628  1.00  0.00           H  
ATOM   3225  CA  GLU A 540      14.768  51.994 -11.981  1.00  0.00           C  
ATOM   3226  HA  GLU A 540      14.172  52.758 -11.481  1.00  0.00           H  
ATOM   3227  CB  GLU A 540      16.175  51.914 -11.385  1.00  0.00           C  
ATOM   3228  HB1 GLU A 540      16.062  51.583 -10.353  1.00  0.00           H  
ATOM   3229  HB2 GLU A 540      16.633  50.980 -11.712  1.00  0.00           H  
ATOM   3230  CG  GLU A 540      17.176  53.057 -11.555  1.00  0.00           C  
ATOM   3231  HG1 GLU A 540      18.066  52.924 -10.940  1.00  0.00           H  
ATOM   3232  HG2 GLU A 540      17.455  53.087 -12.608  1.00  0.00           H  
ATOM   3233  CD  GLU A 540      16.640  54.393 -11.062  1.00  0.00           C  
ATOM   3234  OE1 GLU A 540      17.391  55.356 -11.333  1.00  0.00           O  
ATOM   3235  OE2 GLU A 540      15.530  54.573 -10.517  1.00  0.00           O  
ATOM   3236  C   GLU A 540      14.834  52.177 -13.490  1.00  0.00           C  
ATOM   3237  O   GLU A 540      14.811  53.308 -13.969  1.00  0.00           O  
ATOM   3238  N   THR A 541      15.061  51.124 -14.280  1.00  0.00           N  
ATOM   3239  H   THR A 541      15.239  50.248 -13.810  1.00  0.00           H  
ATOM   3240  CA  THR A 541      15.024  51.113 -15.728  1.00  0.00           C  
ATOM   3241  HA  THR A 541      15.336  52.103 -16.063  1.00  0.00           H  
ATOM   3242  CB  THR A 541      16.018  50.048 -16.193  1.00  0.00           C  
ATOM   3243  HB  THR A 541      16.011  49.945 -17.278  1.00  0.00           H  
ATOM   3244  OG1 THR A 541      15.699  48.721 -15.839  1.00  0.00           O  
ATOM   3245  HG1 THR A 541      15.760  48.671 -14.897  1.00  0.00           H  
ATOM   3246  CG2 THR A 541      17.485  50.341 -15.877  1.00  0.00           C  
ATOM   3247 1HG2 THR A 541      17.886  51.258 -16.309  1.00  0.00           H  
ATOM   3248 2HG2 THR A 541      17.685  50.390 -14.807  1.00  0.00           H  
ATOM   3249 3HG2 THR A 541      18.047  49.633 -16.486  1.00  0.00           H  
ATOM   3250  C   THR A 541      13.620  50.907 -16.277  1.00  0.00           C  
ATOM   3251  O   THR A 541      13.245  51.572 -17.241  1.00  0.00           O  
ATOM   3252  N   GLU A 542      12.798  50.133 -15.564  1.00  0.00           N  
ATOM   3253  H   GLU A 542      13.207  49.556 -14.842  1.00  0.00           H  
ATOM   3254  CA  GLU A 542      11.410  49.958 -15.939  1.00  0.00           C  
ATOM   3255  HA  GLU A 542      11.056  49.292 -15.151  1.00  0.00           H  
ATOM   3256  CB  GLU A 542      10.685  51.298 -15.811  1.00  0.00           C  
ATOM   3257  HB1 GLU A 542      11.204  51.862 -15.036  1.00  0.00           H  
ATOM   3258  HB2 GLU A 542      10.911  51.798 -16.753  1.00  0.00           H  
ATOM   3259  CG  GLU A 542       9.186  51.416 -15.535  1.00  0.00           C  
ATOM   3260  HG1 GLU A 542       8.560  51.292 -16.419  1.00  0.00           H  
ATOM   3261  HG2 GLU A 542       8.874  50.578 -14.912  1.00  0.00           H  
ATOM   3262  CD  GLU A 542       8.730  52.736 -14.929  1.00  0.00           C  
ATOM   3263  OE1 GLU A 542       7.824  53.412 -15.462  1.00  0.00           O  
ATOM   3264  OE2 GLU A 542       9.294  53.201 -13.915  1.00  0.00           O  
ATOM   3265  C   GLU A 542      11.183  49.182 -17.229  1.00  0.00           C  
ATOM   3266  O   GLU A 542      10.196  49.485 -17.896  1.00  0.00           O  
ATOM   3267  N   THR A 543      11.964  48.166 -17.600  1.00  0.00           N  
ATOM   3268  H   THR A 543      12.694  47.887 -16.960  1.00  0.00           H  
ATOM   3269  CA  THR A 543      11.842  47.429 -18.841  1.00  0.00           C  
ATOM   3270  HA  THR A 543      10.780  47.221 -18.968  1.00  0.00           H  
ATOM   3271  CB  THR A 543      12.460  48.150 -20.040  1.00  0.00           C  
ATOM   3272  HB  THR A 543      11.974  49.116 -20.175  1.00  0.00           H  
ATOM   3273  OG1 THR A 543      12.385  47.344 -21.194  1.00  0.00           O  
ATOM   3274  HG1 THR A 543      11.451  47.292 -21.331  1.00  0.00           H  
ATOM   3275  CG2 THR A 543      13.946  48.487 -19.906  1.00  0.00           C  
ATOM   3276 1HG2 THR A 543      14.530  47.606 -19.639  1.00  0.00           H  
ATOM   3277 2HG2 THR A 543      14.449  48.837 -20.808  1.00  0.00           H  
ATOM   3278 3HG2 THR A 543      14.110  49.335 -19.242  1.00  0.00           H  
ATOM   3279  C   THR A 543      12.342  46.010 -18.606  1.00  0.00           C  
ATOM   3280  O   THR A 543      13.216  45.845 -17.759  1.00  0.00           O  
ATOM   3281  N   TRP A 544      11.794  45.004 -19.291  1.00  0.00           N  
ATOM   3282  H   TRP A 544      11.256  45.347 -20.074  1.00  0.00           H  
ATOM   3283  CA  TRP A 544      12.090  43.586 -19.351  1.00  0.00           C  
ATOM   3284  HA  TRP A 544      12.415  43.158 -18.403  1.00  0.00           H  
ATOM   3285  CB  TRP A 544      10.820  42.842 -19.765  1.00  0.00           C  
ATOM   3286  HB1 TRP A 544      10.357  43.274 -20.652  1.00  0.00           H  
ATOM   3287  HB2 TRP A 544      11.110  41.833 -20.062  1.00  0.00           H  
ATOM   3288  CG  TRP A 544       9.750  42.759 -18.725  1.00  0.00           C  
ATOM   3289  CD1 TRP A 544       8.819  43.723 -18.547  1.00  0.00           C  
ATOM   3290  HD1 TRP A 544       8.614  44.617 -19.118  1.00  0.00           H  
ATOM   3291  CD2 TRP A 544       9.487  41.804 -17.653  1.00  0.00           C  
ATOM   3292  NE1 TRP A 544       7.957  43.401 -17.517  1.00  0.00           N  
ATOM   3293  HE1 TRP A 544       7.040  43.806 -17.396  1.00  0.00           H  
ATOM   3294  CE2 TRP A 544       8.394  42.261 -16.873  1.00  0.00           C  
ATOM   3295  CE3 TRP A 544      10.261  40.751 -17.138  1.00  0.00           C  
ATOM   3296  HE3 TRP A 544      11.204  40.550 -17.625  1.00  0.00           H  
ATOM   3297  CZ2 TRP A 544       7.968  41.569 -15.733  1.00  0.00           C  
ATOM   3298  HZ2 TRP A 544       7.096  41.818 -15.147  1.00  0.00           H  
ATOM   3299  CZ3 TRP A 544       9.841  40.031 -16.014  1.00  0.00           C  
ATOM   3300  HZ3 TRP A 544      10.397  39.213 -15.580  1.00  0.00           H  
ATOM   3301  CH2 TRP A 544       8.711  40.461 -15.307  1.00  0.00           C  
ATOM   3302  HH2 TRP A 544       8.407  39.884 -14.446  1.00  0.00           H  
ATOM   3303  C   TRP A 544      13.214  43.330 -20.345  1.00  0.00           C  
ATOM   3304  O   TRP A 544      13.099  43.508 -21.556  1.00  0.00           O  
ATOM   3305  N   THR A 545      14.232  42.574 -19.927  1.00  0.00           N  
ATOM   3306  H   THR A 545      14.187  42.255 -18.970  1.00  0.00           H  
ATOM   3307  CA  THR A 545      15.352  42.062 -20.691  1.00  0.00           C  
ATOM   3308  HA  THR A 545      15.163  42.010 -21.763  1.00  0.00           H  
ATOM   3309  CB  THR A 545      16.440  43.135 -20.748  1.00  0.00           C  
ATOM   3310  HB  THR A 545      16.039  43.997 -21.280  1.00  0.00           H  
ATOM   3311  OG1 THR A 545      17.558  42.706 -21.493  1.00  0.00           O  
ATOM   3312  HG1 THR A 545      17.277  42.548 -22.382  1.00  0.00           H  
ATOM   3313  CG2 THR A 545      16.939  43.431 -19.334  1.00  0.00           C  
ATOM   3314 1HG2 THR A 545      16.207  43.912 -18.685  1.00  0.00           H  
ATOM   3315 2HG2 THR A 545      17.325  42.502 -18.914  1.00  0.00           H  
ATOM   3316 3HG2 THR A 545      17.748  44.157 -19.240  1.00  0.00           H  
ATOM   3317  C   THR A 545      15.732  40.656 -20.251  1.00  0.00           C  
ATOM   3318  O   THR A 545      15.449  40.261 -19.122  1.00  0.00           O  
ATOM   3319  N   PHE A 546      16.313  39.857 -21.151  1.00  0.00           N  
ATOM   3320  H   PHE A 546      16.533  40.168 -22.086  1.00  0.00           H  
ATOM   3321  CA  PHE A 546      16.709  38.486 -20.899  1.00  0.00           C  
ATOM   3322  HA  PHE A 546      15.814  38.071 -20.434  1.00  0.00           H  
ATOM   3323  CB  PHE A 546      17.098  37.774 -22.195  1.00  0.00           C  
ATOM   3324  HB1 PHE A 546      17.896  38.398 -22.598  1.00  0.00           H  
ATOM   3325  HB2 PHE A 546      17.581  36.819 -21.988  1.00  0.00           H  
ATOM   3326  CG  PHE A 546      15.928  37.523 -23.115  1.00  0.00           C  
ATOM   3327  CD1 PHE A 546      15.832  38.175 -24.350  1.00  0.00           C  
ATOM   3328  HD1 PHE A 546      16.725  38.734 -24.588  1.00  0.00           H  
ATOM   3329  CD2 PHE A 546      14.847  36.724 -22.724  1.00  0.00           C  
ATOM   3330  HD2 PHE A 546      14.880  36.248 -21.755  1.00  0.00           H  
ATOM   3331  CE1 PHE A 546      14.684  38.180 -25.152  1.00  0.00           C  
ATOM   3332  HE1 PHE A 546      14.597  38.768 -26.053  1.00  0.00           H  
ATOM   3333  CE2 PHE A 546      13.772  36.495 -23.591  1.00  0.00           C  
ATOM   3334  HE2 PHE A 546      13.010  35.797 -23.278  1.00  0.00           H  
ATOM   3335  CZ  PHE A 546      13.706  37.256 -24.765  1.00  0.00           C  
ATOM   3336  HZ  PHE A 546      12.842  37.180 -25.408  1.00  0.00           H  
ATOM   3337  C   PHE A 546      17.899  38.368 -19.957  1.00  0.00           C  
ATOM   3338  O   PHE A 546      18.561  39.393 -19.810  1.00  0.00           O  
ATOM   3339  N   VAL A 547      18.113  37.256 -19.250  1.00  0.00           N  
ATOM   3340  H   VAL A 547      17.296  36.667 -19.316  1.00  0.00           H  
ATOM   3341  CA  VAL A 547      19.194  36.868 -18.367  1.00  0.00           C  
ATOM   3342  HA  VAL A 547      20.057  37.451 -18.689  1.00  0.00           H  
ATOM   3343  CB  VAL A 547      18.934  37.258 -16.911  1.00  0.00           C  
ATOM   3344  HB  VAL A 547      19.546  36.736 -16.176  1.00  0.00           H  
ATOM   3345  CG1 VAL A 547      19.154  38.743 -16.619  1.00  0.00           C  
ATOM   3346 1HG1 VAL A 547      20.157  38.984 -16.972  1.00  0.00           H  
ATOM   3347 2HG1 VAL A 547      18.426  39.329 -17.179  1.00  0.00           H  
ATOM   3348 3HG1 VAL A 547      19.145  39.018 -15.564  1.00  0.00           H  
ATOM   3349  CG2 VAL A 547      17.566  36.820 -16.389  1.00  0.00           C  
ATOM   3350 1HG2 VAL A 547      17.387  37.388 -15.476  1.00  0.00           H  
ATOM   3351 2HG2 VAL A 547      16.706  37.023 -17.028  1.00  0.00           H  
ATOM   3352 3HG2 VAL A 547      17.536  35.774 -16.085  1.00  0.00           H  
ATOM   3353  C   VAL A 547      19.510  35.399 -18.607  1.00  0.00           C  
ATOM   3354  O   VAL A 547      18.949  34.812 -19.530  1.00  0.00           O  
ATOM   3355  N   ALA A 548      20.330  34.761 -17.768  1.00  0.00           N  
ATOM   3356  H   ALA A 548      20.727  35.325 -17.030  1.00  0.00           H  
ATOM   3357  CA  ALA A 548      20.769  33.381 -17.753  1.00  0.00           C  
ATOM   3358  HA  ALA A 548      21.615  33.240 -18.425  1.00  0.00           H  
ATOM   3359  CB  ALA A 548      21.444  33.132 -16.403  1.00  0.00           C  
ATOM   3360  HB1 ALA A 548      21.763  32.092 -16.344  1.00  0.00           H  
ATOM   3361  HB2 ALA A 548      22.391  33.660 -16.291  1.00  0.00           H  
ATOM   3362  HB3 ALA A 548      20.781  33.511 -15.625  1.00  0.00           H  
ATOM   3363  C   ALA A 548      19.710  32.338 -18.082  1.00  0.00           C  
ATOM   3364  O   ALA A 548      18.792  32.220 -17.274  1.00  0.00           O  
ATOM   3365  N   PRO A 549      19.738  31.648 -19.225  1.00  0.00           N  
ATOM   3366  CA  PRO A 549      18.650  30.759 -19.583  1.00  0.00           C  
ATOM   3367  HA  PRO A 549      17.688  31.210 -19.340  1.00  0.00           H  
ATOM   3368  CB  PRO A 549      18.739  30.588 -21.100  1.00  0.00           C  
ATOM   3369  HB1 PRO A 549      18.408  29.588 -21.378  1.00  0.00           H  
ATOM   3370  HB2 PRO A 549      18.069  31.283 -21.606  1.00  0.00           H  
ATOM   3371  CG  PRO A 549      20.245  30.704 -21.342  1.00  0.00           C  
ATOM   3372  HG1 PRO A 549      20.764  29.747 -21.301  1.00  0.00           H  
ATOM   3373  HG2 PRO A 549      20.419  31.029 -22.368  1.00  0.00           H  
ATOM   3374  CD  PRO A 549      20.688  31.746 -20.315  1.00  0.00           C  
ATOM   3375  HD1 PRO A 549      21.678  31.589 -19.887  1.00  0.00           H  
ATOM   3376  HD2 PRO A 549      20.696  32.773 -20.680  1.00  0.00           H  
ATOM   3377  C   PRO A 549      18.724  29.426 -18.853  1.00  0.00           C  
ATOM   3378  O   PRO A 549      19.790  29.001 -18.413  1.00  0.00           O  
ATOM   3379  N   MET A 550      17.650  28.639 -18.755  1.00  0.00           N  
ATOM   3380  H   MET A 550      16.864  28.868 -19.347  1.00  0.00           H  
ATOM   3381  CA  MET A 550      17.650  27.249 -18.348  1.00  0.00           C  
ATOM   3382  HA  MET A 550      18.426  27.067 -17.605  1.00  0.00           H  
ATOM   3383  CB  MET A 550      16.245  26.850 -17.896  1.00  0.00           C  
ATOM   3384  HB1 MET A 550      15.509  27.159 -18.639  1.00  0.00           H  
ATOM   3385  HB2 MET A 550      16.147  25.784 -17.693  1.00  0.00           H  
ATOM   3386  CG  MET A 550      15.881  27.439 -16.532  1.00  0.00           C  
ATOM   3387  HG1 MET A 550      16.630  27.161 -15.790  1.00  0.00           H  
ATOM   3388  HG2 MET A 550      16.075  28.508 -16.611  1.00  0.00           H  
ATOM   3389  SD  MET A 550      14.219  27.164 -15.871  1.00  0.00           S  
ATOM   3390  CE  MET A 550      13.374  27.741 -17.364  1.00  0.00           C  
ATOM   3391  HE1 MET A 550      13.461  26.986 -18.146  1.00  0.00           H  
ATOM   3392  HE2 MET A 550      12.318  27.772 -17.097  1.00  0.00           H  
ATOM   3393  HE3 MET A 550      13.691  28.742 -17.657  1.00  0.00           H  
ATOM   3394  C   MET A 550      17.877  26.395 -19.588  1.00  0.00           C  
ATOM   3395  O   MET A 550      17.515  26.807 -20.688  1.00  0.00           O  
ATOM   3396  N   LYS A 551      18.563  25.257 -19.461  1.00  0.00           N  
ATOM   3397  H   LYS A 551      18.950  25.116 -18.539  1.00  0.00           H  
ATOM   3398  CA  LYS A 551      18.946  24.438 -20.594  1.00  0.00           C  
ATOM   3399  HA  LYS A 551      19.057  25.071 -21.474  1.00  0.00           H  
ATOM   3400  CB  LYS A 551      20.231  23.688 -20.244  1.00  0.00           C  
ATOM   3401  HB1 LYS A 551      19.938  23.077 -19.391  1.00  0.00           H  
ATOM   3402  HB2 LYS A 551      20.467  23.107 -21.136  1.00  0.00           H  
ATOM   3403  CG  LYS A 551      21.372  24.684 -20.028  1.00  0.00           C  
ATOM   3404  HG1 LYS A 551      21.668  25.220 -20.929  1.00  0.00           H  
ATOM   3405  HG2 LYS A 551      21.053  25.378 -19.250  1.00  0.00           H  
ATOM   3406  CD  LYS A 551      22.678  23.982 -19.657  1.00  0.00           C  
ATOM   3407  HD1 LYS A 551      23.103  23.387 -20.466  1.00  0.00           H  
ATOM   3408  HD2 LYS A 551      23.484  24.716 -19.630  1.00  0.00           H  
ATOM   3409  CE  LYS A 551      22.625  23.124 -18.393  1.00  0.00           C  
ATOM   3410  HE1 LYS A 551      21.934  23.624 -17.714  1.00  0.00           H  
ATOM   3411  HE2 LYS A 551      22.106  22.167 -18.458  1.00  0.00           H  
ATOM   3412  NZ  LYS A 551      24.013  22.784 -18.042  1.00  0.00           N1+
ATOM   3413  HZ1 LYS A 551      24.594  23.566 -17.776  1.00  0.00           H  
ATOM   3414  HZ2 LYS A 551      24.024  22.250 -17.185  1.00  0.00           H  
ATOM   3415  HZ3 LYS A 551      24.400  22.271 -18.821  1.00  0.00           H  
ATOM   3416  C   LYS A 551      17.852  23.427 -20.910  1.00  0.00           C  
ATOM   3417  O   LYS A 551      17.976  22.757 -21.933  1.00  0.00           O  
ATOM   3418  N   HIS A 552      16.741  23.323 -20.177  1.00  0.00           N  
ATOM   3419  H   HIS A 552      16.550  23.977 -19.432  1.00  0.00           H  
ATOM   3420  CA  HIS A 552      15.616  22.494 -20.557  1.00  0.00           C  
ATOM   3421  HA  HIS A 552      15.680  22.363 -21.637  1.00  0.00           H  
ATOM   3422  CB  HIS A 552      15.638  21.127 -19.871  1.00  0.00           C  
ATOM   3423  HB1 HIS A 552      16.536  20.624 -20.230  1.00  0.00           H  
ATOM   3424  HB2 HIS A 552      15.648  21.154 -18.781  1.00  0.00           H  
ATOM   3425  CG  HIS A 552      14.520  20.205 -20.274  1.00  0.00           C  
ATOM   3426  ND1 HIS A 552      14.082  20.016 -21.584  1.00  0.00           N  
ATOM   3427  CD2 HIS A 552      13.803  19.383 -19.446  1.00  0.00           C  
ATOM   3428  HD2 HIS A 552      14.019  19.277 -18.393  1.00  0.00           H  
ATOM   3429  CE1 HIS A 552      13.105  19.112 -21.482  1.00  0.00           C  
ATOM   3430  HE1 HIS A 552      12.487  18.719 -22.275  1.00  0.00           H  
ATOM   3431  NE2 HIS A 552      12.842  18.756 -20.214  1.00  0.00           N  
ATOM   3432  HE2 HIS A 552      12.174  18.044 -19.954  1.00  0.00           H  
ATOM   3433  C   HIS A 552      14.274  23.183 -20.355  1.00  0.00           C  
ATOM   3434  O   HIS A 552      14.268  24.086 -19.521  1.00  0.00           O  
ATOM   3435  N   ARG A 553      13.230  22.746 -21.063  1.00  0.00           N  
ATOM   3436  H   ARG A 553      13.526  21.904 -21.536  1.00  0.00           H  
ATOM   3437  CA  ARG A 553      11.888  23.281 -21.179  1.00  0.00           C  
ATOM   3438  HA  ARG A 553      11.938  24.340 -21.431  1.00  0.00           H  
ATOM   3439  CB  ARG A 553      11.277  22.350 -22.227  1.00  0.00           C  
ATOM   3440  HB1 ARG A 553      11.492  21.296 -22.049  1.00  0.00           H  
ATOM   3441  HB2 ARG A 553      10.187  22.353 -22.244  1.00  0.00           H  
ATOM   3442  CG  ARG A 553      11.756  22.710 -23.633  1.00  0.00           C  
ATOM   3443  HG1 ARG A 553      11.602  23.781 -23.766  1.00  0.00           H  
ATOM   3444  HG2 ARG A 553      12.811  22.438 -23.673  1.00  0.00           H  
ATOM   3445  CD  ARG A 553      10.984  21.958 -24.718  1.00  0.00           C  
ATOM   3446  HD1 ARG A 553      11.414  20.962 -24.825  1.00  0.00           H  
ATOM   3447  HD2 ARG A 553       9.924  21.856 -24.482  1.00  0.00           H  
ATOM   3448  NE  ARG A 553      11.047  22.529 -26.063  1.00  0.00           N  
ATOM   3449  HE  ARG A 553      10.105  22.735 -26.364  1.00  0.00           H  
ATOM   3450  CZ  ARG A 553      12.019  22.624 -26.981  1.00  0.00           C  
ATOM   3451  NH1 ARG A 553      13.271  22.269 -26.663  1.00  0.00           N  
ATOM   3452 1HH1 ARG A 553      13.331  21.560 -25.946  1.00  0.00           H  
ATOM   3453 2HH1 ARG A 553      14.076  22.337 -27.269  1.00  0.00           H  
ATOM   3454  NH2 ARG A 553      11.732  23.239 -28.137  1.00  0.00           N  
ATOM   3455 1HH2 ARG A 553      10.779  23.540 -28.283  1.00  0.00           H  
ATOM   3456 2HH2 ARG A 553      12.436  23.421 -28.838  1.00  0.00           H  
ATOM   3457  C   ARG A 553      11.124  23.053 -19.883  1.00  0.00           C  
ATOM   3458  O   ARG A 553      11.059  22.013 -19.232  1.00  0.00           O  
ATOM   3459  N   ARG A 554      10.524  24.171 -19.469  1.00  0.00           N  
ATOM   3460  H   ARG A 554      10.642  25.016 -20.009  1.00  0.00           H  
ATOM   3461  CA  ARG A 554       9.678  24.230 -18.294  1.00  0.00           C  
ATOM   3462  HA  ARG A 554       9.274  23.222 -18.203  1.00  0.00           H  
ATOM   3463  CB  ARG A 554      10.374  24.541 -16.968  1.00  0.00           C  
ATOM   3464  HB1 ARG A 554      10.425  25.628 -16.903  1.00  0.00           H  
ATOM   3465  HB2 ARG A 554       9.537  24.292 -16.316  1.00  0.00           H  
ATOM   3466  CG  ARG A 554      11.714  23.903 -16.599  1.00  0.00           C  
ATOM   3467  HG1 ARG A 554      11.719  22.840 -16.840  1.00  0.00           H  
ATOM   3468  HG2 ARG A 554      12.492  24.189 -17.307  1.00  0.00           H  
ATOM   3469  CD  ARG A 554      12.247  24.026 -15.171  1.00  0.00           C  
ATOM   3470  HD1 ARG A 554      12.588  25.048 -15.008  1.00  0.00           H  
ATOM   3471  HD2 ARG A 554      11.515  23.859 -14.382  1.00  0.00           H  
ATOM   3472  NE  ARG A 554      13.438  23.178 -15.095  1.00  0.00           N  
ATOM   3473  HE  ARG A 554      14.172  23.374 -15.761  1.00  0.00           H  
ATOM   3474  CZ  ARG A 554      13.609  22.071 -14.359  1.00  0.00           C  
ATOM   3475  NH1 ARG A 554      12.626  21.683 -13.535  1.00  0.00           N  
ATOM   3476 1HH1 ARG A 554      11.803  22.100 -13.125  1.00  0.00           H  
ATOM   3477 2HH1 ARG A 554      12.907  20.897 -12.966  1.00  0.00           H  
ATOM   3478  NH2 ARG A 554      14.738  21.355 -14.448  1.00  0.00           N  
ATOM   3479 1HH2 ARG A 554      15.696  21.584 -14.672  1.00  0.00           H  
ATOM   3480 2HH2 ARG A 554      14.615  20.391 -14.174  1.00  0.00           H  
ATOM   3481  C   ARG A 554       8.528  25.185 -18.580  1.00  0.00           C  
ATOM   3482  O   ARG A 554       8.665  26.250 -19.179  1.00  0.00           O  
ATOM   3483  N   SER A 555       7.330  24.677 -18.283  1.00  0.00           N  
ATOM   3484  H   SER A 555       7.215  23.748 -17.902  1.00  0.00           H  
ATOM   3485  CA  SER A 555       6.161  25.499 -18.042  1.00  0.00           C  
ATOM   3486  HA  SER A 555       6.464  26.486 -17.693  1.00  0.00           H  
ATOM   3487  CB  SER A 555       5.408  25.776 -19.343  1.00  0.00           C  
ATOM   3488  HB1 SER A 555       4.557  26.406 -19.085  1.00  0.00           H  
ATOM   3489  HB2 SER A 555       6.002  26.353 -20.052  1.00  0.00           H  
ATOM   3490  OG  SER A 555       4.932  24.522 -19.777  1.00  0.00           O  
ATOM   3491  HG  SER A 555       4.293  24.314 -19.113  1.00  0.00           H  
ATOM   3492  C   SER A 555       5.369  24.920 -16.878  1.00  0.00           C  
ATOM   3493  O   SER A 555       5.677  23.805 -16.463  1.00  0.00           O  
ATOM   3494  N   ALA A 556       4.396  25.694 -16.389  1.00  0.00           N  
ATOM   3495  H   ALA A 556       4.379  26.648 -16.719  1.00  0.00           H  
ATOM   3496  CA  ALA A 556       3.619  25.498 -15.182  1.00  0.00           C  
ATOM   3497  HA  ALA A 556       2.990  26.380 -15.059  1.00  0.00           H  
ATOM   3498  CB  ALA A 556       2.755  24.249 -15.352  1.00  0.00           C  
ATOM   3499  HB1 ALA A 556       2.317  24.182 -16.348  1.00  0.00           H  
ATOM   3500  HB2 ALA A 556       3.270  23.289 -15.318  1.00  0.00           H  
ATOM   3501  HB3 ALA A 556       1.966  24.322 -14.603  1.00  0.00           H  
ATOM   3502  C   ALA A 556       4.411  25.564 -13.884  1.00  0.00           C  
ATOM   3503  O   ALA A 556       4.400  24.587 -13.138  1.00  0.00           O  
ATOM   3504  N   LEU A 557       5.335  26.522 -13.779  1.00  0.00           N  
ATOM   3505  H   LEU A 557       5.290  27.295 -14.427  1.00  0.00           H  
ATOM   3506  CA  LEU A 557       6.503  26.360 -12.935  1.00  0.00           C  
ATOM   3507  HA  LEU A 557       6.601  25.282 -12.803  1.00  0.00           H  
ATOM   3508  CB  LEU A 557       7.658  27.040 -13.670  1.00  0.00           C  
ATOM   3509  HB1 LEU A 557       7.653  26.623 -14.677  1.00  0.00           H  
ATOM   3510  HB2 LEU A 557       7.373  28.029 -14.028  1.00  0.00           H  
ATOM   3511  CG  LEU A 557       9.099  26.993 -13.159  1.00  0.00           C  
ATOM   3512  HG  LEU A 557       9.126  27.435 -12.163  1.00  0.00           H  
ATOM   3513  CD1 LEU A 557       9.683  25.580 -13.165  1.00  0.00           C  
ATOM   3514 1HD1 LEU A 557      10.768  25.506 -13.237  1.00  0.00           H  
ATOM   3515 2HD1 LEU A 557       9.415  25.029 -12.264  1.00  0.00           H  
ATOM   3516 3HD1 LEU A 557       9.198  25.032 -13.973  1.00  0.00           H  
ATOM   3517  CD2 LEU A 557       9.962  27.892 -14.044  1.00  0.00           C  
ATOM   3518 1HD2 LEU A 557      10.007  27.505 -15.062  1.00  0.00           H  
ATOM   3519 2HD2 LEU A 557       9.625  28.916 -14.208  1.00  0.00           H  
ATOM   3520 3HD2 LEU A 557      10.994  27.982 -13.704  1.00  0.00           H  
ATOM   3521  C   LEU A 557       6.324  26.897 -11.523  1.00  0.00           C  
ATOM   3522  O   LEU A 557       5.711  27.948 -11.350  1.00  0.00           O  
ATOM   3523  N   GLY A 558       6.833  26.128 -10.557  1.00  0.00           N  
ATOM   3524  H   GLY A 558       7.322  25.275 -10.786  1.00  0.00           H  
ATOM   3525  CA  GLY A 558       6.791  26.430  -9.141  1.00  0.00           C  
ATOM   3526  HA1 GLY A 558       6.110  27.226  -8.841  1.00  0.00           H  
ATOM   3527  HA2 GLY A 558       6.579  25.421  -8.787  1.00  0.00           H  
ATOM   3528  C   GLY A 558       8.199  26.891  -8.789  1.00  0.00           C  
ATOM   3529  O   GLY A 558       9.152  26.284  -9.273  1.00  0.00           O  
ATOM   3530  N   ILE A 559       8.305  27.995  -8.047  1.00  0.00           N  
ATOM   3531  H   ILE A 559       7.472  28.198  -7.514  1.00  0.00           H  
ATOM   3532  CA  ILE A 559       9.467  28.860  -7.997  1.00  0.00           C  
ATOM   3533  HA  ILE A 559      10.342  28.219  -8.099  1.00  0.00           H  
ATOM   3534  CB  ILE A 559       9.557  29.752  -9.236  1.00  0.00           C  
ATOM   3535  HB  ILE A 559       9.632  29.083 -10.094  1.00  0.00           H  
ATOM   3536  CG1 ILE A 559      10.721  30.743  -9.249  1.00  0.00           C  
ATOM   3537 1HG1 ILE A 559      10.599  31.596  -8.582  1.00  0.00           H  
ATOM   3538 2HG1 ILE A 559      11.640  30.214  -8.994  1.00  0.00           H  
ATOM   3539  CG2 ILE A 559       8.258  30.555  -9.306  1.00  0.00           C  
ATOM   3540 1HG2 ILE A 559       8.015  30.979  -8.332  1.00  0.00           H  
ATOM   3541 2HG2 ILE A 559       8.488  31.449  -9.887  1.00  0.00           H  
ATOM   3542 3HG2 ILE A 559       7.369  30.024  -9.647  1.00  0.00           H  
ATOM   3543  CD  ILE A 559      11.106  31.142 -10.674  1.00  0.00           C  
ATOM   3544  HD1 ILE A 559      11.253  30.353 -11.411  1.00  0.00           H  
ATOM   3545  HD2 ILE A 559      10.522  31.906 -11.188  1.00  0.00           H  
ATOM   3546  HD3 ILE A 559      12.105  31.579 -10.669  1.00  0.00           H  
ATOM   3547  C   ILE A 559       9.655  29.401  -6.587  1.00  0.00           C  
ATOM   3548  O   ILE A 559       8.650  29.681  -5.937  1.00  0.00           O  
ATOM   3549  N   THR A 560      10.877  29.601  -6.087  1.00  0.00           N  
ATOM   3550  H   THR A 560      11.711  29.415  -6.624  1.00  0.00           H  
ATOM   3551  CA  THR A 560      11.164  30.300  -4.850  1.00  0.00           C  
ATOM   3552  HA  THR A 560      10.564  31.205  -4.755  1.00  0.00           H  
ATOM   3553  CB  THR A 560      10.780  29.727  -3.486  1.00  0.00           C  
ATOM   3554  HB  THR A 560       9.699  29.594  -3.521  1.00  0.00           H  
ATOM   3555  OG1 THR A 560      10.915  30.712  -2.486  1.00  0.00           O  
ATOM   3556  HG1 THR A 560      10.112  31.209  -2.435  1.00  0.00           H  
ATOM   3557  CG2 THR A 560      11.447  28.460  -2.950  1.00  0.00           C  
ATOM   3558 1HG2 THR A 560      12.522  28.633  -2.901  1.00  0.00           H  
ATOM   3559 2HG2 THR A 560      11.036  28.201  -1.975  1.00  0.00           H  
ATOM   3560 3HG2 THR A 560      11.299  27.585  -3.584  1.00  0.00           H  
ATOM   3561  C   THR A 560      12.568  30.878  -4.960  1.00  0.00           C  
ATOM   3562  O   THR A 560      13.219  30.552  -5.950  1.00  0.00           O  
ATOM   3563  N   VAL A 561      12.997  31.730  -4.026  1.00  0.00           N  
ATOM   3564  H   VAL A 561      12.404  31.654  -3.211  1.00  0.00           H  
ATOM   3565  CA  VAL A 561      14.271  32.400  -3.860  1.00  0.00           C  
ATOM   3566  HA  VAL A 561      14.930  31.699  -4.372  1.00  0.00           H  
ATOM   3567  CB  VAL A 561      14.325  33.738  -4.598  1.00  0.00           C  
ATOM   3568  HB  VAL A 561      14.077  33.587  -5.649  1.00  0.00           H  
ATOM   3569  CG1 VAL A 561      13.227  34.703  -4.149  1.00  0.00           C  
ATOM   3570 1HG1 VAL A 561      12.225  34.480  -4.516  1.00  0.00           H  
ATOM   3571 2HG1 VAL A 561      13.189  34.727  -3.060  1.00  0.00           H  
ATOM   3572 3HG1 VAL A 561      13.301  35.753  -4.433  1.00  0.00           H  
ATOM   3573  CG2 VAL A 561      15.690  34.427  -4.568  1.00  0.00           C  
ATOM   3574 1HG2 VAL A 561      16.176  34.446  -3.593  1.00  0.00           H  
ATOM   3575 2HG2 VAL A 561      16.446  34.101  -5.282  1.00  0.00           H  
ATOM   3576 3HG2 VAL A 561      15.674  35.493  -4.799  1.00  0.00           H  
ATOM   3577  C   VAL A 561      14.795  32.256  -2.439  1.00  0.00           C  
ATOM   3578  O   VAL A 561      14.032  32.493  -1.505  1.00  0.00           O  
ATOM   3579  N   HIS A 562      16.063  31.850  -2.343  1.00  0.00           N  
ATOM   3580  H   HIS A 562      16.547  31.535  -3.172  1.00  0.00           H  
ATOM   3581  CA  HIS A 562      16.650  31.662  -1.032  1.00  0.00           C  
ATOM   3582  HA  HIS A 562      16.284  32.325  -0.247  1.00  0.00           H  
ATOM   3583  CB  HIS A 562      16.452  30.210  -0.594  1.00  0.00           C  
ATOM   3584  HB1 HIS A 562      15.396  30.003  -0.423  1.00  0.00           H  
ATOM   3585  HB2 HIS A 562      16.954  29.431  -1.168  1.00  0.00           H  
ATOM   3586  CG  HIS A 562      17.188  29.892   0.679  1.00  0.00           C  
ATOM   3587  ND1 HIS A 562      16.874  30.514   1.886  1.00  0.00           N  
ATOM   3588  CD2 HIS A 562      18.210  29.001   0.873  1.00  0.00           C  
ATOM   3589  HD2 HIS A 562      18.642  28.350   0.127  1.00  0.00           H  
ATOM   3590  CE1 HIS A 562      17.681  29.922   2.769  1.00  0.00           C  
ATOM   3591  HE1 HIS A 562      17.594  30.150   3.821  1.00  0.00           H  
ATOM   3592  NE2 HIS A 562      18.435  28.948   2.235  1.00  0.00           N  
ATOM   3593  HE2 HIS A 562      18.960  28.247   2.737  1.00  0.00           H  
ATOM   3594  C   HIS A 562      18.122  32.039  -1.124  1.00  0.00           C  
ATOM   3595  O   HIS A 562      18.876  31.505  -1.934  1.00  0.00           O  
ATOM   3596  N   GLN A 563      18.517  33.080  -0.386  1.00  0.00           N  
ATOM   3597  H   GLN A 563      17.821  33.521   0.198  1.00  0.00           H  
ATOM   3598  CA  GLN A 563      19.790  33.744  -0.190  1.00  0.00           C  
ATOM   3599  HA  GLN A 563      19.548  34.508   0.549  1.00  0.00           H  
ATOM   3600  CB  GLN A 563      20.877  32.817   0.352  1.00  0.00           C  
ATOM   3601  HB1 GLN A 563      21.127  32.075  -0.407  1.00  0.00           H  
ATOM   3602  HB2 GLN A 563      21.860  33.281   0.437  1.00  0.00           H  
ATOM   3603  CG  GLN A 563      20.473  31.930   1.531  1.00  0.00           C  
ATOM   3604  HG1 GLN A 563      19.559  31.395   1.276  1.00  0.00           H  
ATOM   3605  HG2 GLN A 563      21.231  31.146   1.534  1.00  0.00           H  
ATOM   3606  CD  GLN A 563      20.392  32.589   2.900  1.00  0.00           C  
ATOM   3607  OE1 GLN A 563      20.030  31.909   3.858  1.00  0.00           O  
ATOM   3608  NE2 GLN A 563      20.765  33.856   3.091  1.00  0.00           N  
ATOM   3609 1HE2 GLN A 563      21.256  34.339   2.352  1.00  0.00           H  
ATOM   3610 2HE2 GLN A 563      21.055  34.074   4.034  1.00  0.00           H  
ATOM   3611  C   GLN A 563      20.217  34.593  -1.379  1.00  0.00           C  
ATOM   3612  O   GLN A 563      21.167  35.365  -1.267  1.00  0.00           O  
ATOM   3613  N   GLY A 564      19.444  34.560  -2.466  1.00  0.00           N  
ATOM   3614  H   GLY A 564      18.570  34.070  -2.335  1.00  0.00           H  
ATOM   3615  CA  GLY A 564      19.675  35.225  -3.733  1.00  0.00           C  
ATOM   3616  HA1 GLY A 564      19.007  36.075  -3.874  1.00  0.00           H  
ATOM   3617  HA2 GLY A 564      20.684  35.636  -3.779  1.00  0.00           H  
ATOM   3618  C   GLY A 564      19.611  34.241  -4.892  1.00  0.00           C  
ATOM   3619  O   GLY A 564      19.410  34.697  -6.015  1.00  0.00           O  
ATOM   3620  N   ARG A 565      19.738  32.935  -4.644  1.00  0.00           N  
ATOM   3621  H   ARG A 565      19.747  32.634  -3.679  1.00  0.00           H  
ATOM   3622  CA  ARG A 565      19.638  31.887  -5.639  1.00  0.00           C  
ATOM   3623  HA  ARG A 565      20.154  32.209  -6.543  1.00  0.00           H  
ATOM   3624  CB  ARG A 565      20.436  30.709  -5.077  1.00  0.00           C  
ATOM   3625  HB1 ARG A 565      19.993  30.301  -4.168  1.00  0.00           H  
ATOM   3626  HB2 ARG A 565      20.404  29.965  -5.873  1.00  0.00           H  
ATOM   3627  CG  ARG A 565      21.898  31.070  -4.815  1.00  0.00           C  
ATOM   3628  HG1 ARG A 565      22.225  31.572  -5.726  1.00  0.00           H  
ATOM   3629  HG2 ARG A 565      22.017  31.816  -4.028  1.00  0.00           H  
ATOM   3630  CD  ARG A 565      22.790  29.876  -4.476  1.00  0.00           C  
ATOM   3631  HD1 ARG A 565      22.529  29.526  -3.477  1.00  0.00           H  
ATOM   3632  HD2 ARG A 565      22.685  29.078  -5.211  1.00  0.00           H  
ATOM   3633  NE  ARG A 565      24.223  30.170  -4.503  1.00  0.00           N  
ATOM   3634  HE  ARG A 565      24.498  30.748  -5.284  1.00  0.00           H  
ATOM   3635  CZ  ARG A 565      25.169  29.392  -3.959  1.00  0.00           C  
ATOM   3636  NH1 ARG A 565      24.854  28.230  -3.369  1.00  0.00           N  
ATOM   3637 1HH1 ARG A 565      23.899  27.904  -3.317  1.00  0.00           H  
ATOM   3638 2HH1 ARG A 565      25.597  27.660  -2.992  1.00  0.00           H  
ATOM   3639  NH2 ARG A 565      26.442  29.809  -3.955  1.00  0.00           N  
ATOM   3640 1HH2 ARG A 565      26.739  30.740  -4.211  1.00  0.00           H  
ATOM   3641 2HH2 ARG A 565      27.209  29.205  -3.698  1.00  0.00           H  
ATOM   3642  C   ARG A 565      18.169  31.493  -5.696  1.00  0.00           C  
ATOM   3643  O   ARG A 565      17.461  31.266  -4.718  1.00  0.00           O  
ATOM   3644  N   ILE A 566      17.706  31.512  -6.948  1.00  0.00           N  
ATOM   3645  H   ILE A 566      18.421  31.515  -7.661  1.00  0.00           H  
ATOM   3646  CA  ILE A 566      16.351  31.142  -7.303  1.00  0.00           C  
ATOM   3647  HA  ILE A 566      15.732  31.360  -6.433  1.00  0.00           H  
ATOM   3648  CB  ILE A 566      15.841  32.009  -8.455  1.00  0.00           C  
ATOM   3649  HB  ILE A 566      16.412  31.838  -9.367  1.00  0.00           H  
ATOM   3650  CG1 ILE A 566      16.089  33.511  -8.310  1.00  0.00           C  
ATOM   3651 1HG1 ILE A 566      15.715  33.881  -7.355  1.00  0.00           H  
ATOM   3652 2HG1 ILE A 566      17.156  33.734  -8.295  1.00  0.00           H  
ATOM   3653  CG2 ILE A 566      14.430  31.680  -8.943  1.00  0.00           C  
ATOM   3654 1HG2 ILE A 566      14.104  32.075  -9.905  1.00  0.00           H  
ATOM   3655 2HG2 ILE A 566      14.296  30.605  -9.067  1.00  0.00           H  
ATOM   3656 3HG2 ILE A 566      13.625  31.941  -8.255  1.00  0.00           H  
ATOM   3657  CD  ILE A 566      15.627  34.391  -9.471  1.00  0.00           C  
ATOM   3658  HD1 ILE A 566      14.538  34.440  -9.485  1.00  0.00           H  
ATOM   3659  HD2 ILE A 566      15.942  35.430  -9.568  1.00  0.00           H  
ATOM   3660  HD3 ILE A 566      16.016  33.836 -10.324  1.00  0.00           H  
ATOM   3661  C   ILE A 566      16.312  29.652  -7.612  1.00  0.00           C  
ATOM   3662  O   ILE A 566      16.955  29.287  -8.594  1.00  0.00           O  
ATOM   3663  N   TYR A 567      15.534  28.843  -6.889  1.00  0.00           N  
ATOM   3664  H   TYR A 567      15.078  29.403  -6.183  1.00  0.00           H  
ATOM   3665  CA  TYR A 567      15.129  27.477  -7.152  1.00  0.00           C  
ATOM   3666  HA  TYR A 567      15.925  26.962  -7.690  1.00  0.00           H  
ATOM   3667  CB  TYR A 567      14.860  26.725  -5.848  1.00  0.00           C  
ATOM   3668  HB1 TYR A 567      14.289  27.336  -5.149  1.00  0.00           H  
ATOM   3669  HB2 TYR A 567      14.295  25.812  -6.035  1.00  0.00           H  
ATOM   3670  CG  TYR A 567      16.112  26.469  -5.042  1.00  0.00           C  
ATOM   3671  CD1 TYR A 567      16.729  27.546  -4.395  1.00  0.00           C  
ATOM   3672  HD1 TYR A 567      16.283  28.529  -4.426  1.00  0.00           H  
ATOM   3673  CD2 TYR A 567      16.642  25.185  -4.866  1.00  0.00           C  
ATOM   3674  HD2 TYR A 567      16.223  24.321  -5.361  1.00  0.00           H  
ATOM   3675  CE1 TYR A 567      17.836  27.393  -3.551  1.00  0.00           C  
ATOM   3676  HE1 TYR A 567      18.365  28.210  -3.084  1.00  0.00           H  
ATOM   3677  CE2 TYR A 567      17.824  25.065  -4.125  1.00  0.00           C  
ATOM   3678  HE2 TYR A 567      18.256  24.082  -4.011  1.00  0.00           H  
ATOM   3679  CZ  TYR A 567      18.385  26.115  -3.389  1.00  0.00           C  
ATOM   3680  OH  TYR A 567      19.504  25.979  -2.620  1.00  0.00           O  
ATOM   3681  HH  TYR A 567      19.857  25.104  -2.567  1.00  0.00           H  
ATOM   3682  C   TYR A 567      13.791  27.443  -7.876  1.00  0.00           C  
ATOM   3683  O   TYR A 567      12.944  28.288  -7.594  1.00  0.00           O  
ATOM   3684  N   VAL A 568      13.657  26.464  -8.774  1.00  0.00           N  
ATOM   3685  H   VAL A 568      14.514  26.046  -9.107  1.00  0.00           H  
ATOM   3686  CA  VAL A 568      12.374  26.084  -9.331  1.00  0.00           C  
ATOM   3687  HA  VAL A 568      11.635  26.733  -8.861  1.00  0.00           H  
ATOM   3688  CB  VAL A 568      12.279  26.360 -10.832  1.00  0.00           C  
ATOM   3689  HB  VAL A 568      11.262  26.061 -11.089  1.00  0.00           H  
ATOM   3690  CG1 VAL A 568      12.401  27.865 -11.075  1.00  0.00           C  
ATOM   3691 1HG1 VAL A 568      11.719  28.444 -10.452  1.00  0.00           H  
ATOM   3692 2HG1 VAL A 568      13.441  28.126 -10.881  1.00  0.00           H  
ATOM   3693 3HG1 VAL A 568      12.197  28.145 -12.108  1.00  0.00           H  
ATOM   3694  CG2 VAL A 568      13.373  25.671 -11.647  1.00  0.00           C  
ATOM   3695 1HG2 VAL A 568      13.323  26.016 -12.680  1.00  0.00           H  
ATOM   3696 2HG2 VAL A 568      14.389  25.925 -11.345  1.00  0.00           H  
ATOM   3697 3HG2 VAL A 568      13.342  24.583 -11.718  1.00  0.00           H  
ATOM   3698  C   VAL A 568      12.051  24.626  -9.035  1.00  0.00           C  
ATOM   3699  O   VAL A 568      12.897  23.745  -9.162  1.00  0.00           O  
ATOM   3700  N   LEU A 569      10.817  24.290  -8.652  1.00  0.00           N  
ATOM   3701  H   LEU A 569      10.074  24.953  -8.818  1.00  0.00           H  
ATOM   3702  CA  LEU A 569      10.416  22.949  -8.275  1.00  0.00           C  
ATOM   3703  HA  LEU A 569      10.953  22.270  -8.936  1.00  0.00           H  
ATOM   3704  CB  LEU A 569      10.752  22.595  -6.826  1.00  0.00           C  
ATOM   3705  HB1 LEU A 569      10.245  21.660  -6.588  1.00  0.00           H  
ATOM   3706  HB2 LEU A 569      11.828  22.423  -6.872  1.00  0.00           H  
ATOM   3707  CG  LEU A 569      10.574  23.676  -5.759  1.00  0.00           C  
ATOM   3708  HG  LEU A 569       9.824  24.342  -6.187  1.00  0.00           H  
ATOM   3709  CD1 LEU A 569       9.979  23.164  -4.447  1.00  0.00           C  
ATOM   3710 1HD1 LEU A 569       9.605  23.972  -3.818  1.00  0.00           H  
ATOM   3711 2HD1 LEU A 569       9.062  22.586  -4.566  1.00  0.00           H  
ATOM   3712 3HD1 LEU A 569      10.812  22.651  -3.967  1.00  0.00           H  
ATOM   3713  CD2 LEU A 569      11.832  24.510  -5.513  1.00  0.00           C  
ATOM   3714 1HD2 LEU A 569      12.720  23.962  -5.198  1.00  0.00           H  
ATOM   3715 2HD2 LEU A 569      12.139  24.912  -6.478  1.00  0.00           H  
ATOM   3716 3HD2 LEU A 569      11.689  25.372  -4.862  1.00  0.00           H  
ATOM   3717  C   LEU A 569       8.936  22.812  -8.600  1.00  0.00           C  
ATOM   3718  O   LEU A 569       8.172  23.600  -8.047  1.00  0.00           O  
ATOM   3719  N   GLY A 570       8.576  21.821  -9.419  1.00  0.00           N  
ATOM   3720  H   GLY A 570       9.294  21.197  -9.760  1.00  0.00           H  
ATOM   3721  CA  GLY A 570       7.224  21.615  -9.898  1.00  0.00           C  
ATOM   3722  HA1 GLY A 570       6.882  20.602  -9.684  1.00  0.00           H  
ATOM   3723  HA2 GLY A 570       6.613  22.283  -9.290  1.00  0.00           H  
ATOM   3724  C   GLY A 570       7.102  21.873 -11.393  1.00  0.00           C  
ATOM   3725  O   GLY A 570       7.813  22.702 -11.957  1.00  0.00           O  
ATOM   3726  N   GLY A 571       6.090  21.285 -12.034  1.00  0.00           N  
ATOM   3727  H   GLY A 571       5.614  20.635 -11.425  1.00  0.00           H  
ATOM   3728  CA  GLY A 571       5.591  21.787 -13.299  1.00  0.00           C  
ATOM   3729  HA1 GLY A 571       4.584  22.196 -13.208  1.00  0.00           H  
ATOM   3730  HA2 GLY A 571       6.217  22.590 -13.688  1.00  0.00           H  
ATOM   3731  C   GLY A 571       5.698  20.655 -14.311  1.00  0.00           C  
ATOM   3732  O   GLY A 571       5.721  19.482 -13.947  1.00  0.00           O  
ATOM   3733  N   TYR A 572       5.691  20.957 -15.611  1.00  0.00           N  
ATOM   3734  H   TYR A 572       5.810  21.917 -15.902  1.00  0.00           H  
ATOM   3735  CA  TYR A 572       5.629  19.999 -16.697  1.00  0.00           C  
ATOM   3736  HA  TYR A 572       6.004  19.041 -16.338  1.00  0.00           H  
ATOM   3737  CB  TYR A 572       4.158  19.855 -17.090  1.00  0.00           C  
ATOM   3738  HB1 TYR A 572       3.515  19.722 -16.220  1.00  0.00           H  
ATOM   3739  HB2 TYR A 572       3.818  20.817 -17.472  1.00  0.00           H  
ATOM   3740  CG  TYR A 572       3.909  18.753 -18.092  1.00  0.00           C  
ATOM   3741  CD1 TYR A 572       3.654  17.470 -17.594  1.00  0.00           C  
ATOM   3742  HD1 TYR A 572       3.643  17.191 -16.550  1.00  0.00           H  
ATOM   3743  CD2 TYR A 572       3.638  19.066 -19.430  1.00  0.00           C  
ATOM   3744  HD2 TYR A 572       3.859  20.031 -19.860  1.00  0.00           H  
ATOM   3745  CE1 TYR A 572       3.153  16.463 -18.427  1.00  0.00           C  
ATOM   3746  HE1 TYR A 572       2.864  15.544 -17.939  1.00  0.00           H  
ATOM   3747  CE2 TYR A 572       3.041  18.081 -20.225  1.00  0.00           C  
ATOM   3748  HE2 TYR A 572       2.873  18.277 -21.274  1.00  0.00           H  
ATOM   3749  CZ  TYR A 572       2.789  16.793 -19.738  1.00  0.00           C  
ATOM   3750  OH  TYR A 572       2.216  15.901 -20.595  1.00  0.00           O  
ATOM   3751  HH  TYR A 572       1.547  16.267 -21.153  1.00  0.00           H  
ATOM   3752  C   TYR A 572       6.596  20.465 -17.776  1.00  0.00           C  
ATOM   3753  O   TYR A 572       6.658  21.676 -17.974  1.00  0.00           O  
ATOM   3754  N   ASP A 573       7.236  19.514 -18.459  1.00  0.00           N  
ATOM   3755  H   ASP A 573       6.998  18.557 -18.240  1.00  0.00           H  
ATOM   3756  CA  ASP A 573       8.283  19.783 -19.424  1.00  0.00           C  
ATOM   3757  HA  ASP A 573       8.774  20.711 -19.131  1.00  0.00           H  
ATOM   3758  CB  ASP A 573       9.398  18.745 -19.286  1.00  0.00           C  
ATOM   3759  HB1 ASP A 573      10.288  19.351 -19.454  1.00  0.00           H  
ATOM   3760  HB2 ASP A 573       9.375  18.486 -18.227  1.00  0.00           H  
ATOM   3761  CG  ASP A 573       9.557  17.526 -20.183  1.00  0.00           C  
ATOM   3762  OD1 ASP A 573      10.706  17.161 -20.513  1.00  0.00           O  
ATOM   3763  OD2 ASP A 573       8.596  16.745 -20.352  1.00  0.00           O  
ATOM   3764  C   ASP A 573       7.756  19.718 -20.850  1.00  0.00           C  
ATOM   3765  O   ASP A 573       8.488  20.151 -21.738  1.00  0.00           O  
ATOM   3766  N   GLY A 574       6.533  19.252 -21.113  1.00  0.00           N  
ATOM   3767  H   GLY A 574       6.078  18.684 -20.413  1.00  0.00           H  
ATOM   3768  CA  GLY A 574       5.998  19.109 -22.452  1.00  0.00           C  
ATOM   3769  HA1 GLY A 574       5.087  19.694 -22.579  1.00  0.00           H  
ATOM   3770  HA2 GLY A 574       6.682  19.261 -23.287  1.00  0.00           H  
ATOM   3771  C   GLY A 574       5.559  17.662 -22.625  1.00  0.00           C  
ATOM   3772  O   GLY A 574       4.680  17.470 -23.462  1.00  0.00           O  
ATOM   3773  N   HIS A 575       6.081  16.691 -21.871  1.00  0.00           N  
ATOM   3774  H   HIS A 575       6.851  16.808 -21.228  1.00  0.00           H  
ATOM   3775  CA  HIS A 575       5.582  15.334 -21.959  1.00  0.00           C  
ATOM   3776  HA  HIS A 575       4.521  15.312 -22.211  1.00  0.00           H  
ATOM   3777  CB  HIS A 575       6.387  14.664 -23.072  1.00  0.00           C  
ATOM   3778  HB1 HIS A 575       6.156  15.152 -24.019  1.00  0.00           H  
ATOM   3779  HB2 HIS A 575       7.453  14.718 -22.851  1.00  0.00           H  
ATOM   3780  CG  HIS A 575       6.321  13.162 -23.133  1.00  0.00           C  
ATOM   3781  ND1 HIS A 575       5.116  12.535 -23.444  1.00  0.00           N  
ATOM   3782  CD2 HIS A 575       7.197  12.173 -22.771  1.00  0.00           C  
ATOM   3783  HD2 HIS A 575       8.241  12.267 -22.513  1.00  0.00           H  
ATOM   3784  CE1 HIS A 575       5.373  11.227 -23.525  1.00  0.00           C  
ATOM   3785  HE1 HIS A 575       4.685  10.465 -23.861  1.00  0.00           H  
ATOM   3786  NE2 HIS A 575       6.603  10.959 -23.057  1.00  0.00           N  
ATOM   3787  HE2 HIS A 575       6.932  10.017 -22.902  1.00  0.00           H  
ATOM   3788  C   HIS A 575       5.547  14.697 -20.577  1.00  0.00           C  
ATOM   3789  O   HIS A 575       4.684  13.856 -20.338  1.00  0.00           O  
ATOM   3790  N   THR A 576       6.371  15.101 -19.607  1.00  0.00           N  
ATOM   3791  H   THR A 576       7.070  15.782 -19.867  1.00  0.00           H  
ATOM   3792  CA  THR A 576       6.535  14.548 -18.278  1.00  0.00           C  
ATOM   3793  HA  THR A 576       5.651  13.972 -18.003  1.00  0.00           H  
ATOM   3794  CB  THR A 576       7.838  13.751 -18.212  1.00  0.00           C  
ATOM   3795  HB  THR A 576       8.048  13.283 -17.251  1.00  0.00           H  
ATOM   3796  OG1 THR A 576       9.031  14.488 -18.354  1.00  0.00           O  
ATOM   3797  HG1 THR A 576       9.171  14.809 -19.232  1.00  0.00           H  
ATOM   3798  CG2 THR A 576       7.962  12.541 -19.140  1.00  0.00           C  
ATOM   3799 1HG2 THR A 576       8.903  12.004 -19.022  1.00  0.00           H  
ATOM   3800 2HG2 THR A 576       7.179  11.791 -19.029  1.00  0.00           H  
ATOM   3801 3HG2 THR A 576       7.908  12.880 -20.174  1.00  0.00           H  
ATOM   3802  C   THR A 576       6.301  15.679 -17.286  1.00  0.00           C  
ATOM   3803  O   THR A 576       6.619  16.839 -17.537  1.00  0.00           O  
ATOM   3804  N   PHE A 577       5.921  15.347 -16.049  1.00  0.00           N  
ATOM   3805  H   PHE A 577       5.679  14.400 -15.794  1.00  0.00           H  
ATOM   3806  CA  PHE A 577       5.960  16.232 -14.903  1.00  0.00           C  
ATOM   3807  HA  PHE A 577       5.494  17.205 -15.058  1.00  0.00           H  
ATOM   3808  CB  PHE A 577       5.280  15.522 -13.732  1.00  0.00           C  
ATOM   3809  HB1 PHE A 577       5.790  14.559 -13.699  1.00  0.00           H  
ATOM   3810  HB2 PHE A 577       5.425  16.116 -12.830  1.00  0.00           H  
ATOM   3811  CG  PHE A 577       3.809  15.254 -13.944  1.00  0.00           C  
ATOM   3812  CD1 PHE A 577       3.336  13.987 -14.305  1.00  0.00           C  
ATOM   3813  HD1 PHE A 577       4.019  13.173 -14.500  1.00  0.00           H  
ATOM   3814  CD2 PHE A 577       2.910  16.308 -13.740  1.00  0.00           C  
ATOM   3815  HD2 PHE A 577       3.184  17.323 -13.494  1.00  0.00           H  
ATOM   3816  CE1 PHE A 577       1.979  13.733 -14.539  1.00  0.00           C  
ATOM   3817  HE1 PHE A 577       1.624  12.724 -14.689  1.00  0.00           H  
ATOM   3818  CE2 PHE A 577       1.563  16.064 -14.033  1.00  0.00           C  
ATOM   3819  HE2 PHE A 577       0.792  16.820 -14.038  1.00  0.00           H  
ATOM   3820  CZ  PHE A 577       1.096  14.818 -14.467  1.00  0.00           C  
ATOM   3821  HZ  PHE A 577       0.037  14.693 -14.640  1.00  0.00           H  
ATOM   3822  C   PHE A 577       7.452  16.397 -14.652  1.00  0.00           C  
ATOM   3823  O   PHE A 577       8.236  15.454 -14.739  1.00  0.00           O  
ATOM   3824  N   LEU A 578       7.921  17.572 -14.225  1.00  0.00           N  
ATOM   3825  H   LEU A 578       7.258  18.322 -14.096  1.00  0.00           H  
ATOM   3826  CA  LEU A 578       9.287  17.858 -13.837  1.00  0.00           C  
ATOM   3827  HA  LEU A 578      10.006  17.276 -14.414  1.00  0.00           H  
ATOM   3828  CB  LEU A 578       9.555  19.360 -13.940  1.00  0.00           C  
ATOM   3829  HB1 LEU A 578       8.741  19.937 -13.502  1.00  0.00           H  
ATOM   3830  HB2 LEU A 578      10.468  19.721 -13.466  1.00  0.00           H  
ATOM   3831  CG  LEU A 578       9.669  19.846 -15.385  1.00  0.00           C  
ATOM   3832  HG  LEU A 578       8.910  19.375 -16.009  1.00  0.00           H  
ATOM   3833  CD1 LEU A 578       9.322  21.324 -15.563  1.00  0.00           C  
ATOM   3834 1HD1 LEU A 578       9.259  21.652 -16.601  1.00  0.00           H  
ATOM   3835 2HD1 LEU A 578       8.430  21.591 -14.997  1.00  0.00           H  
ATOM   3836 3HD1 LEU A 578      10.167  21.871 -15.143  1.00  0.00           H  
ATOM   3837  CD2 LEU A 578      10.972  19.401 -16.051  1.00  0.00           C  
ATOM   3838 1HD2 LEU A 578      11.074  19.591 -17.119  1.00  0.00           H  
ATOM   3839 2HD2 LEU A 578      11.882  19.759 -15.571  1.00  0.00           H  
ATOM   3840 3HD2 LEU A 578      11.150  18.329 -15.958  1.00  0.00           H  
ATOM   3841  C   LEU A 578       9.362  17.473 -12.367  1.00  0.00           C  
ATOM   3842  O   LEU A 578       8.687  17.972 -11.469  1.00  0.00           O  
ATOM   3843  N   ASP A 579      10.350  16.616 -12.099  1.00  0.00           N  
ATOM   3844  H   ASP A 579      10.712  16.163 -12.925  1.00  0.00           H  
ATOM   3845  CA  ASP A 579      10.814  16.160 -10.804  1.00  0.00           C  
ATOM   3846  HA  ASP A 579      10.206  16.418  -9.937  1.00  0.00           H  
ATOM   3847  CB  ASP A 579      10.999  14.656 -11.011  1.00  0.00           C  
ATOM   3848  HB1 ASP A 579      11.111  14.519  -9.935  1.00  0.00           H  
ATOM   3849  HB2 ASP A 579      10.101  14.148 -11.359  1.00  0.00           H  
ATOM   3850  CG  ASP A 579      12.238  14.100 -11.698  1.00  0.00           C  
ATOM   3851  OD1 ASP A 579      12.862  13.194 -11.105  1.00  0.00           O  
ATOM   3852  OD2 ASP A 579      12.525  14.488 -12.851  1.00  0.00           O  
ATOM   3853  C   ASP A 579      12.140  16.875 -10.581  1.00  0.00           C  
ATOM   3854  O   ASP A 579      12.515  17.046  -9.424  1.00  0.00           O  
ATOM   3855  N   SER A 580      12.828  17.432 -11.580  1.00  0.00           N  
ATOM   3856  H   SER A 580      12.546  17.218 -12.526  1.00  0.00           H  
ATOM   3857  CA  SER A 580      14.118  18.054 -11.361  1.00  0.00           C  
ATOM   3858  HA  SER A 580      14.636  17.509 -10.572  1.00  0.00           H  
ATOM   3859  CB  SER A 580      14.849  17.917 -12.697  1.00  0.00           C  
ATOM   3860  HB1 SER A 580      15.882  18.252 -12.607  1.00  0.00           H  
ATOM   3861  HB2 SER A 580      14.969  16.895 -13.057  1.00  0.00           H  
ATOM   3862  OG  SER A 580      14.268  18.604 -13.782  1.00  0.00           O  
ATOM   3863  HG  SER A 580      13.624  18.063 -14.212  1.00  0.00           H  
ATOM   3864  C   SER A 580      14.024  19.509 -10.925  1.00  0.00           C  
ATOM   3865  O   SER A 580      13.003  20.151 -11.159  1.00  0.00           O  
ATOM   3866  N   VAL A 581      15.041  19.897 -10.151  1.00  0.00           N  
ATOM   3867  H   VAL A 581      15.779  19.213 -10.065  1.00  0.00           H  
ATOM   3868  CA  VAL A 581      15.126  21.085  -9.324  1.00  0.00           C  
ATOM   3869  HA  VAL A 581      14.372  21.769  -9.712  1.00  0.00           H  
ATOM   3870  CB  VAL A 581      14.944  20.836  -7.827  1.00  0.00           C  
ATOM   3871  HB  VAL A 581      15.809  20.220  -7.581  1.00  0.00           H  
ATOM   3872  CG1 VAL A 581      14.929  22.044  -6.890  1.00  0.00           C  
ATOM   3873 1HG1 VAL A 581      14.182  22.804  -7.121  1.00  0.00           H  
ATOM   3874 2HG1 VAL A 581      14.790  21.633  -5.890  1.00  0.00           H  
ATOM   3875 3HG1 VAL A 581      15.875  22.570  -6.762  1.00  0.00           H  
ATOM   3876  CG2 VAL A 581      13.701  19.982  -7.575  1.00  0.00           C  
ATOM   3877 1HG2 VAL A 581      12.840  20.310  -8.157  1.00  0.00           H  
ATOM   3878 2HG2 VAL A 581      13.777  18.928  -7.842  1.00  0.00           H  
ATOM   3879 3HG2 VAL A 581      13.332  19.983  -6.549  1.00  0.00           H  
ATOM   3880  C   VAL A 581      16.367  21.873  -9.720  1.00  0.00           C  
ATOM   3881  O   VAL A 581      17.453  21.568  -9.231  1.00  0.00           O  
ATOM   3882  N   GLU A 582      16.166  22.870 -10.584  1.00  0.00           N  
ATOM   3883  H   GLU A 582      15.217  22.944 -10.923  1.00  0.00           H  
ATOM   3884  CA  GLU A 582      17.106  23.753 -11.245  1.00  0.00           C  
ATOM   3885  HA  GLU A 582      18.051  23.220 -11.143  1.00  0.00           H  
ATOM   3886  CB  GLU A 582      16.576  24.164 -12.619  1.00  0.00           C  
ATOM   3887  HB1 GLU A 582      15.792  23.458 -12.893  1.00  0.00           H  
ATOM   3888  HB2 GLU A 582      16.049  25.118 -12.602  1.00  0.00           H  
ATOM   3889  CG  GLU A 582      17.635  24.319 -13.711  1.00  0.00           C  
ATOM   3890  HG1 GLU A 582      17.304  24.892 -14.577  1.00  0.00           H  
ATOM   3891  HG2 GLU A 582      18.551  24.787 -13.349  1.00  0.00           H  
ATOM   3892  CD  GLU A 582      18.144  23.000 -14.276  1.00  0.00           C  
ATOM   3893  OE1 GLU A 582      17.410  21.997 -14.405  1.00  0.00           O  
ATOM   3894  OE2 GLU A 582      19.323  23.056 -14.687  1.00  0.00           O  
ATOM   3895  C   GLU A 582      17.226  24.942 -10.302  1.00  0.00           C  
ATOM   3896  O   GLU A 582      16.277  25.398  -9.667  1.00  0.00           O  
ATOM   3897  N   CYS A 583      18.438  25.487 -10.183  1.00  0.00           N  
ATOM   3898  H   CYS A 583      19.261  25.063 -10.588  1.00  0.00           H  
ATOM   3899  CA  CYS A 583      18.812  26.660  -9.418  1.00  0.00           C  
ATOM   3900  HA  CYS A 583      17.925  27.267  -9.234  1.00  0.00           H  
ATOM   3901  CB  CYS A 583      19.384  26.258  -8.058  1.00  0.00           C  
ATOM   3902  HB1 CYS A 583      18.985  25.339  -7.629  1.00  0.00           H  
ATOM   3903  HB2 CYS A 583      20.471  26.186  -8.104  1.00  0.00           H  
ATOM   3904  SG  CYS A 583      19.345  27.570  -6.811  1.00  0.00           S  
ATOM   3905  HG  CYS A 583      18.107  27.905  -7.183  1.00  0.00           H  
ATOM   3906  C   CYS A 583      19.744  27.563 -10.212  1.00  0.00           C  
ATOM   3907  O   CYS A 583      20.784  27.109 -10.683  1.00  0.00           O  
ATOM   3908  N   TYR A 584      19.316  28.824 -10.302  1.00  0.00           N  
ATOM   3909  H   TYR A 584      18.465  28.944  -9.772  1.00  0.00           H  
ATOM   3910  CA  TYR A 584      20.089  29.971 -10.736  1.00  0.00           C  
ATOM   3911  HA  TYR A 584      20.710  29.667 -11.578  1.00  0.00           H  
ATOM   3912  CB  TYR A 584      19.235  31.131 -11.249  1.00  0.00           C  
ATOM   3913  HB1 TYR A 584      18.832  30.752 -12.188  1.00  0.00           H  
ATOM   3914  HB2 TYR A 584      18.407  31.282 -10.556  1.00  0.00           H  
ATOM   3915  CG  TYR A 584      19.961  32.423 -11.537  1.00  0.00           C  
ATOM   3916  CD1 TYR A 584      20.932  32.327 -12.542  1.00  0.00           C  
ATOM   3917  HD1 TYR A 584      21.034  31.427 -13.131  1.00  0.00           H  
ATOM   3918  CD2 TYR A 584      19.805  33.571 -10.751  1.00  0.00           C  
ATOM   3919  HD2 TYR A 584      18.992  33.691 -10.050  1.00  0.00           H  
ATOM   3920  CE1 TYR A 584      21.755  33.439 -12.760  1.00  0.00           C  
ATOM   3921  HE1 TYR A 584      22.383  33.419 -13.638  1.00  0.00           H  
ATOM   3922  CE2 TYR A 584      20.625  34.683 -10.977  1.00  0.00           C  
ATOM   3923  HE2 TYR A 584      20.660  35.613 -10.429  1.00  0.00           H  
ATOM   3924  CZ  TYR A 584      21.576  34.602 -12.001  1.00  0.00           C  
ATOM   3925  OH  TYR A 584      22.273  35.732 -12.311  1.00  0.00           O  
ATOM   3926  HH  TYR A 584      23.043  35.607 -12.845  1.00  0.00           H  
ATOM   3927  C   TYR A 584      20.812  30.548  -9.527  1.00  0.00           C  
ATOM   3928  O   TYR A 584      20.214  31.095  -8.603  1.00  0.00           O  
ATOM   3929  N   ASP A 585      22.136  30.452  -9.670  1.00  0.00           N  
ATOM   3930  H   ASP A 585      22.387  30.027 -10.551  1.00  0.00           H  
ATOM   3931  CA  ASP A 585      23.151  31.110  -8.872  1.00  0.00           C  
ATOM   3932  HA  ASP A 585      22.531  31.359  -8.010  1.00  0.00           H  
ATOM   3933  CB  ASP A 585      24.207  30.122  -8.376  1.00  0.00           C  
ATOM   3934  HB1 ASP A 585      23.674  29.527  -7.635  1.00  0.00           H  
ATOM   3935  HB2 ASP A 585      24.511  29.471  -9.195  1.00  0.00           H  
ATOM   3936  CG  ASP A 585      25.373  30.755  -7.629  1.00  0.00           C  
ATOM   3937  OD1 ASP A 585      25.143  31.480  -6.638  1.00  0.00           O  
ATOM   3938  OD2 ASP A 585      26.507  30.513  -8.098  1.00  0.00           O  
ATOM   3939  C   ASP A 585      23.773  32.292  -9.602  1.00  0.00           C  
ATOM   3940  O   ASP A 585      24.324  32.055 -10.675  1.00  0.00           O  
ATOM   3941  N   PRO A 586      23.777  33.489  -9.012  1.00  0.00           N  
ATOM   3942  CA  PRO A 586      24.414  34.628  -9.643  1.00  0.00           C  
ATOM   3943  HA  PRO A 586      24.078  34.669 -10.679  1.00  0.00           H  
ATOM   3944  CB  PRO A 586      23.815  35.826  -8.906  1.00  0.00           C  
ATOM   3945  HB1 PRO A 586      24.542  36.638  -8.895  1.00  0.00           H  
ATOM   3946  HB2 PRO A 586      22.904  36.180  -9.389  1.00  0.00           H  
ATOM   3947  CG  PRO A 586      23.619  35.259  -7.500  1.00  0.00           C  
ATOM   3948  HG1 PRO A 586      24.595  35.244  -7.014  1.00  0.00           H  
ATOM   3949  HG2 PRO A 586      22.854  35.842  -6.986  1.00  0.00           H  
ATOM   3950  CD  PRO A 586      23.109  33.845  -7.777  1.00  0.00           C  
ATOM   3951  HD1 PRO A 586      23.312  33.245  -6.889  1.00  0.00           H  
ATOM   3952  HD2 PRO A 586      22.045  34.024  -7.936  1.00  0.00           H  
ATOM   3953  C   PRO A 586      25.936  34.633  -9.619  1.00  0.00           C  
ATOM   3954  O   PRO A 586      26.550  35.227 -10.503  1.00  0.00           O  
ATOM   3955  N   ASP A 587      26.558  33.923  -8.675  1.00  0.00           N  
ATOM   3956  H   ASP A 587      26.098  33.308  -8.019  1.00  0.00           H  
ATOM   3957  CA  ASP A 587      28.001  33.857  -8.556  1.00  0.00           C  
ATOM   3958  HA  ASP A 587      28.311  34.899  -8.631  1.00  0.00           H  
ATOM   3959  CB  ASP A 587      28.445  33.382  -7.172  1.00  0.00           C  
ATOM   3960  HB1 ASP A 587      28.304  34.271  -6.557  1.00  0.00           H  
ATOM   3961  HB2 ASP A 587      27.768  32.557  -6.951  1.00  0.00           H  
ATOM   3962  CG  ASP A 587      29.914  33.011  -7.028  1.00  0.00           C  
ATOM   3963  OD1 ASP A 587      30.796  33.793  -7.445  1.00  0.00           O  
ATOM   3964  OD2 ASP A 587      30.180  32.076  -6.242  1.00  0.00           O  
ATOM   3965  C   ASP A 587      28.603  33.140  -9.756  1.00  0.00           C  
ATOM   3966  O   ASP A 587      29.508  33.696 -10.374  1.00  0.00           O  
ATOM   3967  N   THR A 588      28.131  31.920 -10.026  1.00  0.00           N  
ATOM   3968  H   THR A 588      27.486  31.479  -9.387  1.00  0.00           H  
ATOM   3969  CA  THR A 588      28.338  31.172 -11.250  1.00  0.00           C  
ATOM   3970  HA  THR A 588      29.404  31.227 -11.474  1.00  0.00           H  
ATOM   3971  CB  THR A 588      27.942  29.703 -11.091  1.00  0.00           C  
ATOM   3972  HB  THR A 588      28.258  29.320 -12.062  1.00  0.00           H  
ATOM   3973  OG1 THR A 588      26.579  29.378 -10.929  1.00  0.00           O  
ATOM   3974  HG1 THR A 588      26.416  29.543 -10.012  1.00  0.00           H  
ATOM   3975  CG2 THR A 588      28.833  28.989 -10.075  1.00  0.00           C  
ATOM   3976 1HG2 THR A 588      28.456  28.005  -9.796  1.00  0.00           H  
ATOM   3977 2HG2 THR A 588      29.902  28.953 -10.285  1.00  0.00           H  
ATOM   3978 3HG2 THR A 588      28.768  29.439  -9.084  1.00  0.00           H  
ATOM   3979  C   THR A 588      27.663  31.804 -12.458  1.00  0.00           C  
ATOM   3980  O   THR A 588      28.323  32.059 -13.463  1.00  0.00           O  
ATOM   3981  N   ASP A 589      26.406  32.247 -12.373  1.00  0.00           N  
ATOM   3982  H   ASP A 589      25.964  32.225 -11.465  1.00  0.00           H  
ATOM   3983  CA  ASP A 589      25.517  32.887 -13.321  1.00  0.00           C  
ATOM   3984  HA  ASP A 589      24.766  33.295 -12.644  1.00  0.00           H  
ATOM   3985  CB  ASP A 589      26.067  34.125 -14.030  1.00  0.00           C  
ATOM   3986  HB1 ASP A 589      26.648  34.796 -13.396  1.00  0.00           H  
ATOM   3987  HB2 ASP A 589      26.779  33.982 -14.843  1.00  0.00           H  
ATOM   3988  CG  ASP A 589      25.049  35.112 -14.582  1.00  0.00           C  
ATOM   3989  OD1 ASP A 589      24.309  35.764 -13.813  1.00  0.00           O  
ATOM   3990  OD2 ASP A 589      25.076  35.374 -15.804  1.00  0.00           O  
ATOM   3991  C   ASP A 589      24.900  31.844 -14.242  1.00  0.00           C  
ATOM   3992  O   ASP A 589      24.544  32.215 -15.359  1.00  0.00           O  
ATOM   3993  N   THR A 590      24.882  30.589 -13.788  1.00  0.00           N  
ATOM   3994  H   THR A 590      25.054  30.440 -12.804  1.00  0.00           H  
ATOM   3995  CA  THR A 590      24.302  29.451 -14.472  1.00  0.00           C  
ATOM   3996  HA  THR A 590      24.015  29.814 -15.458  1.00  0.00           H  
ATOM   3997  CB  THR A 590      25.283  28.279 -14.529  1.00  0.00           C  
ATOM   3998  HB  THR A 590      24.761  27.559 -15.159  1.00  0.00           H  
ATOM   3999  OG1 THR A 590      25.496  27.713 -13.255  1.00  0.00           O  
ATOM   4000  HG1 THR A 590      25.790  28.457 -12.752  1.00  0.00           H  
ATOM   4001  CG2 THR A 590      26.539  28.671 -15.308  1.00  0.00           C  
ATOM   4002 1HG2 THR A 590      26.302  28.969 -16.329  1.00  0.00           H  
ATOM   4003 2HG2 THR A 590      27.038  29.459 -14.744  1.00  0.00           H  
ATOM   4004 3HG2 THR A 590      27.264  27.864 -15.410  1.00  0.00           H  
ATOM   4005  C   THR A 590      22.972  29.182 -13.782  1.00  0.00           C  
ATOM   4006  O   THR A 590      22.848  29.287 -12.564  1.00  0.00           O  
ATOM   4007  N   TRP A 591      21.988  28.634 -14.499  1.00  0.00           N  
ATOM   4008  H   TRP A 591      22.070  28.651 -15.506  1.00  0.00           H  
ATOM   4009  CA  TRP A 591      21.092  27.639 -13.947  1.00  0.00           C  
ATOM   4010  HA  TRP A 591      20.722  27.798 -12.934  1.00  0.00           H  
ATOM   4011  CB  TRP A 591      19.912  27.588 -14.918  1.00  0.00           C  
ATOM   4012  HB1 TRP A 591      20.152  27.657 -15.979  1.00  0.00           H  
ATOM   4013  HB2 TRP A 591      19.342  26.663 -14.826  1.00  0.00           H  
ATOM   4014  CG  TRP A 591      19.036  28.784 -14.729  1.00  0.00           C  
ATOM   4015  CD1 TRP A 591      19.208  29.956 -15.381  1.00  0.00           C  
ATOM   4016  HD1 TRP A 591      20.018  30.237 -16.038  1.00  0.00           H  
ATOM   4017  CD2 TRP A 591      17.777  28.916 -14.004  1.00  0.00           C  
ATOM   4018  NE1 TRP A 591      18.178  30.805 -15.029  1.00  0.00           N  
ATOM   4019  HE1 TRP A 591      18.092  31.689 -15.510  1.00  0.00           H  
ATOM   4020  CE2 TRP A 591      17.277  30.236 -14.152  1.00  0.00           C  
ATOM   4021  CE3 TRP A 591      17.029  28.077 -13.163  1.00  0.00           C  
ATOM   4022  HE3 TRP A 591      17.497  27.146 -12.876  1.00  0.00           H  
ATOM   4023  CZ2 TRP A 591      16.152  30.718 -13.471  1.00  0.00           C  
ATOM   4024  HZ2 TRP A 591      15.832  31.741 -13.599  1.00  0.00           H  
ATOM   4025  CZ3 TRP A 591      15.898  28.548 -12.487  1.00  0.00           C  
ATOM   4026  HZ3 TRP A 591      15.344  27.864 -11.860  1.00  0.00           H  
ATOM   4027  CH2 TRP A 591      15.419  29.853 -12.650  1.00  0.00           C  
ATOM   4028  HH2 TRP A 591      14.564  30.316 -12.180  1.00  0.00           H  
ATOM   4029  C   TRP A 591      21.815  26.300 -13.954  1.00  0.00           C  
ATOM   4030  O   TRP A 591      22.517  25.930 -14.893  1.00  0.00           O  
ATOM   4031  N   SER A 592      21.669  25.499 -12.896  1.00  0.00           N  
ATOM   4032  H   SER A 592      21.301  25.914 -12.052  1.00  0.00           H  
ATOM   4033  CA  SER A 592      21.947  24.078 -12.950  1.00  0.00           C  
ATOM   4034  HA  SER A 592      21.817  23.677 -13.955  1.00  0.00           H  
ATOM   4035  CB  SER A 592      23.398  23.789 -12.564  1.00  0.00           C  
ATOM   4036  HB1 SER A 592      23.544  24.291 -11.607  1.00  0.00           H  
ATOM   4037  HB2 SER A 592      23.750  22.759 -12.505  1.00  0.00           H  
ATOM   4038  OG  SER A 592      24.323  24.266 -13.515  1.00  0.00           O  
ATOM   4039  HG  SER A 592      23.978  25.082 -13.844  1.00  0.00           H  
ATOM   4040  C   SER A 592      21.074  23.253 -12.014  1.00  0.00           C  
ATOM   4041  O   SER A 592      20.623  23.848 -11.038  1.00  0.00           O  
ATOM   4042  N   GLU A 593      21.005  21.927 -12.152  1.00  0.00           N  
ATOM   4043  H   GLU A 593      21.441  21.547 -12.980  1.00  0.00           H  
ATOM   4044  CA  GLU A 593      20.223  20.995 -11.364  1.00  0.00           C  
ATOM   4045  HA  GLU A 593      19.209  21.320 -11.132  1.00  0.00           H  
ATOM   4046  CB  GLU A 593      20.099  19.663 -12.103  1.00  0.00           C  
ATOM   4047  HB1 GLU A 593      19.709  19.860 -13.102  1.00  0.00           H  
ATOM   4048  HB2 GLU A 593      21.108  19.264 -12.208  1.00  0.00           H  
ATOM   4049  CG  GLU A 593      19.315  18.493 -11.506  1.00  0.00           C  
ATOM   4050  HG1 GLU A 593      19.816  18.231 -10.575  1.00  0.00           H  
ATOM   4051  HG2 GLU A 593      18.300  18.731 -11.188  1.00  0.00           H  
ATOM   4052  CD  GLU A 593      19.285  17.239 -12.368  1.00  0.00           C  
ATOM   4053  OE1 GLU A 593      19.086  16.165 -11.761  1.00  0.00           O  
ATOM   4054  OE2 GLU A 593      19.396  17.301 -13.612  1.00  0.00           O  
ATOM   4055  C   GLU A 593      20.962  20.814 -10.045  1.00  0.00           C  
ATOM   4056  O   GLU A 593      22.144  20.490  -9.963  1.00  0.00           O  
ATOM   4057  N   VAL A 594      20.220  20.887  -8.938  1.00  0.00           N  
ATOM   4058  H   VAL A 594      19.289  21.272  -8.999  1.00  0.00           H  
ATOM   4059  CA  VAL A 594      20.818  20.793  -7.621  1.00  0.00           C  
ATOM   4060  HA  VAL A 594      21.857  20.468  -7.676  1.00  0.00           H  
ATOM   4061  CB  VAL A 594      20.865  22.179  -6.978  1.00  0.00           C  
ATOM   4062  HB  VAL A 594      21.612  22.160  -6.185  1.00  0.00           H  
ATOM   4063  CG1 VAL A 594      21.419  23.293  -7.867  1.00  0.00           C  
ATOM   4064 1HG1 VAL A 594      20.668  23.658  -8.568  1.00  0.00           H  
ATOM   4065 2HG1 VAL A 594      21.753  24.201  -7.366  1.00  0.00           H  
ATOM   4066 3HG1 VAL A 594      22.295  23.012  -8.453  1.00  0.00           H  
ATOM   4067  CG2 VAL A 594      19.532  22.597  -6.355  1.00  0.00           C  
ATOM   4068 1HG2 VAL A 594      19.219  21.853  -5.622  1.00  0.00           H  
ATOM   4069 2HG2 VAL A 594      19.601  23.561  -5.852  1.00  0.00           H  
ATOM   4070 3HG2 VAL A 594      18.764  22.644  -7.128  1.00  0.00           H  
ATOM   4071  C   VAL A 594      20.213  19.719  -6.727  1.00  0.00           C  
ATOM   4072  O   VAL A 594      20.898  19.221  -5.837  1.00  0.00           O  
ATOM   4073  N   THR A 595      18.997  19.254  -7.023  1.00  0.00           N  
ATOM   4074  H   THR A 595      18.514  19.600  -7.840  1.00  0.00           H  
ATOM   4075  CA  THR A 595      18.324  18.120  -6.422  1.00  0.00           C  
ATOM   4076  HA  THR A 595      19.034  17.296  -6.349  1.00  0.00           H  
ATOM   4077  CB  THR A 595      17.840  18.459  -5.011  1.00  0.00           C  
ATOM   4078  HB  THR A 595      18.503  18.864  -4.247  1.00  0.00           H  
ATOM   4079  OG1 THR A 595      17.369  17.297  -4.367  1.00  0.00           O  
ATOM   4080  HG1 THR A 595      18.050  16.644  -4.309  1.00  0.00           H  
ATOM   4081  CG2 THR A 595      16.679  19.450  -4.926  1.00  0.00           C  
ATOM   4082 1HG2 THR A 595      15.772  19.015  -5.345  1.00  0.00           H  
ATOM   4083 2HG2 THR A 595      16.375  19.631  -3.895  1.00  0.00           H  
ATOM   4084 3HG2 THR A 595      17.022  20.310  -5.502  1.00  0.00           H  
ATOM   4085  C   THR A 595      17.276  17.583  -7.386  1.00  0.00           C  
ATOM   4086  O   THR A 595      17.127  18.075  -8.503  1.00  0.00           O  
ATOM   4087  N   ARG A 596      16.563  16.506  -7.049  1.00  0.00           N  
ATOM   4088  H   ARG A 596      16.835  15.958  -6.245  1.00  0.00           H  
ATOM   4089  CA  ARG A 596      15.355  16.086  -7.730  1.00  0.00           C  
ATOM   4090  HA  ARG A 596      14.911  16.920  -8.274  1.00  0.00           H  
ATOM   4091  CB  ARG A 596      15.620  14.899  -8.656  1.00  0.00           C  
ATOM   4092  HB1 ARG A 596      16.122  14.081  -8.140  1.00  0.00           H  
ATOM   4093  HB2 ARG A 596      14.625  14.554  -8.938  1.00  0.00           H  
ATOM   4094  CG  ARG A 596      16.422  15.270  -9.904  1.00  0.00           C  
ATOM   4095  HG1 ARG A 596      16.491  16.346 -10.062  1.00  0.00           H  
ATOM   4096  HG2 ARG A 596      17.462  15.077  -9.639  1.00  0.00           H  
ATOM   4097  CD  ARG A 596      15.924  14.667 -11.218  1.00  0.00           C  
ATOM   4098  HD1 ARG A 596      15.884  13.578 -11.192  1.00  0.00           H  
ATOM   4099  HD2 ARG A 596      14.943  15.069 -11.470  1.00  0.00           H  
ATOM   4100  NE  ARG A 596      16.737  15.104 -12.353  1.00  0.00           N  
ATOM   4101  HE  ARG A 596      17.669  15.395 -12.097  1.00  0.00           H  
ATOM   4102  CZ  ARG A 596      16.366  15.203 -13.637  1.00  0.00           C  
ATOM   4103  NH1 ARG A 596      15.212  14.689 -14.083  1.00  0.00           N  
ATOM   4104 1HH1 ARG A 596      14.457  14.363 -13.497  1.00  0.00           H  
ATOM   4105 2HH1 ARG A 596      15.136  14.517 -15.076  1.00  0.00           H  
ATOM   4106  NH2 ARG A 596      17.175  15.833 -14.500  1.00  0.00           N  
ATOM   4107 1HH2 ARG A 596      18.024  16.298 -14.212  1.00  0.00           H  
ATOM   4108 2HH2 ARG A 596      16.684  16.164 -15.318  1.00  0.00           H  
ATOM   4109  C   ARG A 596      14.306  15.849  -6.653  1.00  0.00           C  
ATOM   4110  O   ARG A 596      14.664  15.742  -5.482  1.00  0.00           O  
ATOM   4111  N   MET A 597      13.023  15.915  -7.014  1.00  0.00           N  
ATOM   4112  H   MET A 597      12.919  16.182  -7.982  1.00  0.00           H  
ATOM   4113  CA  MET A 597      11.879  15.679  -6.156  1.00  0.00           C  
ATOM   4114  HA  MET A 597      12.064  16.023  -5.139  1.00  0.00           H  
ATOM   4115  CB  MET A 597      10.587  16.205  -6.782  1.00  0.00           C  
ATOM   4116  HB1 MET A 597      10.561  15.909  -7.831  1.00  0.00           H  
ATOM   4117  HB2 MET A 597       9.666  15.752  -6.416  1.00  0.00           H  
ATOM   4118  CG  MET A 597      10.489  17.730  -6.829  1.00  0.00           C  
ATOM   4119  HG1 MET A 597      10.110  18.070  -5.866  1.00  0.00           H  
ATOM   4120  HG2 MET A 597      11.443  18.247  -6.932  1.00  0.00           H  
ATOM   4121  SD  MET A 597       9.266  18.444  -7.957  1.00  0.00           S  
ATOM   4122  CE  MET A 597       7.841  18.733  -6.880  1.00  0.00           C  
ATOM   4123  HE1 MET A 597       8.070  19.364  -6.021  1.00  0.00           H  
ATOM   4124  HE2 MET A 597       7.127  19.205  -7.555  1.00  0.00           H  
ATOM   4125  HE3 MET A 597       7.499  17.845  -6.349  1.00  0.00           H  
ATOM   4126  C   MET A 597      11.689  14.169  -6.100  1.00  0.00           C  
ATOM   4127  O   MET A 597      11.948  13.483  -7.086  1.00  0.00           O  
ATOM   4128  N   THR A 598      11.160  13.618  -5.006  1.00  0.00           N  
ATOM   4129  H   THR A 598      11.148  14.171  -4.161  1.00  0.00           H  
ATOM   4130  CA  THR A 598      10.933  12.214  -4.726  1.00  0.00           C  
ATOM   4131  HA  THR A 598      11.821  11.593  -4.850  1.00  0.00           H  
ATOM   4132  CB  THR A 598      10.539  12.021  -3.261  1.00  0.00           C  
ATOM   4133  HB  THR A 598      10.282  10.962  -3.237  1.00  0.00           H  
ATOM   4134  OG1 THR A 598       9.496  12.896  -2.894  1.00  0.00           O  
ATOM   4135  HG1 THR A 598       9.707  13.802  -3.062  1.00  0.00           H  
ATOM   4136  CG2 THR A 598      11.686  12.349  -2.305  1.00  0.00           C  
ATOM   4137 1HG2 THR A 598      11.962  13.397  -2.423  1.00  0.00           H  
ATOM   4138 2HG2 THR A 598      11.359  12.340  -1.265  1.00  0.00           H  
ATOM   4139 3HG2 THR A 598      12.485  11.637  -2.510  1.00  0.00           H  
ATOM   4140  C   THR A 598       9.940  11.603  -5.704  1.00  0.00           C  
ATOM   4141  O   THR A 598      10.070  10.434  -6.059  1.00  0.00           O  
ATOM   4142  N   SER A 599       9.079  12.442  -6.285  1.00  0.00           N  
ATOM   4143  H   SER A 599       9.158  13.421  -6.049  1.00  0.00           H  
ATOM   4144  CA  SER A 599       8.091  12.186  -7.314  1.00  0.00           C  
ATOM   4145  HA  SER A 599       8.624  11.496  -7.968  1.00  0.00           H  
ATOM   4146  CB  SER A 599       6.962  11.436  -6.606  1.00  0.00           C  
ATOM   4147  HB1 SER A 599       6.416  10.892  -7.377  1.00  0.00           H  
ATOM   4148  HB2 SER A 599       7.330  10.672  -5.921  1.00  0.00           H  
ATOM   4149  OG  SER A 599       6.133  12.281  -5.839  1.00  0.00           O  
ATOM   4150  HG  SER A 599       5.614  12.799  -6.435  1.00  0.00           H  
ATOM   4151  C   SER A 599       7.808  13.482  -8.060  1.00  0.00           C  
ATOM   4152  O   SER A 599       7.895  14.548  -7.455  1.00  0.00           O  
ATOM   4153  N   GLY A 600       7.438  13.400  -9.340  1.00  0.00           N  
ATOM   4154  H   GLY A 600       7.323  12.471  -9.719  1.00  0.00           H  
ATOM   4155  CA  GLY A 600       7.202  14.450 -10.311  1.00  0.00           C  
ATOM   4156  HA1 GLY A 600       7.783  15.340 -10.068  1.00  0.00           H  
ATOM   4157  HA2 GLY A 600       7.508  14.119 -11.304  1.00  0.00           H  
ATOM   4158  C   GLY A 600       5.730  14.831 -10.362  1.00  0.00           C  
ATOM   4159  O   GLY A 600       4.845  13.979 -10.326  1.00  0.00           O  
ATOM   4160  N   ARG A 601       5.423  16.127 -10.275  1.00  0.00           N  
ATOM   4161  H   ARG A 601       6.105  16.842 -10.485  1.00  0.00           H  
ATOM   4162  CA  ARG A 601       4.119  16.739 -10.121  1.00  0.00           C  
ATOM   4163  HA  ARG A 601       3.555  16.098 -10.799  1.00  0.00           H  
ATOM   4164  CB  ARG A 601       3.592  16.644  -8.689  1.00  0.00           C  
ATOM   4165  HB1 ARG A 601       2.615  17.110  -8.559  1.00  0.00           H  
ATOM   4166  HB2 ARG A 601       3.385  15.582  -8.561  1.00  0.00           H  
ATOM   4167  CG  ARG A 601       4.541  17.174  -7.613  1.00  0.00           C  
ATOM   4168  HG1 ARG A 601       5.551  16.806  -7.788  1.00  0.00           H  
ATOM   4169  HG2 ARG A 601       4.516  18.263  -7.634  1.00  0.00           H  
ATOM   4170  CD  ARG A 601       4.143  16.697  -6.215  1.00  0.00           C  
ATOM   4171  HD1 ARG A 601       4.157  17.579  -5.575  1.00  0.00           H  
ATOM   4172  HD2 ARG A 601       3.178  16.197  -6.294  1.00  0.00           H  
ATOM   4173  NE  ARG A 601       4.983  15.594  -5.747  1.00  0.00           N  
ATOM   4174  HE  ARG A 601       4.910  14.796  -6.363  1.00  0.00           H  
ATOM   4175  CZ  ARG A 601       5.625  15.545  -4.572  1.00  0.00           C  
ATOM   4176  NH1 ARG A 601       5.592  16.561  -3.699  1.00  0.00           N  
ATOM   4177 1HH1 ARG A 601       5.044  17.408  -3.748  1.00  0.00           H  
ATOM   4178 2HH1 ARG A 601       6.305  16.489  -2.987  1.00  0.00           H  
ATOM   4179  NH2 ARG A 601       6.369  14.514  -4.150  1.00  0.00           N  
ATOM   4180 1HH2 ARG A 601       6.205  13.625  -4.600  1.00  0.00           H  
ATOM   4181 2HH2 ARG A 601       6.833  14.367  -3.264  1.00  0.00           H  
ATOM   4182  C   ARG A 601       4.124  18.163 -10.658  1.00  0.00           C  
ATOM   4183  O   ARG A 601       5.153  18.831 -10.730  1.00  0.00           O  
ATOM   4184  N   SER A 602       2.898  18.648 -10.866  1.00  0.00           N  
ATOM   4185  H   SER A 602       2.180  17.937 -10.868  1.00  0.00           H  
ATOM   4186  CA  SER A 602       2.517  20.026 -11.102  1.00  0.00           C  
ATOM   4187  HA  SER A 602       3.264  20.706 -10.693  1.00  0.00           H  
ATOM   4188  CB  SER A 602       2.308  20.296 -12.592  1.00  0.00           C  
ATOM   4189  HB1 SER A 602       2.125  21.358 -12.761  1.00  0.00           H  
ATOM   4190  HB2 SER A 602       3.116  19.953 -13.238  1.00  0.00           H  
ATOM   4191  OG  SER A 602       1.184  19.585 -13.060  1.00  0.00           O  
ATOM   4192  HG  SER A 602       1.277  19.574 -14.000  1.00  0.00           H  
ATOM   4193  C   SER A 602       1.362  20.503 -10.233  1.00  0.00           C  
ATOM   4194  O   SER A 602       0.656  19.702  -9.624  1.00  0.00           O  
ATOM   4195  N   GLY A 603       1.186  21.821 -10.118  1.00  0.00           N  
ATOM   4196  H   GLY A 603       1.897  22.359 -10.592  1.00  0.00           H  
ATOM   4197  CA  GLY A 603       0.054  22.395  -9.418  1.00  0.00           C  
ATOM   4198  HA1 GLY A 603      -0.268  23.346  -9.843  1.00  0.00           H  
ATOM   4199  HA2 GLY A 603      -0.835  21.764  -9.424  1.00  0.00           H  
ATOM   4200  C   GLY A 603       0.322  22.589  -7.933  1.00  0.00           C  
ATOM   4201  O   GLY A 603      -0.592  22.757  -7.128  1.00  0.00           O  
ATOM   4202  N   VAL A 604       1.592  22.555  -7.523  1.00  0.00           N  
ATOM   4203  H   VAL A 604       2.302  22.237  -8.167  1.00  0.00           H  
ATOM   4204  CA  VAL A 604       1.934  22.856  -6.148  1.00  0.00           C  
ATOM   4205  HA  VAL A 604       1.162  22.477  -5.477  1.00  0.00           H  
ATOM   4206  CB  VAL A 604       3.275  22.189  -5.843  1.00  0.00           C  
ATOM   4207  HB  VAL A 604       3.544  22.483  -4.828  1.00  0.00           H  
ATOM   4208  CG1 VAL A 604       3.258  20.668  -6.007  1.00  0.00           C  
ATOM   4209 1HG1 VAL A 604       4.196  20.150  -5.810  1.00  0.00           H  
ATOM   4210 2HG1 VAL A 604       2.466  20.283  -5.365  1.00  0.00           H  
ATOM   4211 3HG1 VAL A 604       3.037  20.402  -7.040  1.00  0.00           H  
ATOM   4212  CG2 VAL A 604       4.390  22.678  -6.768  1.00  0.00           C  
ATOM   4213 1HG2 VAL A 604       5.272  22.130  -6.437  1.00  0.00           H  
ATOM   4214 2HG2 VAL A 604       4.243  22.573  -7.843  1.00  0.00           H  
ATOM   4215 3HG2 VAL A 604       4.586  23.735  -6.587  1.00  0.00           H  
ATOM   4216  C   VAL A 604       2.055  24.355  -5.912  1.00  0.00           C  
ATOM   4217  O   VAL A 604       2.363  25.118  -6.826  1.00  0.00           O  
ATOM   4218  N   GLY A 605       1.932  24.824  -4.669  1.00  0.00           N  
ATOM   4219  H   GLY A 605       2.124  24.042  -4.059  1.00  0.00           H  
ATOM   4220  CA  GLY A 605       2.112  26.183  -4.199  1.00  0.00           C  
ATOM   4221  HA1 GLY A 605       2.254  26.889  -5.018  1.00  0.00           H  
ATOM   4222  HA2 GLY A 605       1.219  26.380  -3.605  1.00  0.00           H  
ATOM   4223  C   GLY A 605       3.430  26.144  -3.441  1.00  0.00           C  
ATOM   4224  O   GLY A 605       3.576  25.355  -2.510  1.00  0.00           O  
ATOM   4225  N   VAL A 606       4.394  26.894  -3.980  1.00  0.00           N  
ATOM   4226  H   VAL A 606       4.179  27.378  -4.840  1.00  0.00           H  
ATOM   4227  CA  VAL A 606       5.747  26.930  -3.464  1.00  0.00           C  
ATOM   4228  HA  VAL A 606       5.958  26.070  -2.828  1.00  0.00           H  
ATOM   4229  CB  VAL A 606       6.783  26.855  -4.586  1.00  0.00           C  
ATOM   4230  HB  VAL A 606       6.628  27.831  -5.047  1.00  0.00           H  
ATOM   4231  CG1 VAL A 606       8.197  26.812  -4.007  1.00  0.00           C  
ATOM   4232 1HG1 VAL A 606       8.318  26.105  -3.186  1.00  0.00           H  
ATOM   4233 2HG1 VAL A 606       8.938  26.557  -4.765  1.00  0.00           H  
ATOM   4234 3HG1 VAL A 606       8.484  27.732  -3.498  1.00  0.00           H  
ATOM   4235  CG2 VAL A 606       6.626  25.630  -5.488  1.00  0.00           C  
ATOM   4236 1HG2 VAL A 606       5.900  25.976  -6.224  1.00  0.00           H  
ATOM   4237 2HG2 VAL A 606       7.549  25.290  -5.957  1.00  0.00           H  
ATOM   4238 3HG2 VAL A 606       6.215  24.773  -4.955  1.00  0.00           H  
ATOM   4239  C   VAL A 606       5.912  28.229  -2.689  1.00  0.00           C  
ATOM   4240  O   VAL A 606       5.391  29.302  -2.988  1.00  0.00           O  
ATOM   4241  N   ALA A 607       6.579  28.005  -1.554  1.00  0.00           N  
ATOM   4242  H   ALA A 607       7.037  27.119  -1.394  1.00  0.00           H  
ATOM   4243  CA  ALA A 607       6.861  29.005  -0.544  1.00  0.00           C  
ATOM   4244  HA  ALA A 607       7.143  29.941  -1.026  1.00  0.00           H  
ATOM   4245  CB  ALA A 607       5.658  29.147   0.390  1.00  0.00           C  
ATOM   4246  HB1 ALA A 607       5.007  29.884  -0.079  1.00  0.00           H  
ATOM   4247  HB2 ALA A 607       5.156  28.189   0.522  1.00  0.00           H  
ATOM   4248  HB3 ALA A 607       5.765  29.530   1.405  1.00  0.00           H  
ATOM   4249  C   ALA A 607       8.105  28.533   0.194  1.00  0.00           C  
ATOM   4250  O   ALA A 607       8.601  27.430  -0.026  1.00  0.00           O  
ATOM   4251  N   VAL A 608       8.611  29.402   1.072  1.00  0.00           N  
ATOM   4252  H   VAL A 608       8.179  30.315   1.110  1.00  0.00           H  
ATOM   4253  CA  VAL A 608       9.762  29.372   1.952  1.00  0.00           C  
ATOM   4254  HA  VAL A 608       9.717  28.332   2.274  1.00  0.00           H  
ATOM   4255  CB  VAL A 608      11.032  29.800   1.216  1.00  0.00           C  
ATOM   4256  HB  VAL A 608      11.121  29.221   0.298  1.00  0.00           H  
ATOM   4257  CG1 VAL A 608      11.023  31.254   0.741  1.00  0.00           C  
ATOM   4258 1HG1 VAL A 608      10.989  31.942   1.585  1.00  0.00           H  
ATOM   4259 2HG1 VAL A 608      11.833  31.434   0.034  1.00  0.00           H  
ATOM   4260 3HG1 VAL A 608      10.040  31.486   0.332  1.00  0.00           H  
ATOM   4261  CG2 VAL A 608      12.321  29.399   1.934  1.00  0.00           C  
ATOM   4262 1HG2 VAL A 608      12.215  28.318   2.025  1.00  0.00           H  
ATOM   4263 2HG2 VAL A 608      13.180  29.651   1.312  1.00  0.00           H  
ATOM   4264 3HG2 VAL A 608      12.408  29.856   2.920  1.00  0.00           H  
ATOM   4265  C   VAL A 608       9.423  30.153   3.214  1.00  0.00           C  
ATOM   4266  O   VAL A 608       9.134  31.346   3.171  1.00  0.00           O  
ATOM   4267  N   THR A 609       9.567  29.524   4.383  1.00  0.00           N  
ATOM   4268  H   THR A 609       9.968  28.603   4.270  1.00  0.00           H  
ATOM   4269  CA  THR A 609       9.736  30.168   5.669  1.00  0.00           C  
ATOM   4270  HA  THR A 609      10.317  31.028   5.338  1.00  0.00           H  
ATOM   4271  CB  THR A 609       8.412  30.621   6.287  1.00  0.00           C  
ATOM   4272  HB  THR A 609       7.887  31.330   5.647  1.00  0.00           H  
ATOM   4273  OG1 THR A 609       8.637  31.360   7.467  1.00  0.00           O  
ATOM   4274  HG1 THR A 609       9.262  30.782   7.877  1.00  0.00           H  
ATOM   4275  CG2 THR A 609       7.473  29.475   6.666  1.00  0.00           C  
ATOM   4276 1HG2 THR A 609       8.003  28.673   7.180  1.00  0.00           H  
ATOM   4277 2HG2 THR A 609       6.569  29.669   7.244  1.00  0.00           H  
ATOM   4278 3HG2 THR A 609       7.189  28.900   5.786  1.00  0.00           H  
ATOM   4279  C   THR A 609      10.599  29.327   6.599  1.00  0.00           C  
ATOM   4280  O1  THR A 609      10.955  28.184   6.241  1.00  0.00           O  
ATOM   4281  O2  THR A 609      10.816  29.811   7.731  1.00  0.00           O  
TER    4282      THR A 609 
ATOM   4283  N   GLU B   1       5.513  20.198 -27.349  1.00  0.00           N1+
ATOM   4284  H1  GLU B   1       6.470  20.489 -27.210  1.00  0.00           H  
ATOM   4285  H2  GLU B   1       5.238  20.733 -28.160  1.00  0.00           H  
ATOM   4286  H3  GLU B   1       4.951  20.386 -26.531  1.00  0.00           H  
ATOM   4287  CA  GLU B   1       5.417  18.772 -27.697  1.00  0.00           C  
ATOM   4288  HA  GLU B   1       6.369  18.446 -28.116  1.00  0.00           H  
ATOM   4289  CB  GLU B   1       5.077  17.895 -26.492  1.00  0.00           C  
ATOM   4290  HB1 GLU B   1       5.896  18.033 -25.786  1.00  0.00           H  
ATOM   4291  HB2 GLU B   1       4.142  18.241 -26.051  1.00  0.00           H  
ATOM   4292  CG  GLU B   1       4.937  16.389 -26.717  1.00  0.00           C  
ATOM   4293  HG1 GLU B   1       4.866  15.822 -25.789  1.00  0.00           H  
ATOM   4294  HG2 GLU B   1       4.109  16.230 -27.408  1.00  0.00           H  
ATOM   4295  CD  GLU B   1       6.151  15.766 -27.392  1.00  0.00           C  
ATOM   4296  OE1 GLU B   1       6.129  15.505 -28.614  1.00  0.00           O  
ATOM   4297  OE2 GLU B   1       7.214  15.690 -26.740  1.00  0.00           O  
ATOM   4298  C   GLU B   1       4.379  18.712 -28.809  1.00  0.00           C  
ATOM   4299  O   GLU B   1       3.569  19.619 -28.990  1.00  0.00           O  
ATOM   4300  N   MET B   2       4.475  17.616 -29.564  1.00  0.00           N  
ATOM   4301  H   MET B   2       5.076  16.886 -29.209  1.00  0.00           H  
ATOM   4302  CA  MET B   2       3.757  17.283 -30.778  1.00  0.00           C  
ATOM   4303  HA  MET B   2       3.867  18.175 -31.395  1.00  0.00           H  
ATOM   4304  CB  MET B   2       4.444  16.112 -31.482  1.00  0.00           C  
ATOM   4305  HB1 MET B   2       5.503  16.335 -31.608  1.00  0.00           H  
ATOM   4306  HB2 MET B   2       4.398  15.239 -30.831  1.00  0.00           H  
ATOM   4307  CG  MET B   2       3.860  15.687 -32.829  1.00  0.00           C  
ATOM   4308  HG1 MET B   2       2.879  15.210 -32.818  1.00  0.00           H  
ATOM   4309  HG2 MET B   2       3.725  16.598 -33.412  1.00  0.00           H  
ATOM   4310  SD  MET B   2       5.021  14.516 -33.575  1.00  0.00           S  
ATOM   4311  CE  MET B   2       4.385  14.402 -35.266  1.00  0.00           C  
ATOM   4312  HE1 MET B   2       3.345  14.110 -35.411  1.00  0.00           H  
ATOM   4313  HE2 MET B   2       4.332  15.354 -35.794  1.00  0.00           H  
ATOM   4314  HE3 MET B   2       5.089  13.743 -35.774  1.00  0.00           H  
ATOM   4315  C   MET B   2       2.320  16.886 -30.474  1.00  0.00           C  
ATOM   4316  O   MET B   2       2.121  16.406 -29.360  1.00  0.00           O  
ATOM   4317  N   LYS B   3       1.346  17.128 -31.355  1.00  0.00           N  
ATOM   4318  H   LYS B   3       1.565  17.642 -32.196  1.00  0.00           H  
ATOM   4319  CA  LYS B   3      -0.008  16.625 -31.235  1.00  0.00           C  
ATOM   4320  HA  LYS B   3      -0.227  16.379 -30.196  1.00  0.00           H  
ATOM   4321  CB  LYS B   3      -1.039  17.607 -31.792  1.00  0.00           C  
ATOM   4322  HB1 LYS B   3      -0.903  17.898 -32.834  1.00  0.00           H  
ATOM   4323  HB2 LYS B   3      -2.026  17.156 -31.688  1.00  0.00           H  
ATOM   4324  CG  LYS B   3      -1.036  18.864 -30.922  1.00  0.00           C  
ATOM   4325  HG1 LYS B   3      -1.328  18.507 -29.934  1.00  0.00           H  
ATOM   4326  HG2 LYS B   3      -0.041  19.286 -30.777  1.00  0.00           H  
ATOM   4327  CD  LYS B   3      -1.974  19.989 -31.360  1.00  0.00           C  
ATOM   4328  HD1 LYS B   3      -1.890  20.126 -32.438  1.00  0.00           H  
ATOM   4329  HD2 LYS B   3      -3.010  19.677 -31.228  1.00  0.00           H  
ATOM   4330  CE  LYS B   3      -1.832  21.289 -30.569  1.00  0.00           C  
ATOM   4331  HE1 LYS B   3      -1.918  21.126 -29.495  1.00  0.00           H  
ATOM   4332  HE2 LYS B   3      -0.813  21.670 -30.625  1.00  0.00           H  
ATOM   4333  NZ  LYS B   3      -2.672  22.372 -31.106  1.00  0.00           N1+
ATOM   4334  HZ1 LYS B   3      -2.753  22.274 -32.108  1.00  0.00           H  
ATOM   4335  HZ2 LYS B   3      -3.553  22.374 -30.612  1.00  0.00           H  
ATOM   4336  HZ3 LYS B   3      -2.277  23.267 -30.858  1.00  0.00           H  
ATOM   4337  C   LYS B   3      -0.129  15.360 -32.072  1.00  0.00           C  
ATOM   4338  O   LYS B   3       0.323  15.332 -33.215  1.00  0.00           O  
ATOM   4339  N   GLU B   4      -0.648  14.275 -31.493  1.00  0.00           N  
ATOM   4340  H   GLU B   4      -1.097  14.413 -30.599  1.00  0.00           H  
ATOM   4341  CA  GLU B   4      -0.638  12.930 -32.031  1.00  0.00           C  
ATOM   4342  HA  GLU B   4      -0.474  12.960 -33.109  1.00  0.00           H  
ATOM   4343  CB  GLU B   4       0.614  12.282 -31.439  1.00  0.00           C  
ATOM   4344  HB1 GLU B   4       1.014  12.789 -30.561  1.00  0.00           H  
ATOM   4345  HB2 GLU B   4       0.366  11.342 -30.946  1.00  0.00           H  
ATOM   4346  CG  GLU B   4       1.788  12.126 -32.405  1.00  0.00           C  
ATOM   4347  HG1 GLU B   4       1.932  13.107 -32.858  1.00  0.00           H  
ATOM   4348  HG2 GLU B   4       2.770  12.009 -31.947  1.00  0.00           H  
ATOM   4349  CD  GLU B   4       1.711  11.072 -33.501  1.00  0.00           C  
ATOM   4350  OE1 GLU B   4       2.778  10.533 -33.866  1.00  0.00           O  
ATOM   4351  OE2 GLU B   4       0.636  10.710 -34.027  1.00  0.00           O  
ATOM   4352  C   GLU B   4      -1.917  12.122 -31.864  1.00  0.00           C  
ATOM   4353  O   GLU B   4      -2.947  12.677 -31.489  1.00  0.00           O  
ATOM   4354  N   ARG B   5      -1.827  10.860 -32.292  1.00  0.00           N  
ATOM   4355  H   ARG B   5      -0.902  10.454 -32.282  1.00  0.00           H  
ATOM   4356  CA  ARG B   5      -2.842   9.848 -32.507  1.00  0.00           C  
ATOM   4357  HA  ARG B   5      -3.776  10.170 -32.967  1.00  0.00           H  
ATOM   4358  CB  ARG B   5      -2.189   8.723 -33.309  1.00  0.00           C  
ATOM   4359  HB1 ARG B   5      -1.158   8.590 -32.982  1.00  0.00           H  
ATOM   4360  HB2 ARG B   5      -2.754   7.793 -33.239  1.00  0.00           H  
ATOM   4361  CG  ARG B   5      -2.075   9.189 -34.760  1.00  0.00           C  
ATOM   4362  HG1 ARG B   5      -3.084   9.154 -35.172  1.00  0.00           H  
ATOM   4363  HG2 ARG B   5      -1.860  10.256 -34.829  1.00  0.00           H  
ATOM   4364  CD  ARG B   5      -1.158   8.324 -35.625  1.00  0.00           C  
ATOM   4365  HD1 ARG B   5      -1.328   7.254 -35.502  1.00  0.00           H  
ATOM   4366  HD2 ARG B   5      -1.343   8.506 -36.683  1.00  0.00           H  
ATOM   4367  NE  ARG B   5       0.263   8.622 -35.440  1.00  0.00           N  
ATOM   4368  HE  ARG B   5       0.562   9.464 -34.970  1.00  0.00           H  
ATOM   4369  CZ  ARG B   5       1.229   7.936 -36.067  1.00  0.00           C  
ATOM   4370  NH1 ARG B   5       1.109   6.797 -36.762  1.00  0.00           N  
ATOM   4371 1HH1 ARG B   5       0.242   6.555 -37.221  1.00  0.00           H  
ATOM   4372 2HH1 ARG B   5       1.787   6.049 -36.778  1.00  0.00           H  
ATOM   4373  NH2 ARG B   5       2.472   8.350 -35.786  1.00  0.00           N  
ATOM   4374 1HH2 ARG B   5       2.573   9.226 -35.293  1.00  0.00           H  
ATOM   4375 2HH2 ARG B   5       3.317   7.945 -36.163  1.00  0.00           H  
ATOM   4376  C   ARG B   5      -3.098   9.165 -31.171  1.00  0.00           C  
ATOM   4377  O   ARG B   5      -2.330   9.450 -30.254  1.00  0.00           O  
ATOM   4378  N   LEU B   6      -4.124   8.321 -31.047  1.00  0.00           N  
ATOM   4379  H   LEU B   6      -4.841   8.454 -31.746  1.00  0.00           H  
ATOM   4380  CA  LEU B   6      -4.493   7.579 -29.858  1.00  0.00           C  
ATOM   4381  HA  LEU B   6      -3.542   7.169 -29.516  1.00  0.00           H  
ATOM   4382  CB  LEU B   6      -5.113   8.413 -28.737  1.00  0.00           C  
ATOM   4383  HB1 LEU B   6      -4.345   9.033 -28.275  1.00  0.00           H  
ATOM   4384  HB2 LEU B   6      -5.803   9.155 -29.140  1.00  0.00           H  
ATOM   4385  CG  LEU B   6      -5.616   7.761 -27.448  1.00  0.00           C  
ATOM   4386  HG  LEU B   6      -6.269   6.961 -27.796  1.00  0.00           H  
ATOM   4387  CD1 LEU B   6      -4.542   7.006 -26.665  1.00  0.00           C  
ATOM   4388 1HD1 LEU B   6      -3.981   6.326 -27.306  1.00  0.00           H  
ATOM   4389 2HD1 LEU B   6      -3.870   7.711 -26.176  1.00  0.00           H  
ATOM   4390 3HD1 LEU B   6      -4.928   6.283 -25.947  1.00  0.00           H  
ATOM   4391  CD2 LEU B   6      -6.246   8.758 -26.475  1.00  0.00           C  
ATOM   4392 1HD2 LEU B   6      -6.224   8.436 -25.434  1.00  0.00           H  
ATOM   4393 2HD2 LEU B   6      -5.664   9.678 -26.530  1.00  0.00           H  
ATOM   4394 3HD2 LEU B   6      -7.275   9.017 -26.724  1.00  0.00           H  
ATOM   4395  C   LEU B   6      -5.203   6.305 -30.295  1.00  0.00           C  
ATOM   4396  O   LEU B   6      -5.231   5.403 -29.461  1.00  0.00           O  
ATOM   4397  N   GLY B   7      -5.909   6.225 -31.425  1.00  0.00           N  
ATOM   4398  H   GLY B   7      -5.803   7.044 -32.007  1.00  0.00           H  
ATOM   4399  CA  GLY B   7      -6.843   5.175 -31.780  1.00  0.00           C  
ATOM   4400  HA1 GLY B   7      -6.486   4.640 -32.660  1.00  0.00           H  
ATOM   4401  HA2 GLY B   7      -6.784   4.420 -30.996  1.00  0.00           H  
ATOM   4402  C   GLY B   7      -8.267   5.661 -32.010  1.00  0.00           C  
ATOM   4403  O   GLY B   7      -8.521   6.850 -32.189  1.00  0.00           O  
ATOM   4404  N   THR B   8      -9.159   4.676 -32.133  1.00  0.00           N  
ATOM   4405  H   THR B   8      -8.833   3.738 -31.946  1.00  0.00           H  
ATOM   4406  CA  THR B   8     -10.525   4.766 -32.608  1.00  0.00           C  
ATOM   4407  HA  THR B   8     -10.485   5.603 -33.305  1.00  0.00           H  
ATOM   4408  CB  THR B   8     -10.904   3.514 -33.401  1.00  0.00           C  
ATOM   4409  HB  THR B   8     -11.892   3.687 -33.828  1.00  0.00           H  
ATOM   4410  OG1 THR B   8     -11.004   2.329 -32.645  1.00  0.00           O  
ATOM   4411  HG1 THR B   8     -10.180   2.234 -32.190  1.00  0.00           H  
ATOM   4412  CG2 THR B   8      -9.973   3.133 -34.553  1.00  0.00           C  
ATOM   4413 1HG2 THR B   8     -10.317   2.250 -35.092  1.00  0.00           H  
ATOM   4414 2HG2 THR B   8      -9.792   3.926 -35.278  1.00  0.00           H  
ATOM   4415 3HG2 THR B   8      -8.981   2.829 -34.218  1.00  0.00           H  
ATOM   4416  C   THR B   8     -11.475   5.013 -31.444  1.00  0.00           C  
ATOM   4417  O   THR B   8     -11.265   4.558 -30.322  1.00  0.00           O  
ATOM   4418  N   GLY B   9     -12.462   5.832 -31.811  1.00  0.00           N  
ATOM   4419  H   GLY B   9     -12.589   6.247 -32.724  1.00  0.00           H  
ATOM   4420  CA  GLY B   9     -13.413   6.368 -30.858  1.00  0.00           C  
ATOM   4421  HA1 GLY B   9     -13.123   6.211 -29.819  1.00  0.00           H  
ATOM   4422  HA2 GLY B   9     -13.294   7.450 -30.911  1.00  0.00           H  
ATOM   4423  C   GLY B   9     -14.793   5.742 -31.002  1.00  0.00           C  
ATOM   4424  O   GLY B   9     -14.969   4.624 -30.523  1.00  0.00           O  
ATOM   4425  N   GLY B  10     -15.691   6.446 -31.695  1.00  0.00           N  
ATOM   4426  H   GLY B  10     -15.452   7.356 -32.062  1.00  0.00           H  
ATOM   4427  CA  GLY B  10     -16.879   5.825 -32.244  1.00  0.00           C  
ATOM   4428  HA1 GLY B  10     -16.967   4.766 -32.000  1.00  0.00           H  
ATOM   4429  HA2 GLY B  10     -17.750   6.267 -31.759  1.00  0.00           H  
ATOM   4430  C   GLY B  10     -16.844   6.038 -33.751  1.00  0.00           C  
ATOM   4431  O   GLY B  10     -16.241   5.236 -34.460  1.00  0.00           O  
ATOM   4432  N   PHE B  11     -17.594   7.071 -34.143  1.00  0.00           N  
ATOM   4433  H   PHE B  11     -17.904   7.652 -33.377  1.00  0.00           H  
ATOM   4434  CA  PHE B  11     -17.711   7.640 -35.470  1.00  0.00           C  
ATOM   4435  HA  PHE B  11     -17.918   6.807 -36.142  1.00  0.00           H  
ATOM   4436  CB  PHE B  11     -18.934   8.558 -35.498  1.00  0.00           C  
ATOM   4437  HB1 PHE B  11     -19.705   8.044 -34.924  1.00  0.00           H  
ATOM   4438  HB2 PHE B  11     -18.715   9.463 -34.933  1.00  0.00           H  
ATOM   4439  CG  PHE B  11     -19.465   9.010 -36.838  1.00  0.00           C  
ATOM   4440  CD1 PHE B  11     -19.990   8.111 -37.774  1.00  0.00           C  
ATOM   4441  HD1 PHE B  11     -20.083   7.092 -37.431  1.00  0.00           H  
ATOM   4442  CD2 PHE B  11     -19.291  10.356 -37.182  1.00  0.00           C  
ATOM   4443  HD2 PHE B  11     -18.959  11.118 -36.493  1.00  0.00           H  
ATOM   4444  CE1 PHE B  11     -20.585   8.624 -38.934  1.00  0.00           C  
ATOM   4445  HE1 PHE B  11     -21.008   7.889 -39.603  1.00  0.00           H  
ATOM   4446  CE2 PHE B  11     -19.800  10.854 -38.387  1.00  0.00           C  
ATOM   4447  HE2 PHE B  11     -19.661  11.889 -38.661  1.00  0.00           H  
ATOM   4448  CZ  PHE B  11     -20.514   9.991 -39.228  1.00  0.00           C  
ATOM   4449  HZ  PHE B  11     -20.870  10.403 -40.160  1.00  0.00           H  
ATOM   4450  C   PHE B  11     -16.405   8.255 -35.955  1.00  0.00           C  
ATOM   4451  O   PHE B  11     -16.168   8.203 -37.160  1.00  0.00           O  
ATOM   4452  N   GLY B  12     -15.498   8.798 -35.141  1.00  0.00           N  
ATOM   4453  H   GLY B  12     -15.750   8.699 -34.168  1.00  0.00           H  
ATOM   4454  CA  GLY B  12     -14.143   9.217 -35.439  1.00  0.00           C  
ATOM   4455  HA1 GLY B  12     -13.844   8.914 -36.442  1.00  0.00           H  
ATOM   4456  HA2 GLY B  12     -14.054  10.303 -35.479  1.00  0.00           H  
ATOM   4457  C   GLY B  12     -13.128   8.576 -34.503  1.00  0.00           C  
ATOM   4458  O   GLY B  12     -13.416   7.710 -33.680  1.00  0.00           O  
ATOM   4459  N   ASN B  13     -11.915   9.134 -34.544  1.00  0.00           N  
ATOM   4460  H   ASN B  13     -11.798   9.931 -35.153  1.00  0.00           H  
ATOM   4461  CA  ASN B  13     -10.788   8.837 -33.684  1.00  0.00           C  
ATOM   4462  HA  ASN B  13     -10.706   7.780 -33.433  1.00  0.00           H  
ATOM   4463  CB  ASN B  13      -9.461   9.285 -34.298  1.00  0.00           C  
ATOM   4464  HB1 ASN B  13      -9.581  10.325 -34.601  1.00  0.00           H  
ATOM   4465  HB2 ASN B  13      -8.738   9.323 -33.483  1.00  0.00           H  
ATOM   4466  CG  ASN B  13      -8.972   8.491 -35.501  1.00  0.00           C  
ATOM   4467  OD1 ASN B  13      -8.912   7.265 -35.451  1.00  0.00           O  
ATOM   4468  ND2 ASN B  13      -8.385   9.150 -36.503  1.00  0.00           N  
ATOM   4469 1HD2 ASN B  13      -8.503  10.150 -36.580  1.00  0.00           H  
ATOM   4470 2HD2 ASN B  13      -8.030   8.696 -37.333  1.00  0.00           H  
ATOM   4471  C   ASN B  13     -10.976   9.575 -32.366  1.00  0.00           C  
ATOM   4472  O   ASN B  13     -11.803  10.474 -32.232  1.00  0.00           O  
ATOM   4473  N   VAL B  14     -10.205   9.118 -31.377  1.00  0.00           N  
ATOM   4474  H   VAL B  14      -9.656   8.298 -31.595  1.00  0.00           H  
ATOM   4475  CA  VAL B  14      -9.771   9.836 -30.195  1.00  0.00           C  
ATOM   4476  HA  VAL B  14     -10.382  10.723 -30.030  1.00  0.00           H  
ATOM   4477  CB  VAL B  14      -9.908   8.957 -28.951  1.00  0.00           C  
ATOM   4478  HB  VAL B  14      -9.488   9.584 -28.164  1.00  0.00           H  
ATOM   4479  CG1 VAL B  14     -11.332   8.801 -28.417  1.00  0.00           C  
ATOM   4480 1HG1 VAL B  14     -11.782   9.783 -28.272  1.00  0.00           H  
ATOM   4481 2HG1 VAL B  14     -11.909   8.208 -29.127  1.00  0.00           H  
ATOM   4482 3HG1 VAL B  14     -11.167   8.384 -27.424  1.00  0.00           H  
ATOM   4483  CG2 VAL B  14      -9.206   7.599 -28.976  1.00  0.00           C  
ATOM   4484 1HG2 VAL B  14      -9.296   7.066 -28.030  1.00  0.00           H  
ATOM   4485 2HG2 VAL B  14      -9.687   7.031 -29.773  1.00  0.00           H  
ATOM   4486 3HG2 VAL B  14      -8.177   7.822 -29.262  1.00  0.00           H  
ATOM   4487  C   VAL B  14      -8.310  10.162 -30.472  1.00  0.00           C  
ATOM   4488  O   VAL B  14      -7.571   9.379 -31.065  1.00  0.00           O  
ATOM   4489  N   ILE B  15      -7.859  11.338 -30.028  1.00  0.00           N  
ATOM   4490  H   ILE B  15      -8.469  11.861 -29.416  1.00  0.00           H  
ATOM   4491  CA  ILE B  15      -6.554  11.883 -30.343  1.00  0.00           C  
ATOM   4492  HA  ILE B  15      -5.810  11.106 -30.518  1.00  0.00           H  
ATOM   4493  CB  ILE B  15      -6.550  12.775 -31.585  1.00  0.00           C  
ATOM   4494  HB  ILE B  15      -5.654  13.394 -31.632  1.00  0.00           H  
ATOM   4495  CG1 ILE B  15      -7.744  13.712 -31.769  1.00  0.00           C  
ATOM   4496 1HG1 ILE B  15      -8.652  13.138 -31.956  1.00  0.00           H  
ATOM   4497 2HG1 ILE B  15      -7.977  14.307 -30.885  1.00  0.00           H  
ATOM   4498  CG2 ILE B  15      -6.320  11.936 -32.843  1.00  0.00           C  
ATOM   4499 1HG2 ILE B  15      -7.149  11.274 -33.092  1.00  0.00           H  
ATOM   4500 2HG2 ILE B  15      -6.211  12.653 -33.656  1.00  0.00           H  
ATOM   4501 3HG2 ILE B  15      -5.403  11.356 -32.736  1.00  0.00           H  
ATOM   4502  CD  ILE B  15      -7.694  14.701 -32.934  1.00  0.00           C  
ATOM   4503  HD1 ILE B  15      -6.776  15.271 -33.070  1.00  0.00           H  
ATOM   4504  HD2 ILE B  15      -7.772  14.105 -33.843  1.00  0.00           H  
ATOM   4505  HD3 ILE B  15      -8.552  15.373 -32.890  1.00  0.00           H  
ATOM   4506  C   ILE B  15      -5.885  12.514 -29.131  1.00  0.00           C  
ATOM   4507  O   ILE B  15      -6.540  12.522 -28.091  1.00  0.00           O  
ATOM   4508  N   ARG B  16      -4.623  12.920 -29.284  1.00  0.00           N  
ATOM   4509  H   ARG B  16      -4.163  12.828 -30.179  1.00  0.00           H  
ATOM   4510  CA  ARG B  16      -3.873  13.584 -28.237  1.00  0.00           C  
ATOM   4511  HA  ARG B  16      -4.556  13.772 -27.408  1.00  0.00           H  
ATOM   4512  CB  ARG B  16      -2.602  12.814 -27.879  1.00  0.00           C  
ATOM   4513  HB1 ARG B  16      -1.925  12.687 -28.724  1.00  0.00           H  
ATOM   4514  HB2 ARG B  16      -2.024  13.285 -27.084  1.00  0.00           H  
ATOM   4515  CG  ARG B  16      -2.936  11.389 -27.437  1.00  0.00           C  
ATOM   4516  HG1 ARG B  16      -3.745  11.485 -26.713  1.00  0.00           H  
ATOM   4517  HG2 ARG B  16      -3.297  10.834 -28.303  1.00  0.00           H  
ATOM   4518  CD  ARG B  16      -1.787  10.500 -26.960  1.00  0.00           C  
ATOM   4519  HD1 ARG B  16      -1.413  10.938 -26.034  1.00  0.00           H  
ATOM   4520  HD2 ARG B  16      -2.165   9.539 -26.610  1.00  0.00           H  
ATOM   4521  NE  ARG B  16      -0.817  10.285 -28.034  1.00  0.00           N  
ATOM   4522  HE  ARG B  16      -1.377   9.974 -28.814  1.00  0.00           H  
ATOM   4523  CZ  ARG B  16       0.515  10.139 -27.991  1.00  0.00           C  
ATOM   4524  NH1 ARG B  16       1.111  10.492 -26.844  1.00  0.00           N  
ATOM   4525 1HH1 ARG B  16       0.595  10.911 -26.084  1.00  0.00           H  
ATOM   4526 2HH1 ARG B  16       2.117  10.403 -26.841  1.00  0.00           H  
ATOM   4527  NH2 ARG B  16       1.247   9.850 -29.075  1.00  0.00           N  
ATOM   4528 1HH2 ARG B  16       0.802   9.491 -29.908  1.00  0.00           H  
ATOM   4529 2HH2 ARG B  16       2.254   9.805 -29.015  1.00  0.00           H  
ATOM   4530  C   ARG B  16      -3.533  15.003 -28.672  1.00  0.00           C  
ATOM   4531  O   ARG B  16      -2.410  15.394 -28.981  1.00  0.00           O  
ATOM   4532  N   TRP B  17      -4.602  15.794 -28.788  1.00  0.00           N  
ATOM   4533  H   TRP B  17      -5.472  15.405 -28.453  1.00  0.00           H  
ATOM   4534  CA  TRP B  17      -4.581  17.049 -29.512  1.00  0.00           C  
ATOM   4535  HA  TRP B  17      -3.615  17.162 -30.005  1.00  0.00           H  
ATOM   4536  CB  TRP B  17      -5.624  16.954 -30.625  1.00  0.00           C  
ATOM   4537  HB1 TRP B  17      -5.726  15.926 -30.973  1.00  0.00           H  
ATOM   4538  HB2 TRP B  17      -6.580  17.308 -30.240  1.00  0.00           H  
ATOM   4539  CG  TRP B  17      -5.241  17.600 -31.918  1.00  0.00           C  
ATOM   4540  CD1 TRP B  17      -5.520  18.897 -32.182  1.00  0.00           C  
ATOM   4541  HD1 TRP B  17      -6.078  19.570 -31.549  1.00  0.00           H  
ATOM   4542  CD2 TRP B  17      -4.499  17.088 -33.065  1.00  0.00           C  
ATOM   4543  NE1 TRP B  17      -5.060  19.163 -33.457  1.00  0.00           N  
ATOM   4544  HE1 TRP B  17      -5.308  19.999 -33.967  1.00  0.00           H  
ATOM   4545  CE2 TRP B  17      -4.312  18.139 -34.000  1.00  0.00           C  
ATOM   4546  CE3 TRP B  17      -3.751  15.928 -33.325  1.00  0.00           C  
ATOM   4547  HE3 TRP B  17      -3.663  15.123 -32.611  1.00  0.00           H  
ATOM   4548  CZ2 TRP B  17      -3.520  18.070 -35.153  1.00  0.00           C  
ATOM   4549  HZ2 TRP B  17      -3.346  18.932 -35.779  1.00  0.00           H  
ATOM   4550  CZ3 TRP B  17      -2.969  15.791 -34.478  1.00  0.00           C  
ATOM   4551  HZ3 TRP B  17      -2.302  14.942 -34.527  1.00  0.00           H  
ATOM   4552  CH2 TRP B  17      -2.886  16.845 -35.395  1.00  0.00           C  
ATOM   4553  HH2 TRP B  17      -2.345  16.757 -36.325  1.00  0.00           H  
ATOM   4554  C   TRP B  17      -4.909  18.225 -28.602  1.00  0.00           C  
ATOM   4555  O   TRP B  17      -5.058  19.339 -29.100  1.00  0.00           O  
ATOM   4556  N   HIS B  18      -4.878  17.911 -27.305  1.00  0.00           N  
ATOM   4557  H   HIS B  18      -4.435  17.015 -27.160  1.00  0.00           H  
ATOM   4558  CA  HIS B  18      -4.963  18.827 -26.186  1.00  0.00           C  
ATOM   4559  HA  HIS B  18      -5.681  19.604 -26.449  1.00  0.00           H  
ATOM   4560  CB  HIS B  18      -5.367  18.058 -24.928  1.00  0.00           C  
ATOM   4561  HB1 HIS B  18      -5.407  18.743 -24.081  1.00  0.00           H  
ATOM   4562  HB2 HIS B  18      -6.371  17.633 -24.960  1.00  0.00           H  
ATOM   4563  CG  HIS B  18      -4.350  16.992 -24.624  1.00  0.00           C  
ATOM   4564  ND1 HIS B  18      -4.147  15.831 -25.369  1.00  0.00           N  
ATOM   4565  CD2 HIS B  18      -3.489  16.918 -23.561  1.00  0.00           C  
ATOM   4566  HD2 HIS B  18      -3.403  17.651 -22.772  1.00  0.00           H  
ATOM   4567  CE1 HIS B  18      -3.232  15.084 -24.747  1.00  0.00           C  
ATOM   4568  HE1 HIS B  18      -2.854  14.193 -25.225  1.00  0.00           H  
ATOM   4569  NE2 HIS B  18      -2.747  15.761 -23.693  1.00  0.00           N  
ATOM   4570  HE2 HIS B  18      -1.937  15.522 -23.139  1.00  0.00           H  
ATOM   4571  C   HIS B  18      -3.598  19.456 -25.945  1.00  0.00           C  
ATOM   4572  O   HIS B  18      -2.572  18.854 -26.254  1.00  0.00           O  
ATOM   4573  N   ASN B  19      -3.601  20.681 -25.414  1.00  0.00           N  
ATOM   4574  H   ASN B  19      -4.431  20.914 -24.887  1.00  0.00           H  
ATOM   4575  CA  ASN B  19      -2.408  21.393 -25.001  1.00  0.00           C  
ATOM   4576  HA  ASN B  19      -1.718  21.511 -25.836  1.00  0.00           H  
ATOM   4577  CB  ASN B  19      -2.807  22.824 -24.639  1.00  0.00           C  
ATOM   4578  HB1 ASN B  19      -3.613  22.754 -23.909  1.00  0.00           H  
ATOM   4579  HB2 ASN B  19      -1.981  23.357 -24.169  1.00  0.00           H  
ATOM   4580  CG  ASN B  19      -3.077  23.658 -25.884  1.00  0.00           C  
ATOM   4581  OD1 ASN B  19      -4.244  23.866 -26.207  1.00  0.00           O  
ATOM   4582  ND2 ASN B  19      -2.064  23.955 -26.701  1.00  0.00           N  
ATOM   4583 1HD2 ASN B  19      -1.102  23.698 -26.535  1.00  0.00           H  
ATOM   4584 2HD2 ASN B  19      -2.303  24.552 -27.480  1.00  0.00           H  
ATOM   4585  C   ASN B  19      -1.702  20.682 -23.855  1.00  0.00           C  
ATOM   4586  O   ASN B  19      -2.354  20.182 -22.941  1.00  0.00           O  
ATOM   4587  N   GLN B  20      -0.384  20.545 -24.018  1.00  0.00           N  
ATOM   4588  H   GLN B  20       0.046  21.039 -24.786  1.00  0.00           H  
ATOM   4589  CA  GLN B  20       0.497  19.885 -23.076  1.00  0.00           C  
ATOM   4590  HA  GLN B  20      -0.065  19.288 -22.357  1.00  0.00           H  
ATOM   4591  CB  GLN B  20       1.318  18.881 -23.886  1.00  0.00           C  
ATOM   4592  HB1 GLN B  20       1.941  19.320 -24.666  1.00  0.00           H  
ATOM   4593  HB2 GLN B  20       2.135  18.615 -23.216  1.00  0.00           H  
ATOM   4594  CG  GLN B  20       0.522  17.697 -24.436  1.00  0.00           C  
ATOM   4595  HG1 GLN B  20      -0.435  17.998 -24.863  1.00  0.00           H  
ATOM   4596  HG2 GLN B  20       1.140  17.516 -25.315  1.00  0.00           H  
ATOM   4597  CD  GLN B  20       0.601  16.497 -23.503  1.00  0.00           C  
ATOM   4598  OE1 GLN B  20       0.419  16.564 -22.289  1.00  0.00           O  
ATOM   4599  NE2 GLN B  20       0.783  15.309 -24.084  1.00  0.00           N  
ATOM   4600 1HE2 GLN B  20       1.032  15.116 -25.044  1.00  0.00           H  
ATOM   4601 2HE2 GLN B  20       0.774  14.476 -23.514  1.00  0.00           H  
ATOM   4602  C   GLN B  20       1.316  20.890 -22.278  1.00  0.00           C  
ATOM   4603  O   GLN B  20       2.540  20.994 -22.295  1.00  0.00           O  
ATOM   4604  N   GLU B  21       0.525  21.718 -21.591  1.00  0.00           N  
ATOM   4605  H   GLU B  21      -0.423  21.370 -21.605  1.00  0.00           H  
ATOM   4606  CA  GLU B  21       0.915  22.917 -20.877  1.00  0.00           C  
ATOM   4607  HA  GLU B  21       1.775  23.390 -21.352  1.00  0.00           H  
ATOM   4608  CB  GLU B  21      -0.336  23.796 -20.835  1.00  0.00           C  
ATOM   4609  HB1 GLU B  21      -0.823  23.724 -21.808  1.00  0.00           H  
ATOM   4610  HB2 GLU B  21      -1.010  23.427 -20.062  1.00  0.00           H  
ATOM   4611  CG  GLU B  21      -0.095  25.285 -20.587  1.00  0.00           C  
ATOM   4612  HG1 GLU B  21       0.943  25.521 -20.354  1.00  0.00           H  
ATOM   4613  HG2 GLU B  21      -0.232  25.876 -21.493  1.00  0.00           H  
ATOM   4614  CD  GLU B  21      -1.076  25.819 -19.553  1.00  0.00           C  
ATOM   4615  OE1 GLU B  21      -0.555  26.567 -18.698  1.00  0.00           O  
ATOM   4616  OE2 GLU B  21      -2.306  25.603 -19.489  1.00  0.00           O  
ATOM   4617  C   GLU B  21       1.251  22.609 -19.425  1.00  0.00           C  
ATOM   4618  O   GLU B  21       2.272  23.167 -19.030  1.00  0.00           O  
ATOM   4619  N   THR B  22       0.455  21.802 -18.719  1.00  0.00           N  
ATOM   4620  H   THR B  22      -0.372  21.521 -19.226  1.00  0.00           H  
ATOM   4621  CA  THR B  22       0.625  21.684 -17.284  1.00  0.00           C  
ATOM   4622  HA  THR B  22       1.647  21.928 -16.994  1.00  0.00           H  
ATOM   4623  CB  THR B  22      -0.262  22.689 -16.550  1.00  0.00           C  
ATOM   4624  HB  THR B  22      -0.002  23.724 -16.772  1.00  0.00           H  
ATOM   4625  OG1 THR B  22      -0.144  22.693 -15.145  1.00  0.00           O  
ATOM   4626  HG1 THR B  22      -0.609  21.927 -14.845  1.00  0.00           H  
ATOM   4627  CG2 THR B  22      -1.737  22.533 -16.922  1.00  0.00           C  
ATOM   4628 1HG2 THR B  22      -1.945  22.878 -17.935  1.00  0.00           H  
ATOM   4629 2HG2 THR B  22      -2.167  21.571 -16.644  1.00  0.00           H  
ATOM   4630 3HG2 THR B  22      -2.326  23.236 -16.333  1.00  0.00           H  
ATOM   4631  C   THR B  22       0.464  20.230 -16.864  1.00  0.00           C  
ATOM   4632  O   THR B  22       0.724  19.883 -15.714  1.00  0.00           O  
ATOM   4633  N   GLY B  23      -0.162  19.377 -17.679  1.00  0.00           N  
ATOM   4634  H   GLY B  23      -0.477  19.862 -18.506  1.00  0.00           H  
ATOM   4635  CA  GLY B  23      -0.054  17.943 -17.501  1.00  0.00           C  
ATOM   4636  HA1 GLY B  23       0.227  17.521 -18.466  1.00  0.00           H  
ATOM   4637  HA2 GLY B  23       0.706  17.656 -16.774  1.00  0.00           H  
ATOM   4638  C   GLY B  23      -1.377  17.232 -17.255  1.00  0.00           C  
ATOM   4639  O   GLY B  23      -1.483  16.256 -16.517  1.00  0.00           O  
ATOM   4640  N   GLU B  24      -2.413  17.669 -17.974  1.00  0.00           N  
ATOM   4641  H   GLU B  24      -2.255  18.460 -18.582  1.00  0.00           H  
ATOM   4642  CA  GLU B  24      -3.810  17.381 -17.721  1.00  0.00           C  
ATOM   4643  HA  GLU B  24      -4.059  17.375 -16.660  1.00  0.00           H  
ATOM   4644  CB  GLU B  24      -4.571  18.549 -18.348  1.00  0.00           C  
ATOM   4645  HB1 GLU B  24      -4.092  19.495 -18.096  1.00  0.00           H  
ATOM   4646  HB2 GLU B  24      -4.593  18.580 -19.438  1.00  0.00           H  
ATOM   4647  CG  GLU B  24      -6.033  18.757 -17.951  1.00  0.00           C  
ATOM   4648  HG1 GLU B  24      -6.306  19.577 -18.616  1.00  0.00           H  
ATOM   4649  HG2 GLU B  24      -6.615  17.877 -18.224  1.00  0.00           H  
ATOM   4650  CD  GLU B  24      -6.289  19.283 -16.546  1.00  0.00           C  
ATOM   4651  OE1 GLU B  24      -7.454  19.213 -16.099  1.00  0.00           O  
ATOM   4652  OE2 GLU B  24      -5.342  19.831 -15.942  1.00  0.00           O  
ATOM   4653  C   GLU B  24      -4.079  16.098 -18.495  1.00  0.00           C  
ATOM   4654  O   GLU B  24      -3.792  15.987 -19.685  1.00  0.00           O  
ATOM   4655  N   GLN B  25      -4.616  15.128 -17.751  1.00  0.00           N  
ATOM   4656  H   GLN B  25      -4.662  15.400 -16.779  1.00  0.00           H  
ATOM   4657  CA  GLN B  25      -4.978  13.769 -18.098  1.00  0.00           C  
ATOM   4658  HA  GLN B  25      -4.284  13.429 -18.867  1.00  0.00           H  
ATOM   4659  CB  GLN B  25      -5.003  12.976 -16.791  1.00  0.00           C  
ATOM   4660  HB1 GLN B  25      -4.039  13.180 -16.325  1.00  0.00           H  
ATOM   4661  HB2 GLN B  25      -5.654  13.469 -16.069  1.00  0.00           H  
ATOM   4662  CG  GLN B  25      -5.319  11.482 -16.867  1.00  0.00           C  
ATOM   4663  HG1 GLN B  25      -5.828  11.120 -15.974  1.00  0.00           H  
ATOM   4664  HG2 GLN B  25      -5.980  11.421 -17.732  1.00  0.00           H  
ATOM   4665  CD  GLN B  25      -4.115  10.588 -17.129  1.00  0.00           C  
ATOM   4666  OE1 GLN B  25      -4.269   9.384 -16.940  1.00  0.00           O  
ATOM   4667  NE2 GLN B  25      -2.919  11.049 -17.501  1.00  0.00           N  
ATOM   4668 1HE2 GLN B  25      -2.835  12.042 -17.666  1.00  0.00           H  
ATOM   4669 2HE2 GLN B  25      -2.045  10.592 -17.720  1.00  0.00           H  
ATOM   4670  C   GLN B  25      -6.363  13.767 -18.730  1.00  0.00           C  
ATOM   4671  O   GLN B  25      -7.400  13.435 -18.160  1.00  0.00           O  
ATOM   4672  N   ILE B  26      -6.386  14.185 -19.998  1.00  0.00           N  
ATOM   4673  H   ILE B  26      -5.476  14.458 -20.340  1.00  0.00           H  
ATOM   4674  CA  ILE B  26      -7.514  14.458 -20.865  1.00  0.00           C  
ATOM   4675  HA  ILE B  26      -8.310  13.871 -20.407  1.00  0.00           H  
ATOM   4676  CB  ILE B  26      -7.984  15.912 -20.816  1.00  0.00           C  
ATOM   4677  HB  ILE B  26      -8.861  15.975 -21.461  1.00  0.00           H  
ATOM   4678  CG1 ILE B  26      -6.936  16.924 -21.281  1.00  0.00           C  
ATOM   4679 1HG1 ILE B  26      -6.364  17.251 -20.412  1.00  0.00           H  
ATOM   4680 2HG1 ILE B  26      -6.193  16.526 -21.973  1.00  0.00           H  
ATOM   4681  CG2 ILE B  26      -8.748  16.328 -19.559  1.00  0.00           C  
ATOM   4682 1HG2 ILE B  26      -9.063  17.366 -19.668  1.00  0.00           H  
ATOM   4683 2HG2 ILE B  26      -9.596  15.648 -19.482  1.00  0.00           H  
ATOM   4684 3HG2 ILE B  26      -8.138  16.223 -18.661  1.00  0.00           H  
ATOM   4685  CD  ILE B  26      -7.528  18.160 -21.958  1.00  0.00           C  
ATOM   4686  HD1 ILE B  26      -7.762  17.822 -22.967  1.00  0.00           H  
ATOM   4687  HD2 ILE B  26      -8.450  18.474 -21.468  1.00  0.00           H  
ATOM   4688  HD3 ILE B  26      -6.781  18.950 -21.880  1.00  0.00           H  
ATOM   4689  C   ILE B  26      -7.189  13.963 -22.267  1.00  0.00           C  
ATOM   4690  O   ILE B  26      -6.009  13.887 -22.602  1.00  0.00           O  
ATOM   4691  N   ALA B  27      -8.189  13.453 -22.990  1.00  0.00           N  
ATOM   4692  H   ALA B  27      -9.067  13.739 -22.580  1.00  0.00           H  
ATOM   4693  CA  ALA B  27      -8.058  13.120 -24.394  1.00  0.00           C  
ATOM   4694  HA  ALA B  27      -7.068  13.487 -24.663  1.00  0.00           H  
ATOM   4695  CB  ALA B  27      -8.126  11.640 -24.771  1.00  0.00           C  
ATOM   4696  HB1 ALA B  27      -8.977  11.160 -24.289  1.00  0.00           H  
ATOM   4697  HB2 ALA B  27      -8.055  11.453 -25.843  1.00  0.00           H  
ATOM   4698  HB3 ALA B  27      -7.203  11.220 -24.371  1.00  0.00           H  
ATOM   4699  C   ALA B  27      -9.098  13.981 -25.099  1.00  0.00           C  
ATOM   4700  O   ALA B  27      -9.991  14.504 -24.436  1.00  0.00           O  
ATOM   4701  N   ILE B  28      -9.044  13.937 -26.432  1.00  0.00           N  
ATOM   4702  H   ILE B  28      -8.346  13.369 -26.891  1.00  0.00           H  
ATOM   4703  CA  ILE B  28      -9.885  14.686 -27.344  1.00  0.00           C  
ATOM   4704  HA  ILE B  28     -10.603  15.262 -26.759  1.00  0.00           H  
ATOM   4705  CB  ILE B  28      -8.973  15.580 -28.186  1.00  0.00           C  
ATOM   4706  HB  ILE B  28      -8.326  14.886 -28.722  1.00  0.00           H  
ATOM   4707  CG1 ILE B  28      -8.145  16.556 -27.350  1.00  0.00           C  
ATOM   4708 1HG1 ILE B  28      -7.415  16.024 -26.740  1.00  0.00           H  
ATOM   4709 2HG1 ILE B  28      -7.602  17.144 -28.089  1.00  0.00           H  
ATOM   4710  CG2 ILE B  28      -9.654  16.263 -29.372  1.00  0.00           C  
ATOM   4711 1HG2 ILE B  28      -8.954  16.835 -29.981  1.00  0.00           H  
ATOM   4712 2HG2 ILE B  28     -10.054  15.611 -30.149  1.00  0.00           H  
ATOM   4713 3HG2 ILE B  28     -10.455  16.925 -29.044  1.00  0.00           H  
ATOM   4714  CD  ILE B  28      -8.863  17.536 -26.421  1.00  0.00           C  
ATOM   4715  HD1 ILE B  28      -9.189  16.953 -25.560  1.00  0.00           H  
ATOM   4716  HD2 ILE B  28      -8.217  18.367 -26.138  1.00  0.00           H  
ATOM   4717  HD3 ILE B  28      -9.702  17.972 -26.963  1.00  0.00           H  
ATOM   4718  C   ILE B  28     -10.609  13.644 -28.183  1.00  0.00           C  
ATOM   4719  O   ILE B  28     -10.003  12.619 -28.489  1.00  0.00           O  
ATOM   4720  N   LYS B  29     -11.919  13.802 -28.388  1.00  0.00           N  
ATOM   4721  H   LYS B  29     -12.332  14.622 -27.968  1.00  0.00           H  
ATOM   4722  CA  LYS B  29     -12.856  12.997 -29.147  1.00  0.00           C  
ATOM   4723  HA  LYS B  29     -12.293  12.130 -29.493  1.00  0.00           H  
ATOM   4724  CB  LYS B  29     -14.014  12.354 -28.384  1.00  0.00           C  
ATOM   4725  HB1 LYS B  29     -13.777  11.303 -28.217  1.00  0.00           H  
ATOM   4726  HB2 LYS B  29     -14.083  12.905 -27.446  1.00  0.00           H  
ATOM   4727  CG  LYS B  29     -15.452  12.297 -28.901  1.00  0.00           C  
ATOM   4728  HG1 LYS B  29     -15.940  13.262 -28.758  1.00  0.00           H  
ATOM   4729  HG2 LYS B  29     -15.516  11.903 -29.915  1.00  0.00           H  
ATOM   4730  CD  LYS B  29     -16.297  11.275 -28.140  1.00  0.00           C  
ATOM   4731  HD1 LYS B  29     -15.671  10.433 -27.843  1.00  0.00           H  
ATOM   4732  HD2 LYS B  29     -16.711  11.652 -27.204  1.00  0.00           H  
ATOM   4733  CE  LYS B  29     -17.476  10.807 -28.994  1.00  0.00           C  
ATOM   4734  HE1 LYS B  29     -17.962  11.696 -29.395  1.00  0.00           H  
ATOM   4735  HE2 LYS B  29     -17.146  10.167 -29.812  1.00  0.00           H  
ATOM   4736  NZ  LYS B  29     -18.226   9.803 -28.224  1.00  0.00           N1+
ATOM   4737  HZ1 LYS B  29     -18.908   9.298 -28.772  1.00  0.00           H  
ATOM   4738  HZ2 LYS B  29     -17.639   9.065 -27.860  1.00  0.00           H  
ATOM   4739  HZ3 LYS B  29     -18.725  10.203 -27.442  1.00  0.00           H  
ATOM   4740  C   LYS B  29     -13.301  13.820 -30.347  1.00  0.00           C  
ATOM   4741  O   LYS B  29     -13.581  15.003 -30.162  1.00  0.00           O  
ATOM   4742  N   GLN B  30     -13.443  13.312 -31.573  1.00  0.00           N  
ATOM   4743  H   GLN B  30     -13.584  12.317 -31.674  1.00  0.00           H  
ATOM   4744  CA  GLN B  30     -13.834  14.077 -32.740  1.00  0.00           C  
ATOM   4745  HA  GLN B  30     -14.443  14.913 -32.399  1.00  0.00           H  
ATOM   4746  CB  GLN B  30     -12.627  14.697 -33.446  1.00  0.00           C  
ATOM   4747  HB1 GLN B  30     -12.959  15.418 -34.193  1.00  0.00           H  
ATOM   4748  HB2 GLN B  30     -12.065  15.335 -32.763  1.00  0.00           H  
ATOM   4749  CG  GLN B  30     -11.640  13.658 -33.978  1.00  0.00           C  
ATOM   4750  HG1 GLN B  30     -11.156  13.299 -33.069  1.00  0.00           H  
ATOM   4751  HG2 GLN B  30     -12.067  12.801 -34.499  1.00  0.00           H  
ATOM   4752  CD  GLN B  30     -10.539  14.088 -34.936  1.00  0.00           C  
ATOM   4753  OE1 GLN B  30      -9.743  13.275 -35.402  1.00  0.00           O  
ATOM   4754  NE2 GLN B  30     -10.486  15.369 -35.309  1.00  0.00           N  
ATOM   4755 1HE2 GLN B  30     -11.275  15.997 -35.359  1.00  0.00           H  
ATOM   4756 2HE2 GLN B  30      -9.666  15.615 -35.844  1.00  0.00           H  
ATOM   4757  C   GLN B  30     -14.742  13.275 -33.661  1.00  0.00           C  
ATOM   4758  O   GLN B  30     -14.843  12.059 -33.511  1.00  0.00           O  
ATOM   4759  N   CYS B  31     -15.390  14.019 -34.560  1.00  0.00           N  
ATOM   4760  H   CYS B  31     -15.240  15.018 -34.587  1.00  0.00           H  
ATOM   4761  CA  CYS B  31     -16.219  13.472 -35.615  1.00  0.00           C  
ATOM   4762  HA  CYS B  31     -16.698  12.505 -35.463  1.00  0.00           H  
ATOM   4763  CB  CYS B  31     -17.294  14.535 -35.841  1.00  0.00           C  
ATOM   4764  HB1 CYS B  31     -17.736  14.774 -34.874  1.00  0.00           H  
ATOM   4765  HB2 CYS B  31     -16.946  15.453 -36.317  1.00  0.00           H  
ATOM   4766  SG  CYS B  31     -18.676  14.004 -36.884  1.00  0.00           S  
ATOM   4767  HG  CYS B  31     -19.256  13.313 -35.898  1.00  0.00           H  
ATOM   4768  C   CYS B  31     -15.332  13.306 -36.841  1.00  0.00           C  
ATOM   4769  O   CYS B  31     -14.493  14.148 -37.156  1.00  0.00           O  
ATOM   4770  N   ARG B  32     -15.710  12.326 -37.666  1.00  0.00           N  
ATOM   4771  H   ARG B  32     -16.494  11.765 -37.366  1.00  0.00           H  
ATOM   4772  CA  ARG B  32     -15.245  12.037 -39.007  1.00  0.00           C  
ATOM   4773  HA  ARG B  32     -14.210  12.358 -39.129  1.00  0.00           H  
ATOM   4774  CB  ARG B  32     -15.376  10.524 -39.190  1.00  0.00           C  
ATOM   4775  HB1 ARG B  32     -14.718   9.926 -38.559  1.00  0.00           H  
ATOM   4776  HB2 ARG B  32     -16.392  10.247 -38.910  1.00  0.00           H  
ATOM   4777  CG  ARG B  32     -15.265   9.928 -40.593  1.00  0.00           C  
ATOM   4778  HG1 ARG B  32     -16.023  10.389 -41.227  1.00  0.00           H  
ATOM   4779  HG2 ARG B  32     -14.271  10.129 -40.994  1.00  0.00           H  
ATOM   4780  CD  ARG B  32     -15.582   8.433 -40.552  1.00  0.00           C  
ATOM   4781  HD1 ARG B  32     -14.750   7.867 -40.132  1.00  0.00           H  
ATOM   4782  HD2 ARG B  32     -16.427   8.276 -39.883  1.00  0.00           H  
ATOM   4783  NE  ARG B  32     -15.803   7.902 -41.897  1.00  0.00           N  
ATOM   4784  HE  ARG B  32     -15.577   8.629 -42.560  1.00  0.00           H  
ATOM   4785  CZ  ARG B  32     -16.123   6.657 -42.276  1.00  0.00           C  
ATOM   4786  NH1 ARG B  32     -16.341   5.665 -41.402  1.00  0.00           N  
ATOM   4787 1HH1 ARG B  32     -16.289   5.731 -40.395  1.00  0.00           H  
ATOM   4788 2HH1 ARG B  32     -16.562   4.688 -41.532  1.00  0.00           H  
ATOM   4789  NH2 ARG B  32     -16.376   6.463 -43.577  1.00  0.00           N  
ATOM   4790 1HH2 ARG B  32     -16.255   7.244 -44.206  1.00  0.00           H  
ATOM   4791 2HH2 ARG B  32     -16.796   5.617 -43.934  1.00  0.00           H  
ATOM   4792  C   ARG B  32     -16.073  12.846 -39.996  1.00  0.00           C  
ATOM   4793  O   ARG B  32     -17.270  12.660 -40.203  1.00  0.00           O  
ATOM   4794  N   GLN B  33     -15.363  13.735 -40.694  1.00  0.00           N  
ATOM   4795  H   GLN B  33     -14.393  13.844 -40.434  1.00  0.00           H  
ATOM   4796  CA  GLN B  33     -15.899  14.410 -41.859  1.00  0.00           C  
ATOM   4797  HA  GLN B  33     -16.949  14.678 -41.741  1.00  0.00           H  
ATOM   4798  CB  GLN B  33     -14.886  15.531 -42.092  1.00  0.00           C  
ATOM   4799  HB1 GLN B  33     -13.907  15.109 -42.321  1.00  0.00           H  
ATOM   4800  HB2 GLN B  33     -15.091  16.065 -43.019  1.00  0.00           H  
ATOM   4801  CG  GLN B  33     -14.779  16.585 -40.989  1.00  0.00           C  
ATOM   4802  HG1 GLN B  33     -14.549  16.197 -39.997  1.00  0.00           H  
ATOM   4803  HG2 GLN B  33     -14.072  17.380 -41.226  1.00  0.00           H  
ATOM   4804  CD  GLN B  33     -16.085  17.312 -40.702  1.00  0.00           C  
ATOM   4805  OE1 GLN B  33     -16.270  17.921 -39.651  1.00  0.00           O  
ATOM   4806  NE2 GLN B  33     -17.055  17.231 -41.616  1.00  0.00           N  
ATOM   4807 1HE2 GLN B  33     -16.885  16.686 -42.449  1.00  0.00           H  
ATOM   4808 2HE2 GLN B  33     -17.954  17.610 -41.353  1.00  0.00           H  
ATOM   4809  C   GLN B  33     -15.702  13.538 -43.091  1.00  0.00           C  
ATOM   4810  O   GLN B  33     -15.110  12.462 -43.045  1.00  0.00           O  
ATOM   4811  N   GLU B  34     -16.313  13.977 -44.193  1.00  0.00           N  
ATOM   4812  H   GLU B  34     -16.635  14.934 -44.221  1.00  0.00           H  
ATOM   4813  CA  GLU B  34     -16.403  13.366 -45.504  1.00  0.00           C  
ATOM   4814  HA  GLU B  34     -16.874  14.125 -46.127  1.00  0.00           H  
ATOM   4815  CB  GLU B  34     -15.103  12.734 -46.002  1.00  0.00           C  
ATOM   4816  HB1 GLU B  34     -14.305  13.339 -45.571  1.00  0.00           H  
ATOM   4817  HB2 GLU B  34     -14.994  11.704 -45.661  1.00  0.00           H  
ATOM   4818  CG  GLU B  34     -14.923  12.586 -47.513  1.00  0.00           C  
ATOM   4819  HG1 GLU B  34     -14.080  11.933 -47.739  1.00  0.00           H  
ATOM   4820  HG2 GLU B  34     -15.802  12.107 -47.946  1.00  0.00           H  
ATOM   4821  CD  GLU B  34     -14.724  13.927 -48.203  1.00  0.00           C  
ATOM   4822  OE1 GLU B  34     -15.120  14.977 -47.651  1.00  0.00           O  
ATOM   4823  OE2 GLU B  34     -14.328  14.050 -49.383  1.00  0.00           O  
ATOM   4824  C   GLU B  34     -17.515  12.327 -45.482  1.00  0.00           C  
ATOM   4825  O   GLU B  34     -17.537  11.474 -46.367  1.00  0.00           O  
ATOM   4826  N   LEU B  35     -18.400  12.456 -44.491  1.00  0.00           N  
ATOM   4827  H   LEU B  35     -18.231  13.213 -43.845  1.00  0.00           H  
ATOM   4828  CA  LEU B  35     -19.707  11.833 -44.445  1.00  0.00           C  
ATOM   4829  HA  LEU B  35     -19.852  11.359 -45.416  1.00  0.00           H  
ATOM   4830  CB  LEU B  35     -19.851  10.821 -43.307  1.00  0.00           C  
ATOM   4831  HB1 LEU B  35     -19.800  11.458 -42.424  1.00  0.00           H  
ATOM   4832  HB2 LEU B  35     -20.869  10.436 -43.257  1.00  0.00           H  
ATOM   4833  CG  LEU B  35     -18.871   9.647 -43.340  1.00  0.00           C  
ATOM   4834  HG  LEU B  35     -17.890   9.931 -43.721  1.00  0.00           H  
ATOM   4835  CD1 LEU B  35     -18.824   8.868 -42.025  1.00  0.00           C  
ATOM   4836 1HD1 LEU B  35     -18.346   9.574 -41.346  1.00  0.00           H  
ATOM   4837 2HD1 LEU B  35     -19.836   8.743 -41.641  1.00  0.00           H  
ATOM   4838 3HD1 LEU B  35     -18.374   7.882 -42.141  1.00  0.00           H  
ATOM   4839  CD2 LEU B  35     -19.314   8.546 -44.305  1.00  0.00           C  
ATOM   4840 1HD2 LEU B  35     -20.338   8.235 -44.100  1.00  0.00           H  
ATOM   4841 2HD2 LEU B  35     -19.204   8.849 -45.346  1.00  0.00           H  
ATOM   4842 3HD2 LEU B  35     -18.742   7.645 -44.085  1.00  0.00           H  
ATOM   4843  C   LEU B  35     -20.727  12.957 -44.330  1.00  0.00           C  
ATOM   4844  O   LEU B  35     -20.545  13.926 -43.596  1.00  0.00           O  
ATOM   4845  N   SER B  36     -21.777  12.722 -45.120  1.00  0.00           N  
ATOM   4846  H   SER B  36     -21.815  11.900 -45.706  1.00  0.00           H  
ATOM   4847  CA  SER B  36     -22.933  13.577 -45.297  1.00  0.00           C  
ATOM   4848  HA  SER B  36     -22.551  14.468 -45.797  1.00  0.00           H  
ATOM   4849  CB  SER B  36     -23.790  12.827 -46.317  1.00  0.00           C  
ATOM   4850  HB1 SER B  36     -24.591  13.514 -46.592  1.00  0.00           H  
ATOM   4851  HB2 SER B  36     -23.247  12.617 -47.238  1.00  0.00           H  
ATOM   4852  OG  SER B  36     -24.309  11.652 -45.733  1.00  0.00           O  
ATOM   4853  HG  SER B  36     -23.625  11.020 -45.896  1.00  0.00           H  
ATOM   4854  C   SER B  36     -23.629  14.029 -44.022  1.00  0.00           C  
ATOM   4855  O   SER B  36     -23.566  13.279 -43.051  1.00  0.00           O  
ATOM   4856  N   PRO B  37     -24.243  15.213 -43.953  1.00  0.00           N  
ATOM   4857  CA  PRO B  37     -24.479  15.902 -42.700  1.00  0.00           C  
ATOM   4858  HA  PRO B  37     -23.526  15.932 -42.171  1.00  0.00           H  
ATOM   4859  CB  PRO B  37     -24.924  17.311 -43.092  1.00  0.00           C  
ATOM   4860  HB1 PRO B  37     -25.596  17.675 -42.315  1.00  0.00           H  
ATOM   4861  HB2 PRO B  37     -24.024  17.925 -43.132  1.00  0.00           H  
ATOM   4862  CG  PRO B  37     -25.507  17.178 -44.499  1.00  0.00           C  
ATOM   4863  HG1 PRO B  37     -26.562  16.930 -44.378  1.00  0.00           H  
ATOM   4864  HG2 PRO B  37     -25.454  18.116 -45.052  1.00  0.00           H  
ATOM   4865  CD  PRO B  37     -24.696  16.015 -45.071  1.00  0.00           C  
ATOM   4866  HD1 PRO B  37     -25.326  15.593 -45.855  1.00  0.00           H  
ATOM   4867  HD2 PRO B  37     -23.741  16.395 -45.433  1.00  0.00           H  
ATOM   4868  C   PRO B  37     -25.517  15.362 -41.726  1.00  0.00           C  
ATOM   4869  O   PRO B  37     -25.415  15.641 -40.533  1.00  0.00           O  
ATOM   4870  N   ARG B  38     -26.433  14.514 -42.198  1.00  0.00           N  
ATOM   4871  H   ARG B  38     -26.407  14.284 -43.181  1.00  0.00           H  
ATOM   4872  CA  ARG B  38     -27.413  13.942 -41.297  1.00  0.00           C  
ATOM   4873  HA  ARG B  38     -27.721  14.823 -40.734  1.00  0.00           H  
ATOM   4874  CB  ARG B  38     -28.651  13.470 -42.060  1.00  0.00           C  
ATOM   4875  HB1 ARG B  38     -28.315  12.758 -42.814  1.00  0.00           H  
ATOM   4876  HB2 ARG B  38     -29.428  12.985 -41.471  1.00  0.00           H  
ATOM   4877  CG  ARG B  38     -29.393  14.638 -42.710  1.00  0.00           C  
ATOM   4878  HG1 ARG B  38     -29.895  15.275 -41.982  1.00  0.00           H  
ATOM   4879  HG2 ARG B  38     -28.780  15.340 -43.274  1.00  0.00           H  
ATOM   4880  CD  ARG B  38     -30.446  14.169 -43.715  1.00  0.00           C  
ATOM   4881  HD1 ARG B  38     -29.954  13.647 -44.535  1.00  0.00           H  
ATOM   4882  HD2 ARG B  38     -31.233  13.530 -43.315  1.00  0.00           H  
ATOM   4883  NE  ARG B  38     -31.125  15.267 -44.404  1.00  0.00           N  
ATOM   4884  HE  ARG B  38     -31.299  16.111 -43.877  1.00  0.00           H  
ATOM   4885  CZ  ARG B  38     -31.776  15.230 -45.575  1.00  0.00           C  
ATOM   4886  NH1 ARG B  38     -31.734  14.052 -46.213  1.00  0.00           N  
ATOM   4887 1HH1 ARG B  38     -31.345  13.186 -45.869  1.00  0.00           H  
ATOM   4888 2HH1 ARG B  38     -32.044  14.057 -47.174  1.00  0.00           H  
ATOM   4889  NH2 ARG B  38     -32.356  16.350 -46.026  1.00  0.00           N  
ATOM   4890 1HH2 ARG B  38     -32.511  17.120 -45.390  1.00  0.00           H  
ATOM   4891 2HH2 ARG B  38     -33.005  16.266 -46.795  1.00  0.00           H  
ATOM   4892  C   ARG B  38     -26.900  12.825 -40.399  1.00  0.00           C  
ATOM   4893  O   ARG B  38     -27.463  12.619 -39.326  1.00  0.00           O  
ATOM   4894  N   ASN B  39     -25.876  12.141 -40.916  1.00  0.00           N  
ATOM   4895  H   ASN B  39     -25.437  12.356 -41.799  1.00  0.00           H  
ATOM   4896  CA  ASN B  39     -25.201  11.154 -40.098  1.00  0.00           C  
ATOM   4897  HA  ASN B  39     -25.961  10.601 -39.545  1.00  0.00           H  
ATOM   4898  CB  ASN B  39     -24.329  10.146 -40.847  1.00  0.00           C  
ATOM   4899  HB1 ASN B  39     -24.787  10.139 -41.836  1.00  0.00           H  
ATOM   4900  HB2 ASN B  39     -23.312  10.528 -40.942  1.00  0.00           H  
ATOM   4901  CG  ASN B  39     -24.493   8.722 -40.337  1.00  0.00           C  
ATOM   4902  OD1 ASN B  39     -25.151   7.881 -40.946  1.00  0.00           O  
ATOM   4903  ND2 ASN B  39     -23.861   8.330 -39.228  1.00  0.00           N  
ATOM   4904 1HD2 ASN B  39     -23.212   8.898 -38.702  1.00  0.00           H  
ATOM   4905 2HD2 ASN B  39     -23.832   7.346 -39.005  1.00  0.00           H  
ATOM   4906  C   ASN B  39     -24.286  11.870 -39.115  1.00  0.00           C  
ATOM   4907  O   ASN B  39     -23.854  11.282 -38.126  1.00  0.00           O  
ATOM   4908  N   ARG B  40     -23.858  13.113 -39.348  1.00  0.00           N  
ATOM   4909  H   ARG B  40     -24.202  13.604 -40.161  1.00  0.00           H  
ATOM   4910  CA  ARG B  40     -23.034  13.886 -38.440  1.00  0.00           C  
ATOM   4911  HA  ARG B  40     -22.302  13.169 -38.067  1.00  0.00           H  
ATOM   4912  CB  ARG B  40     -22.204  14.973 -39.123  1.00  0.00           C  
ATOM   4913  HB1 ARG B  40     -22.706  15.801 -39.624  1.00  0.00           H  
ATOM   4914  HB2 ARG B  40     -21.526  15.456 -38.420  1.00  0.00           H  
ATOM   4915  CG  ARG B  40     -21.200  14.403 -40.125  1.00  0.00           C  
ATOM   4916  HG1 ARG B  40     -20.843  13.433 -39.780  1.00  0.00           H  
ATOM   4917  HG2 ARG B  40     -21.670  14.034 -41.037  1.00  0.00           H  
ATOM   4918  CD  ARG B  40     -19.972  15.268 -40.411  1.00  0.00           C  
ATOM   4919  HD1 ARG B  40     -19.449  15.215 -39.456  1.00  0.00           H  
ATOM   4920  HD2 ARG B  40     -19.297  14.877 -41.171  1.00  0.00           H  
ATOM   4921  NE  ARG B  40     -20.416  16.630 -40.708  1.00  0.00           N  
ATOM   4922  HE  ARG B  40     -20.853  17.188 -39.988  1.00  0.00           H  
ATOM   4923  CZ  ARG B  40     -20.399  17.253 -41.894  1.00  0.00           C  
ATOM   4924  NH1 ARG B  40     -20.281  16.613 -43.065  1.00  0.00           N  
ATOM   4925 1HH1 ARG B  40     -20.151  15.616 -43.163  1.00  0.00           H  
ATOM   4926 2HH1 ARG B  40     -20.276  17.147 -43.922  1.00  0.00           H  
ATOM   4927  NH2 ARG B  40     -20.622  18.558 -42.104  1.00  0.00           N  
ATOM   4928 1HH2 ARG B  40     -20.681  19.267 -41.387  1.00  0.00           H  
ATOM   4929 2HH2 ARG B  40     -20.737  19.038 -42.985  1.00  0.00           H  
ATOM   4930  C   ARG B  40     -23.862  14.642 -37.411  1.00  0.00           C  
ATOM   4931  O   ARG B  40     -23.365  14.919 -36.321  1.00  0.00           O  
ATOM   4932  N   GLU B  41     -25.153  14.865 -37.668  1.00  0.00           N  
ATOM   4933  H   GLU B  41     -25.530  14.580 -38.560  1.00  0.00           H  
ATOM   4934  CA  GLU B  41     -26.131  15.419 -36.753  1.00  0.00           C  
ATOM   4935  HA  GLU B  41     -25.758  16.356 -36.341  1.00  0.00           H  
ATOM   4936  CB  GLU B  41     -27.392  15.852 -37.501  1.00  0.00           C  
ATOM   4937  HB1 GLU B  41     -26.997  16.127 -38.478  1.00  0.00           H  
ATOM   4938  HB2 GLU B  41     -28.059  14.992 -37.561  1.00  0.00           H
[truncated: 805,092 more chars]
