# Supplementary material for: Insight into the Intermolecular Recognition Mechanism between Keap1 and IKKβ Combining Homology Modelling, Protein-Protein Docking, Molecular Dynamics Simulations and Virtual Alanine Mutation
Source: PLoS One. 2013 Sep 16;8(9):e75076. doi: 10.1371/journal.pone.0075076 (PMC3774807; doi:10.1371/journal.pone.0075076)
Supplement: File S6 — The related structures, including homology model of human IKKβ, the protein-protein results and structures used for alanine scanning calculations obtained from the triplicate MD simulations, used in the paper. (ZIP) [file pone.0075076.s006.zip › supporting information-File S6/protein-pretein docking.pdb]

REMARK   Accelrys Discovery Studio PDB file
ATOM      1  N   GLY X 325      34.835   9.892  20.727  1.00  0.00           N1+
ATOM      2  HT1 GLY X 325      35.842   9.755  20.950  1.00  0.00           H  
ATOM      3  HT2 GLY X 325      34.526   9.192  20.024  1.00  0.00           H  
ATOM      4  HT3 GLY X 325      34.261   9.786  21.589  1.00  0.00           H  
ATOM      5  CA  GLY X 325      34.610  11.236  20.180  1.00  0.00           C  
ATOM      6  C   GLY X 325      33.128  11.470  19.996  1.00  0.00           C  
ATOM      7  O   GLY X 325      32.308  10.932  20.731  1.00  0.00           O  
ATOM      8  N   ARG X 326      32.827  12.287  18.969  0.50  0.00           N  
ATOM      9  HN  ARG X 326      33.551  12.664  18.391  0.50  0.00           H  
ATOM     10  CA  ARG X 326      31.414  12.554  18.697  0.50  0.00           C  
ATOM     11  CB  ARG X 326      31.245  13.815  17.842  0.50  0.00           C  
ATOM     12  CG  ARG X 326      31.937  15.046  18.437  0.50  0.00           C  
ATOM     13  CD  ARG X 326      31.317  16.382  18.016  0.50  0.00           C  
ATOM     14  NE  ARG X 326      31.346  16.603  16.571  0.50  0.00           N1+
ATOM     15  HE  ARG X 326      31.976  16.082  15.996  0.50  0.00           H  
ATOM     16  CZ  ARG X 326      30.567  17.568  16.031  0.50  0.00           C  
ATOM     17  NH1 ARG X 326      29.723  18.269  16.788  0.50  0.00           N  
ATOM     18 1HH1 ARG X 326      29.652  18.081  17.767  0.50  0.00           H  
ATOM     19 2HH1 ARG X 326      29.151  18.986  16.388  0.50  0.00           H  
ATOM     20  NH2 ARG X 326      30.645  17.821  14.726  0.50  0.00           N  
ATOM     21 1HH2 ARG X 326      31.274  17.298  14.151  0.50  0.00           H  
ATOM     22 2HH2 ARG X 326      30.078  18.533  14.313  0.50  0.00           H  
ATOM     23  C   ARG X 326      30.664  11.380  18.085  0.50  0.00           C  
ATOM     24  O   ARG X 326      31.250  10.464  17.519  0.50  0.00           O  
ATOM     25  N   LEU X 327      29.330  11.447  18.253  1.00  0.00           N  
ATOM     26  HN  LEU X 327      28.917  12.212  18.746  1.00  0.00           H  
ATOM     27  CA  LEU X 327      28.499  10.354  17.748  1.00  0.00           C  
ATOM     28  CB  LEU X 327      27.780   9.637  18.897  1.00  0.00           C  
ATOM     29  CG  LEU X 327      28.665   9.185  20.062  1.00  0.00           C  
ATOM     30  CD1 LEU X 327      27.825   8.628  21.210  1.00  0.00           C  
ATOM     31  CD2 LEU X 327      29.749   8.196  19.636  1.00  0.00           C  
ATOM     32  C   LEU X 327      27.467  10.801  16.730  1.00  0.00           C  
ATOM     33  O   LEU X 327      27.039  11.948  16.695  1.00  0.00           O  
ATOM     34  N   ILE X 328      27.068   9.810  15.911  1.00  0.00           N  
ATOM     35  HN  ILE X 328      27.486   8.905  15.982  1.00  0.00           H  
ATOM     36  CA  ILE X 328      25.952  10.047  14.997  1.00  0.00           C  
ATOM     37  CB  ILE X 328      26.219   9.386  13.638  1.00  0.00           C  
ATOM     38  CG2 ILE X 328      25.095   9.728  12.649  1.00  0.00           C  
ATOM     39  CG1 ILE X 328      27.578   9.828  13.092  1.00  0.00           C  
ATOM     40  CD1 ILE X 328      27.918   9.153  11.765  1.00  0.00           C  
ATOM     41  C   ILE X 328      24.627   9.577  15.574  1.00  0.00           C  
ATOM     42  O   ILE X 328      24.329   8.393  15.655  1.00  0.00           O  
ATOM     43  N   TYR X 329      23.836  10.585  15.965  1.00  0.00           N  
ATOM     44  HN  TYR X 329      24.139  11.528  15.843  1.00  0.00           H  
ATOM     45  CA  TYR X 329      22.509  10.283  16.495  1.00  0.00           C  
ATOM     46  CB  TYR X 329      22.095  11.328  17.536  1.00  0.00           C  
ATOM     47  CG  TYR X 329      23.015  11.311  18.737  1.00  0.00           C  
ATOM     48  CD1 TYR X 329      24.237  12.014  18.681  1.00  0.00           C  
ATOM     49  CE1 TYR X 329      25.095  11.978  19.791  1.00  0.00           C  
ATOM     50  CD2 TYR X 329      22.621  10.592  19.883  1.00  0.00           C  
ATOM     51  CE2 TYR X 329      23.478  10.565  20.996  1.00  0.00           C  
ATOM     52  CZ  TYR X 329      24.707  11.250  20.932  1.00  0.00           C  
ATOM     53  OH  TYR X 329      25.555  11.204  22.020  1.00  0.00           O  
ATOM     54  HH  TYR X 329      26.345  11.694  21.829  1.00  0.00           H  
ATOM     55  C   TYR X 329      21.459  10.214  15.406  1.00  0.00           C  
ATOM     56  O   TYR X 329      21.365  11.084  14.550  1.00  0.00           O  
ATOM     57  N   THR X 330      20.661   9.137  15.508  1.00  0.00           N  
ATOM     58  HN  THR X 330      20.863   8.432  16.185  1.00  0.00           H  
ATOM     59  CA  THR X 330      19.476   9.024  14.665  1.00  0.00           C  
ATOM     60  CB  THR X 330      19.666   7.932  13.596  1.00  0.00           C  
ATOM     61  OG1 THR X 330      18.547   7.904  12.702  1.00  0.00           O  
ATOM     62  HG1 THR X 330      17.786   7.664  13.214  1.00  0.00           H  
ATOM     63  CG2 THR X 330      19.947   6.542  14.177  1.00  0.00           C  
ATOM     64  C   THR X 330      18.220   8.807  15.492  1.00  0.00           C  
ATOM     65  O   THR X 330      18.159   7.979  16.391  1.00  0.00           O  
ATOM     66  N   ALA X 331      17.216   9.621  15.139  1.00  0.00           N  
ATOM     67  HN  ALA X 331      17.329  10.254  14.375  1.00  0.00           H  
ATOM     68  CA  ALA X 331      15.965   9.573  15.883  1.00  0.00           C  
ATOM     69  CB  ALA X 331      15.784  10.835  16.731  1.00  0.00           C  
ATOM     70  C   ALA X 331      14.784   9.436  14.954  1.00  0.00           C  
ATOM     71  O   ALA X 331      14.718  10.045  13.895  1.00  0.00           O  
ATOM     72  N   GLY X 332      13.853   8.587  15.415  1.00  0.00           N  
ATOM     73  HN  GLY X 332      14.018   8.099  16.271  1.00  0.00           H  
ATOM     74  CA  GLY X 332      12.640   8.362  14.639  1.00  0.00           C  
ATOM     75  C   GLY X 332      12.839   7.484  13.423  1.00  0.00           C  
ATOM     76  O   GLY X 332      13.694   6.608  13.373  1.00  0.00           O  
ATOM     77  N   GLY X 333      11.977   7.783  12.441  1.00  0.00           N  
ATOM     78  HN  GLY X 333      11.325   8.532  12.556  1.00  0.00           H  
ATOM     79  CA  GLY X 333      11.973   6.961  11.239  1.00  0.00           C  
ATOM     80  C   GLY X 333      10.619   6.343  10.971  1.00  0.00           C  
ATOM     81  O   GLY X 333       9.662   6.534  11.711  1.00  0.00           O  
ATOM     82  N   TYR X 334      10.594   5.581   9.866  1.00  0.00           N  
ATOM     83  HN  TYR X 334      11.406   5.545   9.284  1.00  0.00           H  
ATOM     84  CA  TYR X 334       9.350   4.934   9.460  1.00  0.00           C  
ATOM     85  CB  TYR X 334       8.605   5.813   8.440  1.00  0.00           C  
ATOM     86  CG  TYR X 334       7.234   5.264   8.099  1.00  0.00           C  
ATOM     87  CD1 TYR X 334       7.112   4.319   7.058  1.00  0.00           C  
ATOM     88  CE1 TYR X 334       5.843   3.810   6.740  1.00  0.00           C  
ATOM     89  CD2 TYR X 334       6.113   5.717   8.825  1.00  0.00           C  
ATOM     90  CE2 TYR X 334       4.842   5.212   8.504  1.00  0.00           C  
ATOM     91  CZ  TYR X 334       4.724   4.265   7.466  1.00  0.00           C  
ATOM     92  OH  TYR X 334       3.474   3.772   7.151  1.00  0.00           O  
ATOM     93  HH  TYR X 334       3.525   3.238   6.369  1.00  0.00           H  
ATOM     94  C   TYR X 334       9.595   3.547   8.903  1.00  0.00           C  
ATOM     95  O   TYR X 334      10.279   3.364   7.902  1.00  0.00           O  
ATOM     96  N   PHE X 335       8.952   2.593   9.597  1.00  0.00           N  
ATOM     97  HN  PHE X 335       8.487   2.838  10.449  1.00  0.00           H  
ATOM     98  CA  PHE X 335       8.869   1.228   9.084  1.00  0.00           C  
ATOM     99  CB  PHE X 335      10.116   0.413   9.451  1.00  0.00           C  
ATOM    100  CG  PHE X 335      10.091  -0.918   8.733  1.00  0.00           C  
ATOM    101  CD1 PHE X 335      10.309  -0.962   7.338  1.00  0.00           C  
ATOM    102  CD2 PHE X 335       9.834  -2.094   9.470  1.00  0.00           C  
ATOM    103  CE1 PHE X 335      10.250  -2.198   6.667  1.00  0.00           C  
ATOM    104  CE2 PHE X 335       9.774  -3.331   8.800  1.00  0.00           C  
ATOM    105  CZ  PHE X 335       9.974  -3.369   7.404  1.00  0.00           C  
ATOM    106  C   PHE X 335       7.611   0.566   9.602  1.00  0.00           C  
ATOM    107  O   PHE X 335       7.543   0.141  10.750  1.00  0.00           O  
ATOM    108  N   ARG X 336       6.604   0.563   8.697  1.00  0.00           N  
ATOM    109  HN  ARG X 336       6.814   0.902   7.781  1.00  0.00           H  
ATOM    110  CA  ARG X 336       5.207   0.223   9.015  0.50  0.00           C  
ATOM    111  CB  ARG X 336       5.042  -1.190   9.600  0.50  0.00           C  
ATOM    112  CG  ARG X 336       5.381  -2.278   8.575  0.50  0.00           C  
ATOM    113  CD  ARG X 336       5.123  -3.705   9.067  0.50  0.00           C  
ATOM    114  NE  ARG X 336       6.071  -4.123  10.102  0.50  0.00           N1+
ATOM    115  HE  ARG X 336       6.220  -3.550  10.908  0.50  0.00           H  
ATOM    116  CZ  ARG X 336       6.701  -5.315   9.990  0.50  0.00           C  
ATOM    117  NH1 ARG X 336       6.485  -6.100   8.933  0.50  0.00           N  
ATOM    118 1HH1 ARG X 336       5.847  -5.811   8.220  0.50  0.00           H  
ATOM    119 2HH1 ARG X 336       6.953  -6.979   8.839  0.50  0.00           H  
ATOM    120  NH2 ARG X 336       7.543  -5.711  10.943  0.50  0.00           N  
ATOM    121 1HH2 ARG X 336       7.699  -5.134  11.745  0.50  0.00           H  
ATOM    122 2HH2 ARG X 336       8.025  -6.585  10.868  0.50  0.00           H  
ATOM    123  C   ARG X 336       4.430   1.261   9.820  1.00  0.00           C  
ATOM    124  O   ARG X 336       3.231   1.435   9.641  1.00  0.00           O  
ATOM    125  N   GLN X 337       5.181   1.964  10.687  1.00  0.00           N  
ATOM    126  HN  GLN X 337       6.136   1.718  10.845  1.00  0.00           H  
ATOM    127  CA  GLN X 337       4.648   3.097  11.437  1.00  0.00           C  
ATOM    128  CB  GLN X 337       3.930   2.616  12.702  1.00  0.00           C  
ATOM    129  CG  GLN X 337       4.786   1.713  13.593  1.00  0.00           C  
ATOM    130  CD  GLN X 337       3.979   1.283  14.798  1.00  0.00           C  
ATOM    131  OE1 GLN X 337       2.802   1.590  14.947  1.00  0.00           O  
ATOM    132  NE2 GLN X 337       4.685   0.534  15.658  1.00  0.00           N  
ATOM    133 1HE2 GLN X 337       5.652   0.342  15.494  1.00  0.00           H  
ATOM    134 2HE2 GLN X 337       4.242   0.164  16.473  1.00  0.00           H  
ATOM    135  C   GLN X 337       5.788   4.037  11.779  1.00  0.00           C  
ATOM    136  O   GLN X 337       6.947   3.733  11.525  1.00  0.00           O  
ATOM    137  N   SER X 338       5.418   5.182  12.382  1.00  0.00           N  
ATOM    138  HN  SER X 338       4.451   5.412  12.499  1.00  0.00           H  
ATOM    139  CA  SER X 338       6.482   6.040  12.904  1.00  0.00           C  
ATOM    140  CB  SER X 338       5.948   7.444  13.161  1.00  0.00           C  
ATOM    141  OG  SER X 338       5.444   7.971  11.932  1.00  0.00           O  
ATOM    142  HG  SER X 338       6.074   7.740  11.259  1.00  0.00           H  
ATOM    143  C   SER X 338       7.166   5.477  14.136  1.00  0.00           C  
ATOM    144  O   SER X 338       6.572   4.775  14.945  1.00  0.00           O  
ATOM    145  N   LEU X 339       8.472   5.784  14.205  1.00  0.00           N  
ATOM    146  HN  LEU X 339       8.882   6.425  13.555  1.00  0.00           H  
ATOM    147  CA  LEU X 339       9.283   5.098  15.208  1.00  0.00           C  
ATOM    148  CB  LEU X 339      10.504   4.450  14.545  1.00  0.00           C  
ATOM    149  CG  LEU X 339      10.150   3.494  13.398  1.00  0.00           C  
ATOM    150  CD1 LEU X 339      11.386   3.080  12.601  1.00  0.00           C  
ATOM    151  CD2 LEU X 339       9.343   2.280  13.864  1.00  0.00           C  
ATOM    152  C   LEU X 339       9.706   5.995  16.350  1.00  0.00           C  
ATOM    153  O   LEU X 339       9.719   7.215  16.247  1.00  0.00           O  
ATOM    154  N   SER X 340      10.062   5.317  17.454  1.00  0.00           N  
ATOM    155  HN  SER X 340       9.973   4.322  17.496  1.00  0.00           H  
ATOM    156  CA  SER X 340      10.545   6.085  18.600  1.00  0.00           C  
ATOM    157  CB  SER X 340       9.704   5.769  19.835  1.00  0.00           C  
ATOM    158  OG  SER X 340       8.327   6.011  19.544  1.00  0.00           O  
ATOM    159  HG  SER X 340       8.225   6.952  19.486  1.00  0.00           H  
ATOM    160  C   SER X 340      12.019   5.913  18.917  1.00  0.00           C  
ATOM    161  O   SER X 340      12.499   6.375  19.944  1.00  0.00           O  
ATOM    162  N   TYR X 341      12.724   5.219  18.002  1.00  0.00           N  
ATOM    163  HN  TYR X 341      12.285   4.905  17.161  1.00  0.00           H  
ATOM    164  CA  TYR X 341      14.125   4.904  18.295  1.00  0.00           C  
ATOM    165  CB  TYR X 341      14.740   3.968  17.247  1.00  0.00           C  
ATOM    166  CG  TYR X 341      13.942   2.709  16.989  1.00  0.00           C  
ATOM    167  CD1 TYR X 341      13.510   1.895  18.058  1.00  0.00           C  
ATOM    168  CE1 TYR X 341      12.826   0.702  17.771  1.00  0.00           C  
ATOM    169  CD2 TYR X 341      13.682   2.372  15.646  1.00  0.00           C  
ATOM    170  CE2 TYR X 341      13.003   1.179  15.358  1.00  0.00           C  
ATOM    171  CZ  TYR X 341      12.592   0.354  16.423  1.00  0.00           C  
ATOM    172  OH  TYR X 341      11.944  -0.829  16.132  1.00  0.00           O  
ATOM    173  HH  TYR X 341      11.834  -1.340  16.923  1.00  0.00           H  
ATOM    174  C   TYR X 341      15.044   6.108  18.398  1.00  0.00           C  
ATOM    175  O   TYR X 341      14.990   7.032  17.601  1.00  0.00           O  
ATOM    176  N   LEU X 342      15.930   6.010  19.401  1.00  0.00           N  
ATOM    177  HN  LEU X 342      15.823   5.315  20.112  1.00  0.00           H  
ATOM    178  CA  LEU X 342      17.110   6.867  19.370  1.00  0.00           C  
ATOM    179  CB  LEU X 342      17.047   7.930  20.467  1.00  0.00           C  
ATOM    180  CG  LEU X 342      18.276   8.845  20.537  1.00  0.00           C  
ATOM    181  CD1 LEU X 342      18.477   9.671  19.266  1.00  0.00           C  
ATOM    182  CD2 LEU X 342      18.247   9.718  21.787  1.00  0.00           C  
ATOM    183  C   LEU X 342      18.348   6.012  19.513  1.00  0.00           C  
ATOM    184  O   LEU X 342      18.515   5.294  20.487  1.00  0.00           O  
ATOM    185  N   GLU X 343      19.188   6.096  18.468  1.00  0.00           N  
ATOM    186  HN  GLU X 343      19.001   6.727  17.716  1.00  0.00           H  
ATOM    187  CA  GLU X 343      20.378   5.250  18.455  1.00  0.00           C  
ATOM    188  CB  GLU X 343      20.177   4.047  17.521  1.00  0.00           C  
ATOM    189  CG  GLU X 343      18.918   3.219  17.834  1.00  0.00           C  
ATOM    190  CD  GLU X 343      18.755   2.064  16.850  1.00  0.00           C  
ATOM    191  OE1 GLU X 343      18.570   2.301  15.653  1.00  0.00           O  
ATOM    192  OE2 GLU X 343      18.814   0.917  17.286  1.00  0.00           O1-
ATOM    193  C   GLU X 343      21.598   6.056  18.064  1.00  0.00           C  
ATOM    194  O   GLU X 343      21.500   7.051  17.362  1.00  0.00           O  
ATOM    195  N   ALA X 344      22.753   5.601  18.569  1.00  0.00           N  
ATOM    196  HN  ALA X 344      22.779   4.790  19.148  1.00  0.00           H  
ATOM    197  CA  ALA X 344      23.970   6.345  18.266  1.00  0.00           C  
ATOM    198  CB  ALA X 344      24.487   7.070  19.509  1.00  0.00           C  
ATOM    199  C   ALA X 344      25.065   5.459  17.720  1.00  0.00           C  
ATOM    200  O   ALA X 344      25.362   4.392  18.240  1.00  0.00           O  
ATOM    201  N   TYR X 345      25.647   5.970  16.627  1.00  0.00           N  
ATOM    202  HN  TYR X 345      25.358   6.864  16.290  1.00  0.00           H  
ATOM    203  CA  TYR X 345      26.734   5.253  15.976  1.00  0.00           C  
ATOM    204  CB  TYR X 345      26.456   5.196  14.467  1.00  0.00           C  
ATOM    205  CG  TYR X 345      27.556   4.489  13.704  1.00  0.00           C  
ATOM    206  CD1 TYR X 345      27.853   3.142  13.994  1.00  0.00           C  
ATOM    207  CE1 TYR X 345      28.890   2.509  13.293  1.00  0.00           C  
ATOM    208  CD2 TYR X 345      28.257   5.212  12.717  1.00  0.00           C  
ATOM    209  CE2 TYR X 345      29.290   4.575  12.011  1.00  0.00           C  
ATOM    210  CZ  TYR X 345      29.597   3.233  12.311  1.00  0.00           C  
ATOM    211  OH  TYR X 345      30.616   2.614  11.615  1.00  0.00           O  
ATOM    212  HH  TYR X 345      30.697   1.709  11.888  1.00  0.00           H  
ATOM    213  C   TYR X 345      28.067   5.904  16.273  1.00  0.00           C  
ATOM    214  O   TYR X 345      28.219   7.116  16.217  1.00  0.00           O  
ATOM    215  N   ASN X 346      29.032   5.026  16.576  1.00  0.00           N  
ATOM    216  HN  ASN X 346      28.830   4.051  16.646  1.00  0.00           H  
ATOM    217  CA  ASN X 346      30.393   5.519  16.731  1.00  0.00           C  
ATOM    218  CB  ASN X 346      30.934   5.056  18.086  1.00  0.00           C  
ATOM    219  CG  ASN X 346      32.278   5.688  18.410  1.00  0.00           C  
ATOM    220  OD1 ASN X 346      32.919   6.343  17.600  1.00  0.00           O  
ATOM    221  ND2 ASN X 346      32.666   5.458  19.674  1.00  0.00           N  
ATOM    222 1HD2 ASN X 346      32.108   4.888  20.276  1.00  0.00           H  
ATOM    223 2HD2 ASN X 346      33.519   5.846  20.021  1.00  0.00           H  
ATOM    224  C   ASN X 346      31.258   5.050  15.577  1.00  0.00           C  
ATOM    225  O   ASN X 346      31.629   3.887  15.499  1.00  0.00           O  
ATOM    226  N   PRO X 347      31.571   6.012  14.671  1.00  0.00           N  
ATOM    227  CD  PRO X 347      31.123   7.400  14.682  1.00  0.00           C  
ATOM    228  CA  PRO X 347      32.392   5.700  13.492  1.00  0.00           C  
ATOM    229  CB  PRO X 347      32.450   7.039  12.745  1.00  0.00           C  
ATOM    230  CG  PRO X 347      31.223   7.811  13.221  1.00  0.00           C  
ATOM    231  C   PRO X 347      33.771   5.127  13.784  1.00  0.00           C  
ATOM    232  O   PRO X 347      34.329   4.381  12.990  1.00  0.00           O  
ATOM    233  N   SER X 348      34.292   5.505  14.970  1.00  0.00           N  
ATOM    234  HN  SER X 348      33.779   6.106  15.586  1.00  0.00           H  
ATOM    235  CA  SER X 348      35.627   5.033  15.345  0.50  0.00           C  
ATOM    236  CB  SER X 348      36.146   5.829  16.542  0.50  0.00           C  
ATOM    237  OG  SER X 348      36.090   7.227  16.241  0.50  0.00           O  
ATOM    238  HG  SER X 348      36.698   7.372  15.528  0.50  0.00           H  
ATOM    239  C   SER X 348      35.758   3.541  15.604  1.00  0.00           C  
ATOM    240  O   SER X 348      36.778   2.935  15.294  1.00  0.00           O  
ATOM    241  N   ASP X 349      34.679   2.976  16.179  1.00  0.00           N  
ATOM    242  HN  ASP X 349      33.878   3.517  16.446  1.00  0.00           H  
ATOM    243  CA  ASP X 349      34.747   1.547  16.488  1.00  0.00           C  
ATOM    244  CB  ASP X 349      34.846   1.342  18.010  1.00  0.00           C  
ATOM    245  CG  ASP X 349      33.603   1.811  18.778  1.00  0.00           C  
ATOM    246  OD1 ASP X 349      32.690   2.400  18.191  1.00  0.00           O  
ATOM    247  OD2 ASP X 349      33.550   1.569  19.980  1.00  0.00           O1-
ATOM    248  C   ASP X 349      33.672   0.664  15.863  1.00  0.00           C  
ATOM    249  O   ASP X 349      33.671  -0.548  16.018  1.00  0.00           O  
ATOM    250  N   GLY X 350      32.766   1.340  15.129  1.00  0.00           N  
ATOM    251  HN  GLY X 350      32.803   2.336  15.087  1.00  0.00           H  
ATOM    252  CA  GLY X 350      31.706   0.614  14.433  1.00  0.00           C  
ATOM    253  C   GLY X 350      30.504   0.193  15.268  1.00  0.00           C  
ATOM    254  O   GLY X 350      29.744  -0.679  14.867  1.00  0.00           O  
ATOM    255  N   THR X 351      30.357   0.829  16.448  1.00  0.00           N  
ATOM    256  HN  THR X 351      30.969   1.568  16.732  1.00  0.00           H  
ATOM    257  CA  THR X 351      29.283   0.325  17.308  1.00  0.00           C  
ATOM    258  CB  THR X 351      29.794   0.094  18.733  1.00  0.00           C  
ATOM    259  OG1 THR X 351      30.134   1.334  19.361  1.00  0.00           O  
ATOM    260  HG1 THR X 351      30.961   1.617  18.988  1.00  0.00           H  
ATOM    261  CG2 THR X 351      30.984  -0.870  18.754  1.00  0.00           C  
ATOM    262  C   THR X 351      28.004   1.144  17.328  1.00  0.00           C  
ATOM    263  O   THR X 351      27.993   2.345  17.098  1.00  0.00           O  
ATOM    264  N   TRP X 352      26.918   0.413  17.643  1.00  0.00           N  
ATOM    265  HN  TRP X 352      26.999  -0.573  17.780  1.00  0.00           H  
ATOM    266  CA  TRP X 352      25.655   1.102  17.909  1.00  0.00           C  
ATOM    267  CB  TRP X 352      24.506   0.521  17.082  1.00  0.00           C  
ATOM    268  CG  TRP X 352      24.623   0.887  15.622  1.00  0.00           C  
ATOM    269  CD2 TRP X 352      24.044   2.022  14.944  1.00  0.00           C  
ATOM    270  CE2 TRP X 352      24.396   1.912  13.555  1.00  0.00           C  
ATOM    271  CE3 TRP X 352      23.213   3.080  15.376  1.00  0.00           C  
ATOM    272  CD1 TRP X 352      25.324   0.183  14.632  1.00  0.00           C  
ATOM    273  NE1 TRP X 352      25.202   0.786  13.420  1.00  0.00           N  
ATOM    274  HE1 TRP X 352      25.594   0.458  12.585  1.00  0.00           H  
ATOM    275  CZ2 TRP X 352      23.964   2.895  12.641  1.00  0.00           C  
ATOM    276  CZ3 TRP X 352      22.781   4.052  14.449  1.00  0.00           C  
ATOM    277  CH2 TRP X 352      23.140   3.952  13.087  1.00  0.00           C  
ATOM    278  C   TRP X 352      25.273   1.037  19.374  1.00  0.00           C  
ATOM    279  O   TRP X 352      25.584   0.088  20.084  1.00  0.00           O  
ATOM    280  N   LEU X 353      24.558   2.099  19.780  1.00  0.00           N  
ATOM    281  HN  LEU X 353      24.401   2.861  19.152  1.00  0.00           H  
ATOM    282  CA  LEU X 353      24.051   2.151  21.149  1.00  0.00           C  
ATOM    283  CB  LEU X 353      24.856   3.170  21.961  1.00  0.00           C  
ATOM    284  CG  LEU X 353      25.207   2.802  23.411  1.00  0.00           C  
ATOM    285  CD1 LEU X 353      25.793   4.018  24.128  1.00  0.00           C  
ATOM    286  CD2 LEU X 353      24.060   2.189  24.221  1.00  0.00           C  
ATOM    287  C   LEU X 353      22.595   2.567  21.145  1.00  0.00           C  
ATOM    288  O   LEU X 353      22.240   3.588  20.572  1.00  0.00           O  
ATOM    289  N   ARG X 354      21.762   1.760  21.824  1.00  0.00           N  
ATOM    290  HN  ARG X 354      22.082   0.933  22.286  1.00  0.00           H  
ATOM    291  CA  ARG X 354      20.411   2.292  21.972  1.00  0.00           C  
ATOM    292  CB  ARG X 354      19.347   1.206  21.783  1.00  0.00           C  
ATOM    293  CG  ARG X 354      17.944   1.810  21.656  1.00  0.00           C  
ATOM    294  CD  ARG X 354      16.895   0.829  21.148  1.00  0.00           C  
ATOM    295  NE  ARG X 354      15.560   1.413  21.257  1.00  0.00           N1+
ATOM    296  HE  ARG X 354      15.439   2.406  21.210  1.00  0.00           H  
ATOM    297  CZ  ARG X 354      14.495   0.604  21.432  1.00  0.00           C  
ATOM    298  NH1 ARG X 354      14.656  -0.720  21.435  1.00  0.00           N  
ATOM    299 1HH1 ARG X 354      15.570  -1.102  21.293  1.00  0.00           H  
ATOM    300 2HH1 ARG X 354      13.885  -1.340  21.576  1.00  0.00           H  
ATOM    301  NH2 ARG X 354      13.289   1.138  21.610  1.00  0.00           N  
ATOM    302 1HH2 ARG X 354      13.183   2.136  21.635  1.00  0.00           H  
ATOM    303 2HH2 ARG X 354      12.479   0.566  21.732  1.00  0.00           H  
ATOM    304  C   ARG X 354      20.205   3.121  23.227  1.00  0.00           C  
ATOM    305  O   ARG X 354      20.521   2.739  24.346  1.00  0.00           O  
ATOM    306  N   LEU X 355      19.668   4.315  22.934  1.00  0.00           N  
ATOM    307  HN  LEU X 355      19.414   4.481  21.984  1.00  0.00           H  
ATOM    308  CA  LEU X 355      19.402   5.326  23.951  1.00  0.00           C  
ATOM    309  CB  LEU X 355      20.031   6.645  23.504  1.00  0.00           C  
ATOM    310  CG  LEU X 355      21.544   6.545  23.315  1.00  0.00           C  
ATOM    311  CD1 LEU X 355      22.086   7.749  22.552  1.00  0.00           C  
ATOM    312  CD2 LEU X 355      22.276   6.318  24.639  1.00  0.00           C  
ATOM    313  C   LEU X 355      17.912   5.477  24.196  1.00  0.00           C  
ATOM    314  O   LEU X 355      17.103   4.705  23.693  1.00  0.00           O  
ATOM    315  N   ALA X 356      17.587   6.512  25.000  1.00  0.00           N  
ATOM    316  HN  ALA X 356      18.304   7.101  25.373  1.00  0.00           H  
ATOM    317  CA  ALA X 356      16.188   6.743  25.363  1.00  0.00           C  
ATOM    318  CB  ALA X 356      16.083   7.872  26.390  1.00  0.00           C  
ATOM    319  C   ALA X 356      15.283   7.079  24.195  1.00  0.00           C  
ATOM    320  O   ALA X 356      15.600   7.898  23.344  1.00  0.00           O  
ATOM    321  N   ASP X 357      14.121   6.398  24.221  1.00  0.00           N  
ATOM    322  HN  ASP X 357      13.949   5.734  24.948  1.00  0.00           H  
ATOM    323  CA  ASP X 357      13.113   6.648  23.191  1.00  0.00           C  
ATOM    324  CB  ASP X 357      11.953   5.648  23.325  1.00  0.00           C  
ATOM    325  CG  ASP X 357      12.260   4.277  22.703  1.00  0.00           C  
ATOM    326  OD1 ASP X 357      13.376   4.038  22.228  1.00  0.00           O  
ATOM    327  OD2 ASP X 357      11.364   3.435  22.680  1.00  0.00           O1-
ATOM    328  C   ASP X 357      12.558   8.058  23.191  1.00  0.00           C  
ATOM    329  O   ASP X 357      12.437   8.706  24.217  1.00  0.00           O  
ATOM    330  N   LEU X 358      12.179   8.469  21.966  1.00  0.00           N  
ATOM    331  HN  LEU X 358      12.437   7.913  21.181  1.00  0.00           H  
ATOM    332  CA  LEU X 358      11.317   9.641  21.810  1.00  0.00           C  
ATOM    333  CB  LEU X 358      10.986   9.846  20.335  1.00  0.00           C  
ATOM    334  CG  LEU X 358      12.148  10.379  19.505  1.00  0.00           C  
ATOM    335  CD1 LEU X 358      12.030   9.940  18.049  1.00  0.00           C  
ATOM    336  CD2 LEU X 358      12.279  11.897  19.632  1.00  0.00           C  
ATOM    337  C   LEU X 358      10.020   9.483  22.574  1.00  0.00           C  
ATOM    338  O   LEU X 358       9.448   8.401  22.643  1.00  0.00           O  
ATOM    339  N   GLN X 359       9.581  10.615  23.152  1.00  0.00           N  
ATOM    340  HN  GLN X 359      10.073  11.479  23.031  1.00  0.00           H  
ATOM    341  CA  GLN X 359       8.343  10.525  23.928  1.00  0.00           C  
ATOM    342  CB  GLN X 359       8.216  11.729  24.866  1.00  0.00           C  
ATOM    343  CG  GLN X 359       9.428  11.843  25.800  1.00  0.00           C  
ATOM    344  CD  GLN X 359       9.249  12.996  26.767  1.00  0.00           C  
ATOM    345  OE1 GLN X 359       8.762  14.067  26.429  1.00  0.00           O  
ATOM    346  NE2 GLN X 359       9.670  12.711  28.010  1.00  0.00           N  
ATOM    347 1HE2 GLN X 359      10.070  11.822  28.230  1.00  0.00           H  
ATOM    348 2HE2 GLN X 359       9.586  13.393  28.736  1.00  0.00           H  
ATOM    349  C   GLN X 359       7.094  10.309  23.082  1.00  0.00           C  
ATOM    350  O   GLN X 359       6.118   9.708  23.510  1.00  0.00           O  
ATOM    351  N   VAL X 360       7.207  10.806  21.833  1.00  0.00           N  
ATOM    352  HN  VAL X 360       8.030  11.317  21.586  1.00  0.00           H  
ATOM    353  CA  VAL X 360       6.185  10.577  20.810  1.00  0.00           C  
ATOM    354  CB  VAL X 360       5.419  11.893  20.541  1.00  0.00           C  
ATOM    355  CG1 VAL X 360       4.346  11.758  19.454  1.00  0.00           C  
ATOM    356  CG2 VAL X 360       4.811  12.468  21.824  1.00  0.00           C  
ATOM    357  C   VAL X 360       6.885  10.091  19.543  1.00  0.00           C  
ATOM    358  O   VAL X 360       7.899  10.652  19.155  1.00  0.00           O  
ATOM    359  N   PRO X 361       6.327   9.022  18.908  1.00  0.00           N  
ATOM    360  CD  PRO X 361       5.241   8.183  19.408  1.00  0.00           C  
ATOM    361  CA  PRO X 361       6.832   8.574  17.596  1.00  0.00           C  
ATOM    362  CB  PRO X 361       5.864   7.446  17.227  1.00  0.00           C  
ATOM    363  CG  PRO X 361       5.314   6.925  18.552  1.00  0.00           C  
ATOM    364  C   PRO X 361       6.899   9.655  16.520  1.00  0.00           C  
ATOM    365  O   PRO X 361       5.985  10.453  16.348  1.00  0.00           O  
ATOM    366  N   ARG X 362       8.048   9.648  15.815  1.00  0.00           N  
ATOM    367  HN  ARG X 362       8.734   8.941  15.989  1.00  0.00           H  
ATOM    368  CA  ARG X 362       8.282  10.683  14.806  1.00  0.00           C  
ATOM    369  CB  ARG X 362       9.338  11.695  15.282  1.00  0.00           C  
ATOM    370  CG  ARG X 362       9.225  12.218  16.720  1.00  0.00           C  
ATOM    371  CD  ARG X 362       8.181  13.308  16.990  1.00  0.00           C  
ATOM    372  NE  ARG X 362       8.625  14.606  16.484  1.00  0.00           N1+
ATOM    373  HE  ARG X 362       8.364  14.888  15.561  1.00  0.00           H  
ATOM    374  CZ  ARG X 362       9.412  15.427  17.218  1.00  0.00           C  
ATOM    375  NH1 ARG X 362       9.802  15.096  18.448  1.00  0.00           N  
ATOM    376 1HH1 ARG X 362       9.561  14.203  18.826  1.00  0.00           H  
ATOM    377 2HH1 ARG X 362      10.326  15.736  19.013  1.00  0.00           H  
ATOM    378  NH2 ARG X 362       9.794  16.584  16.689  1.00  0.00           N  
ATOM    379 1HH2 ARG X 362       9.489  16.814  15.763  1.00  0.00           H  
ATOM    380 2HH2 ARG X 362      10.378  17.224  17.194  1.00  0.00           H  
ATOM    381  C   ARG X 362       8.764  10.084  13.493  1.00  0.00           C  
ATOM    382  O   ARG X 362       9.598   9.186  13.476  1.00  0.00           O  
ATOM    383  N   SER X 363       8.236  10.657  12.395  1.00  0.00           N  
ATOM    384  HN  SER X 363       7.418  11.228  12.470  1.00  0.00           H  
ATOM    385  CA  SER X 363       8.850  10.416  11.088  1.00  0.00           C  
ATOM    386  CB  SER X 363       8.277   9.159  10.428  1.00  0.00           C  
ATOM    387  OG  SER X 363       6.878   9.307  10.164  1.00  0.00           O  
ATOM    388  HG  SER X 363       6.489   9.737  10.917  1.00  0.00           H  
ATOM    389  C   SER X 363       8.717  11.623  10.180  1.00  0.00           C  
ATOM    390  O   SER X 363       7.765  12.383  10.281  1.00  0.00           O  
ATOM    391  N   GLY X 364       9.730  11.789   9.305  1.00  0.00           N  
ATOM    392  HN  GLY X 364      10.489  11.138   9.273  1.00  0.00           H  
ATOM    393  CA  GLY X 364       9.775  13.037   8.537  1.00  0.00           C  
ATOM    394  C   GLY X 364      10.280  14.234   9.335  1.00  0.00           C  
ATOM    395  O   GLY X 364      10.057  15.390   8.996  1.00  0.00           O  
ATOM    396  N   LEU X 365      10.970  13.882  10.433  1.00  0.00           N  
ATOM    397  HN  LEU X 365      11.149  12.916  10.611  1.00  0.00           H  
ATOM    398  CA  LEU X 365      11.550  14.909  11.290  1.00  0.00           C  
ATOM    399  CB  LEU X 365      11.523  14.468  12.766  1.00  0.00           C  
ATOM    400  CG  LEU X 365      12.544  13.397  13.191  1.00  0.00           C  
ATOM    401  CD1 LEU X 365      12.840  13.492  14.685  1.00  0.00           C  
ATOM    402  CD2 LEU X 365      12.170  11.967  12.789  1.00  0.00           C  
ATOM    403  C   LEU X 365      12.949  15.303  10.856  1.00  0.00           C  
ATOM    404  O   LEU X 365      13.559  14.674   9.999  1.00  0.00           O  
ATOM    405  N   ALA X 366      13.438  16.368  11.510  1.00  0.00           N  
ATOM    406  HN  ALA X 366      12.880  16.888  12.158  1.00  0.00           H  
ATOM    407  CA  ALA X 366      14.826  16.723  11.252  1.00  0.00           C  
ATOM    408  CB  ALA X 366      14.897  17.996  10.408  1.00  0.00           C  
ATOM    409  C   ALA X 366      15.601  16.901  12.540  1.00  0.00           C  
ATOM    410  O   ALA X 366      15.060  17.290  13.566  1.00  0.00           O  
ATOM    411  N   GLY X 367      16.900  16.576  12.439  1.00  0.00           N  
ATOM    412  HN  GLY X 367      17.282  16.264  11.569  1.00  0.00           H  
ATOM    413  CA  GLY X 367      17.735  16.712  13.629  1.00  0.00           C  
ATOM    414  C   GLY X 367      18.825  17.754  13.475  1.00  0.00           C  
ATOM    415  O   GLY X 367      19.360  17.975  12.395  1.00  0.00           O  
ATOM    416  N   CYS X 368      19.126  18.382  14.628  1.00  0.00           N  
ATOM    417  HN  CYS X 368      18.595  18.186  15.454  1.00  0.00           H  
ATOM    418  CA  CYS X 368      20.205  19.372  14.660  1.00  0.00           C  
ATOM    419  CB  CYS X 368      19.692  20.747  14.222  1.00  0.00           C  
ATOM    420  SG  CYS X 368      18.401  21.407  15.306  1.00  0.00           S  
ATOM    421  C   CYS X 368      20.851  19.451  16.031  1.00  0.00           C  
ATOM    422  O   CYS X 368      20.349  18.888  16.992  1.00  0.00           O  
ATOM    423  N   VAL X 369      21.990  20.172  16.081  1.00  0.00           N  
ATOM    424  HN  VAL X 369      22.368  20.590  15.255  1.00  0.00           H  
ATOM    425  CA  VAL X 369      22.647  20.355  17.379  1.00  0.00           C  
ATOM    426  CB  VAL X 369      23.930  19.501  17.493  1.00  0.00           C  
ATOM    427  CG1 VAL X 369      24.772  19.820  18.736  1.00  0.00           C  
ATOM    428  CG2 VAL X 369      23.593  18.011  17.477  1.00  0.00           C  
ATOM    429  C   VAL X 369      22.947  21.814  17.673  1.00  0.00           C  
ATOM    430  O   VAL X 369      23.568  22.519  16.887  1.00  0.00           O  
ATOM    431  N   VAL X 370      22.488  22.212  18.875  1.00  0.00           N  
ATOM    432  HN  VAL X 370      21.955  21.576  19.435  1.00  0.00           H  
ATOM    433  CA  VAL X 370      22.894  23.511  19.410  1.00  0.00           C  
ATOM    434  CB  VAL X 370      21.718  24.506  19.441  1.00  0.00           C  
ATOM    435  CG1 VAL X 370      22.160  25.886  19.935  1.00  0.00           C  
ATOM    436  CG2 VAL X 370      21.027  24.624  18.082  1.00  0.00           C  
ATOM    437  C   VAL X 370      23.458  23.326  20.807  1.00  0.00           C  
ATOM    438  O   VAL X 370      22.781  22.840  21.702  1.00  0.00           O  
ATOM    439  N   GLY X 371      24.736  23.736  20.945  1.00  0.00           N  
ATOM    440  HN  GLY X 371      25.217  24.112  20.153  1.00  0.00           H  
ATOM    441  CA  GLY X 371      25.371  23.735  22.269  1.00  0.00           C  
ATOM    442  C   GLY X 371      25.483  22.390  22.973  1.00  0.00           C  
ATOM    443  O   GLY X 371      25.307  22.279  24.180  1.00  0.00           O  
ATOM    444  N   GLY X 372      25.777  21.366  22.148  1.00  0.00           N  
ATOM    445  HN  GLY X 372      25.863  21.528  21.167  1.00  0.00           H  
ATOM    446  CA  GLY X 372      25.866  20.015  22.705  1.00  0.00           C  
ATOM    447  C   GLY X 372      24.543  19.272  22.821  1.00  0.00           C  
ATOM    448  O   GLY X 372      24.498  18.112  23.212  1.00  0.00           O  
ATOM    449  N   LEU X 373      23.460  19.994  22.472  1.00  0.00           N  
ATOM    450  HN  LEU X 373      23.535  20.932  22.136  1.00  0.00           H  
ATOM    451  CA  LEU X 373      22.149  19.368  22.608  1.00  0.00           C  
ATOM    452  CB  LEU X 373      21.187  20.282  23.368  1.00  0.00           C  
ATOM    453  CG  LEU X 373      21.705  20.743  24.733  1.00  0.00           C  
ATOM    454  CD1 LEU X 373      20.753  21.752  25.375  1.00  0.00           C  
ATOM    455  CD2 LEU X 373      22.012  19.574  25.670  1.00  0.00           C  
ATOM    456  C   LEU X 373      21.543  18.976  21.281  1.00  0.00           C  
ATOM    457  O   LEU X 373      21.596  19.703  20.298  1.00  0.00           O  
ATOM    458  N   LEU X 374      20.951  17.773  21.321  1.00  0.00           N  
ATOM    459  HN  LEU X 374      20.927  17.268  22.184  1.00  0.00           H  
ATOM    460  CA  LEU X 374      20.209  17.294  20.160  1.00  0.00           C  
ATOM    461  CB  LEU X 374      20.237  15.759  20.178  1.00  0.00           C  
ATOM    462  CG  LEU X 374      19.477  15.037  19.057  1.00  0.00           C  
ATOM    463  CD1 LEU X 374      20.024  15.358  17.667  1.00  0.00           C  
ATOM    464  CD2 LEU X 374      19.419  13.530  19.308  1.00  0.00           C  
ATOM    465  C   LEU X 374      18.794  17.848  20.154  1.00  0.00           C  
ATOM    466  O   LEU X 374      18.138  17.947  21.183  1.00  0.00           O  
ATOM    467  N   TYR X 375      18.360  18.212  18.937  1.00  0.00           N  
ATOM    468  HN  TYR X 375      18.982  18.171  18.156  1.00  0.00           H  
ATOM    469  CA  TYR X 375      16.985  18.670  18.771  1.00  0.00           C  
ATOM    470  CB  TYR X 375      16.938  20.159  18.421  1.00  0.00           C  
ATOM    471  CG  TYR X 375      17.330  21.016  19.601  1.00  0.00           C  
ATOM    472  CD1 TYR X 375      18.688  21.342  19.798  1.00  0.00           C  
ATOM    473  CE1 TYR X 375      19.039  22.162  20.881  1.00  0.00           C  
ATOM    474  CD2 TYR X 375      16.317  21.481  20.464  1.00  0.00           C  
ATOM    475  CE2 TYR X 375      16.668  22.310  21.542  1.00  0.00           C  
ATOM    476  CZ  TYR X 375      18.025  22.637  21.737  1.00  0.00           C  
ATOM    477  OH  TYR X 375      18.376  23.444  22.799  1.00  0.00           O  
ATOM    478  HH  TYR X 375      19.321  23.496  22.860  1.00  0.00           H  
ATOM    479  C   TYR X 375      16.245  17.886  17.709  1.00  0.00           C  
ATOM    480  O   TYR X 375      16.725  17.684  16.601  1.00  0.00           O  
ATOM    481  N   ALA X 376      15.034  17.466  18.118  1.00  0.00           N  
ATOM    482  HN  ALA X 376      14.745  17.656  19.055  1.00  0.00           H  
ATOM    483  CA  ALA X 376      14.138  16.789  17.183  1.00  0.00           C  
ATOM    484  CB  ALA X 376      13.592  15.508  17.808  1.00  0.00           C  
ATOM    485  C   ALA X 376      12.971  17.674  16.789  1.00  0.00           C  
ATOM    486  O   ALA X 376      12.160  18.081  17.611  1.00  0.00           O  
ATOM    487  N   VAL X 377      12.946  17.977  15.479  1.00  0.00           N  
ATOM    488  HN  VAL X 377      13.557  17.520  14.834  1.00  0.00           H  
ATOM    489  CA  VAL X 377      12.034  19.034  15.044  1.00  0.00           C  
ATOM    490  CB  VAL X 377      12.800  20.223  14.432  1.00  0.00           C  
ATOM    491  CG1 VAL X 377      11.976  21.506  14.569  1.00  0.00           C  
ATOM    492  CG2 VAL X 377      14.217  20.403  14.991  1.00  0.00           C  
ATOM    493  C   VAL X 377      11.009  18.528  14.050  1.00  0.00           C  
ATOM    494  O   VAL X 377      11.352  17.900  13.057  1.00  0.00           O  
ATOM    495  N   GLY X 378       9.734  18.838  14.358  1.00  0.00           N  
ATOM    496  HN  GLY X 378       9.527  19.290  15.227  1.00  0.00           H  
ATOM    497  CA  GLY X 378       8.676  18.526  13.394  1.00  0.00           C  
ATOM    498  C   GLY X 378       8.386  17.047  13.208  1.00  0.00           C  
ATOM    499  O   GLY X 378       8.538  16.241  14.113  1.00  0.00           O  
ATOM    500  N   GLY X 379       7.965  16.742  11.967  1.00  0.00           N  
ATOM    501  HN  GLY X 379       7.822  17.469  11.298  1.00  0.00           H  
ATOM    502  CA  GLY X 379       7.658  15.349  11.649  1.00  0.00           C  
ATOM    503  C   GLY X 379       6.183  15.023  11.727  1.00  0.00           C  
ATOM    504  O   GLY X 379       5.335  15.897  11.609  1.00  0.00           O  
ATOM    505  N   ARG X 380       5.935  13.716  11.952  1.00  0.00           N  
ATOM    506  HN  ARG X 380       6.702  13.076  11.944  1.00  0.00           H  
ATOM    507  CA  ARG X 380       4.574  13.223  12.166  1.00  0.00           C  
ATOM    508  CB  ARG X 380       3.754  13.202  10.868  1.00  0.00           C  
ATOM    509  CG  ARG X 380       4.132  12.148   9.821  1.00  0.00           C  
ATOM    510  CD  ARG X 380       3.210  12.257   8.608  1.00  0.00           C  
ATOM    511  NE  ARG X 380       3.431  11.187   7.637  1.00  0.00           N1+
ATOM    512  HE  ARG X 380       4.038  10.426   7.866  1.00  0.00           H  
ATOM    513  CZ  ARG X 380       2.765  11.204   6.461  1.00  0.00           C  
ATOM    514  NH1 ARG X 380       2.932  10.199   5.602  1.00  0.00           N  
ATOM    515 1HH1 ARG X 380       3.546   9.445   5.834  1.00  0.00           H  
ATOM    516 2HH1 ARG X 380       2.454  10.184   4.723  1.00  0.00           H  
ATOM    517  NH2 ARG X 380       1.949  12.215   6.153  1.00  0.00           N  
ATOM    518 1HH2 ARG X 380       1.820  12.966   6.801  1.00  0.00           H  
ATOM    519 2HH2 ARG X 380       1.460  12.236   5.280  1.00  0.00           H  
ATOM    520  C   ARG X 380       4.525  11.858  12.826  1.00  0.00           C  
ATOM    521  O   ARG X 380       5.443  11.053  12.730  1.00  0.00           O  
ATOM    522  N   ASN X 381       3.374  11.639  13.482  1.00  0.00           N  
ATOM    523  HN  ASN X 381       2.693  12.365  13.532  1.00  0.00           H  
ATOM    524  CA  ASN X 381       3.081  10.308  13.996  1.00  0.00           C  
ATOM    525  CB  ASN X 381       2.611  10.391  15.452  1.00  0.00           C  
ATOM    526  CG  ASN X 381       2.602   9.011  16.086  1.00  0.00           C  
ATOM    527  OD1 ASN X 381       3.050   8.024  15.516  1.00  0.00           O  
ATOM    528  ND2 ASN X 381       2.041   8.994  17.305  1.00  0.00           N  
ATOM    529 1HD2 ASN X 381       1.728   9.839  17.737  1.00  0.00           H  
ATOM    530 2HD2 ASN X 381       1.930   8.128  17.793  1.00  0.00           H  
ATOM    531  C   ASN X 381       2.072   9.588  13.120  1.00  0.00           C  
ATOM    532  O   ASN X 381       0.864   9.681  13.303  1.00  0.00           O  
ATOM    533  N   ASN X 382       2.651   8.856  12.157  1.00  0.00           N  
ATOM    534  HN  ASN X 382       3.649   8.832  12.098  1.00  0.00           H  
ATOM    535  CA  ASN X 382       1.824   8.041  11.275  1.00  0.00           C  
ATOM    536  CB  ASN X 382       2.392   8.122   9.854  1.00  0.00           C  
ATOM    537  CG  ASN X 382       1.431   7.552   8.829  1.00  0.00           C  
ATOM    538  OD1 ASN X 382       0.270   7.263   9.094  1.00  0.00           O  
ATOM    539  ND2 ASN X 382       1.995   7.399   7.621  1.00  0.00           N  
ATOM    540 1HD2 ASN X 382       2.947   7.663   7.470  1.00  0.00           H  
ATOM    541 2HD2 ASN X 382       1.468   7.013   6.866  1.00  0.00           H  
ATOM    542  C   ASN X 382       1.718   6.607  11.766  1.00  0.00           C  
ATOM    543  O   ASN X 382       2.645   5.817  11.649  1.00  0.00           O  
ATOM    544  N   SER X 383       0.532   6.322  12.330  1.00  0.00           N  
ATOM    545  HN  SER X 383      -0.184   7.019  12.379  1.00  0.00           H  
ATOM    546  CA  SER X 383       0.303   5.006  12.925  1.00  0.00           C  
ATOM    547  CB  SER X 383       0.279   5.180  14.454  1.00  0.00           C  
ATOM    548  OG  SER X 383      -0.903   5.883  14.854  1.00  0.00           O  
ATOM    549  HG  SER X 383      -0.896   6.718  14.404  1.00  0.00           H  
ATOM    550  C   SER X 383      -0.996   4.415  12.386  1.00  0.00           C  
ATOM    551  O   SER X 383      -1.770   5.136  11.770  1.00  0.00           O  
ATOM    552  N   PRO X 384      -1.253   3.096  12.635  1.00  0.00           N  
ATOM    553  CD  PRO X 384      -0.372   2.072  13.198  1.00  0.00           C  
ATOM    554  CA  PRO X 384      -2.578   2.554  12.290  1.00  0.00           C  
ATOM    555  CB  PRO X 384      -2.430   1.055  12.582  1.00  0.00           C  
ATOM    556  CG  PRO X 384      -1.320   0.958  13.626  1.00  0.00           C  
ATOM    557  C   PRO X 384      -3.770   3.194  13.002  1.00  0.00           C  
ATOM    558  O   PRO X 384      -4.898   3.082  12.545  1.00  0.00           O  
ATOM    559  N   ASP X 385      -3.472   3.893  14.121  1.00  0.00           N  
ATOM    560  HN  ASP X 385      -2.534   3.948  14.464  1.00  0.00           H  
ATOM    561  CA  ASP X 385      -4.546   4.646  14.777  1.00  0.00           C  
ATOM    562  CB  ASP X 385      -4.290   4.749  16.283  1.00  0.00           C  
ATOM    563  CG  ASP X 385      -4.301   3.359  16.907  1.00  0.00           C  
ATOM    564  OD1 ASP X 385      -5.368   2.741  16.969  1.00  0.00           O  
ATOM    565  OD2 ASP X 385      -3.238   2.897  17.320  1.00  0.00           O1-
ATOM    566  C   ASP X 385      -4.817   6.035  14.221  1.00  0.00           C  
ATOM    567  O   ASP X 385      -5.688   6.750  14.690  1.00  0.00           O  
ATOM    568  N   GLY X 386      -4.014   6.388  13.204  1.00  0.00           N  
ATOM    569  HN  GLY X 386      -3.319   5.764  12.860  1.00  0.00           H  
ATOM    570  CA  GLY X 386      -4.188   7.698  12.593  1.00  0.00           C  
ATOM    571  C   GLY X 386      -2.885   8.462  12.488  1.00  0.00           C  
ATOM    572  O   GLY X 386      -1.867   8.099  13.065  1.00  0.00           O  
ATOM    573  N   ASN X 387      -2.991   9.556  11.711  1.00  0.00           N  
ATOM    574  HN  ASN X 387      -3.863   9.771  11.273  1.00  0.00           H  
ATOM    575  CA  ASN X 387      -1.845  10.451  11.588  1.00  0.00           C  
ATOM    576  CB  ASN X 387      -1.524  10.700  10.107  1.00  0.00           C  
ATOM    577  CG  ASN X 387      -0.244  11.506   9.970  1.00  0.00           C  
ATOM    578  OD1 ASN X 387       0.828  11.086  10.381  1.00  0.00           O  
ATOM    579  ND2 ASN X 387      -0.433  12.719   9.420  1.00  0.00           N  
ATOM    580 1HD2 ASN X 387      -1.335  12.975   9.076  1.00  0.00           H  
ATOM    581 2HD2 ASN X 387       0.306  13.392   9.357  1.00  0.00           H  
ATOM    582  C   ASN X 387      -2.057  11.760  12.324  1.00  0.00           C  
ATOM    583  O   ASN X 387      -3.138  12.336  12.340  1.00  0.00           O  
ATOM    584  N   THR X 388      -0.934  12.213  12.903  1.00  0.00           N  
ATOM    585  HN  THR X 388      -0.118  11.634  12.928  1.00  0.00           H  
ATOM    586  CA  THR X 388      -0.933  13.556  13.468  1.00  0.00           C  
ATOM    587  CB  THR X 388      -1.217  13.491  14.977  1.00  0.00           C  
ATOM    588  OG1 THR X 388      -2.382  12.696  15.223  1.00  0.00           O  
ATOM    589  HG1 THR X 388      -3.065  13.034  14.657  1.00  0.00           H  
ATOM    590  CG2 THR X 388      -1.387  14.877  15.608  1.00  0.00           C  
ATOM    591  C   THR X 388       0.390  14.241  13.181  1.00  0.00           C  
ATOM    592  O   THR X 388       1.433  13.825  13.662  1.00  0.00           O  
ATOM    593  N   ASP X 389       0.302  15.321  12.375  1.00  0.00           N  
ATOM    594  HN  ASP X 389      -0.565  15.614  11.975  1.00  0.00           H  
ATOM    595  CA  ASP X 389       1.536  16.072  12.120  1.00  0.00           C  
ATOM    596  CB  ASP X 389       1.360  17.016  10.918  1.00  0.00           C  
ATOM    597  CG  ASP X 389       0.943  16.254   9.657  1.00  0.00           C  
ATOM    598  OD1 ASP X 389       1.632  15.311   9.261  1.00  0.00           O  
ATOM    599  OD2 ASP X 389      -0.084  16.599   9.073  1.00  0.00           O1-
ATOM    600  C   ASP X 389       2.047  16.817  13.344  1.00  0.00           C  
ATOM    601  O   ASP X 389       1.295  17.183  14.238  1.00  0.00           O  
ATOM    602  N   SER X 390       3.375  16.989  13.361  1.00  0.00           N  
ATOM    603  HN  SER X 390       3.917  16.762  12.555  1.00  0.00           H  
ATOM    604  CA  SER X 390       3.989  17.449  14.602  1.00  0.00           C  
ATOM    605  CB  SER X 390       5.046  16.430  15.059  1.00  0.00           C  
ATOM    606  OG  SER X 390       5.699  16.864  16.257  1.00  0.00           O  
ATOM    607  HG  SER X 390       6.515  17.265  15.986  1.00  0.00           H  
ATOM    608  C   SER X 390       4.558  18.851  14.515  1.00  0.00           C  
ATOM    609  O   SER X 390       5.362  19.175  13.651  1.00  0.00           O  
ATOM    610  N   SER X 391       4.111  19.661  15.495  1.00  0.00           N  
ATOM    611  HN  SER X 391       3.428  19.330  16.145  1.00  0.00           H  
ATOM    612  CA  SER X 391       4.775  20.952  15.691  1.00  0.00           C  
ATOM    613  CB  SER X 391       3.753  22.057  15.980  1.00  0.00           C  
ATOM    614  OG  SER X 391       2.988  21.728  17.143  1.00  0.00           O  
ATOM    615  HG  SER X 391       2.378  21.051  16.885  1.00  0.00           H  
ATOM    616  C   SER X 391       5.847  20.932  16.769  1.00  0.00           C  
ATOM    617  O   SER X 391       6.414  21.956  17.129  1.00  0.00           O  
ATOM    618  N   ALA X 392       6.087  19.716  17.294  1.00  0.00           N  
ATOM    619  HN  ALA X 392       5.675  18.897  16.896  1.00  0.00           H  
ATOM    620  CA  ALA X 392       6.923  19.620  18.486  1.00  0.00           C  
ATOM    621  CB  ALA X 392       6.721  18.272  19.180  1.00  0.00           C  
ATOM    622  C   ALA X 392       8.407  19.822  18.257  1.00  0.00           C  
ATOM    623  O   ALA X 392       8.981  19.452  17.242  1.00  0.00           O  
ATOM    624  N   LEU X 393       8.980  20.428  19.309  1.00  0.00           N  
ATOM    625  HN  LEU X 393       8.411  20.744  20.066  1.00  0.00           H  
ATOM    626  CA  LEU X 393      10.429  20.522  19.413  1.00  0.00           C  
ATOM    627  CB  LEU X 393      10.858  21.991  19.385  1.00  0.00           C  
ATOM    628  CG  LEU X 393      12.369  22.197  19.520  1.00  0.00           C  
ATOM    629  CD1 LEU X 393      13.151  21.550  18.380  1.00  0.00           C  
ATOM    630  CD2 LEU X 393      12.723  23.669  19.690  1.00  0.00           C  
ATOM    631  C   LEU X 393      10.854  19.857  20.703  1.00  0.00           C  
ATOM    632  O   LEU X 393      10.343  20.166  21.770  1.00  0.00           O  
ATOM    633  N   ASP X 394      11.805  18.922  20.547  1.00  0.00           N  
ATOM    634  HN  ASP X 394      12.171  18.700  19.644  1.00  0.00           H  
ATOM    635  CA  ASP X 394      12.259  18.211  21.739  1.00  0.00           C  
ATOM    636  CB  ASP X 394      11.732  16.773  21.746  1.00  0.00           C  
ATOM    637  CG  ASP X 394      10.211  16.779  21.836  1.00  0.00           C  
ATOM    638  OD1 ASP X 394       9.684  16.866  22.947  1.00  0.00           O  
ATOM    639  OD2 ASP X 394       9.559  16.708  20.793  1.00  0.00           O1-
ATOM    640  C   ASP X 394      13.760  18.221  21.860  1.00  0.00           C  
ATOM    641  O   ASP X 394      14.478  18.389  20.885  1.00  0.00           O  
ATOM    642  N   CYS X 395      14.200  18.036  23.113  1.00  0.00           N  
ATOM    643  HN  CYS X 395      13.558  17.888  23.863  1.00  0.00           H  
ATOM    644  CA  CYS X 395      15.631  18.187  23.342  1.00  0.00           C  
ATOM    645  CB  CYS X 395      15.929  19.539  23.987  1.00  0.00           C  
ATOM    646  SG  CYS X 395      17.703  19.881  24.091  1.00  0.00           S  
ATOM    647  C   CYS X 395      16.253  17.069  24.147  1.00  0.00           C  
ATOM    648  O   CYS X 395      15.911  16.812  25.293  1.00  0.00           O  
ATOM    649  N   TYR X 396      17.211  16.424  23.471  1.00  0.00           N  
ATOM    650  HN  TYR X 396      17.432  16.717  22.542  1.00  0.00           H  
ATOM    651  CA  TYR X 396      17.957  15.354  24.118  1.00  0.00           C  
ATOM    652  CB  TYR X 396      18.074  14.188  23.131  1.00  0.00           C  
ATOM    653  CG  TYR X 396      18.888  13.040  23.678  1.00  0.00           C  
ATOM    654  CD1 TYR X 396      18.330  12.198  24.660  1.00  0.00           C  
ATOM    655  CE1 TYR X 396      19.104  11.141  25.164  1.00  0.00           C  
ATOM    656  CD2 TYR X 396      20.192  12.848  23.179  1.00  0.00           C  
ATOM    657  CE2 TYR X 396      20.965  11.792  23.684  1.00  0.00           C  
ATOM    658  CZ  TYR X 396      20.413  10.955  24.674  1.00  0.00           C  
ATOM    659  OH  TYR X 396      21.184   9.925  25.175  1.00  0.00           O  
ATOM    660  HH  TYR X 396      20.675   9.405  25.785  1.00  0.00           H  
ATOM    661  C   TYR X 396      19.313  15.826  24.602  1.00  0.00           C  
ATOM    662  O   TYR X 396      20.094  16.412  23.864  1.00  0.00           O  
ATOM    663  N   ASN X 397      19.554  15.510  25.886  1.00  0.00           N  
ATOM    664  HN  ASN X 397      18.833  15.091  26.439  1.00  0.00           H  
ATOM    665  CA  ASN X 397      20.898  15.734  26.412  1.00  0.00           C  
ATOM    666  CB  ASN X 397      20.813  16.513  27.732  1.00  0.00           C  
ATOM    667  CG  ASN X 397      22.183  16.955  28.226  1.00  0.00           C  
ATOM    668  OD1 ASN X 397      23.229  16.584  27.710  1.00  0.00           O  
ATOM    669  ND2 ASN X 397      22.118  17.795  29.267  1.00  0.00           N  
ATOM    670 1HD2 ASN X 397      21.235  18.048  29.661  1.00  0.00           H  
ATOM    671 2HD2 ASN X 397      22.958  18.177  29.651  1.00  0.00           H  
ATOM    672  C   ASN X 397      21.637  14.420  26.592  1.00  0.00           C  
ATOM    673  O   ASN X 397      21.272  13.612  27.434  1.00  0.00           O  
ATOM    674  N   PRO X 398      22.713  14.244  25.774  1.00  0.00           N  
ATOM    675  CD  PRO X 398      23.152  15.149  24.713  1.00  0.00           C  
ATOM    676  CA  PRO X 398      23.562  13.046  25.878  1.00  0.00           C  
ATOM    677  CB  PRO X 398      24.684  13.329  24.872  1.00  0.00           C  
ATOM    678  CG  PRO X 398      24.079  14.295  23.857  1.00  0.00           C  
ATOM    679  C   PRO X 398      24.088  12.734  27.273  1.00  0.00           C  
ATOM    680  O   PRO X 398      24.223  11.582  27.667  1.00  0.00           O  
ATOM    681  N   MET X 399      24.358  13.830  28.009  1.00  0.00           N  
ATOM    682  HN  MET X 399      24.181  14.735  27.620  1.00  0.00           H  
ATOM    683  CA  MET X 399      24.840  13.693  29.385  1.00  0.00           C  
ATOM    684  CB  MET X 399      25.387  15.035  29.876  1.00  0.00           C  
ATOM    685  CG  MET X 399      26.582  15.536  29.061  1.00  0.00           C  
ATOM    686  SD  MET X 399      28.071  14.559  29.322  1.00  0.00           S  
ATOM    687  CE  MET X 399      28.371  15.024  31.037  1.00  0.00           C  
ATOM    688  C   MET X 399      23.831  13.144  30.384  1.00  0.00           C  
ATOM    689  O   MET X 399      24.194  12.599  31.419  1.00  0.00           O  
ATOM    690  N   THR X 400      22.543  13.314  30.031  1.00  0.00           N  
ATOM    691  HN  THR X 400      22.311  13.739  29.157  1.00  0.00           H  
ATOM    692  CA  THR X 400      21.506  12.837  30.947  1.00  0.00           C  
ATOM    693  CB  THR X 400      20.531  13.969  31.286  1.00  0.00           C  
ATOM    694  OG1 THR X 400      19.811  14.369  30.116  1.00  0.00           O  
ATOM    695  HG1 THR X 400      20.460  14.615  29.471  1.00  0.00           H  
ATOM    696  CG2 THR X 400      21.239  15.170  31.917  1.00  0.00           C  
ATOM    697  C   THR X 400      20.726  11.615  30.484  1.00  0.00           C  
ATOM    698  O   THR X 400      20.055  10.962  31.274  1.00  0.00           O  
ATOM    699  N   ASN X 401      20.817  11.372  29.155  1.00  0.00           N  
ATOM    700  HN  ASN X 401      21.449  11.924  28.612  1.00  0.00           H  
ATOM    701  CA  ASN X 401      19.955  10.403  28.467  1.00  0.00           C  
ATOM    702  CB  ASN X 401      20.349   8.959  28.835  1.00  0.00           C  
ATOM    703  CG  ASN X 401      19.707   7.934  27.914  1.00  0.00           C  
ATOM    704  OD1 ASN X 401      19.489   8.157  26.729  1.00  0.00           O  
ATOM    705  ND2 ASN X 401      19.408   6.781  28.537  1.00  0.00           N  
ATOM    706 1HD2 ASN X 401      19.603   6.650  29.508  1.00  0.00           H  
ATOM    707 2HD2 ASN X 401      18.981   6.028  28.039  1.00  0.00           H  
ATOM    708  C   ASN X 401      18.461  10.688  28.619  1.00  0.00           C  
ATOM    709  O   ASN X 401      17.637   9.798  28.790  1.00  0.00           O  
ATOM    710  N   GLN X 402      18.158  12.001  28.560  1.00  0.00           N  
ATOM    711  HN  GLN X 402      18.873  12.691  28.444  1.00  0.00           H  
ATOM    712  CA  GLN X 402      16.758  12.397  28.700  1.00  0.00           C  
ATOM    713  CB  GLN X 402      16.515  13.116  30.032  1.00  0.00           C  
ATOM    714  CG  GLN X 402      16.736  12.247  31.274  1.00  0.00           C  
ATOM    715  CD  GLN X 402      16.424  13.053  32.519  1.00  0.00           C  
ATOM    716  OE1 GLN X 402      15.530  13.890  32.548  1.00  0.00           O  
ATOM    717  NE2 GLN X 402      17.210  12.759  33.567  1.00  0.00           N  
ATOM    718 1HE2 GLN X 402      17.940  12.078  33.515  1.00  0.00           H  
ATOM    719 2HE2 GLN X 402      17.052  13.241  34.427  1.00  0.00           H  
ATOM    720  C   GLN X 402      16.275  13.277  27.566  1.00  0.00           C  
ATOM    721  O   GLN X 402      17.000  14.117  27.047  1.00  0.00           O  
ATOM    722  N   TRP X 403      14.989  13.051  27.235  1.00  0.00           N  
ATOM    723  HN  TRP X 403      14.485  12.301  27.662  1.00  0.00           H  
ATOM    724  CA  TRP X 403      14.298  14.027  26.395  1.00  0.00           C  
ATOM    725  CB  TRP X 403      13.321  13.352  25.427  1.00  0.00           C  
ATOM    726  CG  TRP X 403      14.042  12.566  24.356  1.00  0.00           C  
ATOM    727  CD2 TRP X 403      14.503  13.033  23.069  1.00  0.00           C  
ATOM    728  CE2 TRP X 403      15.095  11.911  22.397  1.00  0.00           C  
ATOM    729  CE3 TRP X 403      14.444  14.288  22.424  1.00  0.00           C  
ATOM    730  CD1 TRP X 403      14.393  11.208  24.400  1.00  0.00           C  
ATOM    731  NE1 TRP X 403      15.013  10.818  23.254  1.00  0.00           N  
ATOM    732  HE1 TRP X 403      15.328   9.910  23.059  1.00  0.00           H  
ATOM    733  CZ2 TRP X 403      15.641  12.076  21.105  1.00  0.00           C  
ATOM    734  CZ3 TRP X 403      14.990  14.437  21.131  1.00  0.00           C  
ATOM    735  CH2 TRP X 403      15.580  13.336  20.473  1.00  0.00           C  
ATOM    736  C   TRP X 403      13.542  15.046  27.227  1.00  0.00           C  
ATOM    737  O   TRP X 403      13.034  14.762  28.305  1.00  0.00           O  
ATOM    738  N   SER X 404      13.491  16.257  26.648  1.00  0.00           N  
ATOM    739  HN  SER X 404      13.990  16.424  25.800  1.00  0.00           H  
ATOM    740  CA  SER X 404      12.796  17.351  27.316  1.00  0.00           C  
ATOM    741  CB  SER X 404      13.783  18.193  28.130  1.00  0.00           C  
ATOM    742  OG  SER X 404      14.422  17.375  29.113  1.00  0.00           O  
ATOM    743  HG  SER X 404      13.736  17.036  29.674  1.00  0.00           H  
ATOM    744  C   SER X 404      12.058  18.225  26.323  1.00  0.00           C  
ATOM    745  O   SER X 404      12.648  18.810  25.423  1.00  0.00           O  
ATOM    746  N   PRO X 405      10.718  18.292  26.523  1.00  0.00           N  
ATOM    747  CD  PRO X 405       9.946  17.539  27.507  1.00  0.00           C  
ATOM    748  CA  PRO X 405       9.878  19.154  25.683  1.00  0.00           C  
ATOM    749  CB  PRO X 405       8.476  18.940  26.264  1.00  0.00           C  
ATOM    750  CG  PRO X 405       8.527  17.580  26.957  1.00  0.00           C  
ATOM    751  C   PRO X 405      10.282  20.619  25.689  1.00  0.00           C  
ATOM    752  O   PRO X 405      10.587  21.209  26.717  1.00  0.00           O  
ATOM    753  N   CYS X 406      10.252  21.167  24.466  1.00  0.00           N  
ATOM    754  HN  CYS X 406      10.030  20.599  23.674  1.00  0.00           H  
ATOM    755  CA  CYS X 406      10.433  22.607  24.318  1.00  0.00           C  
ATOM    756  CB  CYS X 406      11.644  22.898  23.426  1.00  0.00           C  
ATOM    757  SG  CYS X 406      13.168  22.109  24.005  1.00  0.00           S  
ATOM    758  C   CYS X 406       9.167  23.229  23.753  1.00  0.00           C  
ATOM    759  O   CYS X 406       8.176  22.551  23.521  1.00  0.00           O  
ATOM    760  N   ALA X 407       9.255  24.555  23.524  1.00  0.00           N  
ATOM    761  HN  ALA X 407      10.074  25.055  23.797  1.00  0.00           H  
ATOM    762  CA  ALA X 407       8.149  25.260  22.875  1.00  0.00           C  
ATOM    763  CB  ALA X 407       8.410  26.769  22.847  1.00  0.00           C  
ATOM    764  C   ALA X 407       7.911  24.794  21.451  1.00  0.00           C  
ATOM    765  O   ALA X 407       8.835  24.629  20.666  1.00  0.00           O  
ATOM    766  N   PRO X 408       6.610  24.563  21.151  1.00  0.00           N  
ATOM    767  CD  PRO X 408       5.461  24.649  22.050  1.00  0.00           C  
ATOM    768  CA  PRO X 408       6.249  24.137  19.799  1.00  0.00           C  
ATOM    769  CB  PRO X 408       4.841  23.574  20.015  1.00  0.00           C  
ATOM    770  CG  PRO X 408       4.256  24.420  21.145  1.00  0.00           C  
ATOM    771  C   PRO X 408       6.294  25.278  18.797  1.00  0.00           C  
ATOM    772  O   PRO X 408       6.175  26.454  19.122  1.00  0.00           O  
ATOM    773  N   MET X 409       6.462  24.837  17.540  1.00  0.00           N  
ATOM    774  HN  MET X 409       6.598  23.859  17.402  1.00  0.00           H  
ATOM    775  CA  MET X 409       6.351  25.737  16.394  1.00  0.00           C  
ATOM    776  CB  MET X 409       6.807  25.009  15.129  1.00  0.00           C  
ATOM    777  CG  MET X 409       8.266  24.565  15.198  1.00  0.00           C  
ATOM    778  SD  MET X 409       8.810  23.706  13.716  1.00  0.00           S  
ATOM    779  CE  MET X 409       7.770  22.249  13.876  1.00  0.00           C  
ATOM    780  C   MET X 409       4.939  26.261  16.205  1.00  0.00           C  
ATOM    781  O   MET X 409       3.987  25.772  16.796  1.00  0.00           O  
ATOM    782  N   SER X 410       4.854  27.283  15.331  1.00  0.00           N  
ATOM    783  HN  SER X 410       5.677  27.614  14.870  1.00  0.00           H  
ATOM    784  CA  SER X 410       3.534  27.836  15.022  1.00  0.00           C  
ATOM    785  CB  SER X 410       3.675  29.143  14.235  1.00  0.00           C  
ATOM    786  OG  SER X 410       4.322  28.902  12.981  1.00  0.00           O  
ATOM    787  HG  SER X 410       5.193  28.578  13.180  1.00  0.00           H  
ATOM    788  C   SER X 410       2.616  26.868  14.292  1.00  0.00           C  
ATOM    789  O   SER X 410       1.403  26.865  14.465  1.00  0.00           O  
ATOM    790  N   VAL X 411       3.283  26.041  13.463  1.00  0.00           N  
ATOM    791  HN  VAL X 411       4.280  26.104  13.421  1.00  0.00           H  
ATOM    792  CA  VAL X 411       2.574  25.079  12.622  0.50  0.00           C  
ATOM    793  CB  VAL X 411       2.393  25.616  11.185  0.50  0.00           C  
ATOM    794  CG1 VAL X 411       1.306  26.689  11.102  0.50  0.00           C  
ATOM    795  CG2 VAL X 411       3.712  26.084  10.563  0.50  0.00           C  
ATOM    796  C   VAL X 411       3.298  23.741  12.593  1.00  0.00           C  
ATOM    797  O   VAL X 411       4.520  23.677  12.653  1.00  0.00           O  
ATOM    798  N   PRO X 412       2.487  22.655  12.499  1.00  0.00           N  
ATOM    799  CD  PRO X 412       1.038  22.630  12.676  1.00  0.00           C  
ATOM    800  CA  PRO X 412       3.046  21.318  12.250  1.00  0.00           C  
ATOM    801  CB  PRO X 412       1.807  20.421  12.293  1.00  0.00           C  
ATOM    802  CG  PRO X 412       0.760  21.193  13.091  1.00  0.00           C  
ATOM    803  C   PRO X 412       3.798  21.205  10.933  1.00  0.00           C  
ATOM    804  O   PRO X 412       3.339  21.663   9.894  1.00  0.00           O  
ATOM    805  N   ARG X 413       4.994  20.594  11.033  1.00  0.00           N  
ATOM    806  HN  ARG X 413       5.296  20.210  11.906  1.00  0.00           H  
ATOM    807  CA  ARG X 413       5.843  20.551   9.843  1.00  0.00           C  
ATOM    808  CB  ARG X 413       6.973  21.587   9.929  1.00  0.00           C  
ATOM    809  CG  ARG X 413       6.560  23.050  10.138  1.00  0.00           C  
ATOM    810  CD  ARG X 413       7.777  23.979  10.216  1.00  0.00           C  
ATOM    811  NE  ARG X 413       7.411  25.373  10.468  1.00  0.00           N1+
ATOM    812  HE  ARG X 413       7.280  25.719  11.398  1.00  0.00           H  
ATOM    813  CZ  ARG X 413       7.221  26.260   9.472  1.00  0.00           C  
ATOM    814  NH1 ARG X 413       7.342  25.897   8.200  1.00  0.00           N  
ATOM    815 1HH1 ARG X 413       7.546  24.945   7.968  1.00  0.00           H  
ATOM    816 2HH1 ARG X 413       7.241  26.565   7.462  1.00  0.00           H  
ATOM    817  NH2 ARG X 413       6.906  27.511   9.792  1.00  0.00           N  
ATOM    818 1HH2 ARG X 413       6.927  27.774  10.759  1.00  0.00           H  
ATOM    819 2HH2 ARG X 413       6.640  28.184   9.099  1.00  0.00           H  
ATOM    820  C   ARG X 413       6.418  19.174   9.542  1.00  0.00           C  
ATOM    821  O   ARG X 413       7.544  18.848   9.896  1.00  0.00           O  
ATOM    822  N   ASN X 414       5.588  18.386   8.836  1.00  0.00           N  
ATOM    823  HN  ASN X 414       4.671  18.714   8.616  1.00  0.00           H  
ATOM    824  CA  ASN X 414       6.054  17.094   8.328  1.00  0.00           C  
ATOM    825  CB  ASN X 414       4.839  16.201   8.056  1.00  0.00           C  
ATOM    826  CG  ASN X 414       5.267  14.872   7.465  1.00  0.00           C  
ATOM    827  OD1 ASN X 414       6.125  14.172   7.987  1.00  0.00           O  
ATOM    828  ND2 ASN X 414       4.652  14.591   6.306  1.00  0.00           N  
ATOM    829 1HD2 ASN X 414       3.976  15.218   5.916  1.00  0.00           H  
ATOM    830 2HD2 ASN X 414       4.878  13.748   5.820  1.00  0.00           H  
ATOM    831  C   ASN X 414       6.939  17.225   7.094  1.00  0.00           C  
ATOM    832  O   ASN X 414       6.631  17.951   6.159  1.00  0.00           O  
ATOM    833  N   ARG X 415       8.053  16.463   7.150  1.00  0.00           N  
ATOM    834  HN  ARG X 415       8.180  15.848   7.929  1.00  0.00           H  
ATOM    835  CA  ARG X 415       9.111  16.549   6.135  1.00  0.00           C  
ATOM    836  CB  ARG X 415       8.637  16.077   4.757  1.00  0.00           C  
ATOM    837  CG  ARG X 415       8.041  14.669   4.773  1.00  0.00           C  
ATOM    838  CD  ARG X 415       7.725  14.187   3.360  1.00  0.00           C  
ATOM    839  NE  ARG X 415       8.955  14.141   2.573  1.00  0.00           N1+
ATOM    840  HE  ARG X 415       9.836  14.061   3.039  1.00  0.00           H  
ATOM    841  CZ  ARG X 415       8.933  14.190   1.228  1.00  0.00           C  
ATOM    842  NH1 ARG X 415       7.788  14.253   0.550  1.00  0.00           N  
ATOM    843 1HH1 ARG X 415       6.919  14.274   1.042  1.00  0.00           H  
ATOM    844 2HH1 ARG X 415       7.792  14.279  -0.450  1.00  0.00           H  
ATOM    845  NH2 ARG X 415      10.088  14.169   0.578  1.00  0.00           N  
ATOM    846 1HH2 ARG X 415      10.951  14.177   1.081  1.00  0.00           H  
ATOM    847 2HH2 ARG X 415      10.110  14.112  -0.421  1.00  0.00           H  
ATOM    848  C   ARG X 415       9.803  17.902   6.079  1.00  0.00           C  
ATOM    849  O   ARG X 415      10.015  18.516   5.041  1.00  0.00           O  
ATOM    850  N   ILE X 416      10.133  18.321   7.310  1.00  0.00           N  
ATOM    851  HN  ILE X 416       9.922  17.699   8.064  1.00  0.00           H  
ATOM    852  CA  ILE X 416      10.807  19.596   7.561  1.00  0.00           C  
ATOM    853  CB  ILE X 416      10.519  19.968   9.031  1.00  0.00           C  
ATOM    854  CG2 ILE X 416      11.111  18.910   9.975  1.00  0.00           C  
ATOM    855  CG1 ILE X 416      10.948  21.379   9.446  1.00  0.00           C  
ATOM    856  CD1 ILE X 416      10.721  21.638  10.934  1.00  0.00           C  
ATOM    857  C   ILE X 416      12.303  19.555   7.242  1.00  0.00           C  
ATOM    858  O   ILE X 416      12.930  18.503   7.241  1.00  0.00           O  
ATOM    859  N   GLY X 417      12.850  20.759   6.988  1.00  0.00           N  
ATOM    860  HN  GLY X 417      12.282  21.579   6.904  1.00  0.00           H  
ATOM    861  CA  GLY X 417      14.307  20.855   6.964  1.00  0.00           C  
ATOM    862  C   GLY X 417      14.786  21.925   7.923  1.00  0.00           C  
ATOM    863  O   GLY X 417      14.156  22.962   8.073  1.00  0.00           O  
ATOM    864  N   VAL X 418      15.921  21.623   8.583  1.00  0.00           N  
ATOM    865  HN  VAL X 418      16.406  20.768   8.404  1.00  0.00           H  
ATOM    866  CA  VAL X 418      16.427  22.603   9.548  1.00  0.00           C  
ATOM    867  CB  VAL X 418      16.244  22.132  11.005  1.00  0.00           C  
ATOM    868  CG1 VAL X 418      14.765  22.022  11.382  1.00  0.00           C  
ATOM    869  CG2 VAL X 418      17.029  20.852  11.311  1.00  0.00           C  
ATOM    870  C   VAL X 418      17.868  23.018   9.311  1.00  0.00           C  
ATOM    871  O   VAL X 418      18.642  22.331   8.655  1.00  0.00           O  
ATOM    872  N   GLY X 419      18.185  24.183   9.906  1.00  0.00           N  
ATOM    873  HN  GLY X 419      17.468  24.726  10.345  1.00  0.00           H  
ATOM    874  CA  GLY X 419      19.566  24.663   9.866  1.00  0.00           C  
ATOM    875  C   GLY X 419      19.865  25.584  11.032  1.00  0.00           C  
ATOM    876  O   GLY X 419      18.968  26.183  11.608  1.00  0.00           O  
ATOM    877  N   VAL X 420      21.166  25.659  11.374  1.00  0.00           N  
ATOM    878  HN  VAL X 420      21.864  25.164  10.858  1.00  0.00           H  
ATOM    879  CA  VAL X 420      21.514  26.478  12.538  1.00  0.00           C  
ATOM    880  CB  VAL X 420      22.131  25.608  13.650  1.00  0.00           C  
ATOM    881  CG1 VAL X 420      22.497  26.423  14.897  1.00  0.00           C  
ATOM    882  CG2 VAL X 420      21.209  24.443  14.017  1.00  0.00           C  
ATOM    883  C   VAL X 420      22.416  27.655  12.207  1.00  0.00           C  
ATOM    884  O   VAL X 420      23.517  27.503  11.692  1.00  0.00           O  
ATOM    885  N   ILE X 421      21.886  28.845  12.554  1.00  0.00           N  
ATOM    886  HN  ILE X 421      20.975  28.874  12.968  1.00  0.00           H  
ATOM    887  CA  ILE X 421      22.689  30.064  12.439  1.00  0.00           C  
ATOM    888  CB  ILE X 421      22.153  31.003  11.339  1.00  0.00           C  
ATOM    889  CG2 ILE X 421      23.146  32.149  11.094  1.00  0.00           C  
ATOM    890  CG1 ILE X 421      21.864  30.258  10.031  1.00  0.00           C  
ATOM    891  CD1 ILE X 421      21.305  31.147   8.917  1.00  0.00           C  
ATOM    892  C   ILE X 421      22.696  30.785  13.773  1.00  0.00           C  
ATOM    893  O   ILE X 421      21.640  31.058  14.336  1.00  0.00           O  
ATOM    894  N   ASP X 422      23.928  31.063  14.257  1.00  0.00           N  
ATOM    895  HN  ASP X 422      24.728  30.811  13.711  1.00  0.00           H  
ATOM    896  CA  ASP X 422      24.133  31.798  15.513  1.00  0.00           C  
ATOM    897  CB  ASP X 422      23.763  33.285  15.364  1.00  0.00           C  
ATOM    898  CG  ASP X 422      24.618  33.971  14.295  1.00  0.00           C  
ATOM    899  OD1 ASP X 422      25.795  33.633  14.136  1.00  0.00           O  
ATOM    900  OD2 ASP X 422      24.095  34.850  13.612  1.00  0.00           O1-
ATOM    901  C   ASP X 422      23.490  31.218  16.767  1.00  0.00           C  
ATOM    902  O   ASP X 422      23.039  31.915  17.650  1.00  0.00           O  
ATOM    903  N   GLY X 423      23.471  29.868  16.763  1.00  0.00           N  
ATOM    904  HN  GLY X 423      23.858  29.359  16.003  1.00  0.00           H  
ATOM    905  CA  GLY X 423      22.813  29.179  17.870  1.00  0.00           C  
ATOM    906  C   GLY X 423      21.293  29.153  17.809  1.00  0.00           C  
ATOM    907  O   GLY X 423      20.624  28.846  18.787  1.00  0.00           O  
ATOM    908  N   HIS X 424      20.772  29.494  16.618  1.00  0.00           N  
ATOM    909  HN  HIS X 424      21.359  29.772  15.859  1.00  0.00           H  
ATOM    910  CA  HIS X 424      19.320  29.484  16.460  1.00  0.00           C  
ATOM    911  CB  HIS X 424      18.803  30.873  16.074  1.00  0.00           C  
ATOM    912  CG  HIS X 424      19.205  31.959  17.053  1.00  0.00           C  
ATOM    913  ND1 HIS X 424      19.603  31.764  18.328  1.00  0.00           N  
ATOM    914  HD1 HIS X 424      19.705  30.906  18.791  1.00  0.00           H  
ATOM    915  CD2 HIS X 424      19.213  33.332  16.792  1.00  0.00           C  
ATOM    916  NE2 HIS X 424      19.619  33.962  17.920  1.00  0.00           N  
ATOM    917  CE1 HIS X 424      19.861  33.000  18.865  1.00  0.00           C  
ATOM    918  C   HIS X 424      18.857  28.468  15.432  1.00  0.00           C  
ATOM    919  O   HIS X 424      19.520  28.214  14.435  1.00  0.00           O  
ATOM    920  N   ILE X 425      17.678  27.890  15.734  1.00  0.00           N  
ATOM    921  HN  ILE X 425      17.176  28.177  16.549  1.00  0.00           H  
ATOM    922  CA  ILE X 425      17.154  26.860  14.836  1.00  0.00           C  
ATOM    923  CB  ILE X 425      16.595  25.671  15.631  1.00  0.00           C  
ATOM    924  CG2 ILE X 425      16.279  24.502  14.685  1.00  0.00           C  
ATOM    925  CG1 ILE X 425      17.565  25.230  16.728  1.00  0.00           C  
ATOM    926  CD1 ILE X 425      16.969  24.146  17.627  1.00  0.00           C  
ATOM    927  C   ILE X 425      16.106  27.369  13.860  1.00  0.00           C  
ATOM    928  O   ILE X 425      14.991  27.721  14.220  1.00  0.00           O  
ATOM    929  N   TYR X 426      16.521  27.354  12.585  1.00  0.00           N  
ATOM    930  HN  TYR X 426      17.457  27.074  12.381  1.00  0.00           H  
ATOM    931  CA  TYR X 426      15.570  27.659  11.518  1.00  0.00           C  
ATOM    932  CB  TYR X 426      16.282  28.286  10.318  1.00  0.00           C  
ATOM    933  CG  TYR X 426      16.752  29.688  10.626  1.00  0.00           C  
ATOM    934  CD1 TYR X 426      17.962  29.875  11.325  1.00  0.00           C  
ATOM    935  CE1 TYR X 426      18.390  31.182  11.604  1.00  0.00           C  
ATOM    936  CD2 TYR X 426      15.964  30.773  10.192  1.00  0.00           C  
ATOM    937  CE2 TYR X 426      16.397  32.081  10.464  1.00  0.00           C  
ATOM    938  CZ  TYR X 426      17.604  32.267  11.169  1.00  0.00           C  
ATOM    939  OH  TYR X 426      18.024  33.552  11.447  1.00  0.00           O  
ATOM    940  HH  TYR X 426      18.823  33.521  11.959  1.00  0.00           H  
ATOM    941  C   TYR X 426      14.803  26.439  11.051  1.00  0.00           C  
ATOM    942  O   TYR X 426      15.366  25.496  10.510  1.00  0.00           O  
ATOM    943  N   ALA X 427      13.478  26.524  11.274  1.00  0.00           N  
ATOM    944  HN  ALA X 427      13.113  27.329  11.740  1.00  0.00           H  
ATOM    945  CA  ALA X 427      12.586  25.498  10.740  1.00  0.00           C  
ATOM    946  CB  ALA X 427      11.460  25.204  11.727  1.00  0.00           C  
ATOM    947  C   ALA X 427      11.969  25.918   9.422  1.00  0.00           C  
ATOM    948  O   ALA X 427      11.331  26.956   9.308  1.00  0.00           O  
ATOM    949  N   VAL X 428      12.226  25.062   8.418  1.00  0.00           N  
ATOM    950  HN  VAL X 428      12.670  24.186   8.606  1.00  0.00           H  
ATOM    951  CA  VAL X 428      11.928  25.460   7.043  1.00  0.00           C  
ATOM    952  CB  VAL X 428      13.234  25.544   6.228  1.00  0.00           C  
ATOM    953  CG1 VAL X 428      13.011  26.032   4.795  1.00  0.00           C  
ATOM    954  CG2 VAL X 428      14.291  26.398   6.931  1.00  0.00           C  
ATOM    955  C   VAL X 428      10.956  24.502   6.382  1.00  0.00           C  
ATOM    956  O   VAL X 428      11.180  23.298   6.334  1.00  0.00           O  
ATOM    957  N   GLY X 429       9.872  25.106   5.855  1.00  0.00           N  
ATOM    958  HN  GLY X 429       9.701  26.079   6.019  1.00  0.00           H  
ATOM    959  CA  GLY X 429       8.953  24.308   5.044  1.00  0.00           C  
ATOM    960  C   GLY X 429       8.174  23.272   5.831  1.00  0.00           C  
ATOM    961  O   GLY X 429       7.768  23.492   6.961  1.00  0.00           O  
ATOM    962  N   GLY X 430       7.996  22.117   5.172  1.00  0.00           N  
ATOM    963  HN  GLY X 430       8.304  22.024   4.226  1.00  0.00           H  
ATOM    964  CA  GLY X 430       7.218  21.083   5.849  1.00  0.00           C  
ATOM    965  C   GLY X 430       5.746  21.164   5.502  1.00  0.00           C  
ATOM    966  O   GLY X 430       5.308  22.055   4.787  1.00  0.00           O  
ATOM    967  N   SER X 431       5.001  20.181   6.033  1.00  0.00           N  
ATOM    968  HN  SER X 431       5.416  19.467   6.594  1.00  0.00           H  
ATOM    969  CA  SER X 431       3.585  20.139   5.690  1.00  0.00           C  
ATOM    970  CB  SER X 431       3.318  19.047   4.648  1.00  0.00           C  
ATOM    971  OG  SER X 431       3.762  17.778   5.139  1.00  0.00           O  
ATOM    972  HG  SER X 431       4.701  17.847   5.256  1.00  0.00           H  
ATOM    973  C   SER X 431       2.663  19.981   6.880  1.00  0.00           C  
ATOM    974  O   SER X 431       3.000  19.408   7.908  1.00  0.00           O  
ATOM    975  N   HIS X 432       1.454  20.510   6.659  1.00  0.00           N  
ATOM    976  HN  HIS X 432       1.283  21.018   5.814  1.00  0.00           H  
ATOM    977  CA  HIS X 432       0.390  20.267   7.625  1.00  0.00           C  
ATOM    978  CB  HIS X 432       0.162  21.522   8.478  1.00  0.00           C  
ATOM    979  CG  HIS X 432      -0.962  21.337   9.476  1.00  0.00           C  
ATOM    980  ND1 HIS X 432      -1.754  22.351   9.862  1.00  0.00           N  
ATOM    981  HD1 HIS X 432      -1.689  23.280   9.556  1.00  0.00           H  
ATOM    982  CD2 HIS X 432      -1.369  20.172  10.137  1.00  0.00           C  
ATOM    983  NE2 HIS X 432      -2.421  20.503  10.925  1.00  0.00           N  
ATOM    984  CE1 HIS X 432      -2.658  21.843  10.756  1.00  0.00           C  
ATOM    985  C   HIS X 432      -0.855  19.831   6.882  1.00  0.00           C  
ATOM    986  O   HIS X 432      -1.617  20.638   6.373  1.00  0.00           O  
ATOM    987  N   GLY X 433      -0.997  18.491   6.820  1.00  0.00           N  
ATOM    988  HN  GLY X 433      -0.361  17.894   7.310  1.00  0.00           H  
ATOM    989  CA  GLY X 433      -2.051  17.942   5.966  1.00  0.00           C  
ATOM    990  C   GLY X 433      -1.742  18.102   4.487  1.00  0.00           C  
ATOM    991  O   GLY X 433      -0.745  17.606   3.976  1.00  0.00           O  
ATOM    992  N   CYS X 434      -2.640  18.857   3.827  1.00  0.00           N  
ATOM    993  HN  CYS X 434      -3.454  19.213   4.287  1.00  0.00           H  
ATOM    994  CA  CYS X 434      -2.333  19.206   2.439  0.50  0.00           C  
ATOM    995  CB  CYS X 434      -3.588  19.112   1.571  0.50  0.00           C  
ATOM    996  SG  CYS X 434      -4.873  20.285   2.075  0.50  0.00           S  
ATOM    997  C   CYS X 434      -1.658  20.556   2.240  1.00  0.00           C  
ATOM    998  O   CYS X 434      -1.419  20.987   1.119  1.00  0.00           O  
ATOM    999  N   ILE X 435      -1.366  21.214   3.379  1.00  0.00           N  
ATOM   1000  HN  ILE X 435      -1.545  20.808   4.274  1.00  0.00           H  
ATOM   1001  CA  ILE X 435      -0.718  22.520   3.275  1.00  0.00           C  
ATOM   1002  CB  ILE X 435      -1.119  23.405   4.465  1.00  0.00           C  
ATOM   1003  CG2 ILE X 435      -0.463  24.792   4.391  1.00  0.00           C  
ATOM   1004  CG1 ILE X 435      -2.645  23.543   4.517  1.00  0.00           C  
ATOM   1005  CD1 ILE X 435      -3.242  24.272   3.307  1.00  0.00           C  
ATOM   1006  C   ILE X 435       0.787  22.420   3.134  1.00  0.00           C  
ATOM   1007  O   ILE X 435       1.482  21.770   3.905  1.00  0.00           O  
ATOM   1008  N   HIS X 436       1.246  23.109   2.077  1.00  0.00           N  
ATOM   1009  HN  HIS X 436       0.627  23.579   1.449  1.00  0.00           H  
ATOM   1010  CA  HIS X 436       2.675  23.106   1.809  1.00  0.00           C  
ATOM   1011  CB  HIS X 436       2.870  22.709   0.346  1.00  0.00           C  
ATOM   1012  CG  HIS X 436       2.590  21.229   0.335  1.00  0.00           C  
ATOM   1013  ND1 HIS X 436       1.392  20.694   0.638  1.00  0.00           N  
ATOM   1014  HD1 HIS X 436       0.566  21.189   0.822  1.00  0.00           H  
ATOM   1015  CD2 HIS X 436       3.512  20.201   0.169  1.00  0.00           C  
ATOM   1016  NE2 HIS X 436       2.860  19.039   0.401  1.00  0.00           N  
ATOM   1017  CE1 HIS X 436       1.554  19.337   0.689  1.00  0.00           C  
ATOM   1018  C   HIS X 436       3.322  24.406   2.215  1.00  0.00           C  
ATOM   1019  O   HIS X 436       3.094  25.454   1.638  1.00  0.00           O  
ATOM   1020  N   HIS X 437       4.118  24.298   3.292  1.00  0.00           N  
ATOM   1021  HN  HIS X 437       4.330  23.412   3.699  1.00  0.00           H  
ATOM   1022  CA  HIS X 437       4.629  25.549   3.847  1.00  0.00           C  
ATOM   1023  CB  HIS X 437       5.137  25.381   5.285  1.00  0.00           C  
ATOM   1024  CG  HIS X 437       4.060  24.860   6.208  1.00  0.00           C  
ATOM   1025  ND1 HIS X 437       2.795  25.322   6.241  1.00  0.00           N  
ATOM   1026  HD1 HIS X 437       2.415  26.033   5.687  1.00  0.00           H  
ATOM   1027  CD2 HIS X 437       4.191  23.848   7.163  1.00  0.00           C  
ATOM   1028  NE2 HIS X 437       2.990  23.704   7.770  1.00  0.00           N  
ATOM   1029  CE1 HIS X 437       2.131  24.608   7.206  1.00  0.00           C  
ATOM   1030  C   HIS X 437       5.707  26.199   3.010  1.00  0.00           C  
ATOM   1031  O   HIS X 437       6.700  25.592   2.628  1.00  0.00           O  
ATOM   1032  N   ASN X 438       5.462  27.499   2.791  1.00  0.00           N  
ATOM   1033  HN  ASN X 438       4.570  27.889   3.020  1.00  0.00           H  
ATOM   1034  CA  ASN X 438       6.595  28.362   2.469  1.00  0.00           C  
ATOM   1035  CB  ASN X 438       6.230  29.399   1.391  1.00  0.00           C  
ATOM   1036  CG  ASN X 438       5.078  30.306   1.801  1.00  0.00           C  
ATOM   1037  OD1 ASN X 438       4.540  30.245   2.899  1.00  0.00           O  
ATOM   1038  ND2 ASN X 438       4.726  31.169   0.835  1.00  0.00           N  
ATOM   1039 1HD2 ASN X 438       5.185  31.157  -0.053  1.00  0.00           H  
ATOM   1040 2HD2 ASN X 438       4.000  31.835   1.001  1.00  0.00           H  
ATOM   1041  C   ASN X 438       7.215  29.014   3.700  1.00  0.00           C  
ATOM   1042  O   ASN X 438       8.319  29.533   3.660  1.00  0.00           O  
ATOM   1043  N   SER X 439       6.445  28.960   4.805  1.00  0.00           N  
ATOM   1044  HN  SER X 439       5.571  28.479   4.768  1.00  0.00           H  
ATOM   1045  CA  SER X 439       6.850  29.653   6.029  1.00  0.00           C  
ATOM   1046  CB  SER X 439       5.693  29.664   7.023  1.00  0.00           C  
ATOM   1047  OG  SER X 439       5.418  28.320   7.434  1.00  0.00           O  
ATOM   1048  HG  SER X 439       4.948  27.913   6.719  1.00  0.00           H  
ATOM   1049  C   SER X 439       8.085  29.092   6.708  1.00  0.00           C  
ATOM   1050  O   SER X 439       8.370  27.903   6.654  1.00  0.00           O  
ATOM   1051  N   VAL X 440       8.796  30.036   7.354  1.00  0.00           N  
ATOM   1052  HN  VAL X 440       8.466  30.980   7.358  1.00  0.00           H  
ATOM   1053  CA  VAL X 440      10.031  29.702   8.066  1.00  0.00           C  
ATOM   1054  CB  VAL X 440      11.267  30.176   7.270  1.00  0.00           C  
ATOM   1055  CG1 VAL X 440      12.588  29.735   7.910  1.00  0.00           C  
ATOM   1056  CG2 VAL X 440      11.220  29.742   5.805  1.00  0.00           C  
ATOM   1057  C   VAL X 440       9.998  30.373   9.428  1.00  0.00           C  
ATOM   1058  O   VAL X 440       9.535  31.500   9.552  1.00  0.00           O  
ATOM   1059  N   GLU X 441      10.501  29.640  10.439  1.00  0.00           N  
ATOM   1060  HN  GLU X 441      10.823  28.704  10.293  1.00  0.00           H  
ATOM   1061  CA  GLU X 441      10.560  30.251  11.764  1.00  0.00           C  
ATOM   1062  CB  GLU X 441       9.337  29.841  12.584  1.00  0.00           C  
ATOM   1063  CG  GLU X 441       9.064  28.335  12.627  1.00  0.00           C  
ATOM   1064  CD  GLU X 441       7.699  28.110  13.266  1.00  0.00           C  
ATOM   1065  OE1 GLU X 441       7.469  28.584  14.380  1.00  0.00           O  
ATOM   1066  OE2 GLU X 441       6.854  27.473  12.641  1.00  0.00           O1-
ATOM   1067  C   GLU X 441      11.874  29.997  12.478  1.00  0.00           C  
ATOM   1068  O   GLU X 441      12.720  29.253  12.000  1.00  0.00           O  
ATOM   1069  N   ARG X 442      12.023  30.689  13.623  1.00  0.00           N  
ATOM   1070  HN  ARG X 442      11.284  31.265  13.969  1.00  0.00           H  
ATOM   1071  CA  ARG X 442      13.327  30.698  14.280  1.00  0.00           C  
ATOM   1072  CB  ARG X 442      14.068  31.988  13.933  1.00  0.00           C  
ATOM   1073  CG  ARG X 442      15.539  31.982  14.351  1.00  0.00           C  
ATOM   1074  CD  ARG X 442      16.169  33.375  14.319  1.00  0.00           C  
ATOM   1075  NE  ARG X 442      15.576  34.248  15.332  1.00  0.00           N1+
ATOM   1076  HE  ARG X 442      15.618  34.000  16.301  1.00  0.00           H  
ATOM   1077  CZ  ARG X 442      14.965  35.398  14.981  1.00  0.00           C  
ATOM   1078  NH1 ARG X 442      14.902  35.777  13.705  1.00  0.00           N  
ATOM   1079 1HH1 ARG X 442      15.323  35.208  12.998  1.00  0.00           H  
ATOM   1080 2HH1 ARG X 442      14.441  36.623  13.441  1.00  0.00           H  
ATOM   1081  NH2 ARG X 442      14.423  36.150  15.935  1.00  0.00           N  
ATOM   1082 1HH2 ARG X 442      14.552  35.881  16.892  1.00  0.00           H  
ATOM   1083 2HH2 ARG X 442      13.898  36.973  15.719  1.00  0.00           H  
ATOM   1084  C   ARG X 442      13.243  30.544  15.787  1.00  0.00           C  
ATOM   1085  O   ARG X 442      12.558  31.278  16.485  1.00  0.00           O  
ATOM   1086  N   TYR X 443      14.002  29.539  16.247  1.00  0.00           N  
ATOM   1087  HN  TYR X 443      14.565  29.014  15.612  1.00  0.00           H  
ATOM   1088  CA  TYR X 443      14.009  29.225  17.668  1.00  0.00           C  
ATOM   1089  CB  TYR X 443      13.854  27.712  17.819  1.00  0.00           C  
ATOM   1090  CG  TYR X 443      13.904  27.256  19.257  1.00  0.00           C  
ATOM   1091  CD1 TYR X 443      12.829  27.545  20.122  1.00  0.00           C  
ATOM   1092  CE1 TYR X 443      12.896  27.111  21.456  1.00  0.00           C  
ATOM   1093  CD2 TYR X 443      15.040  26.543  19.688  1.00  0.00           C  
ATOM   1094  CE2 TYR X 443      15.101  26.104  21.019  1.00  0.00           C  
ATOM   1095  CZ  TYR X 443      14.033  26.397  21.890  1.00  0.00           C  
ATOM   1096  OH  TYR X 443      14.116  25.969  23.201  1.00  0.00           O  
ATOM   1097  HH  TYR X 443      13.379  26.288  23.710  1.00  0.00           H  
ATOM   1098  C   TYR X 443      15.265  29.712  18.352  1.00  0.00           C  
ATOM   1099  O   TYR X 443      16.378  29.450  17.918  1.00  0.00           O  
ATOM   1100  N   GLU X 444      15.018  30.416  19.467  1.00  0.00           N  
ATOM   1101  HN  GLU X 444      14.076  30.613  19.736  1.00  0.00           H  
ATOM   1102  CA  GLU X 444      16.158  30.771  20.305  1.00  0.00           C  
ATOM   1103  CB  GLU X 444      16.212  32.283  20.516  1.00  0.00           C  
ATOM   1104  CG  GLU X 444      16.188  33.033  19.175  1.00  0.00           C  
ATOM   1105  CD  GLU X 444      16.087  34.551  19.347  1.00  0.00           C  
ATOM   1106  OE1 GLU X 444      16.421  35.083  20.411  1.00  0.00           O  
ATOM   1107  OE2 GLU X 444      15.648  35.208  18.404  1.00  0.00           O1-
ATOM   1108  C   GLU X 444      16.112  30.004  21.610  1.00  0.00           C  
ATOM   1109  O   GLU X 444      15.242  30.214  22.444  1.00  0.00           O  
ATOM   1110  N   PRO X 445      17.085  29.061  21.737  1.00  0.00           N  
ATOM   1111  CD  PRO X 445      18.137  28.772  20.768  1.00  0.00           C  
ATOM   1112  CA  PRO X 445      17.133  28.154  22.895  1.00  0.00           C  
ATOM   1113  CB  PRO X 445      18.398  27.323  22.637  1.00  0.00           C  
ATOM   1114  CG  PRO X 445      18.596  27.364  21.125  1.00  0.00           C  
ATOM   1115  C   PRO X 445      17.146  28.842  24.248  1.00  0.00           C  
ATOM   1116  O   PRO X 445      16.514  28.413  25.204  1.00  0.00           O  
ATOM   1117  N   GLU X 446      17.901  29.956  24.259  1.00  0.00           N  
ATOM   1118  HN  GLU X 446      18.326  30.268  23.408  1.00  0.00           H  
ATOM   1119  CA  GLU X 446      18.079  30.697  25.505  1.00  0.00           C  
ATOM   1120  CB  GLU X 446      19.313  31.595  25.362  1.00  0.00           C  
ATOM   1121  CG  GLU X 446      19.296  32.550  24.155  1.00  0.00           C  
ATOM   1122  CD  GLU X 446      20.658  33.236  24.078  1.00  0.00           C  
ATOM   1123  OE1 GLU X 446      21.419  32.953  23.145  1.00  0.00           O  
ATOM   1124  OE2 GLU X 446      20.964  34.037  24.965  1.00  0.00           O1-
ATOM   1125  C   GLU X 446      16.842  31.403  26.065  1.00  0.00           C  
ATOM   1126  O   GLU X 446      16.790  31.750  27.237  1.00  0.00           O  
ATOM   1127  N   ARG X 447      15.824  31.545  25.191  1.00  0.00           N  
ATOM   1128  HN  ARG X 447      15.944  31.292  24.231  1.00  0.00           H  
ATOM   1129  CA  ARG X 447      14.548  32.075  25.684  1.00  0.00           C  
ATOM   1130  CB  ARG X 447      14.250  33.406  24.986  1.00  0.00           C  
ATOM   1131  CG  ARG X 447      14.050  33.132  23.501  1.00  0.00           C  
ATOM   1132  CD  ARG X 447      13.642  34.284  22.598  1.00  0.00           C  
ATOM   1133  NE  ARG X 447      13.241  33.672  21.335  1.00  0.00           N1+
ATOM   1134  HE  ARG X 447      13.187  32.675  21.294  1.00  0.00           H  
ATOM   1135  CZ  ARG X 447      12.995  34.370  20.217  1.00  0.00           C  
ATOM   1136  NH1 ARG X 447      12.975  35.702  20.240  1.00  0.00           N  
ATOM   1137 1HH1 ARG X 447      13.118  36.181  21.107  1.00  0.00           H  
ATOM   1138 2HH1 ARG X 447      12.822  36.229  19.405  1.00  0.00           H  
ATOM   1139  NH2 ARG X 447      12.798  33.688  19.086  1.00  0.00           N  
ATOM   1140 1HH2 ARG X 447      12.811  32.686  19.103  1.00  0.00           H  
ATOM   1141 2HH2 ARG X 447      12.649  34.153  18.215  1.00  0.00           H  
ATOM   1142  C   ARG X 447      13.345  31.134  25.576  1.00  0.00           C  
ATOM   1143  O   ARG X 447      12.277  31.415  26.108  1.00  0.00           O  
ATOM   1144  N   ASP X 448      13.564  30.026  24.829  1.00  0.00           N  
ATOM   1145  HN  ASP X 448      14.482  29.844  24.482  1.00  0.00           H  
ATOM   1146  CA  ASP X 448      12.508  29.057  24.520  1.00  0.00           C  
ATOM   1147  CB  ASP X 448      12.115  28.305  25.805  1.00  0.00           C  
ATOM   1148  CG  ASP X 448      11.262  27.072  25.527  1.00  0.00           C  
ATOM   1149  OD1 ASP X 448      11.419  26.452  24.472  1.00  0.00           O  
ATOM   1150  OD2 ASP X 448      10.431  26.746  26.374  1.00  0.00           O1-
ATOM   1151  C   ASP X 448      11.306  29.595  23.731  1.00  0.00           C  
ATOM   1152  O   ASP X 448      10.146  29.379  24.068  1.00  0.00           O  
ATOM   1153  N   GLU X 449      11.647  30.319  22.642  1.00  0.00           N  
ATOM   1154  HN  GLU X 449      12.610  30.506  22.454  1.00  0.00           H  
ATOM   1155  CA  GLU X 449      10.570  30.847  21.791  1.00  0.00           C  
ATOM   1156  CB  GLU X 449      10.264  32.317  22.079  1.00  0.00           C  
ATOM   1157  CG  GLU X 449       9.946  32.721  23.526  1.00  0.00           C  
ATOM   1158  CD  GLU X 449       9.897  34.248  23.662  1.00  0.00           C  
ATOM   1159  OE1 GLU X 449       9.568  34.724  24.752  1.00  0.00           O  
ATOM   1160  OE2 GLU X 449      10.188  34.960  22.693  1.00  0.00           O1-
ATOM   1161  C   GLU X 449      10.830  30.744  20.293  1.00  0.00           C  
ATOM   1162  O   GLU X 449      11.956  30.818  19.822  1.00  0.00           O  
ATOM   1163  N   TRP X 450       9.697  30.607  19.569  1.00  0.00           N  
ATOM   1164  HN  TRP X 450       8.825  30.560  20.050  1.00  0.00           H  
ATOM   1165  CA  TRP X 450       9.721  30.634  18.100  1.00  0.00           C  
ATOM   1166  CB  TRP X 450       8.890  29.504  17.485  1.00  0.00           C  
ATOM   1167  CG  TRP X 450       9.508  28.142  17.686  1.00  0.00           C  
ATOM   1168  CD2 TRP X 450      10.377  27.418  16.788  1.00  0.00           C  
ATOM   1169  CE2 TRP X 450      10.665  26.155  17.405  1.00  0.00           C  
ATOM   1170  CE3 TRP X 450      10.957  27.737  15.542  1.00  0.00           C  
ATOM   1171  CD1 TRP X 450       9.305  27.284  18.775  1.00  0.00           C  
ATOM   1172  NE1 TRP X 450       9.977  26.114  18.611  1.00  0.00           N  
ATOM   1173  HE1 TRP X 450       9.976  25.365  19.242  1.00  0.00           H  
ATOM   1174  CZ2 TRP X 450      11.492  25.220  16.744  1.00  0.00           C  
ATOM   1175  CZ3 TRP X 450      11.788  26.798  14.896  1.00  0.00           C  
ATOM   1176  CH2 TRP X 450      12.060  25.549  15.496  1.00  0.00           C  
ATOM   1177  C   TRP X 450       9.151  31.927  17.546  1.00  0.00           C  
ATOM   1178  O   TRP X 450       8.105  32.399  17.971  1.00  0.00           O  
ATOM   1179  N   HIS X 451       9.884  32.465  16.556  1.00  0.00           N  
ATOM   1180  HN  HIS X 451      10.731  32.015  16.274  1.00  0.00           H  
ATOM   1181  CA  HIS X 451       9.418  33.679  15.884  1.00  0.00           C  
ATOM   1182  CB  HIS X 451      10.253  34.900  16.302  1.00  0.00           C  
ATOM   1183  CG  HIS X 451       9.782  35.510  17.610  1.00  0.00           C  
ATOM   1184  ND1 HIS X 451       9.324  36.773  17.714  1.00  0.00           N  
ATOM   1185  HD1 HIS X 451       9.251  37.421  16.984  1.00  0.00           H  
ATOM   1186  CD2 HIS X 451       9.754  34.931  18.884  1.00  0.00           C  
ATOM   1187  NE2 HIS X 451       9.276  35.856  19.751  1.00  0.00           N  
ATOM   1188  CE1 HIS X 451       9.009  36.992  19.033  1.00  0.00           C  
ATOM   1189  C   HIS X 451       9.487  33.514  14.378  1.00  0.00           C  
ATOM   1190  O   HIS X 451      10.498  33.091  13.834  1.00  0.00           O  
ATOM   1191  N   LEU X 452       8.367  33.876  13.722  1.00  0.00           N  
ATOM   1192  HN  LEU X 452       7.577  34.212  14.235  1.00  0.00           H  
ATOM   1193  CA  LEU X 452       8.337  33.778  12.257  1.00  0.00           C  
ATOM   1194  CB  LEU X 452       6.913  33.944  11.707  1.00  0.00           C  
ATOM   1195  CG  LEU X 452       5.970  32.729  11.727  1.00  0.00           C  
ATOM   1196  CD1 LEU X 452       6.458  31.597  10.823  1.00  0.00           C  
ATOM   1197  CD2 LEU X 452       5.620  32.251  13.136  1.00  0.00           C  
ATOM   1198  C   LEU X 452       9.228  34.798  11.567  1.00  0.00           C  
ATOM   1199  O   LEU X 452       9.258  35.970  11.919  1.00  0.00           O  
ATOM   1200  N   VAL X 453       9.943  34.280  10.552  1.00  0.00           N  
ATOM   1201  HN  VAL X 453       9.866  33.308  10.334  1.00  0.00           H  
ATOM   1202  CA  VAL X 453      10.707  35.175   9.682  1.00  0.00           C  
ATOM   1203  CB  VAL X 453      12.192  34.762   9.630  1.00  0.00           C  
ATOM   1204  CG1 VAL X 453      12.852  34.919  11.000  1.00  0.00           C  
ATOM   1205  CG2 VAL X 453      12.401  33.356   9.064  1.00  0.00           C  
ATOM   1206  C   VAL X 453      10.079  35.230   8.296  1.00  0.00           C  
ATOM   1207  O   VAL X 453       8.983  34.722   8.089  1.00  0.00           O  
ATOM   1208  N   ALA X 454      10.819  35.851   7.350  1.00  0.00           N  
ATOM   1209  HN  ALA X 454      11.690  36.280   7.588  1.00  0.00           H  
ATOM   1210  CA  ALA X 454      10.349  35.862   5.962  1.00  0.00           C  
ATOM   1211  CB  ALA X 454      11.312  36.646   5.066  1.00  0.00           C  
ATOM   1212  C   ALA X 454      10.197  34.469   5.376  1.00  0.00           C  
ATOM   1213  O   ALA X 454      11.070  33.622   5.511  1.00  0.00           O  
ATOM   1214  N   PRO X 455       9.027  34.259   4.723  1.00  0.00           N  
ATOM   1215  CD  PRO X 455       7.900  35.182   4.598  1.00  0.00           C  
ATOM   1216  CA  PRO X 455       8.791  32.974   4.061  1.00  0.00           C  
ATOM   1217  CB  PRO X 455       7.281  33.023   3.810  1.00  0.00           C  
ATOM   1218  CG  PRO X 455       6.965  34.504   3.603  1.00  0.00           C  
ATOM   1219  C   PRO X 455       9.601  32.844   2.783  1.00  0.00           C  
ATOM   1220  O   PRO X 455       9.961  33.821   2.136  1.00  0.00           O  
ATOM   1221  N   MET X 456       9.850  31.567   2.448  1.00  0.00           N  
ATOM   1222  HN  MET X 456       9.591  30.838   3.079  1.00  0.00           H  
ATOM   1223  CA  MET X 456      10.448  31.246   1.153  1.00  0.00           C  
ATOM   1224  CB  MET X 456      10.675  29.741   1.026  1.00  0.00           C  
ATOM   1225  CG  MET X 456      11.692  29.154   1.998  1.00  0.00           C  
ATOM   1226  SD  MET X 456      11.858  27.377   1.788  1.00  0.00           S  
ATOM   1227  CE  MET X 456      10.190  26.908   2.277  1.00  0.00           C  
ATOM   1228  C   MET X 456       9.612  31.704  -0.028  1.00  0.00           C  
ATOM   1229  O   MET X 456       8.405  31.891   0.053  1.00  0.00           O  
ATOM   1230  N   LEU X 457      10.343  31.848  -1.148  1.00  0.00           N  
ATOM   1231  HN  LEU X 457      11.326  31.674  -1.118  1.00  0.00           H  
ATOM   1232  CA  LEU X 457       9.685  32.133  -2.422  1.00  0.00           C  
ATOM   1233  CB  LEU X 457      10.719  32.593  -3.456  1.00  0.00           C  
ATOM   1234  CG  LEU X 457      11.636  33.727  -2.980  1.00  0.00           C  
ATOM   1235  CD1 LEU X 457      12.795  33.958  -3.950  1.00  0.00           C  
ATOM   1236  CD2 LEU X 457      10.875  35.021  -2.681  1.00  0.00           C  
ATOM   1237  C   LEU X 457       8.898  30.948  -2.965  1.00  0.00           C  
ATOM   1238  O   LEU X 457       7.975  31.088  -3.754  1.00  0.00           O  
ATOM   1239  N   THR X 458       9.315  29.763  -2.479  1.00  0.00           N  
ATOM   1240  HN  THR X 458      10.101  29.714  -1.863  1.00  0.00           H  
ATOM   1241  CA  THR X 458       8.643  28.546  -2.918  1.00  0.00           C  
ATOM   1242  CB  THR X 458       9.609  27.736  -3.797  1.00  0.00           C  
ATOM   1243  OG1 THR X 458      10.334  28.610  -4.669  1.00  0.00           O  
ATOM   1244  HG1 THR X 458       9.689  29.130  -5.129  1.00  0.00           H  
ATOM   1245  CG2 THR X 458       8.904  26.653  -4.616  1.00  0.00           C  
ATOM   1246  C   THR X 458       8.145  27.724  -1.739  1.00  0.00           C  
ATOM   1247  O   THR X 458       8.783  27.654  -0.697  1.00  0.00           O  
ATOM   1248  N   ARG X 459       6.976  27.086  -1.953  1.00  0.00           N  
ATOM   1249  HN  ARG X 459       6.487  27.215  -2.816  1.00  0.00           H  
ATOM   1250  CA  ARG X 459       6.541  26.085  -0.975  1.00  0.00           C  
ATOM   1251  CB  ARG X 459       5.059  25.762  -1.181  1.00  0.00           C  
ATOM   1252  CG  ARG X 459       4.145  26.992  -1.125  1.00  0.00           C  
ATOM   1253  CD  ARG X 459       2.663  26.629  -1.279  1.00  0.00           C  
ATOM   1254  NE  ARG X 459       1.802  27.810  -1.184  1.00  0.00           N1+
ATOM   1255  HE  ARG X 459       1.702  28.399  -1.985  1.00  0.00           H  
ATOM   1256  CZ  ARG X 459       1.162  28.132  -0.035  1.00  0.00           C  
ATOM   1257  NH1 ARG X 459       1.277  27.373   1.050  1.00  0.00           N  
ATOM   1258 1HH1 ARG X 459       1.844  26.550   1.014  1.00  0.00           H  
ATOM   1259 2HH1 ARG X 459       0.813  27.606   1.904  1.00  0.00           H  
ATOM   1260  NH2 ARG X 459       0.405  29.226   0.012  1.00  0.00           N  
ATOM   1261 1HH2 ARG X 459       0.303  29.797  -0.802  1.00  0.00           H  
ATOM   1262 2HH2 ARG X 459      -0.066  29.487   0.856  1.00  0.00           H  
ATOM   1263  C   ARG X 459       7.383  24.821  -1.073  1.00  0.00           C  
ATOM   1264  O   ARG X 459       7.627  24.322  -2.162  1.00  0.00           O  
ATOM   1265  N   ARG X 460       7.866  24.342   0.089  1.00  0.00           N  
ATOM   1266  HN  ARG X 460       7.646  24.772   0.966  1.00  0.00           H  
ATOM   1267  CA  ARG X 460       8.796  23.211  -0.012  1.00  0.00           C  
ATOM   1268  CB  ARG X 460      10.268  23.667  -0.036  1.00  0.00           C  
ATOM   1269  CG  ARG X 460      10.685  24.672  -1.119  1.00  0.00           C  
ATOM   1270  CD  ARG X 460      12.163  25.065  -1.043  1.00  0.00           C  
ATOM   1271  NE  ARG X 460      12.493  26.133  -1.987  1.00  0.00           N1+
ATOM   1272  HE  ARG X 460      12.304  27.089  -1.758  1.00  0.00           H  
ATOM   1273  CZ  ARG X 460      13.034  25.879  -3.194  1.00  0.00           C  
ATOM   1274  NH1 ARG X 460      13.298  24.632  -3.574  1.00  0.00           N  
ATOM   1275 1HH1 ARG X 460      13.066  23.863  -2.974  1.00  0.00           H  
ATOM   1276 2HH1 ARG X 460      13.735  24.446  -4.454  1.00  0.00           H  
ATOM   1277  NH2 ARG X 460      13.297  26.904  -4.001  1.00  0.00           N  
ATOM   1278 1HH2 ARG X 460      13.129  27.836  -3.667  1.00  0.00           H  
ATOM   1279 2HH2 ARG X 460      13.647  26.764  -4.928  1.00  0.00           H  
ATOM   1280  C   ARG X 460       8.635  22.178   1.089  1.00  0.00           C  
ATOM   1281  O   ARG X 460       8.900  22.443   2.254  1.00  0.00           O  
ATOM   1282  N   ILE X 461       8.228  20.965   0.663  1.00  0.00           N  
ATOM   1283  HN  ILE X 461       7.925  20.813  -0.277  1.00  0.00           H  
ATOM   1284  CA  ILE X 461       8.369  19.853   1.607  0.50  0.00           C  
ATOM   1285  CB  ILE X 461       7.046  19.155   1.941  0.50  0.00           C  
ATOM   1286  CG2 ILE X 461       6.017  20.220   2.289  0.50  0.00           C  
ATOM   1287  CG1 ILE X 461       6.532  18.196   0.861  0.50  0.00           C  
ATOM   1288  CD1 ILE X 461       5.497  17.216   1.417  0.50  0.00           C  
ATOM   1289  C   ILE X 461       9.385  18.841   1.138  1.00  0.00           C  
ATOM   1290  O   ILE X 461       9.663  18.721  -0.046  1.00  0.00           O  
ATOM   1291  N   GLY X 462       9.954  18.130   2.127  1.00  0.00           N  
ATOM   1292  HN  GLY X 462       9.664  18.261   3.076  1.00  0.00           H  
ATOM   1293  CA  GLY X 462      11.108  17.295   1.787  1.00  0.00           C  
ATOM   1294  C   GLY X 462      12.311  18.122   1.368  1.00  0.00           C  
ATOM   1295  O   GLY X 462      13.084  17.767   0.486  1.00  0.00           O  
ATOM   1296  N   VAL X 463      12.386  19.281   2.046  1.00  0.00           N  
ATOM   1297  HN  VAL X 463      11.759  19.437   2.808  1.00  0.00           H  
ATOM   1298  CA  VAL X 463      13.407  20.258   1.692  1.00  0.00           C  
ATOM   1299  CB  VAL X 463      12.855  21.683   1.909  1.00  0.00           C  
ATOM   1300  CG1 VAL X 463      12.370  21.933   3.343  1.00  0.00           C  
ATOM   1301  CG2 VAL X 463      13.838  22.753   1.431  1.00  0.00           C  
ATOM   1302  C   VAL X 463      14.715  20.013   2.421  1.00  0.00           C  
ATOM   1303  O   VAL X 463      14.758  19.762   3.619  1.00  0.00           O  
ATOM   1304  N   GLY X 464      15.788  20.083   1.616  1.00  0.00           N  
ATOM   1305  HN  GLY X 464      15.691  20.333   0.652  1.00  0.00           H  
ATOM   1306  CA  GLY X 464      17.098  19.946   2.239  1.00  0.00           C  
ATOM   1307  C   GLY X 464      17.684  21.294   2.602  1.00  0.00           C  
ATOM   1308  O   GLY X 464      17.699  22.222   1.805  1.00  0.00           O  
ATOM   1309  N   VAL X 465      18.138  21.368   3.865  1.00  0.00           N  
ATOM   1310  HN  VAL X 465      18.167  20.556   4.447  1.00  0.00           H  
ATOM   1311  CA  VAL X 465      18.586  22.670   4.361  1.00  0.00           C  
ATOM   1312  CB  VAL X 465      17.581  23.219   5.400  1.00  0.00           C  
ATOM   1313  CG1 VAL X 465      17.993  24.567   5.998  1.00  0.00           C  
ATOM   1314  CG2 VAL X 465      16.177  23.342   4.802  1.00  0.00           C  
ATOM   1315  C   VAL X 465      20.000  22.599   4.915  1.00  0.00           C  
ATOM   1316  O   VAL X 465      20.357  21.677   5.637  1.00  0.00           O  
ATOM   1317  N   ALA X 466      20.787  23.626   4.531  1.00  0.00           N  
ATOM   1318  HN  ALA X 466      20.432  24.326   3.909  1.00  0.00           H  
ATOM   1319  CA  ALA X 466      22.157  23.703   5.039  1.00  0.00           C  
ATOM   1320  CB  ALA X 466      23.128  23.004   4.087  1.00  0.00           C  
ATOM   1321  C   ALA X 466      22.614  25.136   5.231  1.00  0.00           C  
ATOM   1322  O   ALA X 466      22.070  26.061   4.644  1.00  0.00           O  
ATOM   1323  N   VAL X 467      23.639  25.285   6.092  1.00  0.00           N  
ATOM   1324  HN  VAL X 467      24.053  24.493   6.540  1.00  0.00           H  
ATOM   1325  CA  VAL X 467      24.141  26.639   6.334  1.00  0.00           C  
ATOM   1326  CB  VAL X 467      24.063  26.986   7.833  1.00  0.00           C  
ATOM   1327  CG1 VAL X 467      24.592  28.390   8.154  1.00  0.00           C  
ATOM   1328  CG2 VAL X 467      22.634  26.815   8.346  1.00  0.00           C  
ATOM   1329  C   VAL X 467      25.550  26.836   5.804  1.00  0.00           C  
ATOM   1330  O   VAL X 467      26.459  26.069   6.090  1.00  0.00           O  
ATOM   1331  N   LEU X 468      25.678  27.924   5.023  1.00  0.00           N  
ATOM   1332  HN  LEU X 468      24.880  28.491   4.817  1.00  0.00           H  
ATOM   1333  CA  LEU X 468      26.994  28.271   4.498  1.00  0.00           C  
ATOM   1334  CB  LEU X 468      27.122  27.782   3.052  1.00  0.00           C  
ATOM   1335  CG  LEU X 468      28.492  27.986   2.400  1.00  0.00           C  
ATOM   1336  CD1 LEU X 468      29.638  27.482   3.276  1.00  0.00           C  
ATOM   1337  CD2 LEU X 468      28.538  27.367   1.004  1.00  0.00           C  
ATOM   1338  C   LEU X 468      27.247  29.758   4.609  1.00  0.00           C  
ATOM   1339  O   LEU X 468      26.504  30.570   4.077  1.00  0.00           O  
ATOM   1340  N   ASN X 469      28.337  30.062   5.351  1.00  0.00           N  
ATOM   1341  HN  ASN X 469      28.890  29.310   5.710  1.00  0.00           H  
ATOM   1342  CA  ASN X 469      28.755  31.450   5.596  1.00  0.00           C  
ATOM   1343  CB  ASN X 469      29.311  32.111   4.326  1.00  0.00           C  
ATOM   1344  CG  ASN X 469      30.458  31.295   3.766  1.00  0.00           C  
ATOM   1345  OD1 ASN X 469      31.336  30.825   4.478  1.00  0.00           O  
ATOM   1346  ND2 ASN X 469      30.393  31.142   2.434  1.00  0.00           N  
ATOM   1347 1HD2 ASN X 469      29.639  31.539   1.912  1.00  0.00           H  
ATOM   1348 2HD2 ASN X 469      31.100  30.628   1.949  1.00  0.00           H  
ATOM   1349  C   ASN X 469      27.689  32.321   6.238  1.00  0.00           C  
ATOM   1350  O   ASN X 469      27.471  33.468   5.869  1.00  0.00           O  
ATOM   1351  N   ARG X 470      27.009  31.670   7.210  1.00  0.00           N  
ATOM   1352  HN  ARG X 470      27.311  30.746   7.445  1.00  0.00           H  
ATOM   1353  CA  ARG X 470      25.846  32.246   7.895  0.50  0.00           C  
ATOM   1354  CB  ARG X 470      26.241  33.434   8.778  0.50  0.00           C  
ATOM   1355  CG  ARG X 470      27.202  33.049   9.905  0.50  0.00           C  
ATOM   1356  CD  ARG X 470      27.680  34.253  10.722  0.50  0.00           C  
ATOM   1357  NE  ARG X 470      26.578  34.932  11.404  0.50  0.00           N1+
ATOM   1358  HE  ARG X 470      26.126  34.500  12.188  0.50  0.00           H  
ATOM   1359  CZ  ARG X 470      26.158  36.152  11.008  0.50  0.00           C  
ATOM   1360  NH1 ARG X 470      26.705  36.758   9.951  0.50  0.00           N  
ATOM   1361 1HH1 ARG X 470      27.445  36.307   9.453  0.50  0.00           H  
ATOM   1362 2HH1 ARG X 470      26.386  37.654   9.642  0.50  0.00           H  
ATOM   1363  NH2 ARG X 470      25.182  36.735  11.695  0.50  0.00           N  
ATOM   1364 1HH2 ARG X 470      24.800  36.248  12.485  0.50  0.00           H  
ATOM   1365 2HH2 ARG X 470      24.824  37.635  11.446  0.50  0.00           H  
ATOM   1366  C   ARG X 470      24.643  32.585   7.025  1.00  0.00           C  
ATOM   1367  O   ARG X 470      23.796  33.394   7.383  1.00  0.00           O  
ATOM   1368  N   LEU X 471      24.601  31.903   5.866  1.00  0.00           N  
ATOM   1369  HN  LEU X 471      25.351  31.299   5.599  1.00  0.00           H  
ATOM   1370  CA  LEU X 471      23.403  31.987   5.037  1.00  0.00           C  
ATOM   1371  CB  LEU X 471      23.753  32.355   3.593  1.00  0.00           C  
ATOM   1372  CG  LEU X 471      24.507  33.677   3.440  1.00  0.00           C  
ATOM   1373  CD1 LEU X 471      24.960  33.898   1.998  1.00  0.00           C  
ATOM   1374  CD2 LEU X 471      23.703  34.864   3.969  1.00  0.00           C  
ATOM   1375  C   LEU X 471      22.637  30.684   5.063  1.00  0.00           C  
ATOM   1376  O   LEU X 471      23.200  29.603   5.188  1.00  0.00           O  
ATOM   1377  N   LEU X 472      21.311  30.845   4.949  1.00  0.00           N  
ATOM   1378  HN  LEU X 472      20.931  31.759   4.803  1.00  0.00           H  
ATOM   1379  CA  LEU X 472      20.464  29.657   4.982  1.00  0.00           C  
ATOM   1380  CB  LEU X 472      19.209  29.988   5.788  1.00  0.00           C  
ATOM   1381  CG  LEU X 472      18.368  28.785   6.204  1.00  0.00           C  
ATOM   1382  CD1 LEU X 472      19.089  27.928   7.245  1.00  0.00           C  
ATOM   1383  CD2 LEU X 472      16.984  29.221   6.679  1.00  0.00           C  
ATOM   1384  C   LEU X 472      20.115  29.172   3.586  1.00  0.00           C  
ATOM   1385  O   LEU X 472      19.751  29.952   2.722  1.00  0.00           O  
ATOM   1386  N   TYR X 473      20.247  27.853   3.385  1.00  0.00           N  
ATOM   1387  HN  TYR X 473      20.574  27.251   4.112  1.00  0.00           H  
ATOM   1388  CA  TYR X 473      19.937  27.349   2.046  1.00  0.00           C  
ATOM   1389  CB  TYR X 473      21.177  26.729   1.386  1.00  0.00           C  
ATOM   1390  CG  TYR X 473      22.179  27.791   0.990  1.00  0.00           C  
ATOM   1391  CD1 TYR X 473      23.037  28.338   1.967  1.00  0.00           C  
ATOM   1392  CE1 TYR X 473      23.944  29.341   1.593  1.00  0.00           C  
ATOM   1393  CD2 TYR X 473      22.227  28.205  -0.357  1.00  0.00           C  
ATOM   1394  CE2 TYR X 473      23.142  29.202  -0.733  1.00  0.00           C  
ATOM   1395  CZ  TYR X 473      23.979  29.767   0.250  1.00  0.00           C  
ATOM   1396  OH  TYR X 473      24.854  30.771  -0.113  1.00  0.00           O  
ATOM   1397  HH  TYR X 473      25.315  31.088   0.653  1.00  0.00           H  
ATOM   1398  C   TYR X 473      18.805  26.347   2.053  1.00  0.00           C  
ATOM   1399  O   TYR X 473      18.796  25.403   2.830  1.00  0.00           O  
ATOM   1400  N   ALA X 474      17.854  26.601   1.136  1.00  0.00           N  
ATOM   1401  HN  ALA X 474      17.940  27.400   0.543  1.00  0.00           H  
ATOM   1402  CA  ALA X 474      16.742  25.670   0.969  1.00  0.00           C  
ATOM   1403  CB  ALA X 474      15.407  26.370   1.219  1.00  0.00           C  
ATOM   1404  C   ALA X 474      16.741  25.079  -0.424  1.00  0.00           C  
ATOM   1405  O   ALA X 474      16.678  25.778  -1.426  1.00  0.00           O  
ATOM   1406  N   VAL X 475      16.870  23.743  -0.432  1.00  0.00           N  
ATOM   1407  HN  VAL X 475      16.759  23.230   0.418  1.00  0.00           H  
ATOM   1408  CA  VAL X 475      17.246  23.065  -1.670  1.00  0.00           C  
ATOM   1409  CB  VAL X 475      18.668  22.479  -1.545  1.00  0.00           C  
ATOM   1410  CG1 VAL X 475      19.127  21.778  -2.825  1.00  0.00           C  
ATOM   1411  CG2 VAL X 475      19.691  23.539  -1.125  1.00  0.00           C  
ATOM   1412  C   VAL X 475      16.248  21.986  -2.036  1.00  0.00           C  
ATOM   1413  O   VAL X 475      15.990  21.060  -1.276  1.00  0.00           O  
ATOM   1414  N   GLY X 476      15.702  22.160  -3.254  1.00  0.00           N  
ATOM   1415  HN  GLY X 476      15.933  22.973  -3.790  1.00  0.00           H  
ATOM   1416  CA  GLY X 476      14.768  21.165  -3.776  1.00  0.00           C  
ATOM   1417  C   GLY X 476      13.453  21.100  -3.026  1.00  0.00           C  
ATOM   1418  O   GLY X 476      12.968  22.073  -2.465  1.00  0.00           O  
ATOM   1419  N   GLY X 477      12.914  19.874  -3.038  1.00  0.00           N  
ATOM   1420  HN  GLY X 477      13.340  19.141  -3.565  1.00  0.00           H  
ATOM   1421  CA  GLY X 477      11.672  19.667  -2.312  1.00  0.00           C  
ATOM   1422  C   GLY X 477      10.490  19.459  -3.230  1.00  0.00           C  
ATOM   1423  O   GLY X 477      10.618  19.062  -4.381  1.00  0.00           O  
ATOM   1424  N   PHE X 478       9.324  19.760  -2.642  1.00  0.00           N  
ATOM   1425  HN  PHE X 478       9.330  20.030  -1.680  1.00  0.00           H  
ATOM   1426  CA  PHE X 478       8.068  19.510  -3.339  1.00  0.00           C  
ATOM   1427  CB  PHE X 478       7.604  18.098  -2.967  1.00  0.00           C  
ATOM   1428  CG  PHE X 478       6.326  17.744  -3.676  1.00  0.00           C  
ATOM   1429  CD1 PHE X 478       6.334  17.536  -5.070  1.00  0.00           C  
ATOM   1430  CD2 PHE X 478       5.142  17.639  -2.922  1.00  0.00           C  
ATOM   1431  CE1 PHE X 478       5.128  17.254  -5.734  1.00  0.00           C  
ATOM   1432  CE2 PHE X 478       3.939  17.355  -3.588  1.00  0.00           C  
ATOM   1433  CZ  PHE X 478       3.937  17.188  -4.985  1.00  0.00           C  
ATOM   1434  C   PHE X 478       7.037  20.571  -2.997  1.00  0.00           C  
ATOM   1435  O   PHE X 478       6.723  20.794  -1.835  1.00  0.00           O  
ATOM   1436  N   ASP X 479       6.543  21.235  -4.063  1.00  0.00           N  
ATOM   1437  HN  ASP X 479       6.729  20.939  -5.003  1.00  0.00           H  
ATOM   1438  CA  ASP X 479       5.744  22.427  -3.770  1.00  0.00           C  
ATOM   1439  CB  ASP X 479       6.092  23.587  -4.729  1.00  0.00           C  
ATOM   1440  CG  ASP X 479       5.693  23.379  -6.194  1.00  0.00           C  
ATOM   1441  OD1 ASP X 479       4.831  22.548  -6.495  1.00  0.00           O  
ATOM   1442  OD2 ASP X 479       6.253  24.074  -7.040  1.00  0.00           O1-
ATOM   1443  C   ASP X 479       4.241  22.275  -3.596  1.00  0.00           C  
ATOM   1444  O   ASP X 479       3.546  23.241  -3.313  1.00  0.00           O  
ATOM   1445  N   GLY X 480       3.773  21.024  -3.785  1.00  0.00           N  
ATOM   1446  HN  GLY X 480       4.391  20.251  -3.924  1.00  0.00           H  
ATOM   1447  CA  GLY X 480       2.320  20.850  -3.826  1.00  0.00           C  
ATOM   1448  C   GLY X 480       1.798  20.253  -5.127  1.00  0.00           C  
ATOM   1449  O   GLY X 480       0.670  19.784  -5.223  1.00  0.00           O  
ATOM   1450  N   THR X 481       2.690  20.296  -6.135  1.00  0.00           N  
ATOM   1451  HN  THR X 481       3.531  20.820  -6.006  1.00  0.00           H  
ATOM   1452  CA  THR X 481       2.341  19.752  -7.447  1.00  0.00           C  
ATOM   1453  CB  THR X 481       1.731  20.863  -8.313  1.00  0.00           C  
ATOM   1454  OG1 THR X 481       0.679  21.512  -7.593  1.00  0.00           O  
ATOM   1455  HG1 THR X 481       0.056  20.833  -7.364  1.00  0.00           H  
ATOM   1456  CG2 THR X 481       1.214  20.359  -9.664  1.00  0.00           C  
ATOM   1457  C   THR X 481       3.541  19.120  -8.136  1.00  0.00           C  
ATOM   1458  O   THR X 481       3.484  18.036  -8.701  1.00  0.00           O  
ATOM   1459  N   ASN X 482       4.647  19.884  -8.046  1.00  0.00           N  
ATOM   1460  HN  ASN X 482       4.642  20.718  -7.496  1.00  0.00           H  
ATOM   1461  CA  ASN X 482       5.859  19.497  -8.758  1.00  0.00           C  
ATOM   1462  CB  ASN X 482       6.257  20.567  -9.780  1.00  0.00           C  
ATOM   1463  CG  ASN X 482       5.128  20.830 -10.756  1.00  0.00           C  
ATOM   1464  OD1 ASN X 482       4.690  19.959 -11.495  1.00  0.00           O  
ATOM   1465  ND2 ASN X 482       4.674  22.094 -10.716  1.00  0.00           N  
ATOM   1466 1HD2 ASN X 482       5.048  22.761 -10.072  1.00  0.00           H  
ATOM   1467 2HD2 ASN X 482       3.945  22.376 -11.339  1.00  0.00           H  
ATOM   1468  C   ASN X 482       7.010  19.290  -7.803  1.00  0.00           C  
ATOM   1469  O   ASN X 482       7.140  19.968  -6.789  1.00  0.00           O  
ATOM   1470  N   ARG X 483       7.858  18.324  -8.197  1.00  0.00           N  
ATOM   1471  HN  ARG X 483       7.652  17.789  -9.015  1.00  0.00           H  
ATOM   1472  CA  ARG X 483       9.151  18.224  -7.523  1.00  0.00           C  
ATOM   1473  CB  ARG X 483       9.752  16.824  -7.677  1.00  0.00           C  
ATOM   1474  CG  ARG X 483       9.177  15.710  -6.802  1.00  0.00           C  
ATOM   1475  CD  ARG X 483       7.845  15.116  -7.244  1.00  0.00           C  
ATOM   1476  NE  ARG X 483       7.398  14.147  -6.246  1.00  0.00           N1+
ATOM   1477  HE  ARG X 483       7.923  14.040  -5.401  1.00  0.00           H  
ATOM   1478  CZ  ARG X 483       6.272  13.433  -6.433  1.00  0.00           C  
ATOM   1479  NH1 ARG X 483       5.583  13.540  -7.567  1.00  0.00           N  
ATOM   1480 1HH1 ARG X 483       5.909  14.147  -8.292  1.00  0.00           H  
ATOM   1481 2HH1 ARG X 483       4.737  13.026  -7.705  1.00  0.00           H  
ATOM   1482  NH2 ARG X 483       5.849  12.618  -5.470  1.00  0.00           N  
ATOM   1483 1HH2 ARG X 483       6.358  12.535  -4.613  1.00  0.00           H  
ATOM   1484 2HH2 ARG X 483       5.013  12.080  -5.596  1.00  0.00           H  
ATOM   1485  C   ARG X 483      10.115  19.282  -8.043  1.00  0.00           C  
ATOM   1486  O   ARG X 483       9.978  19.783  -9.153  1.00  0.00           O  
ATOM   1487  N   LEU X 484      11.073  19.636  -7.170  1.00  0.00           N  
ATOM   1488  HN  LEU X 484      11.186  19.148  -6.304  1.00  0.00           H  
ATOM   1489  CA  LEU X 484      11.853  20.832  -7.481  1.00  0.00           C  
ATOM   1490  CB  LEU X 484      11.685  21.877  -6.372  1.00  0.00           C  
ATOM   1491  CG  LEU X 484      10.228  22.237  -6.060  1.00  0.00           C  
ATOM   1492  CD1 LEU X 484      10.104  22.974  -4.728  1.00  0.00           C  
ATOM   1493  CD2 LEU X 484       9.554  22.990  -7.207  1.00  0.00           C  
ATOM   1494  C   LEU X 484      13.327  20.576  -7.712  1.00  0.00           C  
ATOM   1495  O   LEU X 484      13.976  19.835  -6.985  1.00  0.00           O  
ATOM   1496  N   ASN X 485      13.829  21.282  -8.743  1.00  0.00           N  
ATOM   1497  HN  ASN X 485      13.209  21.746  -9.375  1.00  0.00           H  
ATOM   1498  CA  ASN X 485      15.283  21.458  -8.812  1.00  0.00           C  
ATOM   1499  CB  ASN X 485      15.844  21.179 -10.223  1.00  0.00           C  
ATOM   1500  CG  ASN X 485      15.536  22.198 -11.325  1.00  0.00           C  
ATOM   1501  OD1 ASN X 485      16.138  22.143 -12.389  1.00  0.00           O  
ATOM   1502  ND2 ASN X 485      14.587  23.120 -11.070  1.00  0.00           N  
ATOM   1503 1HD2 ASN X 485      14.094  23.199 -10.207  1.00  0.00           H  
ATOM   1504 2HD2 ASN X 485      14.360  23.774 -11.791  1.00  0.00           H  
ATOM   1505  C   ASN X 485      15.802  22.774  -8.250  1.00  0.00           C  
ATOM   1506  O   ASN X 485      16.998  22.984  -8.107  1.00  0.00           O  
ATOM   1507  N   SER X 486      14.835  23.663  -7.954  1.00  0.00           N  
ATOM   1508  HN  SER X 486      13.876  23.394  -8.014  1.00  0.00           H  
ATOM   1509  CA  SER X 486      15.200  25.016  -7.538  1.00  0.00           C  
ATOM   1510  CB  SER X 486      13.989  25.939  -7.642  1.00  0.00           C  
ATOM   1511  OG  SER X 486      13.016  25.549  -6.666  1.00  0.00           O  
ATOM   1512  HG  SER X 486      12.627  24.741  -6.975  1.00  0.00           H  
ATOM   1513  C   SER X 486      15.751  25.096  -6.131  1.00  0.00           C  
ATOM   1514  O   SER X 486      15.446  24.277  -5.278  1.00  0.00           O  
ATOM   1515  N   ALA X 487      16.550  26.155  -5.938  1.00  0.00           N  
ATOM   1516  HN  ALA X 487      16.776  26.780  -6.684  1.00  0.00           H  
ATOM   1517  CA  ALA X 487      17.073  26.395  -4.600  1.00  0.00           C  
ATOM   1518  CB  ALA X 487      18.456  25.763  -4.442  1.00  0.00           C  
ATOM   1519  C   ALA X 487      17.157  27.878  -4.334  1.00  0.00           C  
ATOM   1520  O   ALA X 487      17.184  28.685  -5.253  1.00  0.00           O  
ATOM   1521  N   GLU X 488      17.178  28.196  -3.031  1.00  0.00           N  
ATOM   1522  HN  GLU X 488      17.113  27.490  -2.326  1.00  0.00           H  
ATOM   1523  CA  GLU X 488      17.175  29.601  -2.643  1.00  0.00           C  
ATOM   1524  CB  GLU X 488      15.734  30.103  -2.549  1.00  0.00           C  
ATOM   1525  CG  GLU X 488      14.848  29.231  -1.654  1.00  0.00           C  
ATOM   1526  CD  GLU X 488      13.448  29.819  -1.640  1.00  0.00           C  
ATOM   1527  OE1 GLU X 488      13.270  30.916  -1.107  1.00  0.00           O  
ATOM   1528  OE2 GLU X 488      12.539  29.187  -2.177  1.00  0.00           O1-
ATOM   1529  C   GLU X 488      17.935  29.823  -1.353  1.00  0.00           C  
ATOM   1530  O   GLU X 488      18.286  28.883  -0.655  1.00  0.00           O  
ATOM   1531  N   CYS X 489      18.196  31.112  -1.082  1.00  0.00           N  
ATOM   1532  HN  CYS X 489      17.867  31.846  -1.671  1.00  0.00           H  
ATOM   1533  CA  CYS X 489      18.984  31.423   0.102  0.50  0.00           C  
ATOM   1534  CB  CYS X 489      20.461  31.616  -0.251  0.50  0.00           C  
ATOM   1535  SG  CYS X 489      20.798  33.046  -1.310  0.50  0.00           S  
ATOM   1536  C   CYS X 489      18.447  32.601   0.883  1.00  0.00           C  
ATOM   1537  O   CYS X 489      17.822  33.509   0.355  1.00  0.00           O  
ATOM   1538  N   TYR X 490      18.718  32.515   2.190  1.00  0.00           N  
ATOM   1539  HN  TYR X 490      19.290  31.772   2.527  1.00  0.00           H  
ATOM   1540  CA  TYR X 490      18.198  33.495   3.128  1.00  0.00           C  
ATOM   1541  CB  TYR X 490      17.352  32.752   4.163  1.00  0.00           C  
ATOM   1542  CG  TYR X 490      16.845  33.632   5.281  1.00  0.00           C  
ATOM   1543  CD1 TYR X 490      15.865  34.610   5.017  1.00  0.00           C  
ATOM   1544  CE1 TYR X 490      15.396  35.402   6.077  1.00  0.00           C  
ATOM   1545  CD2 TYR X 490      17.370  33.428   6.573  1.00  0.00           C  
ATOM   1546  CE2 TYR X 490      16.901  34.221   7.630  1.00  0.00           C  
ATOM   1547  CZ  TYR X 490      15.923  35.201   7.370  1.00  0.00           C  
ATOM   1548  OH  TYR X 490      15.479  35.983   8.417  1.00  0.00           O  
ATOM   1549  HH  TYR X 490      14.870  36.639   8.100  1.00  0.00           H  
ATOM   1550  C   TYR X 490      19.332  34.263   3.762  1.00  0.00           C  
ATOM   1551  O   TYR X 490      20.283  33.704   4.295  1.00  0.00           O  
ATOM   1552  N   TYR X 491      19.157  35.586   3.666  1.00  0.00           N  
ATOM   1553  HN  TYR X 491      18.348  35.934   3.194  1.00  0.00           H  
ATOM   1554  CA  TYR X 491      20.106  36.506   4.276  1.00  0.00           C  
ATOM   1555  CB  TYR X 491      20.475  37.545   3.205  1.00  0.00           C  
ATOM   1556  CG  TYR X 491      21.512  38.569   3.622  1.00  0.00           C  
ATOM   1557  CD1 TYR X 491      22.567  38.233   4.496  1.00  0.00           C  
ATOM   1558  CE1 TYR X 491      23.503  39.219   4.848  1.00  0.00           C  
ATOM   1559  CD2 TYR X 491      21.388  39.864   3.081  1.00  0.00           C  
ATOM   1560  CE2 TYR X 491      22.318  40.854   3.437  1.00  0.00           C  
ATOM   1561  CZ  TYR X 491      23.355  40.523   4.331  1.00  0.00           C  
ATOM   1562  OH  TYR X 491      24.239  41.510   4.718  1.00  0.00           O  
ATOM   1563  HH  TYR X 491      24.701  41.244   5.507  1.00  0.00           H  
ATOM   1564  C   TYR X 491      19.479  37.112   5.517  1.00  0.00           C  
ATOM   1565  O   TYR X 491      18.639  37.996   5.427  1.00  0.00           O  
ATOM   1566  N   PRO X 492      19.906  36.577   6.695  1.00  0.00           N  
ATOM   1567  CD  PRO X 492      20.952  35.573   6.865  1.00  0.00           C  
ATOM   1568  CA  PRO X 492      19.276  36.948   7.971  1.00  0.00           C  
ATOM   1569  CB  PRO X 492      20.067  36.132   9.003  1.00  0.00           C  
ATOM   1570  CG  PRO X 492      20.659  34.959   8.226  1.00  0.00           C  
ATOM   1571  C   PRO X 492      19.266  38.439   8.274  1.00  0.00           C  
ATOM   1572  O   PRO X 492      18.298  38.978   8.794  1.00  0.00           O  
ATOM   1573  N   GLU X 493      20.398  39.073   7.885  1.00  0.00           N  
ATOM   1574  HN  GLU X 493      21.109  38.523   7.447  1.00  0.00           H  
ATOM   1575  CA  GLU X 493      20.571  40.520   8.061  1.00  0.00           C  
ATOM   1576  CB  GLU X 493      21.995  40.932   7.665  1.00  0.00           C  
ATOM   1577  CG  GLU X 493      23.076  40.223   8.500  1.00  0.00           C  
ATOM   1578  CD  GLU X 493      24.474  40.491   7.934  1.00  0.00           C  
ATOM   1579  OE1 GLU X 493      25.178  39.521   7.636  1.00  0.00           O  
ATOM   1580  OE2 GLU X 493      24.856  41.655   7.780  1.00  0.00           O1-
ATOM   1581  C   GLU X 493      19.541  41.374   7.335  1.00  0.00           C  
ATOM   1582  O   GLU X 493      19.180  42.461   7.768  1.00  0.00           O  
ATOM   1583  N   ARG X 494      19.069  40.813   6.209  1.00  0.00           N  
ATOM   1584  HN  ARG X 494      19.346  39.890   5.941  1.00  0.00           H  
ATOM   1585  CA  ARG X 494      18.067  41.541   5.435  1.00  0.00           C  
ATOM   1586  CB  ARG X 494      18.526  41.602   3.974  1.00  0.00           C  
ATOM   1587  CG  ARG X 494      17.809  42.637   3.106  1.00  0.00           C  
ATOM   1588  CD  ARG X 494      18.193  42.549   1.630  1.00  0.00           C  
ATOM   1589  NE  ARG X 494      19.557  43.007   1.367  1.00  0.00           N1+
ATOM   1590  HE  ARG X 494      20.122  43.364   2.110  1.00  0.00           H  
ATOM   1591  CZ  ARG X 494      20.001  43.031   0.092  1.00  0.00           C  
ATOM   1592  NH1 ARG X 494      19.273  42.499  -0.892  1.00  0.00           N  
ATOM   1593 1HH1 ARG X 494      18.405  42.042  -0.683  1.00  0.00           H  
ATOM   1594 2HH1 ARG X 494      19.585  42.547  -1.840  1.00  0.00           H  
ATOM   1595  NH2 ARG X 494      21.174  43.598  -0.180  1.00  0.00           N  
ATOM   1596 1HH2 ARG X 494      21.722  43.995   0.557  1.00  0.00           H  
ATOM   1597 2HH2 ARG X 494      21.515  43.638  -1.119  1.00  0.00           H  
ATOM   1598  C   ARG X 494      16.648  40.994   5.569  1.00  0.00           C  
ATOM   1599  O   ARG X 494      15.679  41.639   5.185  1.00  0.00           O  
ATOM   1600  N   ASN X 495      16.578  39.758   6.126  1.00  0.00           N  
ATOM   1601  HN  ASN X 495      17.415  39.338   6.475  1.00  0.00           H  
ATOM   1602  CA  ASN X 495      15.326  38.997   6.199  1.00  0.00           C  
ATOM   1603  CB  ASN X 495      14.363  39.667   7.201  1.00  0.00           C  
ATOM   1604  CG  ASN X 495      13.162  38.797   7.522  1.00  0.00           C  
ATOM   1605  OD1 ASN X 495      13.243  37.580   7.616  1.00  0.00           O  
ATOM   1606  ND2 ASN X 495      12.030  39.503   7.691  1.00  0.00           N  
ATOM   1607 1HD2 ASN X 495      12.019  40.497   7.591  1.00  0.00           H  
ATOM   1608 2HD2 ASN X 495      11.172  39.047   7.923  1.00  0.00           H  
ATOM   1609  C   ASN X 495      14.710  38.735   4.825  1.00  0.00           C  
ATOM   1610  O   ASN X 495      13.555  39.045   4.565  1.00  0.00           O  
ATOM   1611  N   GLU X 496      15.572  38.177   3.947  1.00  0.00           N  
ATOM   1612  HN  GLU X 496      16.491  37.923   4.246  1.00  0.00           H  
ATOM   1613  CA  GLU X 496      15.178  38.072   2.540  1.00  0.00           C  
ATOM   1614  CB  GLU X 496      15.695  39.306   1.782  1.00  0.00           C  
ATOM   1615  CG  GLU X 496      15.177  39.460   0.340  1.00  0.00           C  
ATOM   1616  CD  GLU X 496      15.697  40.762  -0.272  1.00  0.00           C  
ATOM   1617  OE1 GLU X 496      15.042  41.795  -0.127  1.00  0.00           O  
ATOM   1618  OE2 GLU X 496      16.764  40.753  -0.885  1.00  0.00           O1-
ATOM   1619  C   GLU X 496      15.633  36.777   1.882  1.00  0.00           C  
ATOM   1620  O   GLU X 496      16.759  36.333   2.056  1.00  0.00           O  
ATOM   1621  N   TRP X 497      14.689  36.198   1.111  1.00  0.00           N  
ATOM   1622  HN  TRP X 497      13.782  36.612   1.050  1.00  0.00           H  
ATOM   1623  CA  TRP X 497      15.042  35.052   0.270  1.00  0.00           C  
ATOM   1624  CB  TRP X 497      13.950  33.980   0.288  1.00  0.00           C  
ATOM   1625  CG  TRP X 497      13.839  33.308   1.636  1.00  0.00           C  
ATOM   1626  CD2 TRP X 497      14.405  32.046   2.044  1.00  0.00           C  
ATOM   1627  CE2 TRP X 497      13.999  31.821   3.408  1.00  0.00           C  
ATOM   1628  CE3 TRP X 497      15.282  31.137   1.419  1.00  0.00           C  
ATOM   1629  CD1 TRP X 497      13.084  33.747   2.733  1.00  0.00           C  
ATOM   1630  NE1 TRP X 497      13.163  32.870   3.767  1.00  0.00           N  
ATOM   1631  HE1 TRP X 497      12.719  32.974   4.636  1.00  0.00           H  
ATOM   1632  CZ2 TRP X 497      14.392  30.640   4.069  1.00  0.00           C  
ATOM   1633  CZ3 TRP X 497      15.682  29.966   2.098  1.00  0.00           C  
ATOM   1634  CH2 TRP X 497      15.257  29.729   3.423  1.00  0.00           C  
ATOM   1635  C   TRP X 497      15.273  35.445  -1.178  1.00  0.00           C  
ATOM   1636  O   TRP X 497      14.575  36.284  -1.732  1.00  0.00           O  
ATOM   1637  N   ARG X 498      16.280  34.770  -1.767  1.00  0.00           N  
ATOM   1638  HN  ARG X 498      16.824  34.132  -1.224  1.00  0.00           H  
ATOM   1639  CA  ARG X 498      16.570  34.945  -3.192  1.00  0.00           C  
ATOM   1640  CB  ARG X 498      17.732  35.910  -3.428  1.00  0.00           C  
ATOM   1641  CG  ARG X 498      17.387  37.370  -3.166  1.00  0.00           C  
ATOM   1642  CD  ARG X 498      18.536  38.311  -3.515  1.00  0.00           C  
ATOM   1643  NE  ARG X 498      18.108  39.674  -3.238  1.00  0.00           N1+
ATOM   1644  HE  ARG X 498      17.574  39.829  -2.410  1.00  0.00           H  
ATOM   1645  CZ  ARG X 498      18.354  40.707  -4.062  1.00  0.00           C  
ATOM   1646  NH1 ARG X 498      19.098  40.538  -5.155  1.00  0.00           N  
ATOM   1647 1HH1 ARG X 498      19.475  39.633  -5.353  1.00  0.00           H  
ATOM   1648 2HH1 ARG X 498      19.285  41.295  -5.780  1.00  0.00           H  
ATOM   1649  NH2 ARG X 498      17.826  41.894  -3.760  1.00  0.00           N  
ATOM   1650 1HH2 ARG X 498      17.261  41.978  -2.936  1.00  0.00           H  
ATOM   1651 2HH2 ARG X 498      17.972  42.695  -4.341  1.00  0.00           H  
ATOM   1652  C   ARG X 498      16.928  33.633  -3.849  1.00  0.00           C  
ATOM   1653  O   ARG X 498      17.656  32.823  -3.294  1.00  0.00           O  
ATOM   1654  N   MET X 499      16.402  33.464  -5.075  1.00  0.00           N  
ATOM   1655  HN  MET X 499      15.812  34.165  -5.474  1.00  0.00           H  
ATOM   1656  CA  MET X 499      16.737  32.245  -5.811  0.50  0.00           C  
ATOM   1657  CB  MET X 499      15.787  32.094  -7.001  0.50  0.00           C  
ATOM   1658  CG  MET X 499      15.515  30.645  -7.415  0.50  0.00           C  
ATOM   1659  SD  MET X 499      14.515  29.752  -6.211  0.50  0.00           S  
ATOM   1660  CE  MET X 499      12.989  30.692  -6.388  0.50  0.00           C  
ATOM   1661  C   MET X 499      18.189  32.192  -6.272  1.00  0.00           C  
ATOM   1662  O   MET X 499      18.726  33.154  -6.806  1.00  0.00           O  
ATOM   1663  N   ILE X 500      18.795  31.014  -6.032  1.00  0.00           N  
ATOM   1664  HN  ILE X 500      18.287  30.272  -5.598  1.00  0.00           H  
ATOM   1665  CA  ILE X 500      20.133  30.790  -6.576  1.00  0.00           C  
ATOM   1666  CB  ILE X 500      21.080  30.192  -5.516  1.00  0.00           C  
ATOM   1667  CG2 ILE X 500      21.233  31.167  -4.346  1.00  0.00           C  
ATOM   1668  CG1 ILE X 500      20.627  28.813  -5.026  1.00  0.00           C  
ATOM   1669  CD1 ILE X 500      21.671  28.094  -4.171  1.00  0.00           C  
ATOM   1670  C   ILE X 500      20.061  29.916  -7.818  1.00  0.00           C  
ATOM   1671  O   ILE X 500      18.982  29.613  -8.313  1.00  0.00           O  
ATOM   1672  N   THR X 501      21.258  29.499  -8.284  1.00  0.00           N  
ATOM   1673  HN  THR X 501      22.112  29.843  -7.895  1.00  0.00           H  
ATOM   1674  CA  THR X 501      21.323  28.515  -9.365  1.00  0.00           C  
ATOM   1675  CB  THR X 501      22.797  28.267  -9.710  1.00  0.00           C  
ATOM   1676  OG1 THR X 501      23.463  29.521  -9.883  1.00  0.00           O  
ATOM   1677  HG1 THR X 501      23.147  29.884 -10.700  1.00  0.00           H  
ATOM   1678  CG2 THR X 501      23.000  27.389 -10.948  1.00  0.00           C  
ATOM   1679  C   THR X 501      20.613  27.216  -9.011  1.00  0.00           C  
ATOM   1680  O   THR X 501      20.781  26.667  -7.930  1.00  0.00           O  
ATOM   1681  N   ALA X 502      19.790  26.769  -9.977  1.00  0.00           N  
ATOM   1682  HN  ALA X 502      19.735  27.244 -10.855  1.00  0.00           H  
ATOM   1683  CA  ALA X 502      19.100  25.503  -9.751  1.00  0.00           C  
ATOM   1684  CB  ALA X 502      17.894  25.373 -10.684  1.00  0.00           C  
ATOM   1685  C   ALA X 502      20.018  24.317  -9.958  1.00  0.00           C  
ATOM   1686  O   ALA X 502      20.994  24.375 -10.698  1.00  0.00           O  
ATOM   1687  N   MET X 503      19.647  23.233  -9.256  1.00  0.00           N  
ATOM   1688  HN  MET X 503      18.849  23.283  -8.658  1.00  0.00           H  
ATOM   1689  CA  MET X 503      20.382  21.981  -9.421  1.00  0.00           C  
ATOM   1690  CB  MET X 503      19.898  20.935  -8.419  1.00  0.00           C  
ATOM   1691  CG  MET X 503      20.122  21.308  -6.957  1.00  0.00           C  
ATOM   1692  SD  MET X 503      19.547  20.020  -5.842  1.00  0.00           S  
ATOM   1693  CE  MET X 503      17.784  20.178  -6.168  1.00  0.00           C  
ATOM   1694  C   MET X 503      20.269  21.402 -10.816  1.00  0.00           C  
ATOM   1695  O   MET X 503      19.364  21.708 -11.580  1.00  0.00           O  
ATOM   1696  N   ASN X 504      21.245  20.515 -11.085  1.00  0.00           N  
ATOM   1697  HN  ASN X 504      21.951  20.339 -10.400  1.00  0.00           H  
ATOM   1698  CA  ASN X 504      21.183  19.721 -12.312  1.00  0.00           C  
ATOM   1699  CB  ASN X 504      22.496  18.976 -12.558  1.00  0.00           C  
ATOM   1700  CG  ASN X 504      23.666  19.922 -12.740  1.00  0.00           C  
ATOM   1701  OD1 ASN X 504      23.809  20.597 -13.750  1.00  0.00           O  
ATOM   1702  ND2 ASN X 504      24.523  19.904 -11.706  1.00  0.00           N  
ATOM   1703 1HD2 ASN X 504      24.338  19.352 -10.892  1.00  0.00           H  
ATOM   1704 2HD2 ASN X 504      25.358  20.454 -11.734  1.00  0.00           H  
ATOM   1705  C   ASN X 504      20.054  18.705 -12.299  1.00  0.00           C  
ATOM   1706  O   ASN X 504      19.524  18.314 -13.329  1.00  0.00           O  
ATOM   1707  N   THR X 505      19.712  18.300 -11.061  1.00  0.00           N  
ATOM   1708  HN  THR X 505      20.218  18.609 -10.255  1.00  0.00           H  
ATOM   1709  CA  THR X 505      18.657  17.302 -10.943  1.00  0.00           C  
ATOM   1710  CB  THR X 505      19.274  15.998 -10.425  1.00  0.00           C  
ATOM   1711  OG1 THR X 505      20.549  15.785 -11.036  1.00  0.00           O  
ATOM   1712  HG1 THR X 505      20.393  15.738 -11.970  1.00  0.00           H  
ATOM   1713  CG2 THR X 505      18.377  14.783 -10.666  1.00  0.00           C  
ATOM   1714  C   THR X 505      17.508  17.758 -10.062  1.00  0.00           C  
ATOM   1715  O   THR X 505      17.692  18.427  -9.054  1.00  0.00           O  
ATOM   1716  N   ILE X 506      16.301  17.332 -10.482  1.00  0.00           N  
ATOM   1717  HN  ILE X 506      16.211  16.852 -11.354  1.00  0.00           H  
ATOM   1718  CA  ILE X 506      15.154  17.451  -9.581  1.00  0.00           C  
ATOM   1719  CB  ILE X 506      13.877  17.183 -10.388  1.00  0.00           C  
ATOM   1720  CG2 ILE X 506      12.657  17.159  -9.478  1.00  0.00           C  
ATOM   1721  CG1 ILE X 506      13.698  18.254 -11.468  1.00  0.00           C  
ATOM   1722  CD1 ILE X 506      12.401  18.094 -12.265  1.00  0.00           C  
ATOM   1723  C   ILE X 506      15.280  16.522  -8.375  1.00  0.00           C  
ATOM   1724  O   ILE X 506      15.456  15.320  -8.511  1.00  0.00           O  
ATOM   1725  N   ARG X 507      15.214  17.141  -7.181  1.00  0.00           N  
ATOM   1726  HN  ARG X 507      15.085  18.131  -7.119  1.00  0.00           H  
ATOM   1727  CA  ARG X 507      15.377  16.314  -5.984  1.00  0.00           C  
ATOM   1728  CB  ARG X 507      16.785  16.430  -5.387  1.00  0.00           C  
ATOM   1729  CG  ARG X 507      17.953  16.186  -6.342  1.00  0.00           C  
ATOM   1730  CD  ARG X 507      19.307  16.314  -5.643  1.00  0.00           C  
ATOM   1731  NE  ARG X 507      20.403  16.215  -6.604  1.00  0.00           N1+
ATOM   1732  HE  ARG X 507      20.687  17.018  -7.129  1.00  0.00           H  
ATOM   1733  CZ  ARG X 507      21.011  15.043  -6.867  1.00  0.00           C  
ATOM   1734  NH1 ARG X 507      20.667  13.935  -6.221  1.00  0.00           N  
ATOM   1735 1HH1 ARG X 507      19.924  13.953  -5.550  1.00  0.00           H  
ATOM   1736 2HH1 ARG X 507      21.151  13.075  -6.390  1.00  0.00           H  
ATOM   1737  NH2 ARG X 507      21.963  15.010  -7.794  1.00  0.00           N  
ATOM   1738 1HH2 ARG X 507      22.256  15.870  -8.218  1.00  0.00           H  
ATOM   1739 2HH2 ARG X 507      22.378  14.145  -8.079  1.00  0.00           H  
ATOM   1740  C   ARG X 507      14.386  16.650  -4.891  1.00  0.00           C  
ATOM   1741  O   ARG X 507      14.471  17.692  -4.256  1.00  0.00           O  
ATOM   1742  N   SER X 508      13.467  15.697  -4.663  1.00  0.00           N  
ATOM   1743  HN  SER X 508      13.381  14.894  -5.253  1.00  0.00           H  
ATOM   1744  CA  SER X 508      12.663  15.846  -3.453  1.00  0.00           C  
ATOM   1745  CB  SER X 508      11.174  15.796  -3.786  1.00  0.00           C  
ATOM   1746  OG  SER X 508      10.401  16.111  -2.624  1.00  0.00           O  
ATOM   1747  HG  SER X 508      10.571  15.420  -2.000  1.00  0.00           H  
ATOM   1748  C   SER X 508      13.016  14.799  -2.421  1.00  0.00           C  
ATOM   1749  O   SER X 508      13.126  13.618  -2.724  1.00  0.00           O  
ATOM   1750  N   GLY X 509      13.202  15.288  -1.182  1.00  0.00           N  
ATOM   1751  HN  GLY X 509      13.143  16.270  -0.993  1.00  0.00           H  
ATOM   1752  CA  GLY X 509      13.621  14.354  -0.137  1.00  0.00           C  
ATOM   1753  C   GLY X 509      15.074  13.929  -0.237  1.00  0.00           C  
ATOM   1754  O   GLY X 509      15.452  12.806   0.074  1.00  0.00           O  
ATOM   1755  N   ALA X 510      15.875  14.907  -0.691  1.00  0.00           N  
ATOM   1756  HN  ALA X 510      15.490  15.800  -0.922  1.00  0.00           H  
ATOM   1757  CA  ALA X 510      17.315  14.688  -0.689  1.00  0.00           C  
ATOM   1758  CB  ALA X 510      17.984  15.558  -1.755  1.00  0.00           C  
ATOM   1759  C   ALA X 510      17.927  15.004   0.659  1.00  0.00           C  
ATOM   1760  O   ALA X 510      17.336  15.664   1.506  1.00  0.00           O  
ATOM   1761  N   GLY X 511      19.159  14.499   0.809  1.00  0.00           N  
ATOM   1762  HN  GLY X 511      19.585  13.958   0.085  1.00  0.00           H  
ATOM   1763  CA  GLY X 511      19.904  14.884   1.997  1.00  0.00           C  
ATOM   1764  C   GLY X 511      20.867  16.012   1.698  1.00  0.00           C  
ATOM   1765  O   GLY X 511      21.786  15.878   0.902  1.00  0.00           O  
ATOM   1766  N   VAL X 512      20.599  17.144   2.370  1.00  0.00           N  
ATOM   1767  HN  VAL X 512      19.857  17.175   3.040  1.00  0.00           H  
ATOM   1768  CA  VAL X 512      21.451  18.306   2.124  1.00  0.00           C  
ATOM   1769  CB  VAL X 512      20.608  19.449   1.527  1.00  0.00           C  
ATOM   1770  CG1 VAL X 512      21.359  20.775   1.385  1.00  0.00           C  
ATOM   1771  CG2 VAL X 512      20.017  19.022   0.180  1.00  0.00           C  
ATOM   1772  C   VAL X 512      22.209  18.731   3.370  1.00  0.00           C  
ATOM   1773  O   VAL X 512      21.645  18.903   4.444  1.00  0.00           O  
ATOM   1774  N   CYS X 513      23.531  18.880   3.158  1.00  0.00           N  
ATOM   1775  HN  CYS X 513      23.905  18.710   2.245  1.00  0.00           H  
ATOM   1776  CA  CYS X 513      24.404  19.308   4.249  1.00  0.00           C  
ATOM   1777  CB  CYS X 513      24.958  18.097   5.011  1.00  0.00           C  
ATOM   1778  SG  CYS X 513      26.049  17.053   4.011  1.00  0.00           S  
ATOM   1779  C   CYS X 513      25.534  20.185   3.741  1.00  0.00           C  
ATOM   1780  O   CYS X 513      25.698  20.370   2.542  1.00  0.00           O  
ATOM   1781  N   VAL X 514      26.317  20.701   4.707  1.00  0.00           N  
ATOM   1782  HN  VAL X 514      26.104  20.574   5.675  1.00  0.00           H  
ATOM   1783  CA  VAL X 514      27.527  21.406   4.289  0.50  0.00           C  
ATOM   1784  CB  VAL X 514      27.510  22.854   4.820  0.50  0.00           C  
ATOM   1785  CG1 VAL X 514      27.527  22.915   6.351  0.50  0.00           C  
ATOM   1786  CG2 VAL X 514      28.600  23.720   4.181  0.50  0.00           C  
ATOM   1787  C   VAL X 514      28.807  20.656   4.648  1.00  0.00           C  
ATOM   1788  O   VAL X 514      28.979  20.133   5.742  1.00  0.00           O  
ATOM   1789  N   LEU X 515      29.697  20.628   3.642  1.00  0.00           N  
ATOM   1790  HN  LEU X 515      29.470  21.057   2.768  1.00  0.00           H  
ATOM   1791  CA  LEU X 515      30.991  19.978   3.816  1.00  0.00           C  
ATOM   1792  CB  LEU X 515      30.926  18.532   3.314  1.00  0.00           C  
ATOM   1793  CG  LEU X 515      32.245  17.762   3.430  1.00  0.00           C  
ATOM   1794  CD1 LEU X 515      32.626  17.486   4.883  1.00  0.00           C  
ATOM   1795  CD2 LEU X 515      32.235  16.494   2.583  1.00  0.00           C  
ATOM   1796  C   LEU X 515      32.045  20.756   3.062  1.00  0.00           C  
ATOM   1797  O   LEU X 515      31.921  20.988   1.866  1.00  0.00           O  
ATOM   1798  N   HIS X 516      33.076  21.162   3.835  1.00  0.00           N  
ATOM   1799  HN  HIS X 516      33.079  20.898   4.799  1.00  0.00           H  
ATOM   1800  CA  HIS X 516      34.202  21.929   3.281  1.00  0.00           C  
ATOM   1801  CB  HIS X 516      35.136  21.045   2.436  1.00  0.00           C  
ATOM   1802  CG  HIS X 516      35.823  19.968   3.249  1.00  0.00           C  
ATOM   1803  ND1 HIS X 516      36.480  18.940   2.681  1.00  0.00           N  
ATOM   1804  HD1 HIS X 516      36.587  18.777   1.720  1.00  0.00           H  
ATOM   1805  CD2 HIS X 516      35.921  19.843   4.641  1.00  0.00           C  
ATOM   1806  NE2 HIS X 516      36.644  18.727   4.899  1.00  0.00           N  
ATOM   1807  CE1 HIS X 516      36.989  18.171   3.695  1.00  0.00           C  
ATOM   1808  C   HIS X 516      33.808  23.172   2.497  1.00  0.00           C  
ATOM   1809  O   HIS X 516      34.339  23.457   1.429  1.00  0.00           O  
ATOM   1810  N   ASN X 517      32.819  23.878   3.086  1.00  0.00           N  
ATOM   1811  HN  ASN X 517      32.483  23.573   3.977  1.00  0.00           H  
ATOM   1812  CA  ASN X 517      32.236  25.076   2.469  1.00  0.00           C  
ATOM   1813  CB  ASN X 517      33.252  26.229   2.376  1.00  0.00           C  
ATOM   1814  CG  ASN X 517      33.742  26.598   3.763  1.00  0.00           C  
ATOM   1815  OD1 ASN X 517      32.971  26.848   4.680  1.00  0.00           O  
ATOM   1816  ND2 ASN X 517      35.081  26.610   3.872  1.00  0.00           N  
ATOM   1817 1HD2 ASN X 517      35.667  26.395   3.092  1.00  0.00           H  
ATOM   1818 2HD2 ASN X 517      35.505  26.841   4.747  1.00  0.00           H  
ATOM   1819  C   ASN X 517      31.492  24.880   1.152  1.00  0.00           C  
ATOM   1820  O   ASN X 517      31.371  25.794   0.344  1.00  0.00           O  
ATOM   1821  N   CYS X 518      30.968  23.648   0.986  1.00  0.00           N  
ATOM   1822  HN  CYS X 518      31.190  22.914   1.629  1.00  0.00           H  
ATOM   1823  CA  CYS X 518      30.100  23.388  -0.164  1.00  0.00           C  
ATOM   1824  CB  CYS X 518      30.827  22.541  -1.213  1.00  0.00           C  
ATOM   1825  SG  CYS X 518      32.276  23.364  -1.920  1.00  0.00           S  
ATOM   1826  C   CYS X 518      28.788  22.726   0.224  1.00  0.00           C  
ATOM   1827  O   CYS X 518      28.703  21.980   1.190  1.00  0.00           O  
ATOM   1828  N   ILE X 519      27.757  23.043  -0.583  1.00  0.00           N  
ATOM   1829  HN  ILE X 519      27.913  23.636  -1.373  1.00  0.00           H  
ATOM   1830  CA  ILE X 519      26.434  22.474  -0.301  1.00  0.00           C  
ATOM   1831  CB  ILE X 519      25.332  23.507  -0.601  1.00  0.00           C  
ATOM   1832  CG2 ILE X 519      23.943  22.962  -0.240  1.00  0.00           C  
ATOM   1833  CG1 ILE X 519      25.578  24.834   0.124  1.00  0.00           C  
ATOM   1834  CD1 ILE X 519      25.474  24.726   1.648  1.00  0.00           C  
ATOM   1835  C   ILE X 519      26.168  21.175  -1.051  1.00  0.00           C  
ATOM   1836  O   ILE X 519      25.874  21.165  -2.239  1.00  0.00           O  
ATOM   1837  N   TYR X 520      26.269  20.070  -0.293  1.00  0.00           N  
ATOM   1838  HN  TYR X 520      26.457  20.142   0.687  1.00  0.00           H  
ATOM   1839  CA  TYR X 520      25.974  18.782  -0.921  1.00  0.00           C  
ATOM   1840  CB  TYR X 520      26.745  17.637  -0.255  1.00  0.00           C  
ATOM   1841  CG  TYR X 520      28.221  17.680  -0.587  1.00  0.00           C  
ATOM   1842  CD1 TYR X 520      29.034  18.659   0.019  1.00  0.00           C  
ATOM   1843  CE1 TYR X 520      30.401  18.696  -0.288  1.00  0.00           C  
ATOM   1844  CD2 TYR X 520      28.747  16.730  -1.488  1.00  0.00           C  
ATOM   1845  CE2 TYR X 520      30.120  16.762  -1.791  1.00  0.00           C  
ATOM   1846  CZ  TYR X 520      30.927  17.748  -1.185  1.00  0.00           C  
ATOM   1847  OH  TYR X 520      32.275  17.797  -1.473  1.00  0.00           O  
ATOM   1848  HH  TYR X 520      32.699  18.383  -0.857  1.00  0.00           H  
ATOM   1849  C   TYR X 520      24.498  18.446  -0.918  1.00  0.00           C  
ATOM   1850  O   TYR X 520      23.771  18.729   0.024  1.00  0.00           O  
ATOM   1851  N   ALA X 521      24.113  17.807  -2.036  1.00  0.00           N  
ATOM   1852  HN  ALA X 521      24.775  17.691  -2.775  1.00  0.00           H  
ATOM   1853  CA  ALA X 521      22.751  17.311  -2.203  1.00  0.00           C  
ATOM   1854  CB  ALA X 521      21.971  18.204  -3.170  1.00  0.00           C  
ATOM   1855  C   ALA X 521      22.767  15.894  -2.740  1.00  0.00           C  
ATOM   1856  O   ALA X 521      23.131  15.634  -3.881  1.00  0.00           O  
ATOM   1857  N   ALA X 522      22.380  14.980  -1.836  1.00  0.00           N  
ATOM   1858  HN  ALA X 522      22.000  15.272  -0.959  1.00  0.00           H  
ATOM   1859  CA  ALA X 522      22.550  13.567  -2.160  1.00  0.00           C  
ATOM   1860  CB  ALA X 522      23.433  12.877  -1.120  1.00  0.00           C  
ATOM   1861  C   ALA X 522      21.242  12.825  -2.226  1.00  0.00           C  
ATOM   1862  O   ALA X 522      20.426  12.875  -1.315  1.00  0.00           O  
ATOM   1863  N   GLY X 523      21.082  12.124  -3.360  1.00  0.00           N  
ATOM   1864  HN  GLY X 523      21.775  12.162  -4.081  1.00  0.00           H  
ATOM   1865  CA  GLY X 523      19.845  11.367  -3.522  1.00  0.00           C  
ATOM   1866  C   GLY X 523      18.630  12.225  -3.806  1.00  0.00           C  
ATOM   1867  O   GLY X 523      18.698  13.281  -4.417  1.00  0.00           O  
ATOM   1868  N   GLY X 524      17.502  11.705  -3.312  1.00  0.00           N  
ATOM   1869  HN  GLY X 524      17.520  10.819  -2.858  1.00  0.00           H  
ATOM   1870  CA  GLY X 524      16.249  12.397  -3.569  1.00  0.00           C  
ATOM   1871  C   GLY X 524      15.386  11.618  -4.531  1.00  0.00           C  
ATOM   1872  O   GLY X 524      15.672  10.484  -4.891  1.00  0.00           O  
ATOM   1873  N   TYR X 525      14.310  12.307  -4.928  1.00  0.00           N  
ATOM   1874  HN  TYR X 525      14.126  13.195  -4.508  1.00  0.00           H  
ATOM   1875  CA  TYR X 525      13.351  11.713  -5.848  1.00  0.00           C  
ATOM   1876  CB  TYR X 525      12.104  11.344  -5.025  1.00  0.00           C  
ATOM   1877  CG  TYR X 525      11.023  10.745  -5.887  1.00  0.00           C  
ATOM   1878  CD1 TYR X 525      11.275   9.522  -6.538  1.00  0.00           C  
ATOM   1879  CE1 TYR X 525      10.315   9.023  -7.425  1.00  0.00           C  
ATOM   1880  CD2 TYR X 525       9.806  11.440  -6.034  1.00  0.00           C  
ATOM   1881  CE2 TYR X 525       8.846  10.939  -6.926  1.00  0.00           C  
ATOM   1882  CZ  TYR X 525       9.133   9.756  -7.635  1.00  0.00           C  
ATOM   1883  OH  TYR X 525       8.238   9.308  -8.578  1.00  0.00           O  
ATOM   1884  HH  TYR X 525       8.378   8.382  -8.743  1.00  0.00           H  
ATOM   1885  C   TYR X 525      13.074  12.680  -6.988  1.00  0.00           C  
ATOM   1886  O   TYR X 525      12.602  13.790  -6.773  1.00  0.00           O  
ATOM   1887  N   ASP X 526      13.413  12.219  -8.213  1.00  0.00           N  
ATOM   1888  HN  ASP X 526      13.682  11.267  -8.374  1.00  0.00           H  
ATOM   1889  CA  ASP X 526      13.325  13.178  -9.319  1.00  0.00           C  
ATOM   1890  CB  ASP X 526      14.399  12.919 -10.395  1.00  0.00           C  
ATOM   1891  CG  ASP X 526      14.227  11.608 -11.172  1.00  0.00           C  
ATOM   1892  OD1 ASP X 526      13.192  10.944 -11.057  1.00  0.00           O  
ATOM   1893  OD2 ASP X 526      15.147  11.257 -11.906  1.00  0.00           O1-
ATOM   1894  C   ASP X 526      11.959  13.364  -9.949  1.00  0.00           C  
ATOM   1895  O   ASP X 526      11.800  14.076 -10.930  1.00  0.00           O  
ATOM   1896  N   GLY X 527      10.978  12.678  -9.331  1.00  0.00           N  
ATOM   1897  HN  GLY X 527      11.135  12.109  -8.525  1.00  0.00           H  
ATOM   1898  CA  GLY X 527       9.677  12.704  -9.976  1.00  0.00           C  
ATOM   1899  C   GLY X 527       9.374  11.486 -10.828  1.00  0.00           C  
ATOM   1900  O   GLY X 527       8.414  11.499 -11.580  1.00  0.00           O  
ATOM   1901  N   GLN X 528      10.213  10.441 -10.658  1.00  0.00           N  
ATOM   1902  HN  GLN X 528      11.024  10.578 -10.092  1.00  0.00           H  
ATOM   1903  CA  GLN X 528       9.984   9.142 -11.299  1.00  0.00           C  
ATOM   1904  CB  GLN X 528      10.451   9.143 -12.765  1.00  0.00           C  
ATOM   1905  CG  GLN X 528       9.876   7.963 -13.566  1.00  0.00           C  
ATOM   1906  CD  GLN X 528      10.375   7.862 -15.008  1.00  0.00           C  
ATOM   1907  OE1 GLN X 528      10.196   6.832 -15.643  1.00  0.00           O  
ATOM   1908  NE2 GLN X 528      10.998   8.941 -15.525  1.00  0.00           N  
ATOM   1909 1HE2 GLN X 528      11.142   9.808 -15.051  1.00  0.00           H  
ATOM   1910 2HE2 GLN X 528      11.342   8.865 -16.462  1.00  0.00           H  
ATOM   1911  C   GLN X 528      10.642   8.001 -10.528  1.00  0.00           C  
ATOM   1912  O   GLN X 528      10.032   6.989 -10.215  1.00  0.00           O  
ATOM   1913  N   ASP X 529      11.935   8.262 -10.230  1.00  0.00           N  
ATOM   1914  HN  ASP X 529      12.324   9.152 -10.458  1.00  0.00           H  
ATOM   1915  CA  ASP X 529      12.803   7.273  -9.586  0.50  0.00           C  
ATOM   1916  CB  ASP X 529      13.819   6.705 -10.591  0.50  0.00           C  
ATOM   1917  CG  ASP X 529      13.123   6.106 -11.810  0.50  0.00           C  
ATOM   1918  OD1 ASP X 529      12.494   5.053 -11.682  0.50  0.00           O  
ATOM   1919  OD2 ASP X 529      13.206   6.703 -12.885  0.50  0.00           O1-
ATOM   1920  C   ASP X 529      13.575   7.919  -8.455  1.00  0.00           C  
ATOM   1921  O   ASP X 529      13.726   9.134  -8.409  1.00  0.00           O  
ATOM   1922  N   GLN X 530      14.097   7.053  -7.564  1.00  0.00           N  
ATOM   1923  HN  GLN X 530      13.831   6.090  -7.589  1.00  0.00           H  
ATOM   1924  CA  GLN X 530      15.094   7.564  -6.620  1.00  0.00           C  
ATOM   1925  CB  GLN X 530      15.240   6.690  -5.374  1.00  0.00           C  
ATOM   1926  CG  GLN X 530      14.204   6.957  -4.290  1.00  0.00           C  
ATOM   1927  CD  GLN X 530      12.893   6.251  -4.564  1.00  0.00           C  
ATOM   1928  OE1 GLN X 530      12.716   5.524  -5.532  1.00  0.00           O  
ATOM   1929  NE2 GLN X 530      11.981   6.474  -3.607  1.00  0.00           N  
ATOM   1930 1HE2 GLN X 530      12.136   7.130  -2.869  1.00  0.00           H  
ATOM   1931 2HE2 GLN X 530      11.102   6.002  -3.630  1.00  0.00           H  
ATOM   1932  C   GLN X 530      16.468   7.757  -7.226  1.00  0.00           C  
ATOM   1933  O   GLN X 530      16.827   7.175  -8.243  1.00  0.00           O  
ATOM   1934  N   LEU X 531      17.222   8.627  -6.537  1.00  0.00           N  
ATOM   1935  HN  LEU X 531      16.881   9.036  -5.690  1.00  0.00           H  
ATOM   1936  CA  LEU X 531      18.528   8.990  -7.075  1.00  0.00           C  
ATOM   1937  CB  LEU X 531      18.631  10.511  -7.189  1.00  0.00           C  
ATOM   1938  CG  LEU X 531      17.507  11.125  -8.023  1.00  0.00           C  
ATOM   1939  CD1 LEU X 531      17.335  12.611  -7.721  1.00  0.00           C  
ATOM   1940  CD2 LEU X 531      17.677  10.836  -9.515  1.00  0.00           C  
ATOM   1941  C   LEU X 531      19.660   8.469  -6.224  1.00  0.00           C  
ATOM   1942  O   LEU X 531      19.599   8.484  -5.002  1.00  0.00           O  
ATOM   1943  N   ASN X 532      20.714   8.035  -6.938  1.00  0.00           N  
ATOM   1944  HN  ASN X 532      20.658   7.929  -7.931  1.00  0.00           H  
ATOM   1945  CA  ASN X 532      21.979   7.881  -6.222  1.00  0.00           C  
ATOM   1946  CB  ASN X 532      22.638   6.506  -6.442  1.00  0.00           C  
ATOM   1947  CG  ASN X 532      22.709   6.025  -7.888  1.00  0.00           C  
ATOM   1948  OD1 ASN X 532      22.519   4.846  -8.156  1.00  0.00           O  
ATOM   1949  ND2 ASN X 532      23.006   6.960  -8.812  1.00  0.00           N  
ATOM   1950 1HD2 ASN X 532      23.137   7.925  -8.595  1.00  0.00           H  
ATOM   1951 2HD2 ASN X 532      23.106   6.678  -9.766  1.00  0.00           H  
ATOM   1952  C   ASN X 532      22.976   9.006  -6.439  1.00  0.00           C  
ATOM   1953  O   ASN X 532      24.016   9.067  -5.802  1.00  0.00           O  
ATOM   1954  N   SER X 533      22.616   9.897  -7.380  1.00  0.00           N  
ATOM   1955  HN  SER X 533      21.721   9.826  -7.817  1.00  0.00           H  
ATOM   1956  CA  SER X 533      23.543  10.973  -7.732  1.00  0.00           C  
ATOM   1957  CB  SER X 533      23.084  11.651  -9.017  1.00  0.00           C  
ATOM   1958  OG  SER X 533      21.837  12.312  -8.773  1.00  0.00           O  
ATOM   1959  HG  SER X 533      21.165  11.644  -8.801  1.00  0.00           H  
ATOM   1960  C   SER X 533      23.718  12.020  -6.647  1.00  0.00           C  
ATOM   1961  O   SER X 533      22.808  12.313  -5.887  1.00  0.00           O  
ATOM   1962  N   VAL X 534      24.948  12.564  -6.624  1.00  0.00           N  
ATOM   1963  HN  VAL X 534      25.639  12.280  -7.288  1.00  0.00           H  
ATOM   1964  CA  VAL X 534      25.251  13.597  -5.635  1.00  0.00           C  
ATOM   1965  CB  VAL X 534      26.207  13.068  -4.547  1.00  0.00           C  
ATOM   1966  CG1 VAL X 534      26.342  14.054  -3.379  1.00  0.00           C  
ATOM   1967  CG2 VAL X 534      25.819  11.676  -4.044  1.00  0.00           C  
ATOM   1968  C   VAL X 534      25.868  14.792  -6.333  1.00  0.00           C  
ATOM   1969  O   VAL X 534      26.713  14.642  -7.206  1.00  0.00           O  
ATOM   1970  N   GLU X 535      25.401  15.980  -5.913  1.00  0.00           N  
ATOM   1971  HN  GLU X 535      24.669  16.039  -5.233  1.00  0.00           H  
ATOM   1972  CA  GLU X 535      25.976  17.190  -6.491  1.00  0.00           C  
ATOM   1973  CB  GLU X 535      25.069  17.719  -7.598  1.00  0.00           C  
ATOM   1974  CG  GLU X 535      23.636  18.022  -7.146  1.00  0.00           C  
ATOM   1975  CD  GLU X 535      22.847  18.492  -8.358  1.00  0.00           C  
ATOM   1976  OE1 GLU X 535      23.207  19.517  -8.935  1.00  0.00           O  
ATOM   1977  OE2 GLU X 535      21.887  17.826  -8.740  1.00  0.00           O1-
ATOM   1978  C   GLU X 535      26.255  18.243  -5.441  1.00  0.00           C  
ATOM   1979  O   GLU X 535      25.631  18.271  -4.391  1.00  0.00           O  
ATOM   1980  N   ARG X 536      27.242  19.097  -5.758  1.00  0.00           N  
ATOM   1981  HN  ARG X 536      27.712  19.052  -6.638  1.00  0.00           H  
ATOM   1982  CA  ARG X 536      27.592  20.111  -4.768  1.00  0.00           C  
ATOM   1983  CB  ARG X 536      28.916  19.773  -4.072  1.00  0.00           C  
ATOM   1984  CG  ARG X 536      30.139  19.757  -4.993  1.00  0.00           C  
ATOM   1985  CD  ARG X 536      31.436  19.524  -4.221  1.00  0.00           C  
ATOM   1986  NE  ARG X 536      32.587  19.567  -5.117  1.00  0.00           N1+
ATOM   1987  HE  ARG X 536      32.587  20.224  -5.870  1.00  0.00           H  
ATOM   1988  CZ  ARG X 536      33.664  18.777  -4.919  1.00  0.00           C  
ATOM   1989  NH1 ARG X 536      33.712  17.913  -3.904  1.00  0.00           N  
ATOM   1990 1HH1 ARG X 536      32.946  17.850  -3.261  1.00  0.00           H  
ATOM   1991 2HH1 ARG X 536      34.505  17.320  -3.770  1.00  0.00           H  
ATOM   1992  NH2 ARG X 536      34.689  18.869  -5.762  1.00  0.00           N  
ATOM   1993 1HH2 ARG X 536      34.647  19.521  -6.520  1.00  0.00           H  
ATOM   1994 2HH2 ARG X 536      35.501  18.296  -5.650  1.00  0.00           H  
ATOM   1995  C   ARG X 536      27.606  21.518  -5.330  1.00  0.00           C  
ATOM   1996  O   ARG X 536      27.926  21.747  -6.488  1.00  0.00           O  
ATOM   1997  N   TYR X 537      27.230  22.451  -4.441  1.00  0.00           N  
ATOM   1998  HN  TYR X 537      27.025  22.174  -3.503  1.00  0.00           H  
ATOM   1999  CA  TYR X 537      27.176  23.852  -4.847  1.00  0.00           C  
ATOM   2000  CB  TYR X 537      25.846  24.466  -4.398  1.00  0.00           C  
ATOM   2001  CG  TYR X 537      25.677  25.890  -4.882  1.00  0.00           C  
ATOM   2002  CD1 TYR X 537      25.547  26.144  -6.263  1.00  0.00           C  
ATOM   2003  CE1 TYR X 537      25.358  27.465  -6.699  1.00  0.00           C  
ATOM   2004  CD2 TYR X 537      25.646  26.927  -3.928  1.00  0.00           C  
ATOM   2005  CE2 TYR X 537      25.459  28.248  -4.366  1.00  0.00           C  
ATOM   2006  CZ  TYR X 537      25.311  28.501  -5.743  1.00  0.00           C  
ATOM   2007  OH  TYR X 537      25.113  29.803  -6.157  1.00  0.00           O  
ATOM   2008  HH  TYR X 537      25.156  29.862  -7.103  1.00  0.00           H  
ATOM   2009  C   TYR X 537      28.329  24.643  -4.283  1.00  0.00           C  
ATOM   2010  O   TYR X 537      28.577  24.638  -3.082  1.00  0.00           O  
ATOM   2011  N   ASP X 538      28.992  25.349  -5.204  1.00  0.00           N  
ATOM   2012  HN  ASP X 538      28.752  25.261  -6.172  1.00  0.00           H  
ATOM   2013  CA  ASP X 538      29.987  26.306  -4.740  1.00  0.00           C  
ATOM   2014  CB  ASP X 538      31.310  26.030  -5.472  1.00  0.00           C  
ATOM   2015  CG  ASP X 538      32.518  26.815  -4.944  1.00  0.00           C  
ATOM   2016  OD1 ASP X 538      33.613  26.596  -5.467  1.00  0.00           O  
ATOM   2017  OD2 ASP X 538      32.380  27.630  -4.030  1.00  0.00           O1-
ATOM   2018  C   ASP X 538      29.466  27.711  -4.956  1.00  0.00           C  
ATOM   2019  O   ASP X 538      29.075  28.090  -6.050  1.00  0.00           O  
ATOM   2020  N   VAL X 539      29.470  28.455  -3.833  1.00  0.00           N  
ATOM   2021  HN  VAL X 539      29.857  28.054  -3.002  1.00  0.00           H  
ATOM   2022  CA  VAL X 539      28.982  29.834  -3.891  0.50  0.00           C  
ATOM   2023  CB  VAL X 539      28.693  30.377  -2.482  0.50  0.00           C  
ATOM   2024  CG1 VAL X 539      27.526  29.621  -1.850  0.50  0.00           C  
ATOM   2025  CG2 VAL X 539      29.929  30.381  -1.574  0.50  0.00           C  
ATOM   2026  C   VAL X 539      29.864  30.795  -4.675  1.00  0.00           C  
ATOM   2027  O   VAL X 539      29.396  31.799  -5.196  1.00  0.00           O  
ATOM   2028  N   GLU X 540      31.162  30.430  -4.750  1.00  0.00           N  
ATOM   2029  HN  GLU X 540      31.481  29.579  -4.328  1.00  0.00           H  
ATOM   2030  CA  GLU X 540      32.086  31.269  -5.512  1.00  0.00           C  
ATOM   2031  CB  GLU X 540      33.526  31.004  -5.087  1.00  0.00           C  
ATOM   2032  CG  GLU X 540      33.788  31.413  -3.634  1.00  0.00           C  
ATOM   2033  CD  GLU X 540      35.259  31.190  -3.279  1.00  0.00           C  
ATOM   2034  OE1 GLU X 540      36.137  31.470  -4.102  1.00  0.00           O  
ATOM   2035  OE2 GLU X 540      35.526  30.730  -2.170  1.00  0.00           O1-
ATOM   2036  C   GLU X 540      31.951  31.139  -7.015  1.00  0.00           C  
ATOM   2037  O   GLU X 540      32.116  32.093  -7.761  1.00  0.00           O  
ATOM   2038  N   THR X 541      31.618  29.901  -7.422  1.00  0.00           N  
ATOM   2039  HN  THR X 541      31.476  29.174  -6.752  1.00  0.00           H  
ATOM   2040  CA  THR X 541      31.436  29.686  -8.858  1.00  0.00           C  
ATOM   2041  CB  THR X 541      32.060  28.353  -9.279  1.00  0.00           C  
ATOM   2042  OG1 THR X 541      31.374  27.258  -8.662  1.00  0.00           O  
ATOM   2043  HG1 THR X 541      31.546  27.317  -7.732  1.00  0.00           H  
ATOM   2044  CG2 THR X 541      33.553  28.309  -8.944  1.00  0.00           C  
ATOM   2045  C   THR X 541      30.000  29.781  -9.353  1.00  0.00           C  
ATOM   2046  O   THR X 541      29.746  29.894 -10.546  1.00  0.00           O  
ATOM   2047  N   GLU X 542      29.077  29.709  -8.366  1.00  0.00           N  
ATOM   2048  HN  GLU X 542      29.389  29.702  -7.417  1.00  0.00           H  
ATOM   2049  CA  GLU X 542      27.639  29.581  -8.626  1.00  0.00           C  
ATOM   2050  CB  GLU X 542      27.042  30.888  -9.165  1.00  0.00           C  
ATOM   2051  CG  GLU X 542      27.362  32.070  -8.237  1.00  0.00           C  
ATOM   2052  CD  GLU X 542      26.808  33.391  -8.781  1.00  0.00           C  
ATOM   2053  OE1 GLU X 542      26.492  33.492  -9.971  1.00  0.00           O  
ATOM   2054  OE2 GLU X 542      26.690  34.332  -8.000  1.00  0.00           O1-
ATOM   2055  C   GLU X 542      27.257  28.367  -9.461  1.00  0.00           C  
ATOM   2056  O   GLU X 542      26.411  28.409 -10.341  1.00  0.00           O  
ATOM   2057  N   THR X 543      27.957  27.262  -9.131  1.00  0.00           N  
ATOM   2058  HN  THR X 543      28.653  27.291  -8.414  1.00  0.00           H  
ATOM   2059  CA  THR X 543      27.779  26.070  -9.956  1.00  0.00           C  
ATOM   2060  CB  THR X 543      28.996  25.921 -10.887  1.00  0.00           C  
ATOM   2061  OG1 THR X 543      29.213  27.150 -11.587  1.00  0.00           O  
ATOM   2062  HG1 THR X 543      28.413  27.346 -12.058  1.00  0.00           H  
ATOM   2063  CG2 THR X 543      28.881  24.770 -11.893  1.00  0.00           C  
ATOM   2064  C   THR X 543      27.535  24.813  -9.137  1.00  0.00           C  
ATOM   2065  O   THR X 543      28.163  24.574  -8.113  1.00  0.00           O  
ATOM   2066  N   TRP X 544      26.583  24.016  -9.663  1.00  0.00           N  
ATOM   2067  HN  TRP X 544      26.074  24.317 -10.468  1.00  0.00           H  
ATOM   2068  CA  TRP X 544      26.434  22.652  -9.159  1.00  0.00           C  
ATOM   2069  CB  TRP X 544      24.972  22.214  -9.180  1.00  0.00           C  
ATOM   2070  CG  TRP X 544      24.111  22.990  -8.211  1.00  0.00           C  
ATOM   2071  CD2 TRP X 544      23.744  22.629  -6.862  1.00  0.00           C  
ATOM   2072  CE2 TRP X 544      22.878  23.661  -6.367  1.00  0.00           C  
ATOM   2073  CE3 TRP X 544      24.070  21.531  -6.037  1.00  0.00           C  
ATOM   2074  CD1 TRP X 544      23.456  24.206  -8.458  1.00  0.00           C  
ATOM   2075  NE1 TRP X 544      22.729  24.602  -7.380  1.00  0.00           N  
ATOM   2076  HE1 TRP X 544      22.183  25.414  -7.328  1.00  0.00           H  
ATOM   2077  CZ2 TRP X 544      22.349  23.571  -5.061  1.00  0.00           C  
ATOM   2078  CZ3 TRP X 544      23.537  21.451  -4.733  1.00  0.00           C  
ATOM   2079  CH2 TRP X 544      22.682  22.466  -4.247  1.00  0.00           C  
ATOM   2080  C   TRP X 544      27.243  21.663  -9.982  1.00  0.00           C  
ATOM   2081  O   TRP X 544      27.206  21.661 -11.206  1.00  0.00           O  
ATOM   2082  N   THR X 545      27.975  20.814  -9.241  1.00  0.00           N  
ATOM   2083  HN  THR X 545      27.984  20.895  -8.246  1.00  0.00           H  
ATOM   2084  CA  THR X 545      28.838  19.845  -9.910  1.00  0.00           C  
ATOM   2085  CB  THR X 545      30.296  20.326  -9.830  1.00  0.00           C  
ATOM   2086  OG1 THR X 545      30.392  21.669 -10.313  1.00  0.00           O  
ATOM   2087  HG1 THR X 545      30.159  21.643 -11.231  1.00  0.00           H  
ATOM   2088  CG2 THR X 545      31.276  19.425 -10.589  1.00  0.00           C  
ATOM   2089  C   THR X 545      28.690  18.463  -9.304  1.00  0.00           C  
ATOM   2090  O   THR X 545      28.762  18.289  -8.095  1.00  0.00           O  
ATOM   2091  N   PHE X 546      28.489  17.478 -10.203  1.00  0.00           N  
ATOM   2092  HN  PHE X 546      28.458  17.678 -11.182  1.00  0.00           H  
ATOM   2093  CA  PHE X 546      28.414  16.103  -9.705  1.00  0.00           C  
ATOM   2094  CB  PHE X 546      27.927  15.131 -10.781  1.00  0.00           C  
ATOM   2095  CG  PHE X 546      26.473  15.350 -11.119  1.00  0.00           C  
ATOM   2096  CD1 PHE X 546      25.474  14.869 -10.244  1.00  0.00           C  
ATOM   2097  CD2 PHE X 546      26.139  16.016 -12.317  1.00  0.00           C  
ATOM   2098  CE1 PHE X 546      24.118  15.042 -10.580  1.00  0.00           C  
ATOM   2099  CE2 PHE X 546      24.784  16.186 -12.657  1.00  0.00           C  
ATOM   2100  CZ  PHE X 546      23.788  15.692 -11.788  1.00  0.00           C  
ATOM   2101  C   PHE X 546      29.724  15.575  -9.158  1.00  0.00           C  
ATOM   2102  O   PHE X 546      30.787  15.726  -9.747  1.00  0.00           O  
ATOM   2103  N   VAL X 547      29.563  14.920  -7.999  1.00  0.00           N  
ATOM   2104  HN  VAL X 547      28.660  14.902  -7.572  1.00  0.00           H  
ATOM   2105  CA  VAL X 547      30.640  14.083  -7.477  1.00  0.00           C  
ATOM   2106  CB  VAL X 547      30.949  14.454  -6.015  1.00  0.00           C  
ATOM   2107  CG1 VAL X 547      31.533  15.864  -5.934  1.00  0.00           C  
ATOM   2108  CG2 VAL X 547      29.739  14.296  -5.092  1.00  0.00           C  
ATOM   2109  C   VAL X 547      30.255  12.618  -7.638  1.00  0.00           C  
ATOM   2110  O   VAL X 547      29.287  12.302  -8.316  1.00  0.00           O  
ATOM   2111  N   ALA X 548      31.039  11.740  -6.974  1.00  0.00           N  
ATOM   2112  HN  ALA X 548      31.856  12.058  -6.495  1.00  0.00           H  
ATOM   2113  CA  ALA X 548      30.696  10.315  -6.977  1.00  0.00           C  
ATOM   2114  CB  ALA X 548      31.719   9.509  -6.171  1.00  0.00           C  
ATOM   2115  C   ALA X 548      29.318  10.017  -6.412  1.00  0.00           C  
ATOM   2116  O   ALA X 548      28.915  10.547  -5.385  1.00  0.00           O  
ATOM   2117  N   PRO X 549      28.592   9.142  -7.149  1.00  0.00           N  
ATOM   2118  CD  PRO X 549      28.957   8.558  -8.439  1.00  0.00           C  
ATOM   2119  CA  PRO X 549      27.271   8.718  -6.681  1.00  0.00           C  
ATOM   2120  CB  PRO X 549      26.658   8.152  -7.966  1.00  0.00           C  
ATOM   2121  CG  PRO X 549      27.840   7.564  -8.736  1.00  0.00           C  
ATOM   2122  C   PRO X 549      27.360   7.694  -5.561  1.00  0.00           C  
ATOM   2123  O   PRO X 549      28.320   6.944  -5.429  1.00  0.00           O  
ATOM   2124  N   MET X 550      26.275   7.693  -4.769  1.00  0.00           N  
ATOM   2125  HN  MET X 550      25.574   8.391  -4.901  1.00  0.00           H  
ATOM   2126  CA  MET X 550      26.084   6.617  -3.799  1.00  0.00           C  
ATOM   2127  CB  MET X 550      24.898   6.927  -2.885  1.00  0.00           C  
ATOM   2128  CG  MET X 550      25.025   8.246  -2.128  1.00  0.00           C  
ATOM   2129  SD  MET X 550      23.563   8.624  -1.153  1.00  0.00           S  
ATOM   2130  CE  MET X 550      22.395   8.743  -2.514  1.00  0.00           C  
ATOM   2131  C   MET X 550      25.873   5.257  -4.446  1.00  0.00           C  
ATOM   2132  O   MET X 550      25.485   5.128  -5.600  1.00  0.00           O  
ATOM   2133  N   LYS X 551      26.151   4.246  -3.605  1.00  0.00           N  
ATOM   2134  HN  LYS X 551      26.470   4.472  -2.686  1.00  0.00           H  
ATOM   2135  CA  LYS X 551      25.916   2.847  -3.961  1.00  0.00           C  
ATOM   2136  CB  LYS X 551      26.742   1.995  -2.980  1.00  0.00           C  
ATOM   2137  CG  LYS X 551      26.235   0.615  -2.544  1.00  0.00           C  
ATOM   2138  CD  LYS X 551      27.257  -0.085  -1.644  1.00  0.00           C  
ATOM   2139  CE  LYS X 551      26.752  -1.381  -1.005  1.00  0.00           C  
ATOM   2140  NZ  LYS X 551      25.908  -1.111   0.168  1.00  0.00           N1+
ATOM   2141  HZ1 LYS X 551      25.466  -1.993   0.494  1.00  0.00           H  
ATOM   2142  HZ2 LYS X 551      26.506  -0.770   0.945  1.00  0.00           H  
ATOM   2143  HZ3 LYS X 551      25.164  -0.417  -0.054  1.00  0.00           H  
ATOM   2144  C   LYS X 551      24.435   2.488  -4.028  1.00  0.00           C  
ATOM   2145  O   LYS X 551      23.988   1.731  -4.878  1.00  0.00           O  
ATOM   2146  N   HIS X 552      23.689   3.111  -3.099  1.00  0.00           N  
ATOM   2147  HN  HIS X 552      24.118   3.697  -2.413  1.00  0.00           H  
ATOM   2148  CA  HIS X 552      22.241   2.950  -3.177  1.00  0.00           C  
ATOM   2149  CB  HIS X 552      21.674   2.388  -1.871  1.00  0.00           C  
ATOM   2150  CG  HIS X 552      22.240   1.027  -1.532  1.00  0.00           C  
ATOM   2151  ND1 HIS X 552      22.203  -0.048  -2.345  1.00  0.00           N  
ATOM   2152  HD1 HIS X 552      21.834  -0.087  -3.252  1.00  0.00           H  
ATOM   2153  CD2 HIS X 552      22.854   0.652  -0.336  1.00  0.00           C  
ATOM   2154  NE2 HIS X 552      23.183  -0.658  -0.433  1.00  0.00           N  
ATOM   2155  CE1 HIS X 552      22.783  -1.091  -1.670  1.00  0.00           C  
ATOM   2156  C   HIS X 552      21.537   4.251  -3.499  1.00  0.00           C  
ATOM   2157  O   HIS X 552      21.846   5.307  -2.958  1.00  0.00           O  
ATOM   2158  N   ARG X 553      20.531   4.105  -4.382  1.00  0.00           N  
ATOM   2159  HN  ARG X 553      20.416   3.244  -4.877  1.00  0.00           H  
ATOM   2160  CA  ARG X 553      19.562   5.193  -4.511  0.50  0.00           C  
ATOM   2161  CB  ARG X 553      18.777   5.040  -5.822  0.50  0.00           C  
ATOM   2162  CG  ARG X 553      17.777   3.884  -5.813  0.50  0.00           C  
ATOM   2163  CD  ARG X 553      17.061   3.631  -7.141  0.50  0.00           C  
ATOM   2164  NE  ARG X 553      15.938   2.716  -6.939  0.50  0.00           N1+
ATOM   2165  HE  ARG X 553      15.012   3.086  -6.846  0.50  0.00           H  
ATOM   2166  CZ  ARG X 553      16.115   1.388  -6.759  0.50  0.00           C  
ATOM   2167  NH1 ARG X 553      17.324   0.831  -6.850  0.50  0.00           N  
ATOM   2168 1HH1 ARG X 553      18.117   1.404  -7.057  0.50  0.00           H  
ATOM   2169 2HH1 ARG X 553      17.450  -0.151  -6.710  0.50  0.00           H  
ATOM   2170  NH2 ARG X 553      15.056   0.639  -6.478  0.50  0.00           N  
ATOM   2171 1HH2 ARG X 553      14.155   1.073  -6.404  0.50  0.00           H  
ATOM   2172 2HH2 ARG X 553      15.139  -0.346  -6.331  0.50  0.00           H  
ATOM   2173  C   ARG X 553      18.646   5.288  -3.298  1.00  0.00           C  
ATOM   2174  O   ARG X 553      18.284   4.281  -2.697  1.00  0.00           O  
ATOM   2175  N   ARG X 554      18.313   6.544  -2.949  1.00  0.00           N  
ATOM   2176  HN  ARG X 554      18.654   7.331  -3.466  1.00  0.00           H  
ATOM   2177  CA  ARG X 554      17.494   6.733  -1.752  1.00  0.00           C  
ATOM   2178  CB  ARG X 554      18.316   6.472  -0.476  1.00  0.00           C  
ATOM   2179  CG  ARG X 554      19.529   7.395  -0.326  1.00  0.00           C  
ATOM   2180  CD  ARG X 554      20.455   7.042   0.835  1.00  0.00           C  
ATOM   2181  NE  ARG X 554      21.280   5.875   0.531  1.00  0.00           N1+
ATOM   2182  HE  ARG X 554      21.639   5.738  -0.393  1.00  0.00           H  
ATOM   2183  CZ  ARG X 554      21.661   5.045   1.521  1.00  0.00           C  
ATOM   2184  NH1 ARG X 554      21.169   5.168   2.751  1.00  0.00           N  
ATOM   2185 1HH1 ARG X 554      20.460   5.849   2.944  1.00  0.00           H  
ATOM   2186 2HH1 ARG X 554      21.498   4.577   3.489  1.00  0.00           H  
ATOM   2187  NH2 ARG X 554      22.542   4.091   1.248  1.00  0.00           N  
ATOM   2188 1HH2 ARG X 554      22.988   4.085   0.351  1.00  0.00           H  
ATOM   2189 2HH2 ARG X 554      22.779   3.380   1.910  1.00  0.00           H  
ATOM   2190  C   ARG X 554      16.861   8.105  -1.698  1.00  0.00           C  
ATOM   2191  O   ARG X 554      17.453   9.097  -2.094  1.00  0.00           O  
ATOM   2192  N   SER X 555      15.635   8.106  -1.158  1.00  0.00           N  
ATOM   2193  HN  SER X 555      15.181   7.240  -0.949  1.00  0.00           H  
ATOM   2194  CA  SER X 555      15.000   9.373  -0.800  1.00  0.00           C  
ATOM   2195  CB  SER X 555      13.873   9.699  -1.774  1.00  0.00           C  
ATOM   2196  OG  SER X 555      12.946   8.612  -1.793  1.00  0.00           O  
ATOM   2197  HG  SER X 555      13.465   7.822  -1.711  1.00  0.00           H  
ATOM   2198  C   SER X 555      14.491   9.268   0.620  1.00  0.00           C  
ATOM   2199  O   SER X 555      14.435   8.179   1.171  1.00  0.00           O  
ATOM   2200  N   ALA X 556      14.161  10.444   1.199  1.00  0.00           N  
ATOM   2201  HN  ALA X 556      14.157  11.278   0.646  1.00  0.00           H  
ATOM   2202  CA  ALA X 556      13.853  10.513   2.633  1.00  0.00           C  
ATOM   2203  CB  ALA X 556      12.506   9.852   2.964  1.00  0.00           C  
ATOM   2204  C   ALA X 556      14.956   9.945   3.515  1.00  0.00           C  
ATOM   2205  O   ALA X 556      14.747   9.169   4.438  1.00  0.00           O  
ATOM   2206  N   LEU X 557      16.169  10.378   3.141  1.00  0.00           N  
ATOM   2207  HN  LEU X 557      16.241  11.026   2.384  1.00  0.00           H  
ATOM   2208  CA  LEU X 557      17.346   9.957   3.891  1.00  0.00           C  
ATOM   2209  CB  LEU X 557      18.511   9.663   2.934  1.00  0.00           C  
ATOM   2210  CG  LEU X 557      18.969  10.858   2.080  1.00  0.00           C  
ATOM   2211  CD1 LEU X 557      20.489  10.926   1.986  1.00  0.00           C  
ATOM   2212  CD2 LEU X 557      18.329  10.895   0.689  1.00  0.00           C  
ATOM   2213  C   LEU X 557      17.754  10.975   4.939  1.00  0.00           C  
ATOM   2214  O   LEU X 557      17.369  12.137   4.895  1.00  0.00           O  
ATOM   2215  N   GLY X 558      18.574  10.480   5.880  1.00  0.00           N  
ATOM   2216  HN  GLY X 558      18.835   9.515   5.882  1.00  0.00           H  
ATOM   2217  CA  GLY X 558      19.193  11.430   6.796  1.00  0.00           C  
ATOM   2218  C   GLY X 558      20.635  11.692   6.417  1.00  0.00           C  
ATOM   2219  O   GLY X 558      21.355  10.802   5.990  1.00  0.00           O  
ATOM   2220  N   ILE X 559      21.025  12.964   6.589  1.00  0.00           N  
ATOM   2221  HN  ILE X 559      20.390  13.658   6.925  1.00  0.00           H  
ATOM   2222  CA  ILE X 559      22.413  13.288   6.270  1.00  0.00           C  
ATOM   2223  CB  ILE X 559      22.470  13.976   4.897  1.00  0.00           C  
ATOM   2224  CG2 ILE X 559      21.891  15.393   4.993  1.00  0.00           C  
ATOM   2225  CG1 ILE X 559      23.881  13.979   4.308  1.00  0.00           C  
ATOM   2226  CD1 ILE X 559      23.936  14.481   2.865  1.00  0.00           C  
ATOM   2227  C   ILE X 559      23.092  14.100   7.366  1.00  0.00           C  
ATOM   2228  O   ILE X 559      22.488  14.960   7.997  1.00  0.00           O  
ATOM   2229  N   THR X 560      24.383  13.778   7.564  1.00  0.00           N  
ATOM   2230  HN  THR X 560      24.792  13.007   7.073  1.00  0.00           H  
ATOM   2231  CA  THR X 560      25.149  14.534   8.552  1.00  0.00           C  
ATOM   2232  CB  THR X 560      24.831  14.006   9.961  1.00  0.00           C  
ATOM   2233  OG1 THR X 560      25.344  14.882  10.971  1.00  0.00           O  
ATOM   2234  HG1 THR X 560      26.286  14.779  10.980  1.00  0.00           H  
ATOM   2235  CG2 THR X 560      25.299  12.562  10.163  1.00  0.00           C  
ATOM   2236  C   THR X 560      26.640  14.514   8.250  1.00  0.00           C  
ATOM   2237  O   THR X 560      27.108  13.760   7.409  1.00  0.00           O  
ATOM   2238  N   VAL X 561      27.367  15.381   8.979  1.00  0.00           N  
ATOM   2239  HN  VAL X 561      26.917  16.005   9.618  1.00  0.00           H  
ATOM   2240  CA  VAL X 561      28.822  15.344   8.837  1.00  0.00           C  
ATOM   2241  CB  VAL X 561      29.350  16.681   8.280  1.00  0.00           C  
ATOM   2242  CG1 VAL X 561      30.880  16.729   8.181  1.00  0.00           C  
ATOM   2243  CG2 VAL X 561      28.719  16.980   6.917  1.00  0.00           C  
ATOM   2244  C   VAL X 561      29.511  14.964  10.138  1.00  0.00           C  
ATOM   2245  O   VAL X 561      29.255  15.519  11.199  1.00  0.00           O  
ATOM   2246  N   HIS X 562      30.411  13.977   9.981  1.00  0.00           N  
ATOM   2247  HN  HIS X 562      30.525  13.557   9.081  1.00  0.00           H  
ATOM   2248  CA  HIS X 562      31.237  13.540  11.100  1.00  0.00           C  
ATOM   2249  CB  HIS X 562      30.709  12.198  11.625  1.00  0.00           C  
ATOM   2250  CG  HIS X 562      31.526  11.707  12.797  1.00  0.00           C  
ATOM   2251  ND1 HIS X 562      32.727  11.117  12.665  1.00  0.00           N  
ATOM   2252  HD1 HIS X 562      33.199  10.950  11.822  1.00  0.00           H  
ATOM   2253  CD2 HIS X 562      31.202  11.774  14.154  1.00  0.00           C  
ATOM   2254  NE2 HIS X 562      32.229  11.217  14.840  1.00  0.00           N  
ATOM   2255  CE1 HIS X 562      33.166  10.812  13.926  1.00  0.00           C  
ATOM   2256  C   HIS X 562      32.688  13.450  10.668  1.00  0.00           C  
ATOM   2257  O   HIS X 562      33.040  12.690   9.774  1.00  0.00           O  
ATOM   2258  N   GLN X 563      33.507  14.283  11.350  1.00  0.00           N  
ATOM   2259  HN  GLN X 563      33.113  14.833  12.086  1.00  0.00           H  
ATOM   2260  CA  GLN X 563      34.951  14.359  11.089  0.50  0.00           C  
ATOM   2261  CB  GLN X 563      35.700  13.209  11.769  0.50  0.00           C  
ATOM   2262  CG  GLN X 563      35.709  13.339  13.293  0.50  0.00           C  
ATOM   2263  CD  GLN X 563      36.455  12.167  13.902  0.50  0.00           C  
ATOM   2264  OE1 GLN X 563      37.258  11.496  13.266  0.50  0.00           O  
ATOM   2265  NE2 GLN X 563      36.125  11.941  15.184  0.50  0.00           N  
ATOM   2266 1HE2 GLN X 563      35.484  12.537  15.664  0.50  0.00           H  
ATOM   2267 2HE2 GLN X 563      36.522  11.162  15.669  0.50  0.00           H  
ATOM   2268  C   GLN X 563      35.378  14.506   9.637  1.00  0.00           C  
ATOM   2269  O   GLN X 563      36.259  13.814   9.141  1.00  0.00           O  
ATOM   2270  N   GLY X 564      34.695  15.462   8.980  1.00  0.00           N  
ATOM   2271  HN  GLY X 564      33.948  15.945   9.434  1.00  0.00           H  
ATOM   2272  CA  GLY X 564      35.046  15.749   7.590  1.00  0.00           C  
ATOM   2273  C   GLY X 564      34.453  14.816   6.546  1.00  0.00           C  
ATOM   2274  O   GLY X 564      34.799  14.890   5.374  1.00  0.00           O  
ATOM   2275  N   ARG X 565      33.547  13.935   7.012  1.00  0.00           N  
ATOM   2276  HN  ARG X 565      33.302  13.900   7.980  1.00  0.00           H  
ATOM   2277  CA  ARG X 565      32.933  13.010   6.063  1.00  0.00           C  
ATOM   2278  CB  ARG X 565      33.453  11.585   6.279  1.00  0.00           C  
ATOM   2279  CG  ARG X 565      34.951  11.440   6.001  1.00  0.00           C  
ATOM   2280  CD  ARG X 565      35.455  10.012   6.196  1.00  0.00           C  
ATOM   2281  NE  ARG X 565      36.887   9.925   5.913  1.00  0.00           N1+
ATOM   2282  HE  ARG X 565      37.305  10.532   5.234  1.00  0.00           H  
ATOM   2283  CZ  ARG X 565      37.655   8.998   6.521  1.00  0.00           C  
ATOM   2284  NH1 ARG X 565      37.117   8.106   7.355  1.00  0.00           N  
ATOM   2285 1HH1 ARG X 565      36.131   8.114   7.522  1.00  0.00           H  
ATOM   2286 2HH1 ARG X 565      37.683   7.423   7.817  1.00  0.00           H  
ATOM   2287  NH2 ARG X 565      38.964   8.987   6.280  1.00  0.00           N  
ATOM   2288 1HH2 ARG X 565      39.351   9.651   5.638  1.00  0.00           H  
ATOM   2289 2HH2 ARG X 565      39.567   8.329   6.729  1.00  0.00           H  
ATOM   2290  C   ARG X 565      31.421  13.038   6.135  1.00  0.00           C  
ATOM   2291  O   ARG X 565      30.829  13.286   7.175  1.00  0.00           O  
ATOM   2292  N   ILE X 566      30.825  12.768   4.962  1.00  0.00           N  
ATOM   2293  HN  ILE X 566      31.384  12.552   4.161  1.00  0.00           H  
ATOM   2294  CA  ILE X 566      29.366  12.678   4.919  1.00  0.00           C  
ATOM   2295  CB  ILE X 566      28.882  13.133   3.531  1.00  0.00           C  
ATOM   2296  CG2 ILE X 566      27.395  12.858   3.277  1.00  0.00           C  
ATOM   2297  CG1 ILE X 566      29.145  14.630   3.382  1.00  0.00           C  
ATOM   2298  CD1 ILE X 566      28.699  15.165   2.022  1.00  0.00           C  
ATOM   2299  C   ILE X 566      28.873  11.285   5.278  1.00  0.00           C  
ATOM   2300  O   ILE X 566      29.455  10.278   4.905  1.00  0.00           O  
ATOM   2301  N   TYR X 567      27.760  11.288   6.031  1.00  0.00           N  
ATOM   2302  HN  TYR X 567      27.381  12.154   6.351  1.00  0.00           H  
ATOM   2303  CA  TYR X 567      27.082  10.029   6.318  1.00  0.00           C  
ATOM   2304  CB  TYR X 567      27.195   9.665   7.801  1.00  0.00           C  
ATOM   2305  CG  TYR X 567      28.606   9.263   8.169  1.00  0.00           C  
ATOM   2306  CD1 TYR X 567      29.579  10.260   8.389  1.00  0.00           C  
ATOM   2307  CE1 TYR X 567      30.879   9.877   8.749  1.00  0.00           C  
ATOM   2308  CD2 TYR X 567      28.903   7.891   8.299  1.00  0.00           C  
ATOM   2309  CE2 TYR X 567      30.202   7.507   8.674  1.00  0.00           C  
ATOM   2310  CZ  TYR X 567      31.173   8.506   8.891  1.00  0.00           C  
ATOM   2311  OH  TYR X 567      32.452   8.136   9.251  1.00  0.00           O  
ATOM   2312  HH  TYR X 567      33.012   8.901   9.252  1.00  0.00           H  
ATOM   2313  C   TYR X 567      25.623  10.103   5.924  1.00  0.00           C  
ATOM   2314  O   TYR X 567      24.887  10.981   6.357  1.00  0.00           O  
ATOM   2315  N   VAL X 568      25.245   9.125   5.082  1.00  0.00           N  
ATOM   2316  HN  VAL X 568      25.913   8.460   4.752  1.00  0.00           H  
ATOM   2317  CA  VAL X 568      23.826   9.009   4.754  1.00  0.00           C  
ATOM   2318  CB  VAL X 568      23.587   9.053   3.236  1.00  0.00           C  
ATOM   2319  CG1 VAL X 568      24.114  10.366   2.657  1.00  0.00           C  
ATOM   2320  CG2 VAL X 568      24.160   7.843   2.496  1.00  0.00           C  
ATOM   2321  C   VAL X 568      23.193   7.785   5.386  1.00  0.00           C  
ATOM   2322  O   VAL X 568      23.778   6.712   5.450  1.00  0.00           O  
ATOM   2323  N   LEU X 569      21.973   8.018   5.891  1.00  0.00           N  
ATOM   2324  HN  LEU X 569      21.527   8.897   5.736  1.00  0.00           H  
ATOM   2325  CA  LEU X 569      21.341   6.992   6.713  1.00  0.00           C  
ATOM   2326  CB  LEU X 569      21.262   7.399   8.194  1.00  0.00           C  
ATOM   2327  CG  LEU X 569      22.591   7.538   8.951  1.00  0.00           C  
ATOM   2328  CD1 LEU X 569      23.228   8.924   8.809  1.00  0.00           C  
ATOM   2329  CD2 LEU X 569      22.429   7.161  10.424  1.00  0.00           C  
ATOM   2330  C   LEU X 569      19.949   6.673   6.227  1.00  0.00           C  
ATOM   2331  O   LEU X 569      19.077   7.531   6.164  1.00  0.00           O  
ATOM   2332  N   GLY X 570      19.784   5.380   5.899  1.00  0.00           N  
ATOM   2333  HN  GLY X 570      20.570   4.760   5.903  1.00  0.00           H  
ATOM   2334  CA  GLY X 570      18.443   4.905   5.563  1.00  0.00           C  
ATOM   2335  C   GLY X 570      17.852   5.486   4.291  1.00  0.00           C  
ATOM   2336  O   GLY X 570      18.548   5.923   3.384  1.00  0.00           O  
ATOM   2337  N   GLY X 571      16.511   5.461   4.289  1.00  0.00           N  
ATOM   2338  HN  GLY X 571      16.024   5.096   5.080  1.00  0.00           H  
ATOM   2339  CA  GLY X 571      15.792   5.978   3.131  1.00  0.00           C  
ATOM   2340  C   GLY X 571      14.766   5.000   2.592  1.00  0.00           C  
ATOM   2341  O   GLY X 571      14.383   4.034   3.241  1.00  0.00           O  
ATOM   2342  N   TYR X 572      14.356   5.311   1.350  1.00  0.00           N  
ATOM   2343  HN  TYR X 572      14.671   6.174   0.956  1.00  0.00           H  
ATOM   2344  CA  TYR X 572      13.399   4.477   0.621  1.00  0.00           C  
ATOM   2345  CB  TYR X 572      11.973   4.952   0.980  1.00  0.00           C  
ATOM   2346  CG  TYR X 572      10.874   4.167   0.292  1.00  0.00           C  
ATOM   2347  CD1 TYR X 572      10.472   2.938   0.844  1.00  0.00           C  
ATOM   2348  CE1 TYR X 572       9.527   2.161   0.161  1.00  0.00           C  
ATOM   2349  CD2 TYR X 572      10.285   4.677  -0.885  1.00  0.00           C  
ATOM   2350  CE2 TYR X 572       9.324   3.904  -1.566  1.00  0.00           C  
ATOM   2351  CZ  TYR X 572       8.993   2.627  -1.052  1.00  0.00           C  
ATOM   2352  OH  TYR X 572       8.143   1.774  -1.725  1.00  0.00           O  
ATOM   2353  HH  TYR X 572       7.877   1.102  -1.105  1.00  0.00           H  
ATOM   2354  C   TYR X 572      13.718   4.552  -0.865  1.00  0.00           C  
ATOM   2355  O   TYR X 572      14.003   5.623  -1.391  1.00  0.00           O  
ATOM   2356  N   ASP X 573      13.690   3.365  -1.507  1.00  0.00           N  
ATOM   2357  HN  ASP X 573      13.432   2.527  -1.021  1.00  0.00           H  
ATOM   2358  CA  ASP X 573      14.118   3.341  -2.909  1.00  0.00           C  
ATOM   2359  CB  ASP X 573      15.441   2.566  -3.074  1.00  0.00           C  
ATOM   2360  CG  ASP X 573      15.351   1.061  -2.776  1.00  0.00           C  
ATOM   2361  OD1 ASP X 573      14.253   0.497  -2.710  1.00  0.00           O  
ATOM   2362  OD2 ASP X 573      16.402   0.448  -2.606  1.00  0.00           O1-
ATOM   2363  C   ASP X 573      13.088   2.894  -3.939  1.00  0.00           C  
ATOM   2364  O   ASP X 573      13.408   2.562  -5.070  1.00  0.00           O  
ATOM   2365  N   GLY X 574      11.825   2.897  -3.468  1.00  0.00           N  
ATOM   2366  HN  GLY X 574      11.636   3.155  -2.523  1.00  0.00           H  
ATOM   2367  CA  GLY X 574      10.775   2.378  -4.340  1.00  0.00           C  
ATOM   2368  C   GLY X 574      10.342   0.958  -4.005  1.00  0.00           C  
ATOM   2369  O   GLY X 574       9.268   0.506  -4.361  1.00  0.00           O  
ATOM   2370  N   HIS X 575      11.252   0.257  -3.310  1.00  0.00           N  
ATOM   2371  HN  HIS X 575      12.114   0.680  -3.040  1.00  0.00           H  
ATOM   2372  CA  HIS X 575      11.001  -1.168  -3.096  1.00  0.00           C  
ATOM   2373  CB  HIS X 575      11.864  -2.015  -4.045  1.00  0.00           C  
ATOM   2374  CG  HIS X 575      11.526  -1.708  -5.487  1.00  0.00           C  
ATOM   2375  ND1 HIS X 575      10.481  -2.246  -6.140  1.00  0.00           N  
ATOM   2376  HD1 HIS X 575       9.844  -2.897  -5.779  1.00  0.00           H  
ATOM   2377  CD2 HIS X 575      12.188  -0.831  -6.351  1.00  0.00           C  
ATOM   2378  NE2 HIS X 575      11.526  -0.844  -7.532  1.00  0.00           N  
ATOM   2379  CE1 HIS X 575      10.475  -1.715  -7.404  1.00  0.00           C  
ATOM   2380  C   HIS X 575      11.226  -1.604  -1.663  1.00  0.00           C  
ATOM   2381  O   HIS X 575      10.591  -2.526  -1.167  1.00  0.00           O  
ATOM   2382  N   THR X 576      12.186  -0.896  -1.032  1.00  0.00           N  
ATOM   2383  HN  THR X 576      12.595  -0.096  -1.470  1.00  0.00           H  
ATOM   2384  CA  THR X 576      12.646  -1.286   0.298  1.00  0.00           C  
ATOM   2385  CB  THR X 576      13.968  -2.084   0.237  1.00  0.00           C  
ATOM   2386  OG1 THR X 576      15.033  -1.299  -0.318  1.00  0.00           O  
ATOM   2387  HG1 THR X 576      14.759  -0.977  -1.170  1.00  0.00           H  
ATOM   2388  CG2 THR X 576      13.835  -3.420  -0.497  1.00  0.00           C  
ATOM   2389  C   THR X 576      12.827  -0.073   1.187  1.00  0.00           C  
ATOM   2390  O   THR X 576      12.928   1.056   0.720  1.00  0.00           O  
ATOM   2391  N   PHE X 577      12.891  -0.378   2.496  1.00  0.00           N  
ATOM   2392  HN  PHE X 577      12.748  -1.318   2.805  1.00  0.00           H  
ATOM   2393  CA  PHE X 577      13.365   0.639   3.431  1.00  0.00           C  
ATOM   2394  CB  PHE X 577      12.507   0.676   4.698  1.00  0.00           C  
ATOM   2395  CG  PHE X 577      11.119   1.194   4.400  1.00  0.00           C  
ATOM   2396  CD1 PHE X 577      10.132   0.311   3.908  1.00  0.00           C  
ATOM   2397  CD2 PHE X 577      10.831   2.557   4.625  1.00  0.00           C  
ATOM   2398  CE1 PHE X 577       8.839   0.797   3.639  1.00  0.00           C  
ATOM   2399  CE2 PHE X 577       9.537   3.045   4.358  1.00  0.00           C  
ATOM   2400  CZ  PHE X 577       8.554   2.160   3.868  1.00  0.00           C  
ATOM   2401  C   PHE X 577      14.802   0.340   3.789  1.00  0.00           C  
ATOM   2402  O   PHE X 577      15.137  -0.753   4.229  1.00  0.00           O  
ATOM   2403  N   LEU X 578      15.646   1.353   3.543  1.00  0.00           N  
ATOM   2404  HN  LEU X 578      15.298   2.243   3.248  1.00  0.00           H  
ATOM   2405  CA  LEU X 578      17.078   1.096   3.674  1.00  0.00           C  
ATOM   2406  CB  LEU X 578      17.899   2.093   2.846  1.00  0.00           C  
ATOM   2407  CG  LEU X 578      17.883   1.918   1.321  1.00  0.00           C  
ATOM   2408  CD1 LEU X 578      16.570   2.319   0.645  1.00  0.00           C  
ATOM   2409  CD2 LEU X 578      19.045   2.679   0.694  1.00  0.00           C  
ATOM   2410  C   LEU X 578      17.574   1.099   5.107  1.00  0.00           C  
ATOM   2411  O   LEU X 578      17.199   1.938   5.918  1.00  0.00           O  
ATOM   2412  N   ASP X 579      18.469   0.125   5.359  1.00  0.00           N  
ATOM   2413  HN  ASP X 579      18.643  -0.614   4.705  1.00  0.00           H  
ATOM   2414  CA  ASP X 579      19.288   0.215   6.569  1.00  0.00           C  
ATOM   2415  CB  ASP X 579      19.272  -1.119   7.343  1.00  0.00           C  
ATOM   2416  CG  ASP X 579      19.803  -2.321   6.546  1.00  0.00           C  
ATOM   2417  OD1 ASP X 579      20.214  -2.175   5.389  1.00  0.00           O  
ATOM   2418  OD2 ASP X 579      19.804  -3.419   7.099  1.00  0.00           O1-
ATOM   2419  C   ASP X 579      20.709   0.721   6.333  1.00  0.00           C  
ATOM   2420  O   ASP X 579      21.458   0.970   7.261  1.00  0.00           O  
ATOM   2421  N   SER X 580      21.034   0.881   5.036  1.00  0.00           N  
ATOM   2422  HN  SER X 580      20.352   0.670   4.341  1.00  0.00           H  
ATOM   2423  CA  SER X 580      22.382   1.282   4.635  0.50  0.00           C  
ATOM   2424  CB  SER X 580      22.476   1.204   3.111  0.50  0.00           C  
ATOM   2425  OG  SER X 580      23.757   1.658   2.648  0.50  0.00           O  
ATOM   2426  HG  SER X 580      24.076   2.305   3.266  0.50  0.00           H  
ATOM   2427  C   SER X 580      22.839   2.646   5.130  1.00  0.00           C  
ATOM   2428  O   SER X 580      22.187   3.661   4.943  1.00  0.00           O  
ATOM   2429  N   VAL X 581      24.045   2.591   5.731  1.00  0.00           N  
ATOM   2430  HN  VAL X 581      24.480   1.707   5.903  1.00  0.00           H  
ATOM   2431  CA  VAL X 581      24.756   3.829   6.037  1.00  0.00           C  
ATOM   2432  CB  VAL X 581      25.087   3.956   7.531  1.00  0.00           C  
ATOM   2433  CG1 VAL X 581      25.774   5.287   7.865  1.00  0.00           C  
ATOM   2434  CG2 VAL X 581      23.839   3.752   8.386  1.00  0.00           C  
ATOM   2435  C   VAL X 581      26.018   3.914   5.213  1.00  0.00           C  
ATOM   2436  O   VAL X 581      26.942   3.120   5.344  1.00  0.00           O  
ATOM   2437  N   GLU X 582      25.990   4.928   4.338  1.00  0.00           N  
ATOM   2438  HN  GLU X 582      25.214   5.558   4.302  1.00  0.00           H  
ATOM   2439  CA  GLU X 582      27.177   5.136   3.525  1.00  0.00           C  
ATOM   2440  CB  GLU X 582      26.805   5.255   2.059  1.00  0.00           C  
ATOM   2441  CG  GLU X 582      26.122   4.006   1.503  1.00  0.00           C  
ATOM   2442  CD  GLU X 582      25.979   4.185  -0.000  1.00  0.00           C  
ATOM   2443  OE1 GLU X 582      26.990   4.441  -0.660  1.00  0.00           O  
ATOM   2444  OE2 GLU X 582      24.862   4.084  -0.507  1.00  0.00           O1-
ATOM   2445  C   GLU X 582      27.973   6.340   3.959  1.00  0.00           C  
ATOM   2446  O   GLU X 582      27.485   7.228   4.641  1.00  0.00           O  
ATOM   2447  N   CYS X 583      29.240   6.307   3.525  1.00  0.00           N  
ATOM   2448  HN  CYS X 583      29.567   5.546   2.969  1.00  0.00           H  
ATOM   2449  CA  CYS X 583      30.145   7.378   3.907  1.00  0.00           C  
ATOM   2450  CB  CYS X 583      31.072   6.924   5.032  1.00  0.00           C  
ATOM   2451  SG  CYS X 583      32.150   8.241   5.648  1.00  0.00           S  
ATOM   2452  C   CYS X 583      30.949   7.890   2.738  1.00  0.00           C  
ATOM   2453  O   CYS X 583      31.652   7.160   2.051  1.00  0.00           O  
ATOM   2454  N   TYR X 584      30.799   9.211   2.570  1.00  0.00           N  
ATOM   2455  HN  TYR X 584      30.198   9.715   3.188  1.00  0.00           H  
ATOM   2456  CA  TYR X 584      31.564   9.907   1.548  1.00  0.00           C  
ATOM   2457  CB  TYR X 584      30.659  10.949   0.889  1.00  0.00           C  
ATOM   2458  CG  TYR X 584      31.371  11.744  -0.183  1.00  0.00           C  
ATOM   2459  CD1 TYR X 584      31.792  11.101  -1.365  1.00  0.00           C  
ATOM   2460  CE1 TYR X 584      32.454  11.852  -2.350  1.00  0.00           C  
ATOM   2461  CD2 TYR X 584      31.594  13.118   0.038  1.00  0.00           C  
ATOM   2462  CE2 TYR X 584      32.254  13.868  -0.949  1.00  0.00           C  
ATOM   2463  CZ  TYR X 584      32.679  13.227  -2.130  1.00  0.00           C  
ATOM   2464  OH  TYR X 584      33.336  13.972  -3.092  1.00  0.00           O  
ATOM   2465  HH  TYR X 584      33.684  13.406  -3.772  1.00  0.00           H  
ATOM   2466  C   TYR X 584      32.813  10.547   2.112  1.00  0.00           C  
ATOM   2467  O   TYR X 584      32.764  11.424   2.957  1.00  0.00           O  
ATOM   2468  N   ASP X 585      33.931  10.066   1.551  1.00  0.00           N  
ATOM   2469  HN  ASP X 585      33.865   9.323   0.891  1.00  0.00           H  
ATOM   2470  CA  ASP X 585      35.205  10.719   1.813  1.00  0.00           C  
ATOM   2471  CB  ASP X 585      36.277   9.638   2.005  1.00  0.00           C  
ATOM   2472  CG  ASP X 585      37.592  10.182   2.577  1.00  0.00           C  
ATOM   2473  OD1 ASP X 585      37.732  11.389   2.795  1.00  0.00           O  
ATOM   2474  OD2 ASP X 585      38.488   9.379   2.816  1.00  0.00           O1-
ATOM   2475  C   ASP X 585      35.551  11.668   0.678  1.00  0.00           C  
ATOM   2476  O   ASP X 585      35.827  11.242  -0.437  1.00  0.00           O  
ATOM   2477  N   PRO X 586      35.523  12.988   0.999  1.00  0.00           N  
ATOM   2478  CD  PRO X 586      35.206  13.570   2.301  1.00  0.00           C  
ATOM   2479  CA  PRO X 586      35.810  14.008  -0.019  1.00  0.00           C  
ATOM   2480  CB  PRO X 586      35.430  15.309   0.694  1.00  0.00           C  
ATOM   2481  CG  PRO X 586      35.658  15.018   2.176  1.00  0.00           C  
ATOM   2482  C   PRO X 586      37.245  14.012  -0.529  1.00  0.00           C  
ATOM   2483  O   PRO X 586      37.511  14.432  -1.646  1.00  0.00           O  
ATOM   2484  N   ASP X 587      38.155  13.514   0.340  1.00  0.00           N  
ATOM   2485  HN  ASP X 587      37.871  13.146   1.227  1.00  0.00           H  
ATOM   2486  CA  ASP X 587      39.563  13.460  -0.054  1.00  0.00           C  
ATOM   2487  CB  ASP X 587      40.463  13.256   1.174  1.00  0.00           C  
ATOM   2488  CG  ASP X 587      40.421  14.424   2.171  1.00  0.00           C  
ATOM   2489  OD1 ASP X 587      39.665  15.385   1.988  1.00  0.00           O  
ATOM   2490  OD2 ASP X 587      41.165  14.369   3.148  1.00  0.00           O1-
ATOM   2491  C   ASP X 587      39.866  12.395  -1.095  1.00  0.00           C  
ATOM   2492  O   ASP X 587      40.854  12.456  -1.803  1.00  0.00           O  
ATOM   2493  N   THR X 588      38.941  11.414  -1.149  1.00  0.00           N  
ATOM   2494  HN  THR X 588      38.174  11.394  -0.512  1.00  0.00           H  
ATOM   2495  CA  THR X 588      39.092  10.375  -2.166  1.00  0.00           C  
ATOM   2496  CB  THR X 588      39.175   9.005  -1.497  1.00  0.00           C  
ATOM   2497  OG1 THR X 588      38.001   8.772  -0.715  1.00  0.00           O  
ATOM   2498  HG1 THR X 588      38.101   9.280   0.081  1.00  0.00           H  
ATOM   2499  CG2 THR X 588      40.426   8.862  -0.627  1.00  0.00           C  
ATOM   2500  C   THR X 588      38.033  10.346  -3.256  1.00  0.00           C  
ATOM   2501  O   THR X 588      38.171   9.633  -4.244  1.00  0.00           O  
ATOM   2502  N   ASP X 589      36.954  11.122  -3.007  1.00  0.00           N  
ATOM   2503  HN  ASP X 589      36.939  11.697  -2.191  1.00  0.00           H  
ATOM   2504  CA  ASP X 589      35.759  11.092  -3.855  1.00  0.00           C  
ATOM   2505  CB  ASP X 589      36.066  11.758  -5.212  1.00  0.00           C  
ATOM   2506  CG  ASP X 589      34.823  11.996  -6.067  1.00  0.00           C  
ATOM   2507  OD1 ASP X 589      33.726  12.150  -5.521  1.00  0.00           O  
ATOM   2508  OD2 ASP X 589      34.962  12.018  -7.290  1.00  0.00           O1-
ATOM   2509  C   ASP X 589      35.130   9.703  -3.971  1.00  0.00           C  
ATOM   2510  O   ASP X 589      34.796   9.216  -5.044  1.00  0.00           O  
ATOM   2511  N   THR X 590      35.010   9.068  -2.786  1.00  0.00           N  
ATOM   2512  HN  THR X 590      35.325   9.503  -1.942  1.00  0.00           H  
ATOM   2513  CA  THR X 590      34.409   7.732  -2.788  1.00  0.00           C  
ATOM   2514  CB  THR X 590      35.475   6.621  -2.692  1.00  0.00           C  
ATOM   2515  OG1 THR X 590      36.244   6.749  -1.492  1.00  0.00           O  
ATOM   2516  HG1 THR X 590      36.713   7.573  -1.545  1.00  0.00           H  
ATOM   2517  CG2 THR X 590      36.395   6.562  -3.916  1.00  0.00           C  
ATOM   2518  C   THR X 590      33.345   7.536  -1.720  1.00  0.00           C  
ATOM   2519  O   THR X 590      33.396   8.111  -0.640  1.00  0.00           O  
ATOM   2520  N   TRP X 591      32.378   6.668  -2.080  1.00  0.00           N  
ATOM   2521  HN  TRP X 591      32.360   6.290  -3.005  1.00  0.00           H  
ATOM   2522  CA  TRP X 591      31.435   6.195  -1.064  1.00  0.00           C  
ATOM   2523  CB  TRP X 591      29.987   6.220  -1.563  1.00  0.00           C  
ATOM   2524  CG  TRP X 591      29.478   7.627  -1.766  1.00  0.00           C  
ATOM   2525  CD2 TRP X 591      28.640   8.406  -0.884  1.00  0.00           C  
ATOM   2526  CE2 TRP X 591      28.400   9.665  -1.531  1.00  0.00           C  
ATOM   2527  CE3 TRP X 591      28.115   8.169   0.404  1.00  0.00           C  
ATOM   2528  CD1 TRP X 591      29.674   8.434  -2.894  1.00  0.00           C  
ATOM   2529  NE1 TRP X 591      29.036   9.627  -2.765  1.00  0.00           N  
ATOM   2530  HE1 TRP X 591      29.034  10.346  -3.430  1.00  0.00           H  
ATOM   2531  CZ2 TRP X 591      27.593  10.638  -0.904  1.00  0.00           C  
ATOM   2532  CZ3 TRP X 591      27.318   9.154   1.026  1.00  0.00           C  
ATOM   2533  CH2 TRP X 591      27.067  10.385   0.380  1.00  0.00           C  
ATOM   2534  C   TRP X 591      31.745   4.773  -0.638  1.00  0.00           C  
ATOM   2535  O   TRP X 591      32.248   3.969  -1.412  1.00  0.00           O  
ATOM   2536  N   SER X 592      31.382   4.499   0.630  1.00  0.00           N  
ATOM   2537  HN  SER X 592      31.089   5.237   1.238  1.00  0.00           H  
ATOM   2538  CA  SER X 592      31.461   3.118   1.108  1.00  0.00           C  
ATOM   2539  CB  SER X 592      32.868   2.810   1.639  1.00  0.00           C  
ATOM   2540  OG  SER X 592      33.162   3.629   2.777  1.00  0.00           O  
ATOM   2541  HG  SER X 592      33.044   4.530   2.509  1.00  0.00           H  
ATOM   2542  C   SER X 592      30.413   2.820   2.163  1.00  0.00           C  
ATOM   2543  O   SER X 592      30.083   3.670   2.977  1.00  0.00           O  
ATOM   2544  N   GLU X 593      29.906   1.572   2.128  1.00  0.00           N  
ATOM   2545  HN  GLU X 593      30.245   0.901   1.470  1.00  0.00           H  
ATOM   2546  CA  GLU X 593      28.982   1.211   3.204  1.00  0.00           C  
ATOM   2547  CB  GLU X 593      28.026   0.105   2.751  1.00  0.00           C  
ATOM   2548  CG  GLU X 593      26.912  -0.239   3.757  1.00  0.00           C  
ATOM   2549  CD  GLU X 593      26.063  -1.387   3.205  1.00  0.00           C  
ATOM   2550  OE1 GLU X 593      26.579  -2.491   3.013  1.00  0.00           O  
ATOM   2551  OE2 GLU X 593      24.883  -1.176   2.935  1.00  0.00           O1-
ATOM   2552  C   GLU X 593      29.732   0.827   4.464  1.00  0.00           C  
ATOM   2553  O   GLU X 593      30.422  -0.183   4.527  1.00  0.00           O  
ATOM   2554  N   VAL X 594      29.589   1.726   5.454  1.00  0.00           N  
ATOM   2555  HN  VAL X 594      28.947   2.485   5.345  1.00  0.00           H  
ATOM   2556  CA  VAL X 594      30.360   1.536   6.683  1.00  0.00           C  
ATOM   2557  CB  VAL X 594      30.880   2.878   7.226  1.00  0.00           C  
ATOM   2558  CG1 VAL X 594      31.927   3.453   6.271  1.00  0.00           C  
ATOM   2559  CG2 VAL X 594      29.761   3.882   7.528  1.00  0.00           C  
ATOM   2560  C   VAL X 594      29.662   0.732   7.768  1.00  0.00           C  
ATOM   2561  O   VAL X 594      30.302   0.061   8.569  1.00  0.00           O  
ATOM   2562  N   THR X 595      28.318   0.821   7.740  1.00  0.00           N  
ATOM   2563  HN  THR X 595      27.868   1.392   7.052  1.00  0.00           H  
ATOM   2564  CA  THR X 595      27.513   0.086   8.715  1.00  0.00           C  
ATOM   2565  CB  THR X 595      27.610   0.727  10.117  1.00  0.00           C  
ATOM   2566  OG1 THR X 595      27.033  -0.123  11.116  1.00  0.00           O  
ATOM   2567  HG1 THR X 595      26.099  -0.154  10.953  1.00  0.00           H  
ATOM   2568  CG2 THR X 595      26.991   2.126  10.177  1.00  0.00           C  
ATOM   2569  C   THR X 595      26.073   0.009   8.254  1.00  0.00           C  
ATOM   2570  O   THR X 595      25.657   0.701   7.332  1.00  0.00           O  
ATOM   2571  N   ARG X 596      25.324  -0.847   8.964  1.00  0.00           N  
ATOM   2572  HN  ARG X 596      25.732  -1.447   9.654  1.00  0.00           H  
ATOM   2573  CA  ARG X 596      23.881  -0.750   8.809  1.00  0.00           C  
ATOM   2574  CB  ARG X 596      23.317  -2.044   8.219  1.00  0.00           C  
ATOM   2575  CG  ARG X 596      23.861  -2.262   6.808  1.00  0.00           C  
ATOM   2576  CD  ARG X 596      23.429  -3.572   6.164  1.00  0.00           C  
ATOM   2577  NE  ARG X 596      24.079  -3.701   4.864  1.00  0.00           N1+
ATOM   2578  HE  ARG X 596      24.429  -2.886   4.399  1.00  0.00           H  
ATOM   2579  CZ  ARG X 596      24.199  -4.899   4.265  1.00  0.00           C  
ATOM   2580  NH1 ARG X 596      23.710  -6.001   4.838  1.00  0.00           N  
ATOM   2581 1HH1 ARG X 596      23.241  -5.935   5.719  1.00  0.00           H  
ATOM   2582 2HH1 ARG X 596      23.804  -6.894   4.401  1.00  0.00           H  
ATOM   2583  NH2 ARG X 596      24.820  -4.955   3.090  1.00  0.00           N  
ATOM   2584 1HH2 ARG X 596      25.196  -4.108   2.706  1.00  0.00           H  
ATOM   2585 2HH2 ARG X 596      24.921  -5.814   2.591  1.00  0.00           H  
ATOM   2586  C   ARG X 596      23.233  -0.391  10.126  1.00  0.00           C  
ATOM   2587  O   ARG X 596      23.751  -0.680  11.198  1.00  0.00           O  
ATOM   2588  N   MET X 597      22.069   0.262   9.973  1.00  0.00           N  
ATOM   2589  HN  MET X 597      21.779   0.494   9.049  1.00  0.00           H  
ATOM   2590  CA  MET X 597      21.183   0.520  11.105  0.50  0.00           C  
ATOM   2591  CB  MET X 597      20.088   1.514  10.693  0.50  0.00           C  
ATOM   2592  CG  MET X 597      20.632   2.776  10.015  0.50  0.00           C  
ATOM   2593  SD  MET X 597      19.364   3.822   9.280  0.50  0.00           S  
ATOM   2594  CE  MET X 597      18.913   4.756  10.749  0.50  0.00           C  
ATOM   2595  C   MET X 597      20.554  -0.777  11.568  1.00  0.00           C  
ATOM   2596  O   MET X 597      20.529  -1.766  10.844  1.00  0.00           O  
ATOM   2597  N   THR X 598      20.041  -0.739  12.807  1.00  0.00           N  
ATOM   2598  HN  THR X 598      20.093   0.095  13.358  1.00  0.00           H  
ATOM   2599  CA  THR X 598      19.432  -1.961  13.344  1.00  0.00           C  
ATOM   2600  CB  THR X 598      19.081  -1.742  14.810  1.00  0.00           C  
ATOM   2601  OG1 THR X 598      18.211  -0.615  14.935  1.00  0.00           O  
ATOM   2602  HG1 THR X 598      18.750   0.083  15.299  1.00  0.00           H  
ATOM   2603  CG2 THR X 598      20.341  -1.521  15.652  1.00  0.00           C  
ATOM   2604  C   THR X 598      18.219  -2.490  12.584  1.00  0.00           C  
ATOM   2605  O   THR X 598      17.905  -3.675  12.602  1.00  0.00           O  
ATOM   2606  N   SER X 599      17.567  -1.535  11.900  1.00  0.00           N  
ATOM   2607  HN  SER X 599      17.881  -0.590  11.972  1.00  0.00           H  
ATOM   2608  CA  SER X 599      16.445  -1.861  11.025  1.00  0.00           C  
ATOM   2609  CB  SER X 599      15.131  -1.942  11.807  1.00  0.00           C  
ATOM   2610  OG  SER X 599      15.007  -0.806  12.667  1.00  0.00           O  
ATOM   2611  HG  SER X 599      15.273  -1.110  13.526  1.00  0.00           H  
ATOM   2612  C   SER X 599      16.322  -0.821   9.937  1.00  0.00           C  
ATOM   2613  O   SER X 599      16.756   0.314  10.089  1.00  0.00           O  
ATOM   2614  N   GLY X 600      15.697  -1.274   8.834  1.00  0.00           N  
ATOM   2615  HN  GLY X 600      15.359  -2.215   8.800  1.00  0.00           H  
ATOM   2616  CA  GLY X 600      15.475  -0.353   7.722  1.00  0.00           C  
ATOM   2617  C   GLY X 600      14.337   0.620   7.954  1.00  0.00           C  
ATOM   2618  O   GLY X 600      13.270   0.253   8.429  1.00  0.00           O  
ATOM   2619  N   ARG X 601      14.637   1.888   7.607  1.00  0.00           N  
ATOM   2620  HN  ARG X 601      15.519   2.103   7.184  1.00  0.00           H  
ATOM   2621  CA  ARG X 601      13.677   2.950   7.912  1.00  0.00           C  
ATOM   2622  CB  ARG X 601      13.709   3.267   9.416  1.00  0.00           C  
ATOM   2623  CG  ARG X 601      15.034   3.853   9.913  1.00  0.00           C  
ATOM   2624  CD  ARG X 601      15.159   3.874  11.437  1.00  0.00           C  
ATOM   2625  NE  ARG X 601      15.568   2.566  11.945  1.00  0.00           N1+
ATOM   2626  HE  ARG X 601      15.287   1.733  11.467  1.00  0.00           H  
ATOM   2627  CZ  ARG X 601      16.328   2.479  13.058  1.00  0.00           C  
ATOM   2628  NH1 ARG X 601      16.717   3.565  13.723  1.00  0.00           N  
ATOM   2629 1HH1 ARG X 601      16.448   4.479  13.418  1.00  0.00           H  
ATOM   2630 2HH1 ARG X 601      17.289   3.461  14.539  1.00  0.00           H  
ATOM   2631  NH2 ARG X 601      16.698   1.284  13.502  1.00  0.00           N  
ATOM   2632 1HH2 ARG X 601      16.439   0.463  12.991  1.00  0.00           H  
ATOM   2633 2HH2 ARG X 601      17.230   1.194  14.347  1.00  0.00           H  
ATOM   2634  C   ARG X 601      13.891   4.201   7.079  1.00  0.00           C  
ATOM   2635  O   ARG X 601      14.992   4.486   6.628  1.00  0.00           O  
ATOM   2636  N   SER X 602      12.780   4.941   6.906  1.00  0.00           N  
ATOM   2637  HN  SER X 602      11.900   4.623   7.261  1.00  0.00           H  
ATOM   2638  CA  SER X 602      12.906   6.222   6.209  1.00  0.00           C  
ATOM   2639  CB  SER X 602      12.106   6.194   4.903  1.00  0.00           C  
ATOM   2640  OG  SER X 602      10.710   6.036   5.176  1.00  0.00           O  
ATOM   2641  HG  SER X 602      10.618   5.259   5.711  1.00  0.00           H  
ATOM   2642  C   SER X 602      12.504   7.404   7.074  1.00  0.00           C  
ATOM   2643  O   SER X 602      11.851   7.250   8.094  1.00  0.00           O  
ATOM   2644  N   GLY X 603      12.916   8.600   6.619  1.00  0.00           N  
ATOM   2645  HN  GLY X 603      13.500   8.652   5.812  1.00  0.00           H  
ATOM   2646  CA  GLY X 603      12.492   9.819   7.313  1.00  0.00           C  
ATOM   2647  C   GLY X 603      13.062  10.005   8.709  1.00  0.00           C  
ATOM   2648  O   GLY X 603      12.372  10.418   9.633  1.00  0.00           O  
ATOM   2649  N   VAL X 604      14.365   9.682   8.810  1.00  0.00           N  
ATOM   2650  HN  VAL X 604      14.856   9.335   8.010  1.00  0.00           H  
ATOM   2651  CA  VAL X 604      15.040   9.922  10.086  1.00  0.00           C  
ATOM   2652  CB  VAL X 604      16.185   8.923  10.306  1.00  0.00           C  
ATOM   2653  CG1 VAL X 604      15.633   7.512  10.467  1.00  0.00           C  
ATOM   2654  CG2 VAL X 604      17.260   8.993   9.215  1.00  0.00           C  
ATOM   2655  C   VAL X 604      15.550  11.340  10.272  1.00  0.00           C  
ATOM   2656  O   VAL X 604      15.855  12.057   9.327  1.00  0.00           O  
ATOM   2657  N   GLY X 605      15.653  11.692  11.565  1.00  0.00           N  
ATOM   2658  HN  GLY X 605      15.344  11.071  12.285  1.00  0.00           H  
ATOM   2659  CA  GLY X 605      16.365  12.921  11.894  1.00  0.00           C  
ATOM   2660  C   GLY X 605      17.735  12.604  12.452  1.00  0.00           C  
ATOM   2661  O   GLY X 605      17.886  11.773  13.336  1.00  0.00           O  
ATOM   2662  N   VAL X 606      18.739  13.285  11.875  1.00  0.00           N  
ATOM   2663  HN  VAL X 606      18.562  13.992  11.190  1.00  0.00           H  
ATOM   2664  CA  VAL X 606      20.102  12.965  12.300  0.50  0.00           C  
ATOM   2665  CB  VAL X 606      20.850  12.125  11.251  0.50  0.00           C  
ATOM   2666  CG1 VAL X 606      20.328  10.693  11.143  0.50  0.00           C  
ATOM   2667  CG2 VAL X 606      20.848  12.824   9.897  0.50  0.00           C  
ATOM   2668  C   VAL X 606      20.909  14.201  12.632  1.00  0.00           C  
ATOM   2669  O   VAL X 606      20.669  15.280  12.103  1.00  0.00           O  
ATOM   2670  N   ALA X 607      21.890  13.966  13.528  1.00  0.00           N  
ATOM   2671  HN  ALA X 607      21.952  13.067  13.965  1.00  0.00           H  
ATOM   2672  CA  ALA X 607      22.848  15.014  13.880  1.00  0.00           C  
ATOM   2673  CB  ALA X 607      22.184  16.111  14.711  1.00  0.00           C  
ATOM   2674  C   ALA X 607      24.021  14.464  14.670  1.00  0.00           C  
ATOM   2675  O   ALA X 607      23.984  13.346  15.164  1.00  0.00           O  
ATOM   2676  N   VAL X 608      25.072  15.304  14.755  1.00  0.00           N  
ATOM   2677  HN  VAL X 608      25.014  16.216  14.352  1.00  0.00           H  
ATOM   2678  CA  VAL X 608      26.294  14.856  15.429  1.00  0.00           C  
ATOM   2679  CB  VAL X 608      27.448  14.743  14.410  1.00  0.00           C  
ATOM   2680  CG1 VAL X 608      28.804  14.421  15.042  1.00  0.00           C  
ATOM   2681  CG2 VAL X 608      27.128  13.691  13.352  1.00  0.00           C  
ATOM   2682  C   VAL X 608      26.683  15.750  16.597  1.00  0.00           C  
ATOM   2683  O   VAL X 608      26.799  16.962  16.467  1.00  0.00           O  
ATOM   2684  N   THR X 609      26.903  15.066  17.740  1.00  0.00           N  
ATOM   2685  HN  THR X 609      26.766  14.076  17.774  1.00  0.00           H  
ATOM   2686  CA  THR X 609      27.453  15.766  18.901  1.00  0.00           C  
ATOM   2687  CB  THR X 609      26.380  16.566  19.661  1.00  0.00           C  
ATOM   2688  OG1 THR X 609      27.007  17.432  20.612  1.00  0.00           O  
ATOM   2689  HG1 THR X 609      27.633  16.892  21.082  1.00  0.00           H  
ATOM   2690  CG2 THR X 609      25.308  15.698  20.329  1.00  0.00           C  
ATOM   2691  C   THR X 609      28.233  14.859  19.841  1.00  0.00           C  
ATOM   2692 1OCT THR X 609      27.996  13.653  19.834  1.00  0.00           O  
ATOM   2693 2OCT THR X 609      29.081  15.364  20.574  1.00  0.00           O1-
TER    2694      THR X 609 
ATOM   2695  N   GLU     1       6.531  10.540 -10.156  1.00  0.00           N1+
ATOM   2696  HT1 GLU     1       6.036  10.877  -9.309  1.00  0.00           H  
ATOM   2697  HT2 GLU     1       6.688  11.316 -10.833  1.00  0.00           H  
ATOM   2698  HT3 GLU     1       7.454  10.150  -9.880  1.00  0.00           H  
ATOM   2699  CA  GLU     1       5.731   9.490 -10.790  1.00  0.00           C  
ATOM   2700  CB  GLU     1       6.409   8.925 -12.046  1.00  0.00           C  
ATOM   2701  CG  GLU     1       6.398   9.897 -13.241  1.00  0.00           C  
ATOM   2702  CD  GLU     1       4.978  10.302 -13.655  1.00  0.00           C  
ATOM   2703  OE1 GLU     1       4.020   9.561 -13.403  1.00  0.00           O  
ATOM   2704  OE2 GLU     1       4.832  11.378 -14.231  1.00  0.00           O1-
ATOM   2705  C   GLU     1       5.329   8.422  -9.804  1.00  0.00           C  
ATOM   2706  O   GLU     1       5.504   8.555  -8.605  1.00  0.00           O  
ATOM   2707  N   MET     2       4.689   7.394 -10.401  1.00  0.00           N  
ATOM   2708  HN  MET     2       4.605   7.371 -11.394  1.00  0.00           H  
ATOM   2709  CA  MET     2       3.948   6.418  -9.611  1.00  0.00           C  
ATOM   2710  CB  MET     2       2.472   6.843  -9.579  1.00  0.00           C  
ATOM   2711  CG  MET     2       2.214   8.294  -9.132  1.00  0.00           C  
ATOM   2712  SD  MET     2       0.493   8.786  -8.964  1.00  0.00           S  
ATOM   2713  CE  MET     2       0.438   8.732  -7.168  1.00  0.00           C  
ATOM   2714  C   MET     2       4.182   5.005 -10.144  1.00  0.00           C  
ATOM   2715  O   MET     2       4.811   4.835 -11.180  1.00  0.00           O  
ATOM   2716  N   LYS     3       3.705   3.999  -9.374  1.00  0.00           N  
ATOM   2717  HN  LYS     3       3.092   4.187  -8.612  1.00  0.00           H  
ATOM   2718  CA  LYS     3       4.183   2.636  -9.647  1.00  0.00           C  
ATOM   2719  CB  LYS     3       4.351   1.845  -8.339  1.00  0.00           C  
ATOM   2720  CG  LYS     3       5.480   2.355  -7.440  1.00  0.00           C  
ATOM   2721  CD  LYS     3       5.693   1.511  -6.179  1.00  0.00           C  
ATOM   2722  CE  LYS     3       6.761   2.122  -5.271  1.00  0.00           C  
ATOM   2723  NZ  LYS     3       6.923   1.367  -4.017  1.00  0.00           N1+
ATOM   2724  HZ1 LYS     3       7.851   1.615  -3.621  1.00  0.00           H  
ATOM   2725  HZ2 LYS     3       6.976   0.344  -4.185  1.00  0.00           H  
ATOM   2726  HZ3 LYS     3       6.189   1.604  -3.320  1.00  0.00           H  
ATOM   2727  C   LYS     3       3.460   1.797 -10.704  1.00  0.00           C  
ATOM   2728  O   LYS     3       3.896   1.710 -11.846  1.00  0.00           O  
ATOM   2729  N   GLU     4       2.371   1.131 -10.257  1.00  0.00           N  
ATOM   2730  HN  GLU     4       1.979   1.352  -9.363  1.00  0.00           H  
ATOM   2731  CA  GLU     4       1.828   0.021 -11.056  1.00  0.00           C  
ATOM   2732  CB  GLU     4       2.597  -1.275 -10.771  1.00  0.00           C  
ATOM   2733  CG  GLU     4       2.680  -1.606  -9.278  1.00  0.00           C  
ATOM   2734  CD  GLU     4       3.330  -2.970  -9.102  1.00  0.00           C  
ATOM   2735  OE1 GLU     4       4.560  -3.040  -9.046  1.00  0.00           O  
ATOM   2736  OE2 GLU     4       2.603  -3.961  -9.031  1.00  0.00           O1-
ATOM   2737  C   GLU     4       0.331  -0.141 -10.852  1.00  0.00           C  
ATOM   2738  O   GLU     4      -0.282   0.748 -10.291  1.00  0.00           O  
ATOM   2739  N   ARG     5      -0.239  -1.266 -11.353  1.00  0.00           N  
ATOM   2740  HN  ARG     5       0.330  -1.992 -11.733  1.00  0.00           H  
ATOM   2741  CA  ARG     5      -1.705  -1.365 -11.402  1.00  0.00           C  
ATOM   2742  CB  ARG     5      -2.195  -1.395 -12.856  1.00  0.00           C  
ATOM   2743  CG  ARG     5      -1.912  -0.114 -13.640  1.00  0.00           C  
ATOM   2744  CD  ARG     5      -2.461  -0.148 -15.066  1.00  0.00           C  
ATOM   2745  NE  ARG     5      -2.290   1.155 -15.706  1.00  0.00           N  
ATOM   2746  HE  ARG     5      -2.652   1.968 -15.251  1.00  0.00           H  
ATOM   2747  CZ  ARG     5      -1.668   1.271 -16.898  1.00  0.00           C  
ATOM   2748  NH1 ARG     5      -1.189   0.198 -17.529  1.00  0.00           N1+
ATOM   2749 1HH1 ARG     5      -1.292  -0.709 -17.120  1.00  0.00           H  
ATOM   2750 2HH1 ARG     5      -0.726   0.284 -18.411  1.00  0.00           H  
ATOM   2751  NH2 ARG     5      -1.536   2.478 -17.444  1.00  0.00           N  
ATOM   2752 1HH2 ARG     5      -1.900   3.282 -16.972  1.00  0.00           H  
ATOM   2753 2HH2 ARG     5      -1.075   2.594 -18.324  1.00  0.00           H  
ATOM   2754  C   ARG     5      -2.338  -2.520 -10.629  1.00  0.00           C  
ATOM   2755  O   ARG     5      -1.680  -3.440 -10.161  1.00  0.00           O  
ATOM   2756  N   LEU     6      -3.681  -2.402 -10.537  1.00  0.00           N  
ATOM   2757  HN  LEU     6      -4.109  -1.607 -10.967  1.00  0.00           H  
ATOM   2758  CA  LEU     6      -4.544  -3.400  -9.892  1.00  0.00           C  
ATOM   2759  CB  LEU     6      -5.289  -2.745  -8.721  1.00  0.00           C  
ATOM   2760  CG  LEU     6      -4.528  -2.668  -7.403  1.00  0.00           C  
ATOM   2761  CD1 LEU     6      -5.078  -1.574  -6.486  1.00  0.00           C  
ATOM   2762  CD2 LEU     6      -4.482  -4.027  -6.705  1.00  0.00           C  
ATOM   2763  C   LEU     6      -5.511  -4.018 -10.903  1.00  0.00           C  
ATOM   2764  O   LEU     6      -5.163  -4.175 -12.066  1.00  0.00           O  
ATOM   2765  N   GLY     7      -6.735  -4.363 -10.426  1.00  0.00           N  
ATOM   2766  HN  GLY     7      -7.034  -4.185  -9.490  1.00  0.00           H  
ATOM   2767  CA  GLY     7      -7.708  -4.949 -11.350  1.00  0.00           C  
ATOM   2768  C   GLY     7      -8.572  -3.921 -12.058  1.00  0.00           C  
ATOM   2769  O   GLY     7      -8.268  -2.735 -12.084  1.00  0.00           O  
ATOM   2770  N   THR     8      -9.669  -4.449 -12.642  1.00  0.00           N  
ATOM   2771  HN  THR     8      -9.843  -5.433 -12.597  1.00  0.00           H  
ATOM   2772  CA  THR     8     -10.519  -3.594 -13.472  1.00  0.00           C  
ATOM   2773  CB  THR     8     -10.072  -3.724 -14.940  1.00  0.00           C  
ATOM   2774  OG1 THR     8      -8.671  -3.457 -15.039  1.00  0.00           O  
ATOM   2775  HG1 THR     8      -8.553  -2.546 -14.800  1.00  0.00           H  
ATOM   2776  CG2 THR     8     -10.838  -2.824 -15.915  1.00  0.00           C  
ATOM   2777  C   THR     8     -12.000  -3.914 -13.303  1.00  0.00           C  
ATOM   2778  O   THR     8     -12.406  -5.069 -13.260  1.00  0.00           O  
ATOM   2779  N   GLY     9     -12.784  -2.822 -13.206  1.00  0.00           N  
ATOM   2780  HN  GLY     9     -12.368  -1.915 -13.258  1.00  0.00           H  
ATOM   2781  CA  GLY     9     -14.231  -2.961 -13.054  1.00  0.00           C  
ATOM   2782  C   GLY     9     -14.924  -1.620 -12.895  1.00  0.00           C  
ATOM   2783  O   GLY     9     -14.320  -0.615 -12.537  1.00  0.00           O  
ATOM   2784  N   GLY    10     -16.240  -1.650 -13.182  1.00  0.00           N  
ATOM   2785  HN  GLY    10     -16.665  -2.477 -13.550  1.00  0.00           H  
ATOM   2786  CA  GLY    10     -17.023  -0.428 -12.989  1.00  0.00           C  
ATOM   2787  C   GLY    10     -16.812   0.601 -14.078  1.00  0.00           C  
ATOM   2788  O   GLY    10     -17.307   0.481 -15.193  1.00  0.00           O  
ATOM   2789  N   PHE    11     -16.030   1.623 -13.693  1.00  0.00           N  
ATOM   2790  HN  PHE    11     -15.603   1.625 -12.789  1.00  0.00           H  
ATOM   2791  CA  PHE    11     -15.694   2.638 -14.687  1.00  0.00           C  
ATOM   2792  CB  PHE    11     -15.951   4.049 -14.158  1.00  0.00           C  
ATOM   2793  CG  PHE    11     -17.416   4.305 -13.877  1.00  0.00           C  
ATOM   2794  CD1 PHE    11     -18.291   4.611 -14.942  1.00  0.00           C  
ATOM   2795  CD2 PHE    11     -17.877   4.275 -12.543  1.00  0.00           C  
ATOM   2796  CE1 PHE    11     -19.630   4.951 -14.663  1.00  0.00           C  
ATOM   2797  CE2 PHE    11     -19.214   4.617 -12.261  1.00  0.00           C  
ATOM   2798  CZ  PHE    11     -20.069   4.980 -13.322  1.00  0.00           C  
ATOM   2799  C   PHE    11     -14.271   2.552 -15.208  1.00  0.00           C  
ATOM   2800  O   PHE    11     -13.825   3.398 -15.970  1.00  0.00           O  
ATOM   2801  N   GLY    12     -13.571   1.488 -14.777  1.00  0.00           N  
ATOM   2802  HN  GLY    12     -13.940   0.828 -14.122  1.00  0.00           H  
ATOM   2803  CA  GLY    12     -12.268   1.290 -15.394  1.00  0.00           C  
ATOM   2804  C   GLY    12     -11.243   0.728 -14.445  1.00  0.00           C  
ATOM   2805  O   GLY    12     -11.453  -0.276 -13.778  1.00  0.00           O  
ATOM   2806  N   ASN    13     -10.100   1.426 -14.444  1.00  0.00           N  
ATOM   2807  HN  ASN    13     -10.061   2.323 -14.882  1.00  0.00           H  
ATOM   2808  CA  ASN    13      -8.951   0.849 -13.753  1.00  0.00           C  
ATOM   2809  CB  ASN    13      -7.645   1.269 -14.426  1.00  0.00           C  
ATOM   2810  CG  ASN    13      -7.563   0.680 -15.816  1.00  0.00           C  
ATOM   2811  OD1 ASN    13      -8.097  -0.382 -16.110  1.00  0.00           O  
ATOM   2812  ND2 ASN    13      -6.864   1.443 -16.670  1.00  0.00           N  
ATOM   2813 1HD2 ASN    13      -6.436   2.298 -16.377  1.00  0.00           H  
ATOM   2814 2HD2 ASN    13      -6.767   1.148 -17.619  1.00  0.00           H  
ATOM   2815  C   ASN    13      -8.887   1.190 -12.288  1.00  0.00           C  
ATOM   2816  O   ASN    13      -9.335   2.240 -11.848  1.00  0.00           O  
ATOM   2817  N   VAL    14      -8.272   0.230 -11.576  1.00  0.00           N  
ATOM   2818  HN  VAL    14      -8.026  -0.629 -12.025  1.00  0.00           H  
ATOM   2819  CA  VAL    14      -7.840   0.459 -10.201  1.00  0.00           C  
ATOM   2820  CB  VAL    14      -8.461  -0.568  -9.243  1.00  0.00           C  
ATOM   2821  CG1 VAL    14      -8.436  -0.074  -7.793  1.00  0.00           C  
ATOM   2822  CG2 VAL    14      -9.875  -0.951  -9.671  1.00  0.00           C  
ATOM   2823  C   VAL    14      -6.333   0.325 -10.226  1.00  0.00           C  
ATOM   2824  O   VAL    14      -5.802  -0.510 -10.945  1.00  0.00           O  
ATOM   2825  N   ILE    15      -5.664   1.230  -9.489  1.00  0.00           N  
ATOM   2826  HN  ILE    15      -6.165   1.865  -8.904  1.00  0.00           H  
ATOM   2827  CA  ILE    15      -4.228   1.369  -9.746  1.00  0.00           C  
ATOM   2828  CB  ILE    15      -3.972   2.559 -10.704  1.00  0.00           C  
ATOM   2829  CG2 ILE    15      -2.547   2.500 -11.224  1.00  0.00           C  
ATOM   2830  CG1 ILE    15      -4.910   2.636 -11.917  1.00  0.00           C  
ATOM   2831  CD1 ILE    15      -4.560   3.756 -12.896  1.00  0.00           C  
ATOM   2832  C   ILE    15      -3.407   1.511  -8.465  1.00  0.00           C  
ATOM   2833  O   ILE    15      -3.770   2.265  -7.576  1.00  0.00           O  
ATOM   2834  N   ARG    16      -2.279   0.764  -8.417  1.00  0.00           N  
ATOM   2835  HN  ARG    16      -2.022   0.242  -9.229  1.00  0.00           H  
ATOM   2836  CA  ARG    16      -1.316   0.862  -7.306  1.00  0.00           C  
ATOM   2837  CB  ARG    16      -0.488  -0.412  -7.148  1.00  0.00           C  
ATOM   2838  CG  ARG    16      -1.215  -1.740  -7.122  1.00  0.00           C  
ATOM   2839  CD  ARG    16      -0.198  -2.870  -7.242  1.00  0.00           C  
ATOM   2840  NE  ARG    16      -0.844  -4.177  -7.211  1.00  0.00           N  
ATOM   2841  HE  ARG    16      -1.401  -4.459  -7.993  1.00  0.00           H  
ATOM   2842  CZ  ARG    16      -0.714  -4.936  -6.103  1.00  0.00           C  
ATOM   2843  NH1 ARG    16       0.076  -4.532  -5.106  1.00  0.00           N1+
ATOM   2844 1HH1 ARG    16       0.624  -3.701  -5.208  1.00  0.00           H  
ATOM   2845 2HH1 ARG    16       0.123  -5.044  -4.250  1.00  0.00           H  
ATOM   2846  NH2 ARG    16      -1.384  -6.084  -6.005  1.00  0.00           N  
ATOM   2847 1HH2 ARG    16      -1.967  -6.389  -6.759  1.00  0.00           H  
ATOM   2848 2HH2 ARG    16      -1.314  -6.646  -5.181  1.00  0.00           H  
ATOM   2849  C   ARG    16      -0.286   1.969  -7.488  1.00  0.00           C  
ATOM   2850  O   ARG    16       0.916   1.772  -7.311  1.00  0.00           O  
ATOM   2851  N   TRP    17      -0.796   3.152  -7.857  1.00  0.00           N  
ATOM   2852  HN  TRP    17      -1.769   3.241  -8.078  1.00  0.00           H  
ATOM   2853  CA  TRP    17       0.122   4.287  -7.916  1.00  0.00           C  
ATOM   2854  CB  TRP    17      -0.566   5.495  -8.529  1.00  0.00           C  
ATOM   2855  CG  TRP    17      -0.864   5.472 -10.016  1.00  0.00           C  
ATOM   2856  CD2 TRP    17      -0.141   4.914 -11.143  1.00  0.00           C  
ATOM   2857  CE2 TRP    17      -0.856   5.295 -12.333  1.00  0.00           C  
ATOM   2858  CE3 TRP    17       1.022   4.123 -11.264  1.00  0.00           C  
ATOM   2859  CD1 TRP    17      -1.952   6.144 -10.591  1.00  0.00           C  
ATOM   2860  NE1 TRP    17      -1.955   6.048 -11.943  1.00  0.00           N  
ATOM   2861  HE1 TRP    17      -2.632   6.428 -12.541  1.00  0.00           H  
ATOM   2862  CZ2 TRP    17      -0.383   4.904 -13.603  1.00  0.00           C  
ATOM   2863  CZ3 TRP    17       1.482   3.734 -12.540  1.00  0.00           C  
ATOM   2864  CH2 TRP    17       0.784   4.120 -13.703  1.00  0.00           C  
ATOM   2865  C   TRP    17       0.653   4.719  -6.549  1.00  0.00           C  
ATOM   2866  O   TRP    17      -0.093   4.947  -5.605  1.00  0.00           O  
ATOM   2867  N   HIS    18       1.993   4.831  -6.493  1.00  0.00           N  
ATOM   2868  HN  HIS    18       2.587   4.631  -7.269  1.00  0.00           H  
ATOM   2869  CA  HIS    18       2.574   5.350  -5.258  1.00  0.00           C  
ATOM   2870  CB  HIS    18       3.468   4.349  -4.520  1.00  0.00           C  
ATOM   2871  CG  HIS    18       2.847   3.014  -4.173  1.00  0.00           C  
ATOM   2872  ND1 HIS    18       3.605   2.011  -3.705  1.00  0.00           N  
ATOM   2873  HD1 HIS    18       4.566   2.063  -3.553  1.00  0.00           H  
ATOM   2874  CD2 HIS    18       1.528   2.561  -4.261  1.00  0.00           C  
ATOM   2875  NE2 HIS    18       1.513   1.271  -3.843  1.00  0.00           N  
ATOM   2876  CE1 HIS    18       2.793   0.928  -3.501  1.00  0.00           C  
ATOM   2877  C   HIS    18       3.510   6.478  -5.588  1.00  0.00           C  
ATOM   2878  O   HIS    18       4.185   6.442  -6.606  1.00  0.00           O  
ATOM   2879  N   ASN    19       3.598   7.432  -4.648  1.00  0.00           N  
ATOM   2880  HN  ASN    19       2.964   7.456  -3.874  1.00  0.00           H  
ATOM   2881  CA  ASN    19       4.814   8.245  -4.690  1.00  0.00           C  
ATOM   2882  CB  ASN    19       4.692   9.494  -3.809  1.00  0.00           C  
ATOM   2883  CG  ASN    19       3.626  10.450  -4.313  1.00  0.00           C  
ATOM   2884  OD1 ASN    19       3.619  10.882  -5.458  1.00  0.00           O  
ATOM   2885  ND2 ASN    19       2.727  10.776  -3.369  1.00  0.00           N  
ATOM   2886 1HD2 ASN    19       2.817  10.423  -2.438  1.00  0.00           H  
ATOM   2887 2HD2 ASN    19       1.960  11.382  -3.580  1.00  0.00           H  
ATOM   2888  C   ASN    19       5.984   7.412  -4.191  1.00  0.00           C  
ATOM   2889  O   ASN    19       5.996   6.994  -3.041  1.00  0.00           O  
ATOM   2890  N   GLN    20       6.949   7.179  -5.110  1.00  0.00           N  
ATOM   2891  HN  GLN    20       6.821   7.490  -6.052  1.00  0.00           H  
ATOM   2892  CA  GLN    20       8.180   6.487  -4.711  1.00  0.00           C  
ATOM   2893  CB  GLN    20       9.036   6.034  -5.910  1.00  0.00           C  
ATOM   2894  CG  GLN    20       8.440   5.006  -6.886  1.00  0.00           C  
ATOM   2895  CD  GLN    20       7.574   5.661  -7.948  1.00  0.00           C  
ATOM   2896  OE1 GLN    20       7.256   6.841  -7.898  1.00  0.00           O  
ATOM   2897  NE2 GLN    20       7.257   4.848  -8.968  1.00  0.00           N  
ATOM   2898 1HE2 GLN    20       7.443   3.863  -8.970  1.00  0.00           H  
ATOM   2899 2HE2 GLN    20       6.819   5.256  -9.769  1.00  0.00           H  
ATOM   2900  C   GLN    20       9.029   7.356  -3.801  1.00  0.00           C  
ATOM   2901  O   GLN    20       9.851   8.140  -4.255  1.00  0.00           O  
ATOM   2902  N   GLU    21       8.739   7.161  -2.500  1.00  0.00           N  
ATOM   2903  HN  GLU    21       8.109   6.402  -2.340  1.00  0.00           H  
ATOM   2904  CA  GLU    21       9.224   7.884  -1.319  1.00  0.00           C  
ATOM   2905  CB  GLU    21       9.461   9.390  -1.548  1.00  0.00           C  
ATOM   2906  CG  GLU    21      10.056  10.087  -0.314  1.00  0.00           C  
ATOM   2907  CD  GLU    21      10.654  11.452  -0.665  1.00  0.00           C  
ATOM   2908  OE1 GLU    21      10.057  12.215  -1.435  1.00  0.00           O  
ATOM   2909  OE2 GLU    21      11.733  11.754  -0.158  1.00  0.00           O1-
ATOM   2910  C   GLU    21       8.199   7.635  -0.224  1.00  0.00           C  
ATOM   2911  O   GLU    21       7.030   7.969  -0.364  1.00  0.00           O  
ATOM   2912  N   THR    22       8.687   6.943   0.831  1.00  0.00           N  
ATOM   2913  HN  THR    22       9.663   6.727   0.819  1.00  0.00           H  
ATOM   2914  CA  THR    22       7.878   6.390   1.931  1.00  0.00           C  
ATOM   2915  CB  THR    22       7.440   7.450   2.977  1.00  0.00           C  
ATOM   2916  OG1 THR    22       7.256   6.810   4.244  1.00  0.00           O  
ATOM   2917  HG1 THR    22       6.535   6.203   4.133  1.00  0.00           H  
ATOM   2918  CG2 THR    22       6.191   8.273   2.632  1.00  0.00           C  
ATOM   2919  C   THR    22       6.764   5.387   1.616  1.00  0.00           C  
ATOM   2920  O   THR    22       6.137   4.849   2.520  1.00  0.00           O  
ATOM   2921  N   GLY    23       6.568   5.134   0.301  1.00  0.00           N  
ATOM   2922  HN  GLY    23       7.092   5.626  -0.393  1.00  0.00           H  
ATOM   2923  CA  GLY    23       5.599   4.118  -0.112  1.00  0.00           C  
ATOM   2924  C   GLY    23       4.139   4.468   0.104  1.00  0.00           C  
ATOM   2925  O   GLY    23       3.429   3.824   0.867  1.00  0.00           O  
ATOM   2926  N   GLU    24       3.717   5.518  -0.622  1.00  0.00           N  
ATOM   2927  HN  GLU    24       4.325   5.989  -1.262  1.00  0.00           H  
ATOM   2928  CA  GLU    24       2.314   5.898  -0.471  1.00  0.00           C  
ATOM   2929  CB  GLU    24       2.143   7.385  -0.794  1.00  0.00           C  
ATOM   2930  CG  GLU    24       2.885   8.300   0.198  1.00  0.00           C  
ATOM   2931  CD  GLU    24       2.248   8.195   1.586  1.00  0.00           C  
ATOM   2932  OE1 GLU    24       2.742   7.429   2.419  1.00  0.00           O  
ATOM   2933  OE2 GLU    24       1.245   8.874   1.825  1.00  0.00           O1-
ATOM   2934  C   GLU    24       1.371   5.017  -1.267  1.00  0.00           C  
ATOM   2935  O   GLU    24       1.149   5.209  -2.455  1.00  0.00           O  
ATOM   2936  N   GLN    25       0.838   4.017  -0.535  1.00  0.00           N  
ATOM   2937  HN  GLN    25       1.057   3.953   0.439  1.00  0.00           H  
ATOM   2938  CA  GLN    25      -0.011   3.028  -1.199  1.00  0.00           C  
ATOM   2939  CB  GLN    25      -0.029   1.690  -0.454  1.00  0.00           C  
ATOM   2940  CG  GLN    25       1.393   1.171  -0.237  1.00  0.00           C  
ATOM   2941  CD  GLN    25       1.412  -0.343  -0.240  1.00  0.00           C  
ATOM   2942  OE1 GLN    25       1.074  -0.999  -1.217  1.00  0.00           O  
ATOM   2943  NE2 GLN    25       1.854  -0.870   0.910  1.00  0.00           N  
ATOM   2944 1HE2 GLN    25       2.155  -0.283   1.659  1.00  0.00           H  
ATOM   2945 2HE2 GLN    25       1.886  -1.863   1.015  1.00  0.00           H  
ATOM   2946  C   GLN    25      -1.410   3.507  -1.512  1.00  0.00           C  
ATOM   2947  O   GLN    25      -2.312   3.501  -0.684  1.00  0.00           O  
ATOM   2948  N   ILE    26      -1.517   3.957  -2.778  1.00  0.00           N  
ATOM   2949  HN  ILE    26      -0.739   3.936  -3.407  1.00  0.00           H  
ATOM   2950  CA  ILE    26      -2.751   4.613  -3.194  1.00  0.00           C  
ATOM   2951  CB  ILE    26      -2.431   6.080  -3.536  1.00  0.00           C  
ATOM   2952  CG2 ILE    26      -3.714   6.877  -3.737  1.00  0.00           C  
ATOM   2953  CG1 ILE    26      -1.605   6.718  -2.415  1.00  0.00           C  
ATOM   2954  CD1 ILE    26      -1.166   8.159  -2.661  1.00  0.00           C  
ATOM   2955  C   ILE    26      -3.416   3.878  -4.350  1.00  0.00           C  
ATOM   2956  O   ILE    26      -2.758   3.415  -5.273  1.00  0.00           O  
ATOM   2957  N   ALA    27      -4.757   3.783  -4.237  1.00  0.00           N  
ATOM   2958  HN  ALA    27      -5.206   4.244  -3.472  1.00  0.00           H  
ATOM   2959  CA  ALA    27      -5.541   3.121  -5.281  1.00  0.00           C  
ATOM   2960  CB  ALA    27      -6.528   2.132  -4.657  1.00  0.00           C  
ATOM   2961  C   ALA    27      -6.297   4.120  -6.140  1.00  0.00           C  
ATOM   2962  O   ALA    27      -6.961   5.011  -5.631  1.00  0.00           O  
ATOM   2963  N   ILE    28      -6.141   3.954  -7.469  1.00  0.00           N  
ATOM   2964  HN  ILE    28      -5.622   3.168  -7.806  1.00  0.00           H  
ATOM   2965  CA  ILE    28      -6.698   4.975  -8.364  1.00  0.00           C  
ATOM   2966  CB  ILE    28      -5.597   5.781  -9.110  1.00  0.00           C  
ATOM   2967  CG2 ILE    28      -6.154   6.624 -10.268  1.00  0.00           C  
ATOM   2968  CG1 ILE    28      -4.876   6.758  -8.172  1.00  0.00           C  
ATOM   2969  CD1 ILE    28      -3.760   6.164  -7.321  1.00  0.00           C  
ATOM   2970  C   ILE    28      -7.750   4.434  -9.313  1.00  0.00           C  
ATOM   2971  O   ILE    28      -7.479   3.629 -10.193  1.00  0.00           O  
ATOM   2972  N   LYS    29      -8.973   4.954  -9.087  1.00  0.00           N  
ATOM   2973  HN  LYS    29      -9.101   5.599  -8.333  1.00  0.00           H  
ATOM   2974  CA  LYS    29     -10.040   4.658 -10.037  1.00  0.00           C  
ATOM   2975  CB  LYS    29     -11.349   4.325  -9.311  1.00  0.00           C  
ATOM   2976  CG  LYS    29     -12.418   3.735 -10.239  1.00  0.00           C  
ATOM   2977  CD  LYS    29     -13.687   3.327  -9.489  1.00  0.00           C  
ATOM   2978  CE  LYS    29     -14.749   2.743 -10.421  1.00  0.00           C  
ATOM   2979  NZ  LYS    29     -15.928   2.339  -9.646  1.00  0.00           N1+
ATOM   2980  HZ1 LYS    29     -16.693   2.021 -10.270  1.00  0.00           H  
ATOM   2981  HZ2 LYS    29     -16.276   3.175  -9.135  1.00  0.00           H  
ATOM   2982  HZ3 LYS    29     -15.667   1.586  -8.974  1.00  0.00           H  
ATOM   2983  C   LYS    29     -10.221   5.760 -11.064  1.00  0.00           C  
ATOM   2984  O   LYS    29     -10.674   6.861 -10.772  1.00  0.00           O  
ATOM   2985  N   GLN    30      -9.822   5.383 -12.293  1.00  0.00           N  
ATOM   2986  HN  GLN    30      -9.453   4.461 -12.412  1.00  0.00           H  
ATOM   2987  CA  GLN    30      -9.985   6.293 -13.427  1.00  0.00           C  
ATOM   2988  CB  GLN    30      -8.859   6.073 -14.442  1.00  0.00           C  
ATOM   2989  CG  GLN    30      -7.450   6.154 -13.846  1.00  0.00           C  
ATOM   2990  CD  GLN    30      -6.400   5.999 -14.933  1.00  0.00           C  
ATOM   2991  OE1 GLN    30      -5.466   6.783 -15.047  1.00  0.00           O  
ATOM   2992  NE2 GLN    30      -6.593   4.931 -15.730  1.00  0.00           N  
ATOM   2993 1HE2 GLN    30      -7.368   4.319 -15.583  1.00  0.00           H  
ATOM   2994 2HE2 GLN    30      -5.963   4.742 -16.482  1.00  0.00           H  
ATOM   2995  C   GLN    30     -11.347   6.172 -14.100  1.00  0.00           C  
ATOM   2996  O   GLN    30     -12.202   5.403 -13.678  1.00  0.00           O  
ATOM   2997  N   CYS    31     -11.502   6.969 -15.178  1.00  0.00           N  
ATOM   2998  HN  CYS    31     -10.779   7.589 -15.482  1.00  0.00           H  
ATOM   2999  CA  CYS    31     -12.743   6.849 -15.942  1.00  0.00           C  
ATOM   3000  CB  CYS    31     -13.317   8.231 -16.266  1.00  0.00           C  
ATOM   3001  SG  CYS    31     -13.540   9.284 -14.812  1.00  0.00           S  
ATOM   3002  C   CYS    31     -12.581   6.044 -17.219  1.00  0.00           C  
ATOM   3003  O   CYS    31     -11.480   5.786 -17.691  1.00  0.00           O  
ATOM   3004  N   ARG    32     -13.758   5.671 -17.757  1.00  0.00           N  
ATOM   3005  HN  ARG    32     -14.610   5.926 -17.301  1.00  0.00           H  
ATOM   3006  CA  ARG    32     -13.799   5.019 -19.064  1.00  0.00           C  
ATOM   3007  CB  ARG    32     -14.863   3.915 -19.041  1.00  0.00           C  
ATOM   3008  CG  ARG    32     -14.786   2.869 -20.158  1.00  0.00           C  
ATOM   3009  CD  ARG    32     -13.583   1.929 -20.027  1.00  0.00           C  
ATOM   3010  NE  ARG    32     -13.654   0.849 -21.014  1.00  0.00           N  
ATOM   3011  HE  ARG    32     -13.265   0.995 -21.925  1.00  0.00           H  
ATOM   3012  CZ  ARG    32     -14.311  -0.301 -20.729  1.00  0.00           C  
ATOM   3013  NH1 ARG    32     -14.837  -0.506 -19.520  1.00  0.00           N1+
ATOM   3014 1HH1 ARG    32     -14.737   0.190 -18.809  1.00  0.00           H  
ATOM   3015 2HH1 ARG    32     -15.334  -1.348 -19.311  1.00  0.00           H  
ATOM   3016  NH2 ARG    32     -14.437  -1.236 -21.668  1.00  0.00           N  
ATOM   3017 1HH2 ARG    32     -14.037  -1.094 -22.573  1.00  0.00           H  
ATOM   3018 2HH2 ARG    32     -14.933  -2.084 -21.480  1.00  0.00           H  
ATOM   3019  C   ARG    32     -14.131   6.070 -20.106  1.00  0.00           C  
ATOM   3020  O   ARG    32     -14.891   6.987 -19.821  1.00  0.00           O  
ATOM   3021  N   GLN    33     -13.516   5.903 -21.299  1.00  0.00           N  
ATOM   3022  HN  GLN    33     -12.882   5.134 -21.373  1.00  0.00           H  
ATOM   3023  CA  GLN    33     -13.645   6.865 -22.407  1.00  0.00           C  
ATOM   3024  CB  GLN    33     -12.968   6.369 -23.694  1.00  0.00           C  
ATOM   3025  CG  GLN    33     -11.500   5.934 -23.628  1.00  0.00           C  
ATOM   3026  CD  GLN    33     -11.358   4.522 -23.086  1.00  0.00           C  
ATOM   3027  OE1 GLN    33     -12.304   3.756 -22.951  1.00  0.00           O  
ATOM   3028  NE2 GLN    33     -10.090   4.221 -22.774  1.00  0.00           N  
ATOM   3029 1HE2 GLN    33      -9.366   4.894 -22.913  1.00  0.00           H  
ATOM   3030 2HE2 GLN    33      -9.856   3.323 -22.404  1.00  0.00           H  
ATOM   3031  C   GLN    33     -15.057   7.292 -22.788  1.00  0.00           C  
ATOM   3032  O   GLN    33     -15.700   6.684 -23.633  1.00  0.00           O  
ATOM   3033  N   GLU    34     -15.480   8.387 -22.118  1.00  0.00           N  
ATOM   3034  HN  GLU    34     -14.839   8.799 -21.471  1.00  0.00           H  
ATOM   3035  CA  GLU    34     -16.805   8.986 -22.308  1.00  0.00           C  
ATOM   3036  CB  GLU    34     -16.941   9.693 -23.668  1.00  0.00           C  
ATOM   3037  CG  GLU    34     -16.123  10.982 -23.877  1.00  0.00           C  
ATOM   3038  CD  GLU    34     -14.624  10.716 -24.055  1.00  0.00           C  
ATOM   3039  OE1 GLU    34     -14.246   9.786 -24.778  1.00  0.00           O  
ATOM   3040  OE2 GLU    34     -13.835  11.451 -23.461  1.00  0.00           O1-
ATOM   3041  C   GLU    34     -18.005   8.075 -22.081  1.00  0.00           C  
ATOM   3042  O   GLU    34     -18.030   6.891 -22.388  1.00  0.00           O  
ATOM   3043  N   LEU    35     -19.029   8.732 -21.516  1.00  0.00           N  
ATOM   3044  HN  LEU    35     -18.906   9.681 -21.236  1.00  0.00           H  
ATOM   3045  CA  LEU    35     -20.332   8.103 -21.320  1.00  0.00           C  
ATOM   3046  CB  LEU    35     -20.472   7.612 -19.873  1.00  0.00           C  
ATOM   3047  CG  LEU    35     -19.421   6.598 -19.406  1.00  0.00           C  
ATOM   3048  CD1 LEU    35     -19.269   6.603 -17.887  1.00  0.00           C  
ATOM   3049  CD2 LEU    35     -19.679   5.195 -19.957  1.00  0.00           C  
ATOM   3050  C   LEU    35     -21.394   9.146 -21.624  1.00  0.00           C  
ATOM   3051  O   LEU    35     -21.087  10.274 -21.988  1.00  0.00           O  
ATOM   3052  N   SER    36     -22.662   8.736 -21.416  1.00  0.00           N  
ATOM   3053  HN  SER    36     -22.854   7.787 -21.172  1.00  0.00           H  
ATOM   3054  CA  SER    36     -23.737   9.733 -21.437  1.00  0.00           C  
ATOM   3055  CB  SER    36     -25.078   9.005 -21.325  1.00  0.00           C  
ATOM   3056  OG  SER    36     -25.206   8.082 -22.408  1.00  0.00           O  
ATOM   3057  HG  SER    36     -25.184   8.597 -23.205  1.00  0.00           H  
ATOM   3058  C   SER    36     -23.556  10.736 -20.304  1.00  0.00           C  
ATOM   3059  O   SER    36     -22.924  10.404 -19.310  1.00  0.00           O  
ATOM   3060  N   PRO    37     -24.101  11.976 -20.468  1.00  0.00           N  
ATOM   3061  CD  PRO    37     -24.847  12.491 -21.613  1.00  0.00           C  
ATOM   3062  CA  PRO    37     -23.944  12.986 -19.408  1.00  0.00           C  
ATOM   3063  CB  PRO    37     -24.713  14.197 -19.957  1.00  0.00           C  
ATOM   3064  CG  PRO    37     -25.650  13.647 -21.032  1.00  0.00           C  
ATOM   3065  C   PRO    37     -24.391  12.542 -18.024  1.00  0.00           C  
ATOM   3066  O   PRO    37     -23.759  12.865 -17.025  1.00  0.00           O  
ATOM   3067  N   ARG    38     -25.477  11.740 -18.019  1.00  0.00           N  
ATOM   3068  HN  ARG    38     -25.974  11.565 -18.869  1.00  0.00           H  
ATOM   3069  CA  ARG    38     -25.889  11.122 -16.760  1.00  0.00           C  
ATOM   3070  CB  ARG    38     -27.280  10.480 -16.879  1.00  0.00           C  
ATOM   3071  CG  ARG    38     -27.381   9.369 -17.929  1.00  0.00           C  
ATOM   3072  CD  ARG    38     -28.706   8.608 -17.896  1.00  0.00           C  
ATOM   3073  NE  ARG    38     -28.676   7.485 -18.834  1.00  0.00           N  
ATOM   3074  HE  ARG    38     -28.907   7.642 -19.795  1.00  0.00           H  
ATOM   3075  CZ  ARG    38     -28.300   6.254 -18.422  1.00  0.00           C  
ATOM   3076  NH1 ARG    38     -27.969   6.036 -17.148  1.00  0.00           N1+
ATOM   3077 1HH1 ARG    38     -27.995   6.791 -16.494  1.00  0.00           H  
ATOM   3078 2HH1 ARG    38     -27.683   5.130 -16.835  1.00  0.00           H  
ATOM   3079  NH2 ARG    38     -28.258   5.251 -19.299  1.00  0.00           N  
ATOM   3080 1HH2 ARG    38     -28.485   5.412 -20.261  1.00  0.00           H  
ATOM   3081 2HH2 ARG    38     -28.005   4.328 -19.009  1.00  0.00           H  
ATOM   3082  C   ARG    38     -24.889  10.145 -16.160  1.00  0.00           C  
ATOM   3083  O   ARG    38     -24.686  10.130 -14.957  1.00  0.00           O  
ATOM   3084  N   ASN    39     -24.265   9.334 -17.037  1.00  0.00           N  
ATOM   3085  HN  ASN    39     -24.387   9.483 -18.019  1.00  0.00           H  
ATOM   3086  CA  ASN    39     -23.366   8.305 -16.505  1.00  0.00           C  
ATOM   3087  CB  ASN    39     -23.229   7.127 -17.473  1.00  0.00           C  
ATOM   3088  CG  ASN    39     -24.550   6.399 -17.649  1.00  0.00           C  
ATOM   3089  OD1 ASN    39     -25.094   5.792 -16.735  1.00  0.00           O  
ATOM   3090  ND2 ASN    39     -25.020   6.452 -18.907  1.00  0.00           N  
ATOM   3091 1HD2 ASN    39     -24.593   7.018 -19.611  1.00  0.00           H  
ATOM   3092 2HD2 ASN    39     -25.816   5.906 -19.166  1.00  0.00           H  
ATOM   3093  C   ASN    39     -21.994   8.805 -16.072  1.00  0.00           C  
ATOM   3094  O   ASN    39     -21.384   8.276 -15.151  1.00  0.00           O  
ATOM   3095  N   ARG    40     -21.546   9.877 -16.759  1.00  0.00           N  
ATOM   3096  HN  ARG    40     -22.105  10.267 -17.490  1.00  0.00           H  
ATOM   3097  CA  ARG    40     -20.320  10.539 -16.301  1.00  0.00           C  
ATOM   3098  CB  ARG    40     -19.755  11.473 -17.374  1.00  0.00           C  
ATOM   3099  CG  ARG    40     -18.977  10.727 -18.459  1.00  0.00           C  
ATOM   3100  CD  ARG    40     -18.347  11.650 -19.503  1.00  0.00           C  
ATOM   3101  NE  ARG    40     -19.375  12.357 -20.264  1.00  0.00           N  
ATOM   3102  HE  ARG    40     -20.328  12.308 -19.967  1.00  0.00           H  
ATOM   3103  CZ  ARG    40     -19.052  13.101 -21.343  1.00  0.00           C  
ATOM   3104  NH1 ARG    40     -17.792  13.193 -21.767  1.00  0.00           N1+
ATOM   3105 1HH1 ARG    40     -17.062  12.695 -21.298  1.00  0.00           H  
ATOM   3106 2HH1 ARG    40     -17.561  13.758 -22.559  1.00  0.00           H  
ATOM   3107  NH2 ARG    40     -20.016  13.754 -21.991  1.00  0.00           N  
ATOM   3108 1HH2 ARG    40     -20.960  13.695 -21.669  1.00  0.00           H  
ATOM   3109 2HH2 ARG    40     -19.807  14.306 -22.798  1.00  0.00           H  
ATOM   3110  C   ARG    40     -20.494  11.295 -14.996  1.00  0.00           C  
ATOM   3111  O   ARG    40     -19.624  11.311 -14.135  1.00  0.00           O  
ATOM   3112  N   GLU    41     -21.694  11.890 -14.877  1.00  0.00           N  
ATOM   3113  HN  GLU    41     -22.366  11.845 -15.618  1.00  0.00           H  
ATOM   3114  CA  GLU    41     -22.047  12.537 -13.616  1.00  0.00           C  
ATOM   3115  CB  GLU    41     -23.284  13.402 -13.896  1.00  0.00           C  
ATOM   3116  CG  GLU    41     -23.980  14.130 -12.737  1.00  0.00           C  
ATOM   3117  CD  GLU    41     -24.855  13.140 -11.972  1.00  0.00           C  
ATOM   3118  OE1 GLU    41     -25.685  12.462 -12.588  1.00  0.00           O  
ATOM   3119  OE2 GLU    41     -24.684  13.033 -10.758  1.00  0.00           O1-
ATOM   3120  C   GLU    41     -22.178  11.554 -12.459  1.00  0.00           C  
ATOM   3121  O   GLU    41     -21.749  11.828 -11.345  1.00  0.00           O  
ATOM   3122  N   ARG    42     -22.724  10.363 -12.794  1.00  0.00           N  
ATOM   3123  HN  ARG    42     -23.057  10.225 -13.727  1.00  0.00           H  
ATOM   3124  CA  ARG    42     -22.772   9.282 -11.801  1.00  0.00           C  
ATOM   3125  CB  ARG    42     -23.497   8.052 -12.350  1.00  0.00           C  
ATOM   3126  CG  ARG    42     -25.000   8.265 -12.508  1.00  0.00           C  
ATOM   3127  CD  ARG    42     -25.675   7.091 -13.213  1.00  0.00           C  
ATOM   3128  NE  ARG    42     -27.061   7.415 -13.546  1.00  0.00           N  
ATOM   3129  HE  ARG    42     -27.287   8.356 -13.798  1.00  0.00           H  
ATOM   3130  CZ  ARG    42     -27.999   6.446 -13.596  1.00  0.00           C  
ATOM   3131  NH1 ARG    42     -27.709   5.196 -13.231  1.00  0.00           N1+
ATOM   3132 1HH1 ARG    42     -26.796   4.984 -12.882  1.00  0.00           H  
ATOM   3133 2HH1 ARG    42     -28.388   4.465 -13.289  1.00  0.00           H  
ATOM   3134  NH2 ARG    42     -29.225   6.751 -14.017  1.00  0.00           N  
ATOM   3135 1HH2 ARG    42     -29.441   7.691 -14.283  1.00  0.00           H  
ATOM   3136 2HH2 ARG    42     -29.939   6.052 -14.068  1.00  0.00           H  
ATOM   3137  C   ARG    42     -21.414   8.878 -11.261  1.00  0.00           C  
ATOM   3138  O   ARG    42     -21.259   8.544 -10.094  1.00  0.00           O  
ATOM   3139  N   TRP    43     -20.414   8.975 -12.158  1.00  0.00           N  
ATOM   3140  HN  TRP    43     -20.591   9.268 -13.098  1.00  0.00           H  
ATOM   3141  CA  TRP    43     -19.050   8.774 -11.678  1.00  0.00           C  
ATOM   3142  CB  TRP    43     -18.096   8.704 -12.881  1.00  0.00           C  
ATOM   3143  CG  TRP    43     -16.686   8.396 -12.435  1.00  0.00           C  
ATOM   3144  CD2 TRP    43     -15.681   9.336 -12.015  1.00  0.00           C  
ATOM   3145  CE2 TRP    43     -14.514   8.580 -11.658  1.00  0.00           C  
ATOM   3146  CE3 TRP    43     -15.687  10.740 -11.882  1.00  0.00           C  
ATOM   3147  CD1 TRP    43     -16.075   7.139 -12.331  1.00  0.00           C  
ATOM   3148  NE1 TRP    43     -14.796   7.238 -11.879  1.00  0.00           N  
ATOM   3149  HE1 TRP    43     -14.177   6.494 -11.723  1.00  0.00           H  
ATOM   3150  CZ2 TRP    43     -13.367   9.247 -11.188  1.00  0.00           C  
ATOM   3151  CZ3 TRP    43     -14.537  11.396 -11.407  1.00  0.00           C  
ATOM   3152  CH2 TRP    43     -13.394  10.650 -11.054  1.00  0.00           C  
ATOM   3153  C   TRP    43     -18.632   9.803 -10.630  1.00  0.00           C  
ATOM   3154  O   TRP    43     -18.081   9.459  -9.594  1.00  0.00           O  
ATOM   3155  N   CYS    44     -18.960  11.080 -10.925  1.00  0.00           N  
ATOM   3156  HN  CYS    44     -19.467  11.287 -11.763  1.00  0.00           H  
ATOM   3157  CA  CYS    44     -18.632  12.136  -9.960  1.00  0.00           C  
ATOM   3158  CB  CYS    44     -18.906  13.515 -10.565  1.00  0.00           C  
ATOM   3159  SG  CYS    44     -17.976  13.785 -12.095  1.00  0.00           S  
ATOM   3160  C   CYS    44     -19.309  11.985  -8.605  1.00  0.00           C  
ATOM   3161  O   CYS    44     -18.742  12.278  -7.559  1.00  0.00           O  
ATOM   3162  N   LEU    45     -20.543  11.448  -8.688  1.00  0.00           N  
ATOM   3163  HN  LEU    45     -20.954  11.277  -9.583  1.00  0.00           H  
ATOM   3164  CA  LEU    45     -21.267  11.051  -7.485  1.00  0.00           C  
ATOM   3165  CB  LEU    45     -22.650  10.550  -7.900  1.00  0.00           C  
ATOM   3166  CG  LEU    45     -23.504  10.026  -6.749  1.00  0.00           C  
ATOM   3167  CD1 LEU    45     -23.721  11.090  -5.671  1.00  0.00           C  
ATOM   3168  CD2 LEU    45     -24.795   9.404  -7.274  1.00  0.00           C  
ATOM   3169  C   LEU    45     -20.528  10.030  -6.632  1.00  0.00           C  
ATOM   3170  O   LEU    45     -20.323  10.245  -5.445  1.00  0.00           O  
ATOM   3171  N   GLU    46     -20.114   8.931  -7.313  1.00  0.00           N  
ATOM   3172  HN  GLU    46     -20.340   8.872  -8.284  1.00  0.00           H  
ATOM   3173  CA  GLU    46     -19.337   7.861  -6.669  1.00  0.00           C  
ATOM   3174  CB  GLU    46     -18.798   6.869  -7.714  1.00  0.00           C  
ATOM   3175  CG  GLU    46     -18.253   5.572  -7.089  1.00  0.00           C  
ATOM   3176  CD  GLU    46     -17.410   4.753  -8.072  1.00  0.00           C  
ATOM   3177  OE1 GLU    46     -17.679   4.730  -9.278  1.00  0.00           O  
ATOM   3178  OE2 GLU    46     -16.454   4.131  -7.615  1.00  0.00           O1-
ATOM   3179  C   GLU    46     -18.186   8.393  -5.831  1.00  0.00           C  
ATOM   3180  O   GLU    46     -17.946   7.984  -4.704  1.00  0.00           O  
ATOM   3181  N   ILE    47     -17.513   9.377  -6.454  1.00  0.00           N  
ATOM   3182  HN  ILE    47     -17.845   9.682  -7.347  1.00  0.00           H  
ATOM   3183  CA  ILE    47     -16.320   9.974  -5.852  1.00  0.00           C  
ATOM   3184  CB  ILE    47     -15.606  10.843  -6.898  1.00  0.00           C  
ATOM   3185  CG2 ILE    47     -14.268  11.385  -6.388  1.00  0.00           C  
ATOM   3186  CG1 ILE    47     -15.377  10.017  -8.163  1.00  0.00           C  
ATOM   3187  CD1 ILE    47     -14.678   8.672  -7.945  1.00  0.00           C  
ATOM   3188  C   ILE    47     -16.598  10.738  -4.570  1.00  0.00           C  
ATOM   3189  O   ILE    47     -15.890  10.615  -3.579  1.00  0.00           O  
ATOM   3190  N   GLN    48     -17.709  11.501  -4.630  1.00  0.00           N  
ATOM   3191  HN  GLN    48     -18.224  11.572  -5.485  1.00  0.00           H  
ATOM   3192  CA  GLN    48     -18.183  12.147  -3.407  1.00  0.00           C  
ATOM   3193  CB  GLN    48     -19.387  13.046  -3.699  1.00  0.00           C  
ATOM   3194  CG  GLN    48     -19.697  13.983  -2.529  1.00  0.00           C  
ATOM   3195  CD  GLN    48     -21.049  14.627  -2.728  1.00  0.00           C  
ATOM   3196  OE1 GLN    48     -21.344  15.238  -3.747  1.00  0.00           O  
ATOM   3197  NE2 GLN    48     -21.868  14.452  -1.679  1.00  0.00           N  
ATOM   3198 1HE2 GLN    48     -21.572  13.936  -0.876  1.00  0.00           H  
ATOM   3199 2HE2 GLN    48     -22.787  14.842  -1.702  1.00  0.00           H  
ATOM   3200  C   GLN    48     -18.517  11.173  -2.286  1.00  0.00           C  
ATOM   3201  O   GLN    48     -18.206  11.415  -1.132  1.00  0.00           O  
ATOM   3202  N   ILE    49     -19.151  10.058  -2.691  1.00  0.00           N  
ATOM   3203  HN  ILE    49     -19.306   9.906  -3.667  1.00  0.00           H  
ATOM   3204  CA  ILE    49     -19.640   9.083  -1.713  1.00  0.00           C  
ATOM   3205  CB  ILE    49     -20.696   8.204  -2.402  1.00  0.00           C  
ATOM   3206  CG2 ILE    49     -21.193   7.067  -1.506  1.00  0.00           C  
ATOM   3207  CG1 ILE    49     -21.867   9.106  -2.807  1.00  0.00           C  
ATOM   3208  CD1 ILE    49     -22.457   9.915  -1.644  1.00  0.00           C  
ATOM   3209  C   ILE    49     -18.562   8.280  -0.993  1.00  0.00           C  
ATOM   3210  O   ILE    49     -18.585   8.128   0.222  1.00  0.00           O  
ATOM   3211  N   MET    50     -17.595   7.801  -1.797  1.00  0.00           N  
ATOM   3212  HN  MET    50     -17.626   8.008  -2.773  1.00  0.00           H  
ATOM   3213  CA  MET    50     -16.494   7.029  -1.209  1.00  0.00           C  
ATOM   3214  CB  MET    50     -15.716   6.305  -2.312  1.00  0.00           C  
ATOM   3215  CG  MET    50     -16.600   5.401  -3.182  1.00  0.00           C  
ATOM   3216  SD  MET    50     -17.363   4.027  -2.299  1.00  0.00           S  
ATOM   3217  CE  MET    50     -15.913   2.969  -2.156  1.00  0.00           C  
ATOM   3218  C   MET    50     -15.566   7.835  -0.305  1.00  0.00           C  
ATOM   3219  O   MET    50     -14.921   7.318   0.598  1.00  0.00           O  
ATOM   3220  N   ARG    51     -15.569   9.153  -0.579  1.00  0.00           N  
ATOM   3221  HN  ARG    51     -16.092   9.490  -1.362  1.00  0.00           H  
ATOM   3222  CA  ARG    51     -14.885  10.091   0.310  1.00  0.00           C  
ATOM   3223  CB  ARG    51     -14.479  11.305  -0.516  1.00  0.00           C  
ATOM   3224  CG  ARG    51     -13.697  12.396   0.218  1.00  0.00           C  
ATOM   3225  CD  ARG    51     -13.495  13.645  -0.645  1.00  0.00           C  
ATOM   3226  NE  ARG    51     -12.604  13.388  -1.777  1.00  0.00           N  
ATOM   3227  HE  ARG    51     -11.617  13.366  -1.619  1.00  0.00           H  
ATOM   3228  CZ  ARG    51     -13.082  13.151  -3.018  1.00  0.00           C  
ATOM   3229  NH1 ARG    51     -14.394  13.196  -3.263  1.00  0.00           N1+
ATOM   3230 1HH1 ARG    51     -15.026  13.434  -2.525  1.00  0.00           H  
ATOM   3231 2HH1 ARG    51     -14.763  12.988  -4.168  1.00  0.00           H  
ATOM   3232  NH2 ARG    51     -12.220  12.860  -3.990  1.00  0.00           N  
ATOM   3233 1HH2 ARG    51     -11.238  12.861  -3.795  1.00  0.00           H  
ATOM   3234 2HH2 ARG    51     -12.536  12.638  -4.913  1.00  0.00           H  
ATOM   3235  C   ARG    51     -15.706  10.514   1.523  1.00  0.00           C  
ATOM   3236  O   ARG    51     -15.188  10.707   2.616  1.00  0.00           O  
ATOM   3237  N   ARG    52     -17.027  10.642   1.268  1.00  0.00           N  
ATOM   3238  HN  ARG    52     -17.371  10.393   0.364  1.00  0.00           H  
ATOM   3239  CA  ARG    52     -17.973  11.043   2.316  1.00  0.00           C  
ATOM   3240  CB  ARG    52     -19.390  11.139   1.725  1.00  0.00           C  
ATOM   3241  CG  ARG    52     -20.488  11.524   2.718  1.00  0.00           C  
ATOM   3242  CD  ARG    52     -21.896  11.496   2.117  1.00  0.00           C  
ATOM   3243  NE  ARG    52     -22.885  11.820   3.146  1.00  0.00           N  
ATOM   3244  HE  ARG    52     -23.259  11.084   3.710  1.00  0.00           H  
ATOM   3245  CZ  ARG    52     -23.194  13.108   3.413  1.00  0.00           C  
ATOM   3246  NH1 ARG    52     -22.717  14.091   2.649  1.00  0.00           N1+
ATOM   3247 1HH1 ARG    52     -22.136  13.867   1.866  1.00  0.00           H  
ATOM   3248 2HH1 ARG    52     -22.928  15.048   2.844  1.00  0.00           H  
ATOM   3249  NH2 ARG    52     -23.978  13.392   4.453  1.00  0.00           N  
ATOM   3250 1HH2 ARG    52     -24.338  12.655   5.025  1.00  0.00           H  
ATOM   3251 2HH2 ARG    52     -24.210  14.339   4.674  1.00  0.00           H  
ATOM   3252  C   ARG    52     -17.958  10.085   3.490  1.00  0.00           C  
ATOM   3253  O   ARG    52     -18.084  10.455   4.651  1.00  0.00           O  
ATOM   3254  N   LEU    53     -17.790   8.812   3.097  1.00  0.00           N  
ATOM   3255  HN  LEU    53     -17.618   8.583   2.138  1.00  0.00           H  
ATOM   3256  CA  LEU    53     -17.873   7.778   4.111  1.00  0.00           C  
ATOM   3257  CB  LEU    53     -18.717   6.617   3.585  1.00  0.00           C  
ATOM   3258  CG  LEU    53     -20.133   7.008   3.137  1.00  0.00           C  
ATOM   3259  CD1 LEU    53     -20.932   5.772   2.730  1.00  0.00           C  
ATOM   3260  CD2 LEU    53     -20.890   7.848   4.169  1.00  0.00           C  
ATOM   3261  C   LEU    53     -16.519   7.301   4.584  1.00  0.00           C  
ATOM   3262  O   LEU    53     -15.593   7.084   3.811  1.00  0.00           O  
ATOM   3263  N   THR    54     -16.470   7.128   5.913  1.00  0.00           N  
ATOM   3264  HN  THR    54     -17.243   7.401   6.487  1.00  0.00           H  
ATOM   3265  CA  THR    54     -15.326   6.425   6.477  1.00  0.00           C  
ATOM   3266  CB  THR    54     -14.206   7.386   6.933  1.00  0.00           C  
ATOM   3267  OG1 THR    54     -13.065   6.644   7.382  1.00  0.00           O  
ATOM   3268  HG1 THR    54     -13.344   6.115   8.117  1.00  0.00           H  
ATOM   3269  CG2 THR    54     -14.640   8.411   7.987  1.00  0.00           C  
ATOM   3270  C   THR    54     -15.779   5.490   7.575  1.00  0.00           C  
ATOM   3271  O   THR    54     -16.601   5.826   8.419  1.00  0.00           O  
ATOM   3272  N   HIS    55     -15.210   4.277   7.478  1.00  0.00           N  
ATOM   3273  HN  HIS    55     -14.599   4.072   6.712  1.00  0.00           H  
ATOM   3274  CA  HIS    55     -15.604   3.201   8.382  1.00  0.00           C  
ATOM   3275  CB  HIS    55     -17.018   2.731   8.000  1.00  0.00           C  
ATOM   3276  CG  HIS    55     -17.498   1.613   8.889  1.00  0.00           C  
ATOM   3277  ND1 HIS    55     -17.780   1.773  10.192  1.00  0.00           N  
ATOM   3278  HD1 HIS    55     -17.732   2.611  10.697  1.00  0.00           H  
ATOM   3279  CD2 HIS    55     -17.708   0.278   8.535  1.00  0.00           C  
ATOM   3280  NE2 HIS    55     -18.117  -0.370   9.652  1.00  0.00           N  
ATOM   3281  CE1 HIS    55     -18.161   0.548  10.670  1.00  0.00           C  
ATOM   3282  C   HIS    55     -14.602   2.074   8.246  1.00  0.00           C  
ATOM   3283  O   HIS    55     -14.381   1.583   7.149  1.00  0.00           O  
ATOM   3284  N   PRO    56     -13.992   1.653   9.384  1.00  0.00           N  
ATOM   3285  CD  PRO    56     -14.079   2.243  10.714  1.00  0.00           C  
ATOM   3286  CA  PRO    56     -13.134   0.459   9.340  1.00  0.00           C  
ATOM   3287  CB  PRO    56     -12.710   0.288  10.803  1.00  0.00           C  
ATOM   3288  CG  PRO    56     -12.862   1.672  11.433  1.00  0.00           C  
ATOM   3289  C   PRO    56     -13.897  -0.737   8.804  1.00  0.00           C  
ATOM   3290  O   PRO    56     -15.042  -0.946   9.186  1.00  0.00           O  
ATOM   3291  N   ASN    57     -13.214  -1.444   7.871  1.00  0.00           N  
ATOM   3292  HN  ASN    57     -12.253  -1.208   7.729  1.00  0.00           H  
ATOM   3293  CA  ASN    57     -13.789  -2.484   6.995  1.00  0.00           C  
ATOM   3294  CB  ASN    57     -14.794  -3.437   7.664  1.00  0.00           C  
ATOM   3295  CG  ASN    57     -14.322  -3.833   9.052  1.00  0.00           C  
ATOM   3296  OD1 ASN    57     -13.185  -4.220   9.291  1.00  0.00           O  
ATOM   3297  ND2 ASN    57     -15.290  -3.700   9.971  1.00  0.00           N  
ATOM   3298 1HD2 ASN    57     -16.172  -3.306   9.709  1.00  0.00           H  
ATOM   3299 2HD2 ASN    57     -15.137  -3.989  10.914  1.00  0.00           H  
ATOM   3300  C   ASN    57     -14.327  -2.020   5.647  1.00  0.00           C  
ATOM   3301  O   ASN    57     -14.772  -2.817   4.831  1.00  0.00           O  
ATOM   3302  N   VAL    58     -14.221  -0.698   5.428  1.00  0.00           N  
ATOM   3303  HN  VAL    58     -13.988  -0.092   6.187  1.00  0.00           H  
ATOM   3304  CA  VAL    58     -14.384  -0.140   4.085  1.00  0.00           C  
ATOM   3305  CB  VAL    58     -15.865   0.177   3.754  1.00  0.00           C  
ATOM   3306  CG1 VAL    58     -16.566   1.024   4.812  1.00  0.00           C  
ATOM   3307  CG2 VAL    58     -16.032   0.760   2.346  1.00  0.00           C  
ATOM   3308  C   VAL    58     -13.453   1.044   3.875  1.00  0.00           C  
ATOM   3309  O   VAL    58     -13.439   2.019   4.618  1.00  0.00           O  
ATOM   3310  N   VAL    59     -12.638   0.879   2.815  1.00  0.00           N  
ATOM   3311  HN  VAL    59     -12.720   0.039   2.279  1.00  0.00           H  
ATOM   3312  CA  VAL    59     -11.620   1.881   2.489  1.00  0.00           C  
ATOM   3313  CB  VAL    59     -10.839   1.460   1.238  1.00  0.00           C  
ATOM   3314  CG1 VAL    59      -9.976   0.228   1.500  1.00  0.00           C  
ATOM   3315  CG2 VAL    59     -11.776   1.243   0.050  1.00  0.00           C  
ATOM   3316  C   VAL    59     -12.146   3.299   2.321  1.00  0.00           C  
ATOM   3317  O   VAL    59     -13.263   3.534   1.879  1.00  0.00           O  
ATOM   3318  N   ALA    60     -11.260   4.231   2.706  1.00  0.00           N  
ATOM   3319  HN  ALA    60     -10.371   3.968   3.081  1.00  0.00           H  
ATOM   3320  CA  ALA    60     -11.620   5.628   2.497  1.00  0.00           C  
ATOM   3321  CB  ALA    60     -11.628   6.394   3.822  1.00  0.00           C  
ATOM   3322  C   ALA    60     -10.675   6.301   1.527  1.00  0.00           C  
ATOM   3323  O   ALA    60      -9.560   5.851   1.285  1.00  0.00           O  
ATOM   3324  N   ALA    61     -11.197   7.408   0.971  1.00  0.00           N  
ATOM   3325  HN  ALA    61     -12.127   7.693   1.206  1.00  0.00           H  
ATOM   3326  CA  ALA    61     -10.400   8.150   0.000  1.00  0.00           C  
ATOM   3327  CB  ALA    61     -11.309   9.020  -0.869  1.00  0.00           C  
ATOM   3328  C   ALA    61      -9.307   9.019   0.602  1.00  0.00           C  
ATOM   3329  O   ALA    61      -9.517   9.762   1.552  1.00  0.00           O  
ATOM   3330  N   ARG    62      -8.125   8.897  -0.036  1.00  0.00           N  
ATOM   3331  HN  ARG    62      -8.042   8.244  -0.787  1.00  0.00           H  
ATOM   3332  CA  ARG    62      -7.012   9.796   0.283  1.00  0.00           C  
ATOM   3333  CB  ARG    62      -5.678   9.134  -0.053  1.00  0.00           C  
ATOM   3334  CG  ARG    62      -5.375   7.826   0.672  1.00  0.00           C  
ATOM   3335  CD  ARG    62      -3.999   7.338   0.228  1.00  0.00           C  
ATOM   3336  NE  ARG    62      -3.617   6.082   0.867  1.00  0.00           N  
ATOM   3337  HE  ARG    62      -4.196   5.276   0.750  1.00  0.00           H  
ATOM   3338  CZ  ARG    62      -2.473   6.007   1.581  1.00  0.00           C  
ATOM   3339  NH1 ARG    62      -1.659   7.062   1.673  1.00  0.00           N1+
ATOM   3340 1HH1 ARG    62      -1.889   7.911   1.197  1.00  0.00           H  
ATOM   3341 2HH1 ARG    62      -0.815   7.024   2.208  1.00  0.00           H  
ATOM   3342  NH2 ARG    62      -2.161   4.868   2.198  1.00  0.00           N  
ATOM   3343 1HH2 ARG    62      -2.764   4.074   2.112  1.00  0.00           H  
ATOM   3344 2HH2 ARG    62      -1.331   4.795   2.751  1.00  0.00           H  
ATOM   3345  C   ARG    62      -7.050  11.151  -0.407  1.00  0.00           C  
ATOM   3346  O   ARG    62      -6.114  11.939  -0.273  1.00  0.00           O  
ATOM   3347  N   ASP    63      -8.151  11.365  -1.161  1.00  0.00           N  
ATOM   3348  HN  ASP    63      -8.800  10.611  -1.255  1.00  0.00           H  
ATOM   3349  CA  ASP    63      -8.377  12.545  -1.997  1.00  0.00           C  
ATOM   3350  CB  ASP    63      -8.204  13.870  -1.216  1.00  0.00           C  
ATOM   3351  CG  ASP    63      -8.793  15.079  -1.949  1.00  0.00           C  
ATOM   3352  OD1 ASP    63      -9.456  14.919  -2.980  1.00  0.00           O  
ATOM   3353  OD2 ASP    63      -8.582  16.194  -1.476  1.00  0.00           O1-
ATOM   3354  C   ASP    63      -7.643  12.449  -3.327  1.00  0.00           C  
ATOM   3355  O   ASP    63      -8.060  11.646  -4.165  1.00  0.00           O  
ATOM   3356  N   VAL    64      -6.567  13.246  -3.518  1.00  0.00           N  
ATOM   3357  HN  VAL    64      -6.286  13.912  -2.823  1.00  0.00           H  
ATOM   3358  CA  VAL    64      -5.766  13.123  -4.745  1.00  0.00           C  
ATOM   3359  CB  VAL    64      -6.174  14.135  -5.848  1.00  0.00           C  
ATOM   3360  CG1 VAL    64      -5.526  13.785  -7.194  1.00  0.00           C  
ATOM   3361  CG2 VAL    64      -7.682  14.303  -6.035  1.00  0.00           C  
ATOM   3362  C   VAL    64      -4.291  13.335  -4.432  1.00  0.00           C  
ATOM   3363  O   VAL    64      -3.927  14.335  -3.820  1.00  0.00           O  
ATOM   3364  N   PRO    65      -3.437  12.377  -4.886  1.00  0.00           N  
ATOM   3365  CD  PRO    65      -3.774  11.089  -5.481  1.00  0.00           C  
ATOM   3366  CA  PRO    65      -1.985  12.574  -4.802  1.00  0.00           C  
ATOM   3367  CB  PRO    65      -1.406  11.304  -5.416  1.00  0.00           C  
ATOM   3368  CG  PRO    65      -2.513  10.266  -5.281  1.00  0.00           C  
ATOM   3369  C   PRO    65      -1.499  13.803  -5.536  1.00  0.00           C  
ATOM   3370  O   PRO    65      -1.482  13.893  -6.757  1.00  0.00           O  
ATOM   3371  N   GLU    66      -1.090  14.744  -4.677  1.00  0.00           N  
ATOM   3372  HN  GLU    66      -1.225  14.554  -3.704  1.00  0.00           H  
ATOM   3373  CA  GLU    66      -0.570  16.037  -5.121  1.00  0.00           C  
ATOM   3374  CB  GLU    66      -0.267  16.869  -3.890  1.00  0.00           C  
ATOM   3375  CG  GLU    66       0.611  16.040  -2.946  1.00  0.00           C  
ATOM   3376  CD  GLU    66       1.257  16.900  -1.890  1.00  0.00           C  
ATOM   3377  OE1 GLU    66       1.442  18.096  -2.118  1.00  0.00           O  
ATOM   3378  OE2 GLU    66       1.587  16.360  -0.839  1.00  0.00           O1-
ATOM   3379  C   GLU    66       0.634  15.992  -6.052  1.00  0.00           C  
ATOM   3380  O   GLU    66       0.819  16.847  -6.908  1.00  0.00           O  
ATOM   3381  N   GLY    67       1.426  14.920  -5.860  1.00  0.00           N  
ATOM   3382  HN  GLY    67       1.216  14.300  -5.105  1.00  0.00           H  
ATOM   3383  CA  GLY    67       2.499  14.651  -6.808  1.00  0.00           C  
ATOM   3384  C   GLY    67       2.002  13.930  -8.037  1.00  0.00           C  
ATOM   3385  O   GLY    67       1.349  12.897  -7.948  1.00  0.00           O  
ATOM   3386  N   MET    68       2.335  14.556  -9.190  1.00  0.00           N  
ATOM   3387  HN  MET    68       2.869  15.402  -9.142  1.00  0.00           H  
ATOM   3388  CA  MET    68       1.916  14.060 -10.509  1.00  0.00           C  
ATOM   3389  CB  MET    68       2.512  12.677 -10.816  1.00  0.00           C  
ATOM   3390  CG  MET    68       4.037  12.710 -10.750  1.00  0.00           C  
ATOM   3391  SD  MET    68       4.738  13.828 -11.972  1.00  0.00           S  
ATOM   3392  CE  MET    68       6.321  14.108 -11.170  1.00  0.00           C  
ATOM   3393  C   MET    68       0.430  14.110 -10.841  1.00  0.00           C  
ATOM   3394  O   MET    68       0.015  13.676 -11.910  1.00  0.00           O  
ATOM   3395  N   GLN    69      -0.335  14.687  -9.884  1.00  0.00           N  
ATOM   3396  HN  GLN    69       0.113  14.965  -9.035  1.00  0.00           H  
ATOM   3397  CA  GLN    69      -1.756  15.030 -10.020  1.00  0.00           C  
ATOM   3398  CB  GLN    69      -1.879  16.553  -9.891  1.00  0.00           C  
ATOM   3399  CG  GLN    69      -2.077  17.041  -8.456  1.00  0.00           C  
ATOM   3400  CD  GLN    69      -3.473  16.689  -7.984  1.00  0.00           C  
ATOM   3401  OE1 GLN    69      -4.405  16.538  -8.765  1.00  0.00           O  
ATOM   3402  NE2 GLN    69      -3.567  16.573  -6.648  1.00  0.00           N  
ATOM   3403 1HE2 GLN    69      -2.767  16.708  -6.067  1.00  0.00           H  
ATOM   3404 2HE2 GLN    69      -4.432  16.351  -6.199  1.00  0.00           H  
ATOM   3405  C   GLN    69      -2.561  14.447 -11.185  1.00  0.00           C  
ATOM   3406  O   GLN    69      -2.818  13.249 -11.226  1.00  0.00           O  
ATOM   3407  N   ASN    70      -2.954  15.331 -12.133  1.00  0.00           N  
ATOM   3408  HN  ASN    70      -2.730  16.305 -12.124  1.00  0.00           H  
ATOM   3409  CA  ASN    70      -3.718  14.798 -13.259  1.00  0.00           C  
ATOM   3410  CB  ASN    70      -4.815  15.769 -13.703  1.00  0.00           C  
ATOM   3411  CG  ASN    70      -5.843  15.934 -12.602  1.00  0.00           C  
ATOM   3412  OD1 ASN    70      -6.339  14.977 -12.025  1.00  0.00           O  
ATOM   3413  ND2 ASN    70      -6.144  17.214 -12.337  1.00  0.00           N  
ATOM   3414 1HD2 ASN    70      -5.713  17.975 -12.822  1.00  0.00           H  
ATOM   3415 2HD2 ASN    70      -6.824  17.408 -11.632  1.00  0.00           H  
ATOM   3416  C   ASN    70      -2.884  14.367 -14.448  1.00  0.00           C  
ATOM   3417  O   ASN    70      -2.647  15.110 -15.394  1.00  0.00           O  
ATOM   3418  N   LEU    71      -2.511  13.075 -14.376  1.00  0.00           N  
ATOM   3419  HN  LEU    71      -2.657  12.564 -13.528  1.00  0.00           H  
ATOM   3420  CA  LEU    71      -2.083  12.408 -15.608  1.00  0.00           C  
ATOM   3421  CB  LEU    71      -1.353  11.098 -15.298  1.00  0.00           C  
ATOM   3422  CG  LEU    71      -0.112  11.237 -14.410  1.00  0.00           C  
ATOM   3423  CD1 LEU    71       0.420   9.867 -13.985  1.00  0.00           C  
ATOM   3424  CD2 LEU    71       0.979  12.101 -15.049  1.00  0.00           C  
ATOM   3425  C   LEU    71      -3.240  12.121 -16.557  1.00  0.00           C  
ATOM   3426  O   LEU    71      -3.062  11.941 -17.755  1.00  0.00           O  
ATOM   3427  N   ALA    72      -4.445  12.088 -15.945  1.00  0.00           N  
ATOM   3428  HN  ALA    72      -4.506  12.286 -14.967  1.00  0.00           H  
ATOM   3429  CA  ALA    72      -5.655  11.748 -16.691  1.00  0.00           C  
ATOM   3430  CB  ALA    72      -6.833  11.553 -15.737  1.00  0.00           C  
ATOM   3431  C   ALA    72      -6.072  12.772 -17.728  1.00  0.00           C  
ATOM   3432  O   ALA    72      -6.210  13.958 -17.448  1.00  0.00           O  
ATOM   3433  N   PRO    73      -6.302  12.248 -18.960  1.00  0.00           N  
ATOM   3434  CD  PRO    73      -6.092  10.861 -19.379  1.00  0.00           C  
ATOM   3435  CA  PRO    73      -6.784  13.103 -20.053  1.00  0.00           C  
ATOM   3436  CB  PRO    73      -6.364  12.282 -21.275  1.00  0.00           C  
ATOM   3437  CG  PRO    73      -6.550  10.829 -20.834  1.00  0.00           C  
ATOM   3438  C   PRO    73      -8.291  13.358 -20.016  1.00  0.00           C  
ATOM   3439  O   PRO    73      -8.892  13.708 -21.025  1.00  0.00           O  
ATOM   3440  N   ASN    74      -8.881  13.140 -18.824  1.00  0.00           N  
ATOM   3441  HN  ASN    74      -8.333  12.897 -18.025  1.00  0.00           H  
ATOM   3442  CA  ASN    74     -10.337  13.194 -18.713  1.00  0.00           C  
ATOM   3443  CB  ASN    74     -10.807  12.355 -17.523  1.00  0.00           C  
ATOM   3444  CG  ASN    74     -10.791  10.877 -17.838  1.00  0.00           C  
ATOM   3445  OD1 ASN    74      -9.928  10.126 -17.404  1.00  0.00           O  
ATOM   3446  ND2 ASN    74     -11.830  10.494 -18.597  1.00  0.00           N  
ATOM   3447 1HD2 ASN    74     -12.489  11.167 -18.933  1.00  0.00           H  
ATOM   3448 2HD2 ASN    74     -11.957   9.531 -18.831  1.00  0.00           H  
ATOM   3449  C   ASN    74     -10.973  14.568 -18.615  1.00  0.00           C  
ATOM   3450  O   ASN    74     -12.067  14.777 -19.128  1.00  0.00           O  
ATOM   3451  N   ASP    75     -10.273  15.452 -17.862  1.00  0.00           N  
ATOM   3452  HN  ASP    75      -9.357  15.200 -17.552  1.00  0.00           H  
ATOM   3453  CA  ASP    75     -10.870  16.681 -17.313  1.00  0.00           C  
ATOM   3454  CB  ASP    75     -11.273  17.648 -18.444  1.00  0.00           C  
ATOM   3455  CG  ASP    75     -11.395  19.102 -17.980  1.00  0.00           C  
ATOM   3456  OD1 ASP    75     -10.805  19.484 -16.963  1.00  0.00           O  
ATOM   3457  OD2 ASP    75     -12.092  19.859 -18.652  1.00  0.00           O1-
ATOM   3458  C   ASP    75     -11.972  16.443 -16.271  1.00  0.00           C  
ATOM   3459  O   ASP    75     -12.669  17.342 -15.803  1.00  0.00           O  
ATOM   3460  N   LEU    76     -12.069  15.153 -15.908  1.00  0.00           N  
ATOM   3461  HN  LEU    76     -11.464  14.487 -16.335  1.00  0.00           H  
ATOM   3462  CA  LEU    76     -12.841  14.690 -14.764  1.00  0.00           C  
ATOM   3463  CB  LEU    76     -13.711  13.491 -15.178  1.00  0.00           C  
ATOM   3464  CG  LEU    76     -14.718  13.783 -16.298  1.00  0.00           C  
ATOM   3465  CD1 LEU    76     -15.340  12.494 -16.836  1.00  0.00           C  
ATOM   3466  CD2 LEU    76     -15.782  14.805 -15.888  1.00  0.00           C  
ATOM   3467  C   LEU    76     -11.824  14.272 -13.715  1.00  0.00           C  
ATOM   3468  O   LEU    76     -10.714  13.883 -14.060  1.00  0.00           O  
ATOM   3469  N   PRO    77     -12.216  14.373 -12.418  1.00  0.00           N  
ATOM   3470  CD  PRO    77     -13.464  14.947 -11.919  1.00  0.00           C  
ATOM   3471  CA  PRO    77     -11.321  13.928 -11.336  1.00  0.00           C  
ATOM   3472  CB  PRO    77     -12.172  14.179 -10.082  1.00  0.00           C  
ATOM   3473  CG  PRO    77     -13.157  15.280 -10.467  1.00  0.00           C  
ATOM   3474  C   PRO    77     -10.856  12.477 -11.448  1.00  0.00           C  
ATOM   3475  O   PRO    77     -11.149  11.772 -12.408  1.00  0.00           O  
ATOM   3476  N   LEU    78     -10.143  12.055 -10.387  1.00  0.00           N  
ATOM   3477  HN  LEU    78      -9.851  12.696  -9.678  1.00  0.00           H  
ATOM   3478  CA  LEU    78      -9.875  10.627 -10.210  1.00  0.00           C  
ATOM   3479  CB  LEU    78      -8.391  10.271 -10.405  1.00  0.00           C  
ATOM   3480  CG  LEU    78      -7.772  10.448 -11.799  1.00  0.00           C  
ATOM   3481  CD1 LEU    78      -8.639   9.850 -12.908  1.00  0.00           C  
ATOM   3482  CD2 LEU    78      -7.338  11.888 -12.073  1.00  0.00           C  
ATOM   3483  C   LEU    78     -10.298  10.215  -8.813  1.00  0.00           C  
ATOM   3484  O   LEU    78     -10.804  11.022  -8.042  1.00  0.00           O  
ATOM   3485  N   LEU    79     -10.035   8.932  -8.502  1.00  0.00           N  
ATOM   3486  HN  LEU    79      -9.697   8.273  -9.176  1.00  0.00           H  
ATOM   3487  CA  LEU    79     -10.190   8.562  -7.100  1.00  0.00           C  
ATOM   3488  CB  LEU    79     -11.328   7.552  -6.933  1.00  0.00           C  
ATOM   3489  CG  LEU    79     -11.772   7.319  -5.483  1.00  0.00           C  
ATOM   3490  CD1 LEU    79     -12.137   8.617  -4.756  1.00  0.00           C  
ATOM   3491  CD2 LEU    79     -12.902   6.292  -5.412  1.00  0.00           C  
ATOM   3492  C   LEU    79      -8.899   8.022  -6.534  1.00  0.00           C  
ATOM   3493  O   LEU    79      -8.250   7.184  -7.139  1.00  0.00           O  
ATOM   3494  N   ALA    80      -8.571   8.542  -5.341  1.00  0.00           N  
ATOM   3495  HN  ALA    80      -9.133   9.267  -4.944  1.00  0.00           H  
ATOM   3496  CA  ALA    80      -7.462   7.962  -4.593  1.00  0.00           C  
ATOM   3497  CB  ALA    80      -6.475   9.043  -4.177  1.00  0.00           C  
ATOM   3498  C   ALA    80      -7.980   7.308  -3.336  1.00  0.00           C  
ATOM   3499  O   ALA    80      -8.792   7.887  -2.632  1.00  0.00           O  
ATOM   3500  N   MET    81      -7.490   6.077  -3.092  1.00  0.00           N  
ATOM   3501  HN  MET    81      -6.879   5.637  -3.749  1.00  0.00           H  
ATOM   3502  CA  MET    81      -7.937   5.355  -1.900  1.00  0.00           C  
ATOM   3503  CB  MET    81      -8.924   4.230  -2.243  1.00  0.00           C  
ATOM   3504  CG  MET    81      -9.932   4.550  -3.347  1.00  0.00           C  
ATOM   3505  SD  MET    81     -11.346   3.443  -3.333  1.00  0.00           S  
ATOM   3506  CE  MET    81     -12.241   4.272  -2.009  1.00  0.00           C  
ATOM   3507  C   MET    81      -6.781   4.768  -1.115  1.00  0.00           C  
ATOM   3508  O   MET    81      -5.636   4.797  -1.547  1.00  0.00           O  
ATOM   3509  N   GLU    82      -7.140   4.205   0.056  1.00  0.00           N  
ATOM   3510  HN  GLU    82      -8.085   4.254   0.383  1.00  0.00           H  
ATOM   3511  CA  GLU    82      -6.118   3.428   0.756  1.00  0.00           C  
ATOM   3512  CB  GLU    82      -6.301   3.496   2.280  1.00  0.00           C  
ATOM   3513  CG  GLU    82      -7.708   3.217   2.835  1.00  0.00           C  
ATOM   3514  CD  GLU    82      -7.685   3.066   4.363  1.00  0.00           C  
ATOM   3515  OE1 GLU    82      -6.684   3.389   5.010  1.00  0.00           O  
ATOM   3516  OE2 GLU    82      -8.683   2.608   4.914  1.00  0.00           O1-
ATOM   3517  C   GLU    82      -5.990   1.999   0.252  1.00  0.00           C  
ATOM   3518  O   GLU    82      -6.866   1.161   0.437  1.00  0.00           O  
ATOM   3519  N   TYR    83      -4.844   1.759  -0.417  1.00  0.00           N  
ATOM   3520  HN  TYR    83      -4.152   2.473  -0.537  1.00  0.00           H  
ATOM   3521  CA  TYR    83      -4.591   0.389  -0.869  1.00  0.00           C  
ATOM   3522  CB  TYR    83      -3.613   0.389  -2.062  1.00  0.00           C  
ATOM   3523  CG  TYR    83      -3.180  -1.018  -2.428  1.00  0.00           C  
ATOM   3524  CD1 TYR    83      -4.114  -1.907  -2.997  1.00  0.00           C  
ATOM   3525  CE1 TYR    83      -3.719  -3.227  -3.265  1.00  0.00           C  
ATOM   3526  CD2 TYR    83      -1.852  -1.406  -2.160  1.00  0.00           C  
ATOM   3527  CE2 TYR    83      -1.456  -2.726  -2.429  1.00  0.00           C  
ATOM   3528  CZ  TYR    83      -2.401  -3.624  -2.962  1.00  0.00           C  
ATOM   3529  OH  TYR    83      -2.033  -4.935  -3.188  1.00  0.00           O  
ATOM   3530  HH  TYR    83      -2.814  -5.444  -3.359  1.00  0.00           H  
ATOM   3531  C   TYR    83      -4.129  -0.529   0.256  1.00  0.00           C  
ATOM   3532  O   TYR    83      -3.212  -0.226   1.009  1.00  0.00           O  
ATOM   3533  N   CYS    84      -4.833  -1.675   0.313  1.00  0.00           N  
ATOM   3534  HN  CYS    84      -5.568  -1.841  -0.344  1.00  0.00           H  
ATOM   3535  CA  CYS    84      -4.505  -2.669   1.332  1.00  0.00           C  
ATOM   3536  CB  CYS    84      -5.781  -3.049   2.080  1.00  0.00           C  
ATOM   3537  SG  CYS    84      -6.622  -1.622   2.812  1.00  0.00           S  
ATOM   3538  C   CYS    84      -3.806  -3.891   0.754  1.00  0.00           C  
ATOM   3539  O   CYS    84      -4.047  -4.289  -0.379  1.00  0.00           O  
ATOM   3540  N   GLN    85      -2.897  -4.451   1.577  1.00  0.00           N  
ATOM   3541  HN  GLN    85      -2.822  -4.143   2.524  1.00  0.00           H  
ATOM   3542  CA  GLN    85      -1.978  -5.448   1.022  1.00  0.00           C  
ATOM   3543  CB  GLN    85      -0.672  -5.544   1.821  1.00  0.00           C  
ATOM   3544  CG  GLN    85       0.295  -4.366   1.660  1.00  0.00           C  
ATOM   3545  CD  GLN    85      -0.080  -3.221   2.577  1.00  0.00           C  
ATOM   3546  OE1 GLN    85      -0.875  -2.350   2.252  1.00  0.00           O  
ATOM   3547  NE2 GLN    85       0.561  -3.261   3.757  1.00  0.00           N  
ATOM   3548 1HE2 GLN    85       1.200  -3.999   3.974  1.00  0.00           H  
ATOM   3549 2HE2 GLN    85       0.409  -2.542   4.435  1.00  0.00           H  
ATOM   3550  C   GLN    85      -2.527  -6.846   0.832  1.00  0.00           C  
ATOM   3551  O   GLN    85      -3.108  -7.446   1.730  1.00  0.00           O  
ATOM   3552  N   GLY    86      -2.256  -7.327  -0.404  1.00  0.00           N  
ATOM   3553  HN  GLY    86      -1.843  -6.688  -1.051  1.00  0.00           H  
ATOM   3554  CA  GLY    86      -2.370  -8.737  -0.801  1.00  0.00           C  
ATOM   3555  C   GLY    86      -3.523  -9.546  -0.238  1.00  0.00           C  
ATOM   3556  O   GLY    86      -3.356 -10.681   0.197  1.00  0.00           O  
ATOM   3557  N   GLY    87      -4.700  -8.902  -0.246  1.00  0.00           N  
ATOM   3558  HN  GLY    87      -4.813  -7.981  -0.625  1.00  0.00           H  
ATOM   3559  CA  GLY    87      -5.723  -9.557   0.553  1.00  0.00           C  
ATOM   3560  C   GLY    87      -7.007  -9.962  -0.123  1.00  0.00           C  
ATOM   3561  O   GLY    87      -7.863 -10.546   0.513  1.00  0.00           O  
ATOM   3562  N   ASP    88      -7.097  -9.643  -1.432  1.00  0.00           N  
ATOM   3563  HN  ASP    88      -6.375  -9.103  -1.853  1.00  0.00           H  
ATOM   3564  CA  ASP    88      -8.257 -10.034  -2.242  1.00  0.00           C  
ATOM   3565  CB  ASP    88      -7.787 -10.070  -3.700  1.00  0.00           C  
ATOM   3566  CG  ASP    88      -8.895 -10.439  -4.684  1.00  0.00           C  
ATOM   3567  OD1 ASP    88     -10.074 -10.193  -4.410  1.00  0.00           O  
ATOM   3568  OD2 ASP    88      -8.561 -10.993  -5.728  1.00  0.00           O1-
ATOM   3569  C   ASP    88      -8.936 -11.327  -1.802  1.00  0.00           C  
ATOM   3570  O   ASP    88      -8.319 -12.385  -1.730  1.00  0.00           O  
ATOM   3571  N   LEU    89     -10.221 -11.169  -1.441  1.00  0.00           N  
ATOM   3572  HN  LEU    89     -10.677 -10.302  -1.646  1.00  0.00           H  
ATOM   3573  CA  LEU    89     -10.936 -12.240  -0.747  1.00  0.00           C  
ATOM   3574  CB  LEU    89     -12.282 -11.658  -0.281  1.00  0.00           C  
ATOM   3575  CG  LEU    89     -13.113 -12.269   0.860  1.00  0.00           C  
ATOM   3576  CD1 LEU    89     -13.895 -13.513   0.461  1.00  0.00           C  
ATOM   3577  CD2 LEU    89     -12.311 -12.477   2.134  1.00  0.00           C  
ATOM   3578  C   LEU    89     -11.024 -13.504  -1.594  1.00  0.00           C  
ATOM   3579  O   LEU    89     -10.946 -14.615  -1.090  1.00  0.00           O  
ATOM   3580  N   ARG    90     -11.098 -13.255  -2.928  1.00  0.00           N  
ATOM   3581  HN  ARG    90     -11.195 -12.310  -3.244  1.00  0.00           H  
ATOM   3582  CA  ARG    90     -10.986 -14.351  -3.895  1.00  0.00           C  
ATOM   3583  CB  ARG    90     -11.299 -13.884  -5.330  1.00  0.00           C  
ATOM   3584  CG  ARG    90     -11.201 -15.067  -6.299  1.00  0.00           C  
ATOM   3585  CD  ARG    90     -11.590 -14.873  -7.764  1.00  0.00           C  
ATOM   3586  NE  ARG    90     -13.020 -14.635  -7.928  1.00  0.00           N  
ATOM   3587  HE  ARG    90     -13.318 -13.729  -8.232  1.00  0.00           H  
ATOM   3588  CZ  ARG    90     -13.985 -15.540  -7.652  1.00  0.00           C  
ATOM   3589  NH1 ARG    90     -13.701 -16.775  -7.222  1.00  0.00           N1+
ATOM   3590 1HH1 ARG    90     -12.747 -17.053  -7.098  1.00  0.00           H  
ATOM   3591 2HH1 ARG    90     -14.426 -17.429  -7.007  1.00  0.00           H  
ATOM   3592  NH2 ARG    90     -15.246 -15.152  -7.822  1.00  0.00           N  
ATOM   3593 1HH2 ARG    90     -15.414 -14.189  -8.059  1.00  0.00           H  
ATOM   3594 2HH2 ARG    90     -16.012 -15.783  -7.712  1.00  0.00           H  
ATOM   3595  C   ARG    90      -9.674 -15.122  -3.852  1.00  0.00           C  
ATOM   3596  O   ARG    90      -9.658 -16.336  -3.947  1.00  0.00           O  
ATOM   3597  N   LYS    91      -8.574 -14.363  -3.685  1.00  0.00           N  
ATOM   3598  HN  LYS    91      -8.677 -13.373  -3.591  1.00  0.00           H  
ATOM   3599  CA  LYS    91      -7.253 -15.001  -3.608  1.00  0.00           C  
ATOM   3600  CB  LYS    91      -6.187 -13.910  -3.486  1.00  0.00           C  
ATOM   3601  CG  LYS    91      -4.744 -14.335  -3.766  1.00  0.00           C  
ATOM   3602  CD  LYS    91      -3.779 -13.151  -3.888  1.00  0.00           C  
ATOM   3603  CE  LYS    91      -3.856 -12.377  -5.215  1.00  0.00           C  
ATOM   3604  NZ  LYS    91      -5.149 -11.705  -5.425  1.00  0.00           N1+
ATOM   3605  HZ1 LYS    91      -5.111 -11.126  -6.286  1.00  0.00           H  
ATOM   3606  HZ2 LYS    91      -5.348 -11.078  -4.622  1.00  0.00           H  
ATOM   3607  HZ3 LYS    91      -5.899 -12.422  -5.519  1.00  0.00           H  
ATOM   3608  C   LYS    91      -7.114 -16.057  -2.519  1.00  0.00           C  
ATOM   3609  O   LYS    91      -6.483 -17.091  -2.698  1.00  0.00           O  
ATOM   3610  N   TYR    92      -7.787 -15.757  -1.394  1.00  0.00           N  
ATOM   3611  HN  TYR    92      -8.217 -14.858  -1.296  1.00  0.00           H  
ATOM   3612  CA  TYR    92      -7.910 -16.776  -0.354  1.00  0.00           C  
ATOM   3613  CB  TYR    92      -8.148 -16.117   1.003  1.00  0.00           C  
ATOM   3614  CG  TYR    92      -6.930 -15.318   1.417  1.00  0.00           C  
ATOM   3615  CD1 TYR    92      -6.797 -13.980   0.986  1.00  0.00           C  
ATOM   3616  CE1 TYR    92      -5.702 -13.224   1.435  1.00  0.00           C  
ATOM   3617  CD2 TYR    92      -5.966 -15.932   2.243  1.00  0.00           C  
ATOM   3618  CE2 TYR    92      -4.869 -15.175   2.691  1.00  0.00           C  
ATOM   3619  CZ  TYR    92      -4.763 -13.825   2.296  1.00  0.00           C  
ATOM   3620  OH  TYR    92      -3.713 -13.063   2.769  1.00  0.00           O  
ATOM   3621  HH  TYR    92      -3.801 -12.170   2.458  1.00  0.00           H  
ATOM   3622  C   TYR    92      -8.930 -17.873  -0.632  1.00  0.00           C  
ATOM   3623  O   TYR    92      -8.671 -19.042  -0.388  1.00  0.00           O  
ATOM   3624  N   LEU    93     -10.095 -17.478  -1.183  1.00  0.00           N  
ATOM   3625  HN  LEU    93     -10.265 -16.512  -1.379  1.00  0.00           H  
ATOM   3626  CA  LEU    93     -11.093 -18.518  -1.474  1.00  0.00           C  
ATOM   3627  CB  LEU    93     -12.425 -17.916  -1.928  1.00  0.00           C  
ATOM   3628  CG  LEU    93     -13.154 -17.153  -0.821  1.00  0.00           C  
ATOM   3629  CD1 LEU    93     -14.535 -16.697  -1.283  1.00  0.00           C  
ATOM   3630  CD2 LEU    93     -13.262 -17.962   0.470  1.00  0.00           C  
ATOM   3631  C   LEU    93     -10.651 -19.597  -2.451  1.00  0.00           C  
ATOM   3632  O   LEU    93     -10.955 -20.773  -2.296  1.00  0.00           O  
ATOM   3633  N   ASN    94      -9.875 -19.132  -3.445  1.00  0.00           N  
ATOM   3634  HN  ASN    94      -9.666 -18.157  -3.473  1.00  0.00           H  
ATOM   3635  CA  ASN    94      -9.257 -20.069  -4.380  1.00  0.00           C  
ATOM   3636  CB  ASN    94      -8.834 -19.394  -5.690  1.00  0.00           C  
ATOM   3637  CG  ASN    94      -9.941 -18.618  -6.381  1.00  0.00           C  
ATOM   3638  OD1 ASN    94     -11.135 -18.856  -6.252  1.00  0.00           O  
ATOM   3639  ND2 ASN    94      -9.442 -17.654  -7.170  1.00  0.00           N  
ATOM   3640 1HD2 ASN    94      -8.461 -17.465  -7.192  1.00  0.00           H  
ATOM   3641 2HD2 ASN    94     -10.049 -17.104  -7.741  1.00  0.00           H  
ATOM   3642  C   ASN    94      -8.026 -20.775  -3.830  1.00  0.00           C  
ATOM   3643  O   ASN    94      -7.727 -21.891  -4.231  1.00  0.00           O  
ATOM   3644  N   GLN    95      -7.322 -20.041  -2.924  1.00  0.00           N  
ATOM   3645  HN  GLN    95      -7.745 -19.205  -2.575  1.00  0.00           H  
ATOM   3646  CA  GLN    95      -5.931 -20.312  -2.518  1.00  0.00           C  
ATOM   3647  CB  GLN    95      -5.719 -19.872  -1.063  1.00  0.00           C  
ATOM   3648  CG  GLN    95      -4.274 -19.886  -0.564  1.00  0.00           C  
ATOM   3649  CD  GLN    95      -4.258 -19.462   0.888  1.00  0.00           C  
ATOM   3650  OE1 GLN    95      -4.952 -20.006   1.739  1.00  0.00           O  
ATOM   3651  NE2 GLN    95      -3.413 -18.448   1.126  1.00  0.00           N  
ATOM   3652 1HE2 GLN    95      -2.896 -18.032   0.378  1.00  0.00           H  
ATOM   3653 2HE2 GLN    95      -3.291 -18.102   2.055  1.00  0.00           H  
ATOM   3654  C   GLN    95      -5.401 -21.713  -2.757  1.00  0.00           C  
ATOM   3655  O   GLN    95      -4.623 -21.950  -3.674  1.00  0.00           O  
ATOM   3656  N   PHE    96      -5.908 -22.615  -1.891  1.00  0.00           N  
ATOM   3657  HN  PHE    96      -6.605 -22.312  -1.242  1.00  0.00           H  
ATOM   3658  CA  PHE    96      -5.665 -24.039  -2.071  1.00  0.00           C  
ATOM   3659  CB  PHE    96      -4.175 -24.437  -2.034  1.00  0.00           C  
ATOM   3660  CG  PHE    96      -4.082 -25.539  -3.052  1.00  0.00           C  
ATOM   3661  CD1 PHE    96      -4.032 -25.196  -4.422  1.00  0.00           C  
ATOM   3662  CD2 PHE    96      -4.160 -26.882  -2.627  1.00  0.00           C  
ATOM   3663  CE1 PHE    96      -4.233 -26.199  -5.385  1.00  0.00           C  
ATOM   3664  CE2 PHE    96      -4.365 -27.884  -3.589  1.00  0.00           C  
ATOM   3665  CZ  PHE    96      -4.476 -27.517  -4.948  1.00  0.00           C  
ATOM   3666  C   PHE    96      -6.481 -24.896  -1.128  1.00  0.00           C  
ATOM   3667  O   PHE    96      -7.397 -25.604  -1.525  1.00  0.00           O  
ATOM   3668  N   GLU    97      -6.084 -24.761   0.152  1.00  0.00           N  
ATOM   3669  HN  GLU    97      -5.388 -24.069   0.340  1.00  0.00           H  
ATOM   3670  CA  GLU    97      -6.682 -25.537   1.244  1.00  0.00           C  
ATOM   3671  CB  GLU    97      -5.769 -25.451   2.465  1.00  0.00           C  
ATOM   3672  CG  GLU    97      -5.421 -23.999   2.823  1.00  0.00           C  
ATOM   3673  CD  GLU    97      -4.327 -23.956   3.882  1.00  0.00           C  
ATOM   3674  OE1 GLU    97      -3.382 -24.748   3.818  1.00  0.00           O  
ATOM   3675  OE2 GLU    97      -4.422 -23.121   4.779  1.00  0.00           O1-
ATOM   3676  C   GLU    97      -8.105 -25.162   1.607  1.00  0.00           C  
ATOM   3677  O   GLU    97      -8.803 -25.883   2.309  1.00  0.00           O  
ATOM   3678  N   ASN    98      -8.508 -23.999   1.062  1.00  0.00           N  
ATOM   3679  HN  ASN    98      -7.894 -23.466   0.482  1.00  0.00           H  
ATOM   3680  CA  ASN    98      -9.860 -23.528   1.337  1.00  0.00           C  
ATOM   3681  CB  ASN    98      -9.882 -21.997   1.345  1.00  0.00           C  
ATOM   3682  CG  ASN    98      -8.951 -21.509   2.446  1.00  0.00           C  
ATOM   3683  OD1 ASN    98      -8.829 -22.108   3.508  1.00  0.00           O  
ATOM   3684  ND2 ASN    98      -8.276 -20.397   2.129  1.00  0.00           N  
ATOM   3685 1HD2 ASN    98      -8.430 -19.942   1.255  1.00  0.00           H  
ATOM   3686 2HD2 ASN    98      -7.611 -19.998   2.759  1.00  0.00           H  
ATOM   3687  C   ASN    98     -10.951 -24.151   0.482  1.00  0.00           C  
ATOM   3688  O   ASN    98     -12.125 -23.818   0.596  1.00  0.00           O  
ATOM   3689  N   CYS    99     -10.517 -25.141  -0.334  1.00  0.00           N  
ATOM   3690  HN  CYS    99      -9.540 -25.325  -0.440  1.00  0.00           H  
ATOM   3691  CA  CYS    99     -11.502 -26.129  -0.769  1.00  0.00           C  
ATOM   3692  CB  CYS    99     -10.964 -26.969  -1.933  1.00  0.00           C  
ATOM   3693  SG  CYS    99      -9.474 -27.922  -1.537  1.00  0.00           S  
ATOM   3694  C   CYS    99     -11.931 -27.004   0.396  1.00  0.00           C  
ATOM   3695  O   CYS    99     -11.115 -27.440   1.202  1.00  0.00           O  
ATOM   3696  N   CYS   100     -13.270 -27.163   0.466  1.00  0.00           N  
ATOM   3697  HN  CYS   100     -13.835 -26.791  -0.271  1.00  0.00           H  
ATOM   3698  CA  CYS   100     -13.943 -27.740   1.636  1.00  0.00           C  
ATOM   3699  CB  CYS   100     -13.480 -29.177   1.911  1.00  0.00           C  
ATOM   3700  SG  CYS   100     -13.461 -30.137   0.377  1.00  0.00           S  
ATOM   3701  C   CYS   100     -13.943 -26.874   2.892  1.00  0.00           C  
ATOM   3702  O   CYS   100     -14.279 -27.318   3.983  1.00  0.00           O  
ATOM   3703  N   GLY   101     -13.579 -25.594   2.678  1.00  0.00           N  
ATOM   3704  HN  GLY   101     -13.229 -25.295   1.790  1.00  0.00           H  
ATOM   3705  CA  GLY   101     -13.806 -24.638   3.754  1.00  0.00           C  
ATOM   3706  C   GLY   101     -12.629 -23.752   4.094  1.00  0.00           C  
ATOM   3707  O   GLY   101     -11.478 -24.168   4.112  1.00  0.00           O  
ATOM   3708  N   LEU   102     -13.013 -22.499   4.398  1.00  0.00           N  
ATOM   3709  HN  LEU   102     -13.980 -22.251   4.327  1.00  0.00           H  
ATOM   3710  CA  LEU   102     -12.060 -21.510   4.906  1.00  0.00           C  
ATOM   3711  CB  LEU   102     -12.248 -20.229   4.054  1.00  0.00           C  
ATOM   3712  CG  LEU   102     -11.687 -18.870   4.523  1.00  0.00           C  
ATOM   3713  CD1 LEU   102     -10.188 -18.692   4.294  1.00  0.00           C  
ATOM   3714  CD2 LEU   102     -12.512 -17.692   4.008  1.00  0.00           C  
ATOM   3715  C   LEU   102     -12.221 -21.290   6.418  1.00  0.00           C  
ATOM   3716  O   LEU   102     -11.836 -20.266   6.966  1.00  0.00           O  
ATOM   3717  N   ARG   103     -12.838 -22.282   7.103  1.00  0.00           N  
ATOM   3718  HN  ARG   103     -13.111 -23.137   6.662  1.00  0.00           H  
ATOM   3719  CA  ARG   103     -13.133 -21.988   8.512  1.00  0.00           C  
ATOM   3720  CB  ARG   103     -14.110 -22.981   9.149  1.00  0.00           C  
ATOM   3721  CG  ARG   103     -14.859 -22.452  10.391  1.00  0.00           C  
ATOM   3722  CD  ARG   103     -14.111 -22.204  11.716  1.00  0.00           C  
ATOM   3723  NE  ARG   103     -13.483 -23.416  12.240  1.00  0.00           N  
ATOM   3724  HE  ARG   103     -13.690 -24.302  11.831  1.00  0.00           H  
ATOM   3725  CZ  ARG   103     -12.655 -23.392  13.307  1.00  0.00           C  
ATOM   3726  NH1 ARG   103     -12.346 -22.247  13.912  1.00  0.00           N1+
ATOM   3727 1HH1 ARG   103     -12.723 -21.384  13.577  1.00  0.00           H  
ATOM   3728 2HH1 ARG   103     -11.735 -22.238  14.703  1.00  0.00           H  
ATOM   3729  NH2 ARG   103     -12.149 -24.537  13.764  1.00  0.00           N  
ATOM   3730 1HH2 ARG   103     -12.370 -25.398  13.305  1.00  0.00           H  
ATOM   3731 2HH2 ARG   103     -11.547 -24.552  14.564  1.00  0.00           H  
ATOM   3732  C   ARG   103     -11.940 -21.786   9.421  1.00  0.00           C  
ATOM   3733  O   ARG   103     -11.233 -22.706   9.813  1.00  0.00           O  
ATOM   3734  N   GLU   104     -11.811 -20.503   9.795  1.00  0.00           N  
ATOM   3735  HN  GLU   104     -12.340 -19.796   9.322  1.00  0.00           H  
ATOM   3736  CA  GLU   104     -10.833 -20.242  10.847  1.00  0.00           C  
ATOM   3737  CB  GLU   104      -9.666 -19.383  10.339  1.00  0.00           C  
ATOM   3738  CG  GLU   104      -9.285 -19.521   8.854  1.00  0.00           C  
ATOM   3739  CD  GLU   104      -8.707 -20.900   8.525  1.00  0.00           C  
ATOM   3740  OE1 GLU   104      -8.071 -21.523   9.383  1.00  0.00           O  
ATOM   3741  OE2 GLU   104      -8.902 -21.352   7.397  1.00  0.00           O1-
ATOM   3742  C   GLU   104     -11.398 -19.594  12.101  1.00  0.00           C  
ATOM   3743  O   GLU   104     -10.877 -19.740  13.195  1.00  0.00           O  
ATOM   3744  N   GLY   105     -12.467 -18.811  11.866  1.00  0.00           N  
ATOM   3745  HN  GLY   105     -12.967 -18.872  11.004  1.00  0.00           H  
ATOM   3746  CA  GLY   105     -12.614 -17.642  12.731  1.00  0.00           C  
ATOM   3747  C   GLY   105     -12.317 -16.370  11.944  1.00  0.00           C  
ATOM   3748  O   GLY   105     -12.660 -15.260  12.327  1.00  0.00           O  
ATOM   3749  N   ALA   106     -11.715 -16.602  10.757  1.00  0.00           N  
ATOM   3750  HN  ALA   106     -11.341 -17.499  10.535  1.00  0.00           H  
ATOM   3751  CA  ALA   106     -11.819 -15.603   9.698  1.00  0.00           C  
ATOM   3752  CB  ALA   106     -10.747 -15.820   8.631  1.00  0.00           C  
ATOM   3753  C   ALA   106     -13.178 -15.587   9.025  1.00  0.00           C  
ATOM   3754  O   ALA   106     -13.511 -14.652   8.314  1.00  0.00           O  
ATOM   3755  N   ILE   107     -13.966 -16.641   9.330  1.00  0.00           N  
ATOM   3756  HN  ILE   107     -13.594 -17.411   9.845  1.00  0.00           H  
ATOM   3757  CA  ILE   107     -15.405 -16.573   9.074  1.00  0.00           C  
ATOM   3758  CB  ILE   107     -16.019 -17.992   9.016  1.00  0.00           C  
ATOM   3759  CG2 ILE   107     -17.490 -18.050   9.437  1.00  0.00           C  
ATOM   3760  CG1 ILE   107     -15.964 -18.529   7.587  1.00  0.00           C  
ATOM   3761  CD1 ILE   107     -14.571 -18.755   7.022  1.00  0.00           C  
ATOM   3762  C   ILE   107     -16.091 -15.680  10.091  1.00  0.00           C  
ATOM   3763  O   ILE   107     -16.905 -14.843   9.741  1.00  0.00           O  
ATOM   3764  N   LEU   108     -15.687 -15.859  11.367  1.00  0.00           N  
ATOM   3765  HN  LEU   108     -15.023 -16.572  11.579  1.00  0.00           H  
ATOM   3766  CA  LEU   108     -16.154 -14.941  12.409  1.00  0.00           C  
ATOM   3767  CB  LEU   108     -15.520 -15.338  13.745  1.00  0.00           C  
ATOM   3768  CG  LEU   108     -15.998 -14.563  14.971  1.00  0.00           C  
ATOM   3769  CD1 LEU   108     -17.436 -14.922  15.323  1.00  0.00           C  
ATOM   3770  CD2 LEU   108     -15.070 -14.774  16.166  1.00  0.00           C  
ATOM   3771  C   LEU   108     -15.858 -13.487  12.073  1.00  0.00           C  
ATOM   3772  O   LEU   108     -16.688 -12.601  12.230  1.00  0.00           O  
ATOM   3773  N   THR   109     -14.632 -13.293  11.552  1.00  0.00           N  
ATOM   3774  HN  THR   109     -13.990 -14.051  11.428  1.00  0.00           H  
ATOM   3775  CA  THR   109     -14.323 -11.918  11.185  1.00  0.00           C  
ATOM   3776  CB  THR   109     -12.827 -11.604  11.406  1.00  0.00           C  
ATOM   3777  OG1 THR   109     -11.974 -12.422  10.594  1.00  0.00           O  
ATOM   3778  HG1 THR   109     -12.509 -13.113  10.229  1.00  0.00           H  
ATOM   3779  CG2 THR   109     -12.456 -11.761  12.892  1.00  0.00           C  
ATOM   3780  C   THR   109     -14.914 -11.408   9.868  1.00  0.00           C  
ATOM   3781  O   THR   109     -15.345 -10.268   9.807  1.00  0.00           O  
ATOM   3782  N   LEU   110     -15.009 -12.288   8.851  1.00  0.00           N  
ATOM   3783  HN  LEU   110     -14.611 -13.197   8.953  1.00  0.00           H  
ATOM   3784  CA  LEU   110     -15.727 -11.925   7.614  1.00  0.00           C  
ATOM   3785  CB  LEU   110     -15.610 -13.089   6.614  1.00  0.00           C  
ATOM   3786  CG  LEU   110     -15.953 -12.881   5.126  1.00  0.00           C  
ATOM   3787  CD1 LEU   110     -17.450 -12.944   4.815  1.00  0.00           C  
ATOM   3788  CD2 LEU   110     -15.270 -11.651   4.530  1.00  0.00           C  
ATOM   3789  C   LEU   110     -17.179 -11.520   7.835  1.00  0.00           C  
ATOM   3790  O   LEU   110     -17.689 -10.538   7.311  1.00  0.00           O  
ATOM   3791  N   LEU   111     -17.818 -12.342   8.682  1.00  0.00           N  
ATOM   3792  HN  LEU   111     -17.327 -13.131   9.044  1.00  0.00           H  
ATOM   3793  CA  LEU   111     -19.203 -12.052   9.035  1.00  0.00           C  
ATOM   3794  CB  LEU   111     -19.877 -13.256   9.698  1.00  0.00           C  
ATOM   3795  CG  LEU   111     -19.860 -14.525   8.842  1.00  0.00           C  
ATOM   3796  CD1 LEU   111     -20.666 -15.646   9.487  1.00  0.00           C  
ATOM   3797  CD2 LEU   111     -20.309 -14.286   7.405  1.00  0.00           C  
ATOM   3798  C   LEU   111     -19.390 -10.801   9.866  1.00  0.00           C  
ATOM   3799  O   LEU   111     -20.352 -10.075   9.674  1.00  0.00           O  
ATOM   3800  N   SER   112     -18.427 -10.563  10.782  1.00  0.00           N  
ATOM   3801  HN  SER   112     -17.609 -11.138  10.823  1.00  0.00           H  
ATOM   3802  CA  SER   112     -18.595  -9.386  11.640  1.00  0.00           C  
ATOM   3803  CB  SER   112     -17.779  -9.515  12.931  1.00  0.00           C  
ATOM   3804  OG  SER   112     -16.394  -9.695  12.624  1.00  0.00           O  
ATOM   3805  HG  SER   112     -16.334 -10.504  12.133  1.00  0.00           H  
ATOM   3806  C   SER   112     -18.295  -8.068  10.959  1.00  0.00           C  
ATOM   3807  O   SER   112     -19.044  -7.104  11.040  1.00  0.00           O  
ATOM   3808  N   ASP   113     -17.146  -8.092  10.270  1.00  0.00           N  
ATOM   3809  HN  ASP   113     -16.604  -8.928  10.221  1.00  0.00           H  
ATOM   3810  CA  ASP   113     -16.657  -6.884   9.631  1.00  0.00           C  
ATOM   3811  CB  ASP   113     -15.151  -7.064   9.341  1.00  0.00           C  
ATOM   3812  CG  ASP   113     -14.850  -7.504   7.910  1.00  0.00           C  
ATOM   3813  OD1 ASP   113     -15.274  -8.589   7.504  1.00  0.00           O  
ATOM   3814  OD2 ASP   113     -14.212  -6.730   7.200  1.00  0.00           O1-
ATOM   3815  C   ASP   113     -17.490  -6.410   8.452  1.00  0.00           C  
ATOM   3816  O   ASP   113     -17.767  -5.229   8.317  1.00  0.00           O  
ATOM   3817  N   ILE   114     -17.900  -7.406   7.635  1.00  0.00           N  
ATOM   3818  HN  ILE   114     -17.587  -8.344   7.796  1.00  0.00           H  
ATOM   3819  CA  ILE   114     -18.759  -7.051   6.511  1.00  0.00           C  
ATOM   3820  CB  ILE   114     -18.632  -8.047   5.339  1.00  0.00           C  
ATOM   3821  CG2 ILE   114     -19.413  -7.585   4.100  1.00  0.00           C  
ATOM   3822  CG1 ILE   114     -17.166  -8.234   4.937  1.00  0.00           C  
ATOM   3823  CD1 ILE   114     -16.494  -6.962   4.406  1.00  0.00           C  
ATOM   3824  C   ILE   114     -20.196  -6.805   6.925  1.00  0.00           C  
ATOM   3825  O   ILE   114     -20.874  -6.000   6.313  1.00  0.00           O  
ATOM   3826  N   ALA   115     -20.623  -7.445   8.039  1.00  0.00           N  
ATOM   3827  HN  ALA   115     -20.067  -8.152   8.477  1.00  0.00           H  
ATOM   3828  CA  ALA   115     -21.876  -6.956   8.633  1.00  0.00           C  
ATOM   3829  CB  ALA   115     -22.308  -7.763   9.859  1.00  0.00           C  
ATOM   3830  C   ALA   115     -21.808  -5.502   9.061  1.00  0.00           C  
ATOM   3831  O   ALA   115     -22.743  -4.742   8.872  1.00  0.00           O  
ATOM   3832  N   SER   116     -20.637  -5.144   9.618  1.00  0.00           N  
ATOM   3833  HN  SER   116     -19.903  -5.818   9.709  1.00  0.00           H  
ATOM   3834  CA  SER   116     -20.446  -3.753  10.028  1.00  0.00           C  
ATOM   3835  CB  SER   116     -19.311  -3.662  11.050  1.00  0.00           C  
ATOM   3836  OG  SER   116     -19.359  -2.398  11.718  1.00  0.00           O  
ATOM   3837  HG  SER   116     -19.302  -1.735  11.041  1.00  0.00           H  
ATOM   3838  C   SER   116     -20.251  -2.765   8.883  1.00  0.00           C  
ATOM   3839  O   SER   116     -20.619  -1.601   8.968  1.00  0.00           O  
ATOM   3840  N   ALA   117     -19.672  -3.293   7.788  1.00  0.00           N  
ATOM   3841  HN  ALA   117     -19.437  -4.264   7.759  1.00  0.00           H  
ATOM   3842  CA  ALA   117     -19.490  -2.437   6.617  1.00  0.00           C  
ATOM   3843  CB  ALA   117     -18.469  -3.051   5.657  1.00  0.00           C  
ATOM   3844  C   ALA   117     -20.798  -2.176   5.893  1.00  0.00           C  
ATOM   3845  O   ALA   117     -21.104  -1.061   5.488  1.00  0.00           O  
ATOM   3846  N   LEU   118     -21.586  -3.270   5.818  1.00  0.00           N  
ATOM   3847  HN  LEU   118     -21.234  -4.132   6.175  1.00  0.00           H  
ATOM   3848  CA  LEU   118     -22.965  -3.166   5.338  1.00  0.00           C  
ATOM   3849  CB  LEU   118     -23.639  -4.534   5.191  1.00  0.00           C  
ATOM   3850  CG  LEU   118     -22.958  -5.511   4.226  1.00  0.00           C  
ATOM   3851  CD1 LEU   118     -23.610  -6.892   4.301  1.00  0.00           C  
ATOM   3852  CD2 LEU   118     -22.857  -4.988   2.791  1.00  0.00           C  
ATOM   3853  C   LEU   118     -23.833  -2.290   6.216  1.00  0.00           C  
ATOM   3854  O   LEU   118     -24.639  -1.525   5.716  1.00  0.00           O  
ATOM   3855  N   ARG   119     -23.596  -2.405   7.544  1.00  0.00           N  
ATOM   3856  HN  ARG   119     -22.975  -3.124   7.850  1.00  0.00           H  
ATOM   3857  CA  ARG   119     -24.251  -1.534   8.529  1.00  0.00           C  
ATOM   3858  CB  ARG   119     -23.593  -1.722   9.910  1.00  0.00           C  
ATOM   3859  CG  ARG   119     -24.090  -0.822  11.043  1.00  0.00           C  
ATOM   3860  CD  ARG   119     -25.564  -1.037  11.358  1.00  0.00           C  
ATOM   3861  NE  ARG   119     -26.045  -0.002  12.267  1.00  0.00           N  
ATOM   3862  HE  ARG   119     -25.409   0.691  12.608  1.00  0.00           H  
ATOM   3863  CZ  ARG   119     -27.354   0.053  12.581  1.00  0.00           C  
ATOM   3864  NH1 ARG   119     -28.202  -0.861  12.105  1.00  0.00           N1+
ATOM   3865 1HH1 ARG   119     -27.860  -1.596  11.519  1.00  0.00           H  
ATOM   3866 2HH1 ARG   119     -29.177  -0.821  12.314  1.00  0.00           H  
ATOM   3867  NH2 ARG   119     -27.793   1.039  13.361  1.00  0.00           N  
ATOM   3868 1HH2 ARG   119     -27.153   1.729  13.700  1.00  0.00           H  
ATOM   3869 2HH2 ARG   119     -28.760   1.110  13.603  1.00  0.00           H  
ATOM   3870  C   ARG   119     -24.237  -0.083   8.110  1.00  0.00           C  
ATOM   3871  O   ARG   119     -25.267   0.557   7.932  1.00  0.00           O  
ATOM   3872  N   TYR   120     -22.992   0.374   7.906  1.00  0.00           N  
ATOM   3873  HN  TYR   120     -22.216  -0.250   8.021  1.00  0.00           H  
ATOM   3874  CA  TYR   120     -22.776   1.757   7.511  1.00  0.00           C  
ATOM   3875  CB  TYR   120     -21.266   1.996   7.512  1.00  0.00           C  
ATOM   3876  CG  TYR   120     -20.952   3.468   7.548  1.00  0.00           C  
ATOM   3877  CD1 TYR   120     -21.428   4.263   8.613  1.00  0.00           C  
ATOM   3878  CE1 TYR   120     -21.154   5.639   8.607  1.00  0.00           C  
ATOM   3879  CD2 TYR   120     -20.180   4.001   6.501  1.00  0.00           C  
ATOM   3880  CE2 TYR   120     -19.894   5.371   6.509  1.00  0.00           C  
ATOM   3881  CZ  TYR   120     -20.403   6.178   7.543  1.00  0.00           C  
ATOM   3882  OH  TYR   120     -20.164   7.536   7.498  1.00  0.00           O  
ATOM   3883  HH  TYR   120     -20.713   7.980   8.132  1.00  0.00           H  
ATOM   3884  C   TYR   120     -23.453   2.158   6.206  1.00  0.00           C  
ATOM   3885  O   TYR   120     -23.965   3.259   6.049  1.00  0.00           O  
ATOM   3886  N   LEU   121     -23.470   1.169   5.290  1.00  0.00           N  
ATOM   3887  HN  LEU   121     -23.063   0.279   5.499  1.00  0.00           H  
ATOM   3888  CA  LEU   121     -24.171   1.386   4.027  1.00  0.00           C  
ATOM   3889  CB  LEU   121     -23.797   0.292   3.025  1.00  0.00           C  
ATOM   3890  CG  LEU   121     -22.292   0.231   2.743  1.00  0.00           C  
ATOM   3891  CD1 LEU   121     -21.930  -0.957   1.853  1.00  0.00           C  
ATOM   3892  CD2 LEU   121     -21.746   1.551   2.191  1.00  0.00           C  
ATOM   3893  C   LEU   121     -25.679   1.531   4.158  1.00  0.00           C  
ATOM   3894  O   LEU   121     -26.282   2.382   3.525  1.00  0.00           O  
ATOM   3895  N   HIS   122     -26.265   0.694   5.040  1.00  0.00           N  
ATOM   3896  HN  HIS   122     -25.709   0.067   5.582  1.00  0.00           H  
ATOM   3897  CA  HIS   122     -27.711   0.797   5.254  1.00  0.00           C  
ATOM   3898  CB  HIS   122     -28.274  -0.456   5.948  1.00  0.00           C  
ATOM   3899  CG  HIS   122     -27.976  -1.711   5.150  1.00  0.00           C  
ATOM   3900  ND1 HIS   122     -28.282  -1.879   3.847  1.00  0.00           N  
ATOM   3901  HD1 HIS   122     -28.743  -1.242   3.261  1.00  0.00           H  
ATOM   3902  CD2 HIS   122     -27.339  -2.869   5.609  1.00  0.00           C  
ATOM   3903  NE2 HIS   122     -27.258  -3.735   4.570  1.00  0.00           N  
ATOM   3904  CE1 HIS   122     -27.836  -3.127   3.486  1.00  0.00           C  
ATOM   3905  C   HIS   122     -28.159   2.064   5.971  1.00  0.00           C  
ATOM   3906  O   HIS   122     -29.276   2.534   5.788  1.00  0.00           O  
ATOM   3907  N   GLU   123     -27.220   2.628   6.763  1.00  0.00           N  
ATOM   3908  HN  GLU   123     -26.324   2.198   6.884  1.00  0.00           H  
ATOM   3909  CA  GLU   123     -27.533   3.909   7.404  1.00  0.00           C  
ATOM   3910  CB  GLU   123     -26.539   4.237   8.528  1.00  0.00           C  
ATOM   3911  CG  GLU   123     -26.190   3.083   9.489  1.00  0.00           C  
ATOM   3912  CD  GLU   123     -27.423   2.563  10.227  1.00  0.00           C  
ATOM   3913  OE1 GLU   123     -27.942   3.271  11.094  1.00  0.00           O  
ATOM   3914  OE2 GLU   123     -27.864   1.449   9.932  1.00  0.00           O1-
ATOM   3915  C   GLU   123     -27.593   5.076   6.431  1.00  0.00           C  
ATOM   3916  O   GLU   123     -28.431   5.961   6.526  1.00  0.00           O  
ATOM   3917  N   ASN   124     -26.659   5.006   5.462  1.00  0.00           N  
ATOM   3918  HN  ASN   124     -26.032   4.227   5.430  1.00  0.00           H  
ATOM   3919  CA  ASN   124     -26.668   6.016   4.403  1.00  0.00           C  
ATOM   3920  CB  ASN   124     -25.244   6.243   3.886  1.00  0.00           C  
ATOM   3921  CG  ASN   124     -24.392   6.996   4.892  1.00  0.00           C  
ATOM   3922  OD1 ASN   124     -24.214   8.205   4.813  1.00  0.00           O  
ATOM   3923  ND2 ASN   124     -23.831   6.202   5.822  1.00  0.00           N  
ATOM   3924 1HD2 ASN   124     -24.074   5.233   5.852  1.00  0.00           H  
ATOM   3925 2HD2 ASN   124     -23.172   6.544   6.491  1.00  0.00           H  
ATOM   3926  C   ASN   124     -27.617   5.722   3.242  1.00  0.00           C  
ATOM   3927  O   ASN   124     -27.740   6.515   2.315  1.00  0.00           O  
ATOM   3928  N   ARG   125     -28.276   4.539   3.340  1.00  0.00           N  
ATOM   3929  HN  ARG   125     -28.112   3.969   4.144  1.00  0.00           H  
ATOM   3930  CA  ARG   125     -29.183   4.017   2.306  1.00  0.00           C  
ATOM   3931  CB  ARG   125     -30.424   4.890   2.155  1.00  0.00           C  
ATOM   3932  CG  ARG   125     -31.310   4.977   3.398  1.00  0.00           C  
ATOM   3933  CD  ARG   125     -32.350   6.098   3.272  1.00  0.00           C  
ATOM   3934  NE  ARG   125     -31.735   7.420   3.431  1.00  0.00           N  
ATOM   3935  HE  ARG   125     -31.540   7.736   4.358  1.00  0.00           H  
ATOM   3936  CZ  ARG   125     -31.378   8.195   2.378  1.00  0.00           C  
ATOM   3937  NH1 ARG   125     -31.628   7.811   1.128  1.00  0.00           N1+
ATOM   3938 1HH1 ARG   125     -32.097   6.945   0.962  1.00  0.00           H  
ATOM   3939 2HH1 ARG   125     -31.355   8.372   0.343  1.00  0.00           H  
ATOM   3940  NH2 ARG   125     -30.759   9.353   2.599  1.00  0.00           N  
ATOM   3941 1HH2 ARG   125     -30.595   9.665   3.534  1.00  0.00           H  
ATOM   3942 2HH2 ARG   125     -30.452   9.917   1.831  1.00  0.00           H  
ATOM   3943  C   ARG   125     -28.544   3.753   0.952  1.00  0.00           C  
ATOM   3944  O   ARG   125     -29.156   3.852  -0.105  1.00  0.00           O  
ATOM   3945  N   ILE   126     -27.254   3.408   1.065  1.00  0.00           N  
ATOM   3946  HN  ILE   126     -26.849   3.366   1.976  1.00  0.00           H  
ATOM   3947  CA  ILE   126     -26.451   3.045  -0.095  1.00  0.00           C  
ATOM   3948  CB  ILE   126     -25.068   3.696   0.045  1.00  0.00           C  
ATOM   3949  CG2 ILE   126     -24.174   3.395  -1.160  1.00  0.00           C  
ATOM   3950  CG1 ILE   126     -25.253   5.204   0.198  1.00  0.00           C  
ATOM   3951  CD1 ILE   126     -23.956   5.957   0.465  1.00  0.00           C  
ATOM   3952  C   ILE   126     -26.360   1.538  -0.209  1.00  0.00           C  
ATOM   3953  O   ILE   126     -25.589   0.874   0.473  1.00  0.00           O  
ATOM   3954  N   ILE   127     -27.208   1.026  -1.114  1.00  0.00           N  
ATOM   3955  HN  ILE   127     -27.812   1.636  -1.629  1.00  0.00           H  
ATOM   3956  CA  ILE   127     -27.191  -0.415  -1.363  1.00  0.00           C  
ATOM   3957  CB  ILE   127     -28.523  -0.803  -2.016  1.00  0.00           C  
ATOM   3958  CG2 ILE   127     -28.585  -2.295  -2.350  1.00  0.00           C  
ATOM   3959  CG1 ILE   127     -29.677  -0.426  -1.085  1.00  0.00           C  
ATOM   3960  CD1 ILE   127     -31.036  -0.573  -1.766  1.00  0.00           C  
ATOM   3961  C   ILE   127     -25.999  -0.817  -2.221  1.00  0.00           C  
ATOM   3962  O   ILE   127     -25.887  -0.412  -3.368  1.00  0.00           O  
ATOM   3963  N   HIS   128     -25.109  -1.639  -1.610  1.00  0.00           N  
ATOM   3964  HN  HIS   128     -25.309  -2.021  -0.708  1.00  0.00           H  
ATOM   3965  CA  HIS   128     -23.872  -2.004  -2.319  1.00  0.00           C  
ATOM   3966  CB  HIS   128     -22.972  -2.876  -1.431  1.00  0.00           C  
ATOM   3967  CG  HIS   128     -21.524  -2.789  -1.872  1.00  0.00           C  
ATOM   3968  ND1 HIS   128     -20.758  -1.696  -1.698  1.00  0.00           N  
ATOM   3969  HD1 HIS   128     -21.033  -0.855  -1.280  1.00  0.00           H  
ATOM   3970  CD2 HIS   128     -20.753  -3.773  -2.498  1.00  0.00           C  
ATOM   3971  NE2 HIS   128     -19.515  -3.261  -2.698  1.00  0.00           N  
ATOM   3972  CE1 HIS   128     -19.517  -1.982  -2.205  1.00  0.00           C  
ATOM   3973  C   HIS   128     -24.098  -2.666  -3.671  1.00  0.00           C  
ATOM   3974  O   HIS   128     -23.270  -2.590  -4.572  1.00  0.00           O  
ATOM   3975  N   ARG   129     -25.305  -3.282  -3.738  1.00  0.00           N  
ATOM   3976  HN  ARG   129     -25.850  -3.304  -2.899  1.00  0.00           H  
ATOM   3977  CA  ARG   129     -25.831  -4.002  -4.894  1.00  0.00           C  
ATOM   3978  CB  ARG   129     -25.779  -3.185  -6.181  1.00  0.00           C  
ATOM   3979  CG  ARG   129     -26.973  -2.266  -6.356  1.00  0.00           C  
ATOM   3980  CD  ARG   129     -27.966  -2.858  -7.346  1.00  0.00           C  
ATOM   3981  NE  ARG   129     -28.681  -1.781  -8.024  1.00  0.00           N  
ATOM   3982  HE  ARG   129     -29.491  -1.390  -7.589  1.00  0.00           H  
ATOM   3983  CZ  ARG   129     -28.221  -1.288  -9.195  1.00  0.00           C  
ATOM   3984  NH1 ARG   129     -27.112  -1.780  -9.752  1.00  0.00           N1+
ATOM   3985 1HH1 ARG   129     -26.608  -2.503  -9.278  1.00  0.00           H  
ATOM   3986 2HH1 ARG   129     -26.771  -1.446 -10.630  1.00  0.00           H  
ATOM   3987  NH2 ARG   129     -28.896  -0.307  -9.789  1.00  0.00           N  
ATOM   3988 1HH2 ARG   129     -29.721   0.061  -9.359  1.00  0.00           H  
ATOM   3989 2HH2 ARG   129     -28.595   0.074 -10.662  1.00  0.00           H  
ATOM   3990  C   ARG   129     -25.180  -5.342  -5.070  1.00  0.00           C  
ATOM   3991  O   ARG   129     -25.710  -6.356  -4.637  1.00  0.00           O  
ATOM   3992  N   ASP   130     -23.999  -5.293  -5.716  1.00  0.00           N  
ATOM   3993  HN  ASP   130     -23.563  -4.440  -6.017  1.00  0.00           H  
ATOM   3994  CA  ASP   130     -23.260  -6.540  -5.809  1.00  0.00           C  
ATOM   3995  CB  ASP   130     -22.472  -6.583  -7.132  1.00  0.00           C  
ATOM   3996  CG  ASP   130     -21.292  -5.608  -7.204  1.00  0.00           C  
ATOM   3997  OD1 ASP   130     -21.323  -4.542  -6.579  1.00  0.00           O  
ATOM   3998  OD2 ASP   130     -20.329  -5.941  -7.894  1.00  0.00           O1-
ATOM   3999  C   ASP   130     -22.434  -6.833  -4.575  1.00  0.00           C  
ATOM   4000  O   ASP   130     -22.276  -5.984  -3.697  1.00  0.00           O  
ATOM   4001  N   LEU   131     -21.944  -8.078  -4.536  1.00  0.00           N  
ATOM   4002  HN  LEU   131     -22.137  -8.688  -5.307  1.00  0.00           H  
ATOM   4003  CA  LEU   131     -21.050  -8.504  -3.461  1.00  0.00           C  
ATOM   4004  CB  LEU   131     -21.751  -8.615  -2.098  1.00  0.00           C  
ATOM   4005  CG  LEU   131     -20.828  -8.715  -0.878  1.00  0.00           C  
ATOM   4006  CD1 LEU   131     -19.962  -7.478  -0.686  1.00  0.00           C  
ATOM   4007  CD2 LEU   131     -21.617  -8.946   0.400  1.00  0.00           C  
ATOM   4008  C   LEU   131     -20.387  -9.803  -3.845  1.00  0.00           C  
ATOM   4009  O   LEU   131     -21.015 -10.833  -4.061  1.00  0.00           O  
ATOM   4010  N   LYS   132     -19.063  -9.655  -3.978  1.00  0.00           N  
ATOM   4011  HN  LYS   132     -18.630  -8.801  -3.694  1.00  0.00           H  
ATOM   4012  CA  LYS   132     -18.226 -10.713  -4.532  1.00  0.00           C  
ATOM   4013  CB  LYS   132     -17.607 -10.203  -5.848  1.00  0.00           C  
ATOM   4014  CG  LYS   132     -18.528  -9.475  -6.831  1.00  0.00           C  
ATOM   4015  CD  LYS   132     -19.681 -10.319  -7.372  1.00  0.00           C  
ATOM   4016  CE  LYS   132     -20.551  -9.470  -8.295  1.00  0.00           C  
ATOM   4017  NZ  LYS   132     -21.700 -10.244  -8.776  1.00  0.00           N1+
ATOM   4018  HZ1 LYS   132     -22.299  -9.634  -9.367  1.00  0.00           H  
ATOM   4019  HZ2 LYS   132     -22.256 -10.564  -7.959  1.00  0.00           H  
ATOM   4020  HZ3 LYS   132     -21.347 -11.050  -9.334  1.00  0.00           H  
ATOM   4021  C   LYS   132     -17.139 -10.998  -3.507  1.00  0.00           C  
ATOM   4022  O   LYS   132     -17.083 -10.346  -2.475  1.00  0.00           O  
ATOM   4023  N   PRO   133     -16.244 -11.971  -3.796  1.00  0.00           N  
ATOM   4024  CD  PRO   133     -16.431 -13.159  -4.615  1.00  0.00           C  
ATOM   4025  CA  PRO   133     -14.940 -11.964  -3.126  1.00  0.00           C  
ATOM   4026  CB  PRO   133     -14.388 -13.346  -3.467  1.00  0.00           C  
ATOM   4027  CG  PRO   133     -15.579 -14.188  -3.896  1.00  0.00           C  
ATOM   4028  C   PRO   133     -14.002 -10.854  -3.593  1.00  0.00           C  
ATOM   4029  O   PRO   133     -13.172 -10.357  -2.849  1.00  0.00           O  
ATOM   4030  N   GLU   134     -14.171 -10.495  -4.882  1.00  0.00           N  
ATOM   4031  HN  GLU   134     -14.899 -10.918  -5.420  1.00  0.00           H  
ATOM   4032  CA  GLU   134     -13.243  -9.572  -5.547  1.00  0.00           C  
ATOM   4033  CB  GLU   134     -13.602  -9.438  -7.034  1.00  0.00           C  
ATOM   4034  CG  GLU   134     -13.415 -10.685  -7.926  1.00  0.00           C  
ATOM   4035  CD  GLU   134     -14.583 -11.665  -7.798  1.00  0.00           C  
ATOM   4036  OE1 GLU   134     -15.543 -11.568  -8.565  1.00  0.00           O  
ATOM   4037  OE2 GLU   134     -14.533 -12.529  -6.931  1.00  0.00           O1-
ATOM   4038  C   GLU   134     -13.115  -8.177  -4.942  1.00  0.00           C  
ATOM   4039  O   GLU   134     -12.146  -7.459  -5.159  1.00  0.00           O  
ATOM   4040  N   ASN   135     -14.156  -7.823  -4.176  1.00  0.00           N  
ATOM   4041  HN  ASN   135     -14.881  -8.485  -3.989  1.00  0.00           H  
ATOM   4042  CA  ASN   135     -14.163  -6.508  -3.536  1.00  0.00           C  
ATOM   4043  CB  ASN   135     -15.592  -5.945  -3.477  1.00  0.00           C  
ATOM   4044  CG  ASN   135     -16.575  -6.937  -2.877  1.00  0.00           C  
ATOM   4045  OD1 ASN   135     -16.200  -7.928  -2.270  1.00  0.00           O  
ATOM   4046  ND2 ASN   135     -17.865  -6.650  -3.092  1.00  0.00           N  
ATOM   4047 1HD2 ASN   135     -18.207  -5.831  -3.553  1.00  0.00           H  
ATOM   4048 2HD2 ASN   135     -18.530  -7.309  -2.748  1.00  0.00           H  
ATOM   4049  C   ASN   135     -13.479  -6.414  -2.179  1.00  0.00           C  
ATOM   4050  O   ASN   135     -13.051  -5.349  -1.767  1.00  0.00           O  
ATOM   4051  N   ILE   136     -13.396  -7.561  -1.484  1.00  0.00           N  
ATOM   4052  HN  ILE   136     -13.662  -8.432  -1.897  1.00  0.00           H  
ATOM   4053  CA  ILE   136     -12.857  -7.474  -0.124  1.00  0.00           C  
ATOM   4054  CB  ILE   136     -13.674  -8.395   0.800  1.00  0.00           C  
ATOM   4055  CG2 ILE   136     -13.274  -8.299   2.278  1.00  0.00           C  
ATOM   4056  CG1 ILE   136     -15.156  -8.052   0.679  1.00  0.00           C  
ATOM   4057  CD1 ILE   136     -16.043  -9.189   1.174  1.00  0.00           C  
ATOM   4058  C   ILE   136     -11.366  -7.774  -0.106  1.00  0.00           C  
ATOM   4059  O   ILE   136     -10.855  -8.477  -0.965  1.00  0.00           O  
ATOM   4060  N   VAL   137     -10.682  -7.170   0.885  1.00  0.00           N  
ATOM   4061  HN  VAL   137     -11.190  -6.597   1.527  1.00  0.00           H  
ATOM   4062  CA  VAL   137      -9.229  -7.309   0.983  1.00  0.00           C  
ATOM   4063  CB  VAL   137      -8.517  -6.044   0.445  1.00  0.00           C  
ATOM   4064  CG1 VAL   137      -6.993  -6.141   0.533  1.00  0.00           C  
ATOM   4065  CG2 VAL   137      -8.906  -5.737  -1.002  1.00  0.00           C  
ATOM   4066  C   VAL   137      -8.781  -7.637   2.405  1.00  0.00           C  
ATOM   4067  O   VAL   137      -8.603  -6.758   3.239  1.00  0.00           O  
ATOM   4068  N   LEU   138      -8.590  -8.962   2.615  1.00  0.00           N  
ATOM   4069  HN  LEU   138      -8.919  -9.581   1.903  1.00  0.00           H  
ATOM   4070  CA  LEU   138      -7.960  -9.526   3.822  1.00  0.00           C  
ATOM   4071  CB  LEU   138      -7.868 -11.062   3.751  1.00  0.00           C  
ATOM   4072  CG  LEU   138      -9.169 -11.865   3.691  1.00  0.00           C  
ATOM   4073  CD1 LEU   138      -8.916 -13.368   3.610  1.00  0.00           C  
ATOM   4074  CD2 LEU   138     -10.066 -11.611   4.890  1.00  0.00           C  
ATOM   4075  C   LEU   138      -6.561  -9.003   4.126  1.00  0.00           C  
ATOM   4076  O   LEU   138      -5.559  -9.603   3.758  1.00  0.00           O  
ATOM   4077  N   GLN   139      -6.533  -7.862   4.835  1.00  0.00           N  
ATOM   4078  HN  GLN   139      -7.380  -7.421   5.135  1.00  0.00           H  
ATOM   4079  CA  GLN   139      -5.218  -7.325   5.179  1.00  0.00           C  
ATOM   4080  CB  GLN   139      -5.207  -5.803   4.974  1.00  0.00           C  
ATOM   4081  CG  GLN   139      -3.828  -5.145   5.120  1.00  0.00           C  
ATOM   4082  CD  GLN   139      -3.947  -3.635   5.053  1.00  0.00           C  
ATOM   4083  OE1 GLN   139      -4.961  -3.040   5.389  1.00  0.00           O  
ATOM   4084  NE2 GLN   139      -2.844  -3.040   4.571  1.00  0.00           N  
ATOM   4085 1HE2 GLN   139      -2.027  -3.569   4.344  1.00  0.00           H  
ATOM   4086 2HE2 GLN   139      -2.827  -2.050   4.429  1.00  0.00           H  
ATOM   4087  C   GLN   139      -4.808  -7.699   6.592  1.00  0.00           C  
ATOM   4088  O   GLN   139      -5.628  -7.758   7.500  1.00  0.00           O  
ATOM   4089  N   GLN   140      -3.488  -7.937   6.737  1.00  0.00           N  
ATOM   4090  HN  GLN   140      -2.912  -7.958   5.920  1.00  0.00           H  
ATOM   4091  CA  GLN   140      -2.903  -8.154   8.064  1.00  0.00           C  
ATOM   4092  CB  GLN   140      -1.384  -8.326   7.917  1.00  0.00           C  
ATOM   4093  CG  GLN   140      -0.576  -8.524   9.210  1.00  0.00           C  
ATOM   4094  CD  GLN   140      -0.903  -9.846   9.882  1.00  0.00           C  
ATOM   4095  OE1 GLN   140      -1.588 -10.710   9.348  1.00  0.00           O  
ATOM   4096  NE2 GLN   140      -0.341  -9.969  11.094  1.00  0.00           N  
ATOM   4097 1HE2 GLN   140       0.171  -9.218  11.510  1.00  0.00           H  
ATOM   4098 2HE2 GLN   140      -0.434 -10.827  11.597  1.00  0.00           H  
ATOM   4099  C   GLN   140      -3.230  -7.056   9.068  1.00  0.00           C  
ATOM   4100  O   GLN   140      -3.004  -5.876   8.831  1.00  0.00           O  
ATOM   4101  N   GLY   141      -3.787  -7.521  10.200  1.00  0.00           N  
ATOM   4102  HN  GLY   141      -3.908  -8.504  10.338  1.00  0.00           H  
ATOM   4103  CA  GLY   141      -4.090  -6.572  11.268  1.00  0.00           C  
ATOM   4104  C   GLY   141      -3.139  -6.753  12.430  1.00  0.00           C  
ATOM   4105  O   GLY   141      -2.485  -7.781  12.551  1.00  0.00           O  
ATOM   4106  N   GLU   142      -3.101  -5.704  13.282  1.00  0.00           N  
ATOM   4107  HN  GLU   142      -3.651  -4.891  13.096  1.00  0.00           H  
ATOM   4108  CA  GLU   142      -2.240  -5.764  14.469  1.00  0.00           C  
ATOM   4109  CB  GLU   142      -2.278  -4.428  15.212  1.00  0.00           C  
ATOM   4110  CG  GLU   142      -1.334  -4.387  16.425  1.00  0.00           C  
ATOM   4111  CD  GLU   142      -1.608  -3.139  17.257  1.00  0.00           C  
ATOM   4112  OE1 GLU   142      -2.758  -2.914  17.643  1.00  0.00           O  
ATOM   4113  OE2 GLU   142      -0.668  -2.387  17.514  1.00  0.00           O1-
ATOM   4114  C   GLU   142      -2.589  -6.906  15.411  1.00  0.00           C  
ATOM   4115  O   GLU   142      -1.752  -7.720  15.786  1.00  0.00           O  
ATOM   4116  N   GLN   143      -3.896  -6.943  15.734  1.00  0.00           N  
ATOM   4117  HN  GLN   143      -4.517  -6.231  15.409  1.00  0.00           H  
ATOM   4118  CA  GLN   143      -4.377  -8.116  16.455  1.00  0.00           C  
ATOM   4119  CB  GLN   143      -5.679  -7.819  17.209  1.00  0.00           C  
ATOM   4120  CG  GLN   143      -5.635  -6.553  18.073  1.00  0.00           C  
ATOM   4121  CD  GLN   143      -6.948  -6.275  18.804  1.00  0.00           C  
ATOM   4122  OE1 GLN   143      -6.979  -5.490  19.743  1.00  0.00           O  
ATOM   4123  NE2 GLN   143      -8.042  -6.917  18.347  1.00  0.00           N  
ATOM   4124 1HE2 GLN   143      -8.058  -7.566  17.588  1.00  0.00           H  
ATOM   4125 2HE2 GLN   143      -8.908  -6.725  18.807  1.00  0.00           H  
ATOM   4126  C   GLN   143      -4.561  -9.300  15.523  1.00  0.00           C  
ATOM   4127  O   GLN   143      -3.863 -10.301  15.623  1.00  0.00           O  
ATOM   4128  N   ARG   144      -5.543  -9.123  14.609  1.00  0.00           N  
ATOM   4129  HN  ARG   144      -6.016  -8.244  14.561  1.00  0.00           H  
ATOM   4130  CA  ARG   144      -5.975 -10.256  13.786  1.00  0.00           C  
ATOM   4131  CB  ARG   144      -6.675 -11.302  14.673  1.00  0.00           C  
ATOM   4132  CG  ARG   144      -7.895 -10.811  15.461  1.00  0.00           C  
ATOM   4133  CD  ARG   144      -8.483 -11.875  16.390  1.00  0.00           C  
ATOM   4134  NE  ARG   144      -9.724 -11.404  17.008  1.00  0.00           N  
ATOM   4135  HE  ARG   144     -10.596 -11.617  16.570  1.00  0.00           H  
ATOM   4136  CZ  ARG   144      -9.705 -10.635  18.120  1.00  0.00           C  
ATOM   4137  NH1 ARG   144      -8.548 -10.324  18.699  1.00  0.00           N1+
ATOM   4138 1HH1 ARG   144      -7.691 -10.653  18.302  1.00  0.00           H  
ATOM   4139 2HH1 ARG   144      -8.503  -9.765  19.530  1.00  0.00           H  
ATOM   4140  NH2 ARG   144     -10.853 -10.188  18.628  1.00  0.00           N  
ATOM   4141 1HH2 ARG   144     -11.719 -10.428  18.188  1.00  0.00           H  
ATOM   4142 2HH2 ARG   144     -10.864  -9.612  19.446  1.00  0.00           H  
ATOM   4143  C   ARG   144      -6.811  -9.905  12.554  1.00  0.00           C  
ATOM   4144  O   ARG   144      -8.031  -9.821  12.597  1.00  0.00           O  
ATOM   4145  N   LEU   145      -6.076  -9.738  11.430  1.00  0.00           N  
ATOM   4146  HN  LEU   145      -5.086  -9.849  11.505  1.00  0.00           H  
ATOM   4147  CA  LEU   145      -6.687  -9.613  10.094  1.00  0.00           C  
ATOM   4148  CB  LEU   145      -6.956 -11.018   9.550  1.00  0.00           C  
ATOM   4149  CG  LEU   145      -7.345 -11.129   8.078  1.00  0.00           C  
ATOM   4150  CD1 LEU   145      -6.112 -11.034   7.186  1.00  0.00           C  
ATOM   4151  CD2 LEU   145      -8.135 -12.409   7.802  1.00  0.00           C  
ATOM   4152  C   LEU   145      -7.911  -8.709   9.930  1.00  0.00           C  
ATOM   4153  O   LEU   145      -9.056  -9.137  10.027  1.00  0.00           O  
ATOM   4154  N   ILE   146      -7.599  -7.432   9.645  1.00  0.00           N  
ATOM   4155  HN  ILE   146      -6.643  -7.176   9.508  1.00  0.00           H  
ATOM   4156  CA  ILE   146      -8.680  -6.491   9.338  1.00  0.00           C  
ATOM   4157  CB  ILE   146      -8.342  -5.107   9.924  1.00  0.00           C  
ATOM   4158  CG2 ILE   146      -9.430  -4.064   9.622  1.00  0.00           C  
ATOM   4159  CG1 ILE   146      -8.110  -5.201  11.438  1.00  0.00           C  
ATOM   4160  CD1 ILE   146      -9.352  -5.609  12.238  1.00  0.00           C  
ATOM   4161  C   ILE   146      -8.912  -6.423   7.838  1.00  0.00           C  
ATOM   4162  O   ILE   146      -7.984  -6.273   7.054  1.00  0.00           O  
ATOM   4163  N   HIS   147     -10.198  -6.557   7.465  1.00  0.00           N  
ATOM   4164  HN  HIS   147     -10.959  -6.672   8.104  1.00  0.00           H  
ATOM   4165  CA  HIS   147     -10.410  -6.508   6.026  1.00  0.00           C  
ATOM   4166  CB  HIS   147     -10.667  -7.884   5.407  1.00  0.00           C  
ATOM   4167  CG  HIS   147     -11.476  -8.845   6.241  1.00  0.00           C  
ATOM   4168  ND1 HIS   147     -11.109  -9.310   7.452  1.00  0.00           N  
ATOM   4169  HD1 HIS   147     -10.331  -9.028   7.976  1.00  0.00           H  
ATOM   4170  CD2 HIS   147     -12.656  -9.478   5.852  1.00  0.00           C  
ATOM   4171  NE2 HIS   147     -12.990 -10.342   6.841  1.00  0.00           N  
ATOM   4172  CE1 HIS   147     -12.043 -10.240   7.825  1.00  0.00           C  
ATOM   4173  C   HIS   147     -11.379  -5.473   5.533  1.00  0.00           C  
ATOM   4174  O   HIS   147     -12.307  -5.058   6.217  1.00  0.00           O  
ATOM   4175  N   LYS   148     -11.072  -5.022   4.309  1.00  0.00           N  
ATOM   4176  HN  LYS   148     -10.310  -5.425   3.796  1.00  0.00           H  
ATOM   4177  CA  LYS   148     -11.799  -3.859   3.813  1.00  0.00           C  
ATOM   4178  CB  LYS   148     -10.891  -2.629   3.826  1.00  0.00           C  
ATOM   4179  CG  LYS   148     -10.383  -2.219   5.211  1.00  0.00           C  
ATOM   4180  CD  LYS   148      -9.335  -1.114   5.104  1.00  0.00           C  
ATOM   4181  CE  LYS   148      -8.822  -0.619   6.455  1.00  0.00           C  
ATOM   4182  NZ  LYS   148      -7.714   0.323   6.241  1.00  0.00           N1+
ATOM   4183  HZ1 LYS   148      -7.390   0.709   7.148  1.00  0.00           H  
ATOM   4184  HZ2 LYS   148      -8.050   1.116   5.661  1.00  0.00           H  
ATOM   4185  HZ3 LYS   148      -6.929  -0.160   5.757  1.00  0.00           H  
ATOM   4186  C   LYS   148     -12.373  -4.061   2.430  1.00  0.00           C  
ATOM   4187  O   LYS   148     -11.776  -4.696   1.572  1.00  0.00           O  
ATOM   4188  N   ILE   149     -13.566  -3.474   2.252  1.00  0.00           N  
ATOM   4189  HN  ILE   149     -13.991  -2.977   3.007  1.00  0.00           H  
ATOM   4190  CA  ILE   149     -14.190  -3.560   0.935  1.00  0.00           C  
ATOM   4191  CB  ILE   149     -15.678  -3.947   1.079  1.00  0.00           C  
ATOM   4192  CG2 ILE   149     -16.449  -3.011   2.015  1.00  0.00           C  
ATOM   4193  CG1 ILE   149     -16.406  -4.063  -0.257  1.00  0.00           C  
ATOM   4194  CD1 ILE   149     -17.833  -4.568  -0.061  1.00  0.00           C  
ATOM   4195  C   ILE   149     -13.922  -2.351   0.039  1.00  0.00           C  
ATOM   4196  O   ILE   149     -14.373  -1.233   0.254  1.00  0.00           O  
ATOM   4197  N   ILE   150     -13.107  -2.671  -0.983  1.00  0.00           N  
ATOM   4198  HN  ILE   150     -12.823  -3.625  -1.047  1.00  0.00           H  
ATOM   4199  CA  ILE   150     -12.618  -1.706  -1.968  1.00  0.00           C  
ATOM   4200  CB  ILE   150     -11.096  -1.950  -2.132  1.00  0.00           C  
ATOM   4201  CG2 ILE   150     -10.831  -3.259  -2.891  1.00  0.00           C  
ATOM   4202  CG1 ILE   150     -10.301  -0.792  -2.754  1.00  0.00           C  
ATOM   4203  CD1 ILE   150      -8.785  -1.010  -2.733  1.00  0.00           C  
ATOM   4204  C   ILE   150     -13.390  -1.757  -3.288  1.00  0.00           C  
ATOM   4205  O   ILE   150     -14.118  -2.709  -3.560  1.00  0.00           O  
ATOM   4206  N   ASP   151     -13.179  -0.680  -4.088  1.00  0.00           N  
ATOM   4207  HN  ASP   151     -12.672   0.090  -3.707  1.00  0.00           H  
ATOM   4208  CA  ASP   151     -13.502  -0.621  -5.517  1.00  0.00           C  
ATOM   4209  CB  ASP   151     -12.847  -1.816  -6.237  1.00  0.00           C  
ATOM   4210  CG  ASP   151     -12.789  -1.659  -7.753  1.00  0.00           C  
ATOM   4211  OD1 ASP   151     -12.695  -0.535  -8.257  1.00  0.00           O  
ATOM   4212  OD2 ASP   151     -12.841  -2.681  -8.433  1.00  0.00           O1-
ATOM   4213  C   ASP   151     -14.954  -0.402  -5.928  1.00  0.00           C  
ATOM   4214  O   ASP   151     -15.241   0.186  -6.969  1.00  0.00           O  
ATOM   4215  N   LEU   152     -15.872  -0.920  -5.093  1.00  0.00           N  
ATOM   4216  HN  LEU   152     -15.648  -1.315  -4.202  1.00  0.00           H  
ATOM   4217  CA  LEU   152     -17.213  -0.950  -5.658  1.00  0.00           C  
ATOM   4218  CB  LEU   152     -17.887  -2.308  -5.472  1.00  0.00           C  
ATOM   4219  CG  LEU   152     -17.066  -3.469  -6.039  1.00  0.00           C  
ATOM   4220  CD1 LEU   152     -17.843  -4.776  -5.944  1.00  0.00           C  
ATOM   4221  CD2 LEU   152     -16.590  -3.236  -7.476  1.00  0.00           C  
ATOM   4222  C   LEU   152     -18.124   0.187  -5.283  1.00  0.00           C  
ATOM   4223  O   LEU   152     -18.210   0.653  -4.153  1.00  0.00           O  
ATOM   4224  N   GLY   153     -18.798   0.601  -6.363  1.00  0.00           N  
ATOM   4225  HN  GLY   153     -18.613   0.148  -7.234  1.00  0.00           H  
ATOM   4226  CA  GLY   153     -19.751   1.695  -6.302  1.00  0.00           C  
ATOM   4227  C   GLY   153     -20.827   1.465  -7.339  1.00  0.00           C  
ATOM   4228  O   GLY   153     -21.000   2.229  -8.277  1.00  0.00           O  
ATOM   4229  N   TYR   154     -21.553   0.350  -7.122  1.00  0.00           N  
ATOM   4230  HN  TYR   154     -21.359  -0.252  -6.345  1.00  0.00           H  
ATOM   4231  CA  TYR   154     -22.698   0.077  -7.997  1.00  0.00           C  
ATOM   4232  CB  TYR   154     -22.762  -1.421  -8.310  1.00  0.00           C  
ATOM   4233  CG  TYR   154     -21.634  -1.830  -9.231  1.00  0.00           C  
ATOM   4234  CD1 TYR   154     -20.368  -2.153  -8.698  1.00  0.00           C  
ATOM   4235  CE1 TYR   154     -19.341  -2.549  -9.572  1.00  0.00           C  
ATOM   4236  CD2 TYR   154     -21.894  -1.885 -10.614  1.00  0.00           C  
ATOM   4237  CE2 TYR   154     -20.866  -2.281 -11.484  1.00  0.00           C  
ATOM   4238  CZ  TYR   154     -19.605  -2.612 -10.955  1.00  0.00           C  
ATOM   4239  OH  TYR   154     -18.603  -3.006 -11.820  1.00  0.00           O  
ATOM   4240  HH  TYR   154     -17.767  -2.980 -11.372  1.00  0.00           H  
ATOM   4241  C   TYR   154     -24.000   0.557  -7.373  1.00  0.00           C  
ATOM   4242  O   TYR   154     -25.031  -0.095  -7.376  1.00  0.00           O  
ATOM   4243  N   ALA   155     -23.841   1.732  -6.749  1.00  0.00           N  
ATOM   4244  HN  ALA   155     -23.122   2.339  -7.084  1.00  0.00           H  
ATOM   4245  CA  ALA   155     -24.262   1.803  -5.354  1.00  0.00           C  
ATOM   4246  CB  ALA   155     -23.361   2.789  -4.618  1.00  0.00           C  
ATOM   4247  C   ALA   155     -25.707   2.103  -5.006  1.00  0.00           C  
ATOM   4248  O   ALA   155     -26.025   2.228  -3.829  1.00  0.00           O  
ATOM   4249  N   LYS   156     -26.556   2.219  -6.057  1.00  0.00           N  
ATOM   4250  HN  LYS   156     -26.160   2.071  -6.962  1.00  0.00           H  
ATOM   4251  CA  LYS   156     -28.008   2.417  -5.898  1.00  0.00           C  
ATOM   4252  CB  LYS   156     -28.729   1.059  -5.947  1.00  0.00           C  
ATOM   4253  CG  LYS   156     -30.134   1.051  -6.575  1.00  0.00           C  
ATOM   4254  CD  LYS   156     -31.278   1.480  -5.656  1.00  0.00           C  
ATOM   4255  CE  LYS   156     -32.621   1.532  -6.380  1.00  0.00           C  
ATOM   4256  NZ  LYS   156     -33.686   1.808  -5.409  1.00  0.00           N1+
ATOM   4257  HZ1 LYS   156     -34.613   1.717  -5.869  1.00  0.00           H  
ATOM   4258  HZ2 LYS   156     -33.581   2.783  -5.065  1.00  0.00           H  
ATOM   4259  HZ3 LYS   156     -33.609   1.133  -4.620  1.00  0.00           H  
ATOM   4260  C   LYS   156     -28.431   3.251  -4.695  1.00  0.00           C  
ATOM   4261  O   LYS   156     -29.160   2.816  -3.813  1.00  0.00           O  
ATOM   4262  N   GLU   157     -27.877   4.477  -4.694  1.00  0.00           N  
ATOM   4263  HN  GLU   157     -27.285   4.794  -5.436  1.00  0.00           H  
ATOM   4264  CA  GLU   157     -28.147   5.323  -3.539  1.00  0.00           C  
ATOM   4265  CB  GLU   157     -27.080   6.408  -3.444  1.00  0.00           C  
ATOM   4266  CG  GLU   157     -27.204   7.250  -2.167  1.00  0.00           C  
ATOM   4267  CD  GLU   157     -26.142   8.350  -2.112  1.00  0.00           C  
ATOM   4268  OE1 GLU   157     -25.262   8.412  -2.977  1.00  0.00           O  
ATOM   4269  OE2 GLU   157     -26.201   9.160  -1.190  1.00  0.00           O1-
ATOM   4270  C   GLU   157     -29.548   5.904  -3.559  1.00  0.00           C  
ATOM   4271  O   GLU   157     -29.954   6.572  -4.501  1.00  0.00           O  
ATOM   4272  N   LEU   158     -30.288   5.600  -2.472  1.00  0.00           N  
ATOM   4273  HN  LEU   158     -29.893   5.066  -1.723  1.00  0.00           H  
ATOM   4274  CA  LEU   158     -31.669   6.090  -2.444  1.00  0.00           C  
ATOM   4275  CB  LEU   158     -32.458   5.538  -1.255  1.00  0.00           C  
ATOM   4276  CG  LEU   158     -32.572   4.013  -1.202  1.00  0.00           C  
ATOM   4277  CD1 LEU   158     -33.377   3.567   0.019  1.00  0.00           C  
ATOM   4278  CD2 LEU   158     -33.138   3.422  -2.493  1.00  0.00           C  
ATOM   4279  C   LEU   158     -31.768   7.601  -2.463  1.00  0.00           C  
ATOM   4280  O   LEU   158     -31.032   8.294  -1.761  1.00  0.00           O  
ATOM   4281  N   ASP   159     -32.688   8.049  -3.350  1.00  0.00           N  
ATOM   4282  HN  ASP   159     -33.171   7.352  -3.882  1.00  0.00           H  
ATOM   4283  CA  ASP   159     -32.951   9.460  -3.684  1.00  0.00           C  
ATOM   4284  CB  ASP   159     -33.102  10.395  -2.465  1.00  0.00           C  
ATOM   4285  CG  ASP   159     -33.957   9.778  -1.354  1.00  0.00           C  
ATOM   4286  OD1 ASP   159     -34.961   9.118  -1.644  1.00  0.00           O  
ATOM   4287  OD2 ASP   159     -33.596   9.949  -0.189  1.00  0.00           O1-
ATOM   4288  C   ASP   159     -31.984  10.078  -4.679  1.00  0.00           C  
ATOM   4289  O   ASP   159     -32.305  10.982  -5.427  1.00  0.00           O  
ATOM   4290  N   GLN   160     -30.767   9.512  -4.640  1.00  0.00           N  
ATOM   4291  HN  GLN   160     -30.567   8.760  -4.019  1.00  0.00           H  
ATOM   4292  CA  GLN   160     -29.709   9.956  -5.535  1.00  0.00           C  
ATOM   4293  CB  GLN   160     -28.419   9.825  -4.736  1.00  0.00           C  
ATOM   4294  CG  GLN   160     -27.263  10.718  -5.157  1.00  0.00           C  
ATOM   4295  CD  GLN   160     -27.498  12.162  -4.781  1.00  0.00           C  
ATOM   4296  OE1 GLN   160     -28.195  12.503  -3.834  1.00  0.00           O  
ATOM   4297  NE2 GLN   160     -26.830  13.005  -5.582  1.00  0.00           N  
ATOM   4298 1HE2 GLN   160     -26.307  12.644  -6.354  1.00  0.00           H  
ATOM   4299 2HE2 GLN   160     -26.841  13.988  -5.410  1.00  0.00           H  
ATOM   4300  C   GLN   160     -29.655   9.197  -6.861  1.00  0.00           C  
ATOM   4301  O   GLN   160     -28.870   9.502  -7.754  1.00  0.00           O  
ATOM   4302  N   GLY   161     -30.540   8.182  -6.947  1.00  0.00           N  
ATOM   4303  HN  GLY   161     -31.121   7.953  -6.167  1.00  0.00           H  
ATOM   4304  CA  GLY   161     -30.553   7.331  -8.134  1.00  0.00           C  
ATOM   4305  C   GLY   161     -29.552   6.198  -8.044  1.00  0.00           C  
ATOM   4306  O   GLY   161     -28.833   6.040  -7.064  1.00  0.00           O  
ATOM   4307  N   SER   162     -29.526   5.411  -9.130  1.00  0.00           N  
ATOM   4308  HN  SER   162     -30.118   5.596  -9.915  1.00  0.00           H  
ATOM   4309  CA  SER   162     -28.487   4.388  -9.165  1.00  0.00           C  
ATOM   4310  CB  SER   162     -28.912   3.192 -10.016  1.00  0.00           C  
ATOM   4311  OG  SER   162     -30.078   2.592  -9.455  1.00  0.00           O  
ATOM   4312  HG  SER   162     -30.034   2.761  -8.524  1.00  0.00           H  
ATOM   4313  C   SER   162     -27.175   4.919  -9.689  1.00  0.00           C  
ATOM   4314  O   SER   162     -27.121   5.880 -10.443  1.00  0.00           O  
ATOM   4315  N   LEU   163     -26.120   4.192  -9.285  1.00  0.00           N  
ATOM   4316  HN  LEU   163     -26.225   3.436  -8.640  1.00  0.00           H  
ATOM   4317  CA  LEU   163     -24.931   4.312 -10.118  1.00  0.00           C  
ATOM   4318  CB  LEU   163     -23.660   4.079  -9.294  1.00  0.00           C  
ATOM   4319  CG  LEU   163     -23.449   5.201  -8.272  1.00  0.00           C  
ATOM   4320  CD1 LEU   163     -22.224   5.009  -7.382  1.00  0.00           C  
ATOM   4321  CD2 LEU   163     -23.386   6.550  -8.969  1.00  0.00           C  
ATOM   4322  C   LEU   163     -25.064   3.349 -11.276  1.00  0.00           C  
ATOM   4323  O   LEU   163     -25.920   2.472 -11.260  1.00  0.00           O  
ATOM   4324  N   CYS   164     -24.202   3.582 -12.286  1.00  0.00           N  
ATOM   4325  HN  CYS   164     -23.612   4.385 -12.213  1.00  0.00           H  
ATOM   4326  CA  CYS   164     -24.229   2.791 -13.525  1.00  0.00           C  
ATOM   4327  CB  CYS   164     -22.896   2.918 -14.261  1.00  0.00           C  
ATOM   4328  SG  CYS   164     -21.523   2.114 -13.387  1.00  0.00           S  
ATOM   4329  C   CYS   164     -24.569   1.318 -13.384  1.00  0.00           C  
ATOM   4330  O   CYS   164     -23.985   0.593 -12.586  1.00  0.00           O  
ATOM   4331  N   THR   165     -25.548   0.906 -14.207  1.00  0.00           N  
ATOM   4332  HN  THR   165     -26.007   1.520 -14.849  1.00  0.00           H  
ATOM   4333  CA  THR   165     -25.873  -0.515 -14.135  1.00  0.00           C  
ATOM   4334  CB  THR   165     -27.385  -0.735 -14.237  1.00  0.00           C  
ATOM   4335  OG1 THR   165     -28.046   0.299 -13.508  1.00  0.00           O  
ATOM   4336  HG1 THR   165     -27.763   0.185 -12.612  1.00  0.00           H  
ATOM   4337  CG2 THR   165     -27.809  -2.083 -13.648  1.00  0.00           C  
ATOM   4338  C   THR   165     -25.057  -1.347 -15.106  1.00  0.00           C  
ATOM   4339  O   THR   165     -25.533  -1.998 -16.030  1.00  0.00           O  
ATOM   4340  N   SER   166     -23.748  -1.264 -14.816  1.00  0.00           N  
ATOM   4341  HN  SER   166     -23.440  -0.689 -14.057  1.00  0.00           H  
ATOM   4342  CA  SER   166     -22.796  -2.083 -15.541  1.00  0.00           C  
ATOM   4343  CB  SER   166     -21.487  -1.297 -15.708  1.00  0.00           C  
ATOM   4344  OG  SER   166     -20.881  -1.003 -14.441  1.00  0.00           O  
ATOM   4345  HG  SER   166     -21.561  -0.696 -13.857  1.00  0.00           H  
ATOM   4346  C   SER   166     -22.625  -3.434 -14.871  1.00  0.00           C  
ATOM   4347  O   SER   166     -22.162  -3.551 -13.743  1.00  0.00           O  
ATOM   4348  N   PHE   167     -23.051  -4.466 -15.616  1.00  0.00           N  
ATOM   4349  HN  PHE   167     -23.401  -4.321 -16.543  1.00  0.00           H  
ATOM   4350  CA  PHE   167     -22.916  -5.805 -15.039  1.00  0.00           C  
ATOM   4351  CB  PHE   167     -24.070  -6.724 -15.482  1.00  0.00           C  
ATOM   4352  CG  PHE   167     -25.457  -6.200 -15.157  1.00  0.00           C  
ATOM   4353  CD1 PHE   167     -26.172  -5.483 -16.143  1.00  0.00           C  
ATOM   4354  CD2 PHE   167     -26.039  -6.477 -13.899  1.00  0.00           C  
ATOM   4355  CE1 PHE   167     -27.499  -5.083 -15.890  1.00  0.00           C  
ATOM   4356  CE2 PHE   167     -27.367  -6.078 -13.643  1.00  0.00           C  
ATOM   4357  CZ  PHE   167     -28.091  -5.407 -14.651  1.00  0.00           C  
ATOM   4358  C   PHE   167     -21.581  -6.452 -15.399  1.00  0.00           C  
ATOM   4359  O   PHE   167     -21.538  -7.477 -16.066  1.00  0.00           O  
ATOM   4360  N   VAL   168     -20.487  -5.779 -14.966  1.00  0.00           N  
ATOM   4361  HN  VAL   168     -20.600  -5.024 -14.318  1.00  0.00           H  
ATOM   4362  CA  VAL   168     -19.191  -6.073 -15.595  1.00  0.00           C  
ATOM   4363  CB  VAL   168     -18.129  -4.989 -15.295  1.00  0.00           C  
ATOM   4364  CG1 VAL   168     -16.903  -5.132 -16.210  1.00  0.00           C  
ATOM   4365  CG2 VAL   168     -18.699  -3.576 -15.406  1.00  0.00           C  
ATOM   4366  C   VAL   168     -18.610  -7.472 -15.394  1.00  0.00           C  
ATOM   4367  O   VAL   168     -18.753  -8.337 -16.248  1.00  0.00           O  
ATOM   4368  N   GLY   169     -17.896  -7.633 -14.260  1.00  0.00           N  
ATOM   4369  HN  GLY   169     -17.927  -6.933 -13.546  1.00  0.00           H  
ATOM   4370  CA  GLY   169     -16.951  -8.750 -14.185  1.00  0.00           C  
ATOM   4371  C   GLY   169     -17.565 -10.127 -14.048  1.00  0.00           C  
ATOM   4372  O   GLY   169     -17.696 -10.894 -14.994  1.00  0.00           O  
ATOM   4373  N   THR   170     -17.915 -10.401 -12.785  1.00  0.00           N  
ATOM   4374  HN  THR   170     -17.736  -9.725 -12.072  1.00  0.00           H  
ATOM   4375  CA  THR   170     -18.381 -11.745 -12.472  1.00  0.00           C  
ATOM   4376  CB  THR   170     -17.343 -12.388 -11.540  1.00  0.00           C  
ATOM   4377  OG1 THR   170     -16.065 -12.367 -12.189  1.00  0.00           O  
ATOM   4378  HG1 THR   170     -16.139 -12.912 -12.962  1.00  0.00           H  
ATOM   4379  CG2 THR   170     -17.672 -13.813 -11.105  1.00  0.00           C  
ATOM   4380  C   THR   170     -19.806 -11.767 -11.931  1.00  0.00           C  
ATOM   4381  O   THR   170     -20.090 -11.472 -10.781  1.00  0.00           O  
ATOM   4382  N   LEU   171     -20.706 -12.138 -12.869  1.00  0.00           N  
ATOM   4383  HN  LEU   171     -20.386 -12.411 -13.775  1.00  0.00           H  
ATOM   4384  CA  LEU   171     -22.138 -12.127 -12.541  1.00  0.00           C  
ATOM   4385  CB  LEU   171     -22.963 -12.225 -13.836  1.00  0.00           C  
ATOM   4386  CG  LEU   171     -24.485 -12.081 -13.668  1.00  0.00           C  
ATOM   4387  CD1 LEU   171     -24.897 -10.730 -13.075  1.00  0.00           C  
ATOM   4388  CD2 LEU   171     -25.230 -12.389 -14.967  1.00  0.00           C  
ATOM   4389  C   LEU   171     -22.588 -13.161 -11.507  1.00  0.00           C  
ATOM   4390  O   LEU   171     -23.584 -12.976 -10.819  1.00  0.00           O  
ATOM   4391  N   GLN   172     -21.780 -14.244 -11.434  1.00  0.00           N  
ATOM   4392  HN  GLN   172     -20.986 -14.232 -12.040  1.00  0.00           H  
ATOM   4393  CA  GLN   172     -22.050 -15.470 -10.664  1.00  0.00           C  
ATOM   4394  CB  GLN   172     -20.762 -16.281 -10.515  1.00  0.00           C  
ATOM   4395  CG  GLN   172     -20.000 -16.617 -11.800  1.00  0.00           C  
ATOM   4396  CD  GLN   172     -18.773 -17.474 -11.503  1.00  0.00           C  
ATOM   4397  OE1 GLN   172     -18.452 -18.396 -12.242  1.00  0.00           O  
ATOM   4398  NE2 GLN   172     -18.080 -17.148 -10.395  1.00  0.00           N  
ATOM   4399 1HE2 GLN   172     -18.316 -16.403  -9.772  1.00  0.00           H  
ATOM   4400 2HE2 GLN   172     -17.263 -17.690 -10.203  1.00  0.00           H  
ATOM   4401  C   GLN   172     -22.730 -15.410  -9.292  1.00  0.00           C  
ATOM   4402  O   GLN   172     -23.358 -16.371  -8.863  1.00  0.00           O  
ATOM   4403  N   TYR   173     -22.550 -14.260  -8.612  1.00  0.00           N  
ATOM   4404  HN  TYR   173     -22.012 -13.535  -9.041  1.00  0.00           H  
ATOM   4405  CA  TYR   173     -23.098 -14.124  -7.255  1.00  0.00           C  
ATOM   4406  CB  TYR   173     -22.184 -13.245  -6.398  1.00  0.00           C  
ATOM   4407  CG  TYR   173     -20.990 -14.036  -5.931  1.00  0.00           C  
ATOM   4408  CD1 TYR   173     -21.000 -14.575  -4.627  1.00  0.00           C  
ATOM   4409  CE1 TYR   173     -19.903 -15.341  -4.199  1.00  0.00           C  
ATOM   4410  CD2 TYR   173     -19.905 -14.217  -6.811  1.00  0.00           C  
ATOM   4411  CE2 TYR   173     -18.814 -14.985  -6.385  1.00  0.00           C  
ATOM   4412  CZ  TYR   173     -18.833 -15.550  -5.093  1.00  0.00           C  
ATOM   4413  OH  TYR   173     -17.762 -16.338  -4.723  1.00  0.00           O  
ATOM   4414  HH  TYR   173     -17.870 -16.709  -3.853  1.00  0.00           H  
ATOM   4415  C   TYR   173     -24.531 -13.640  -7.067  1.00  0.00           C  
ATOM   4416  O   TYR   173     -25.254 -14.136  -6.210  1.00  0.00           O  
ATOM   4417  N   LEU   174     -24.876 -12.598  -7.848  1.00  0.00           N  
ATOM   4418  HN  LEU   174     -24.275 -12.352  -8.607  1.00  0.00           H  
ATOM   4419  CA  LEU   174     -25.974 -11.713  -7.438  1.00  0.00           C  
ATOM   4420  CB  LEU   174     -25.870 -10.410  -8.248  1.00  0.00           C  
ATOM   4421  CG  LEU   174     -26.299  -9.157  -7.475  1.00  0.00           C  
ATOM   4422  CD1 LEU   174     -25.714  -9.142  -6.063  1.00  0.00           C  
ATOM   4423  CD2 LEU   174     -25.995  -7.868  -8.239  1.00  0.00           C  
ATOM   4424  C   LEU   174     -27.395 -12.284  -7.366  1.00  0.00           C  
ATOM   4425  O   LEU   174     -27.734 -13.282  -7.991  1.00  0.00           O  
ATOM   4426  N   ALA   175     -28.195 -11.585  -6.524  1.00  0.00           N  
ATOM   4427  HN  ALA   175     -27.868 -10.693  -6.217  1.00  0.00           H  
ATOM   4428  CA  ALA   175     -29.584 -11.945  -6.229  1.00  0.00           C  
ATOM   4429  CB  ALA   175     -30.036 -11.212  -4.960  1.00  0.00           C  
ATOM   4430  C   ALA   175     -30.453 -11.467  -7.364  1.00  0.00           C  
ATOM   4431  O   ALA   175     -30.114 -10.449  -7.954  1.00  0.00           O  
ATOM   4432  N   PRO   176     -31.563 -12.207  -7.650  1.00  0.00           N  
ATOM   4433  CD  PRO   176     -32.091 -13.292  -6.829  1.00  0.00           C  
ATOM   4434  CA  PRO   176     -32.496 -11.965  -8.761  1.00  0.00           C  
ATOM   4435  CB  PRO   176     -33.823 -12.042  -8.017  1.00  0.00           C  
ATOM   4436  CG  PRO   176     -33.603 -13.214  -7.050  1.00  0.00           C  
ATOM   4437  C   PRO   176     -32.303 -10.806  -9.722  1.00  0.00           C  
ATOM   4438  O   PRO   176     -33.139  -9.922  -9.886  1.00  0.00           O  
ATOM   4439  N   GLU   177     -31.153 -10.923 -10.404  1.00  0.00           N  
ATOM   4440  HN  GLU   177     -30.538 -11.684 -10.193  1.00  0.00           H  
ATOM   4441  CA  GLU   177     -30.879 -10.013 -11.505  1.00  0.00           C  
ATOM   4442  CB  GLU   177     -29.470  -9.415 -11.411  1.00  0.00           C  
ATOM   4443  CG  GLU   177     -29.211  -8.519 -10.186  1.00  0.00           C  
ATOM   4444  CD  GLU   177     -30.048  -7.235 -10.206  1.00  0.00           C  
ATOM   4445  OE1 GLU   177     -30.183  -6.606 -11.262  1.00  0.00           O  
ATOM   4446  OE2 GLU   177     -30.565  -6.865  -9.152  1.00  0.00           O1-
ATOM   4447  C   GLU   177     -31.081 -10.702 -12.836  1.00  0.00           C  
ATOM   4448  O   GLU   177     -30.208 -10.757 -13.694  1.00  0.00           O  
ATOM   4449  N   LEU   178     -32.330 -11.194 -12.973  1.00  0.00           N  
ATOM   4450  HN  LEU   178     -32.959 -11.185 -12.195  1.00  0.00           H  
ATOM   4451  CA  LEU   178     -32.807 -11.426 -14.337  1.00  0.00           C  
ATOM   4452  CB  LEU   178     -34.058 -12.319 -14.395  1.00  0.00           C  
ATOM   4453  CG  LEU   178     -34.397 -13.203 -13.183  1.00  0.00           C  
ATOM   4454  CD1 LEU   178     -35.760 -13.869 -13.379  1.00  0.00           C  
ATOM   4455  CD2 LEU   178     -33.322 -14.236 -12.829  1.00  0.00           C  
ATOM   4456  C   LEU   178     -33.131 -10.066 -14.922  1.00  0.00           C  
ATOM   4457  O   LEU   178     -34.100  -9.433 -14.520  1.00  0.00           O  
ATOM   4458  N   LEU   179     -32.209  -9.617 -15.798  1.00  0.00           N  
ATOM   4459  HN  LEU   179     -31.586 -10.291 -16.196  1.00  0.00           H  
ATOM   4460  CA  LEU   179     -31.890  -8.183 -15.905  1.00  0.00           C  
ATOM   4461  CB  LEU   179     -31.265  -7.875 -17.271  1.00  0.00           C  
ATOM   4462  CG  LEU   179     -30.024  -8.730 -17.571  1.00  0.00           C  
ATOM   4463  CD1 LEU   179     -29.467  -8.454 -18.968  1.00  0.00           C  
ATOM   4464  CD2 LEU   179     -28.944  -8.608 -16.491  1.00  0.00           C  
ATOM   4465  C   LEU   179     -32.950  -7.150 -15.526  1.00  0.00           C  
ATOM   4466  O   LEU   179     -34.001  -7.041 -16.143  1.00  0.00           O  
ATOM   4467  N   GLU   180     -32.572  -6.416 -14.447  1.00  0.00           N  
ATOM   4468  HN  GLU   180     -31.678  -6.632 -14.057  1.00  0.00           H  
ATOM   4469  CA  GLU   180     -33.348  -5.373 -13.752  1.00  0.00           C  
ATOM   4470  CB  GLU   180     -33.932  -4.296 -14.699  1.00  0.00           C  
ATOM   4471  CG  GLU   180     -33.036  -3.790 -15.856  1.00  0.00           C  
ATOM   4472  CD  GLU   180     -31.736  -3.148 -15.363  1.00  0.00           C  
ATOM   4473  OE1 GLU   180     -31.781  -2.053 -14.792  1.00  0.00           O  
ATOM   4474  OE2 GLU   180     -30.677  -3.748 -15.562  1.00  0.00           O1-
ATOM   4475  C   GLU   180     -34.317  -5.884 -12.673  1.00  0.00           C  
ATOM   4476  O   GLU   180     -33.867  -6.578 -11.770  1.00  0.00           O  
ATOM   4477  N   GLN   181     -35.627  -5.507 -12.778  1.00  0.00           N  
ATOM   4478  HN  GLN   181     -35.929  -5.007 -13.587  1.00  0.00           H  
ATOM   4479  CA  GLN   181     -36.678  -5.722 -11.764  1.00  0.00           C  
ATOM   4480  CB  GLN   181     -36.697  -7.118 -11.100  1.00  0.00           C  
ATOM   4481  CG  GLN   181     -37.516  -8.207 -11.808  1.00  0.00           C  
ATOM   4482  CD  GLN   181     -36.829  -8.700 -13.066  1.00  0.00           C  
ATOM   4483  OE1 GLN   181     -36.622  -7.971 -14.029  1.00  0.00           O  
ATOM   4484  NE2 GLN   181     -36.487  -9.998 -13.012  1.00  0.00           N  
ATOM   4485 1HE2 GLN   181     -36.709 -10.594 -12.240  1.00  0.00           H  
ATOM   4486 2HE2 GLN   181     -35.978 -10.373 -13.786  1.00  0.00           H  
ATOM   4487  C   GLN   181     -36.765  -4.650 -10.692  1.00  0.00           C  
ATOM   4488  O   GLN   181     -35.804  -3.963 -10.369  1.00  0.00           O  
ATOM   4489  N   GLN   182     -37.997  -4.554 -10.147  1.00  0.00           N  
ATOM   4490  HN  GLN   182     -38.719  -5.158 -10.482  1.00  0.00           H  
ATOM   4491  CA  GLN   182     -38.276  -3.609  -9.060  1.00  0.00           C  
ATOM   4492  CB  GLN   182     -39.796  -3.466  -8.900  1.00  0.00           C  
ATOM   4493  CG  GLN   182     -40.263  -2.278  -8.047  1.00  0.00           C  
ATOM   4494  CD  GLN   182     -41.762  -2.357  -7.833  1.00  0.00           C  
ATOM   4495  OE1 GLN   182     -42.530  -1.520  -8.289  1.00  0.00           O  
ATOM   4496  NE2 GLN   182     -42.147  -3.418  -7.103  1.00  0.00           N  
ATOM   4497 1HE2 GLN   182     -41.490  -4.079  -6.742  1.00  0.00           H  
ATOM   4498 2HE2 GLN   182     -43.120  -3.547  -6.915  1.00  0.00           H  
ATOM   4499  C   GLN   182     -37.621  -3.963  -7.728  1.00  0.00           C  
ATOM   4500  O   GLN   182     -37.532  -3.153  -6.812  1.00  0.00           O  
ATOM   4501  N   LYS   183     -37.147  -5.225  -7.668  1.00  0.00           N  
ATOM   4502  HN  LYS   183     -37.232  -5.817  -8.468  1.00  0.00           H  
ATOM   4503  CA  LYS   183     -36.542  -5.752  -6.443  1.00  0.00           C  
ATOM   4504  CB  LYS   183     -36.585  -7.278  -6.481  1.00  0.00           C  
ATOM   4505  CG  LYS   183     -37.997  -7.834  -6.308  1.00  0.00           C  
ATOM   4506  CD  LYS   183     -37.989  -9.350  -6.461  1.00  0.00           C  
ATOM   4507  CE  LYS   183     -39.259 -10.036  -5.955  1.00  0.00           C  
ATOM   4508  NZ  LYS   183     -40.455  -9.593  -6.681  1.00  0.00           N1+
ATOM   4509  HZ1 LYS   183     -41.285 -10.118  -6.336  1.00  0.00           H  
ATOM   4510  HZ2 LYS   183     -40.336  -9.798  -7.692  1.00  0.00           H  
ATOM   4511  HZ3 LYS   183     -40.591  -8.574  -6.522  1.00  0.00           H  
ATOM   4512  C   LYS   183     -35.155  -5.257  -6.043  1.00  0.00           C  
ATOM   4513  O   LYS   183     -34.427  -5.938  -5.328  1.00  0.00           O  
ATOM   4514  N   TYR   184     -34.849  -4.013  -6.472  1.00  0.00           N  
ATOM   4515  HN  TYR   184     -35.454  -3.547  -7.116  1.00  0.00           H  
ATOM   4516  CA  TYR   184     -33.670  -3.289  -5.987  1.00  0.00           C  
ATOM   4517  CB  TYR   184     -33.449  -2.040  -6.834  1.00  0.00           C  
ATOM   4518  CG  TYR   184     -32.901  -2.388  -8.195  1.00  0.00           C  
ATOM   4519  CD1 TYR   184     -31.654  -3.039  -8.288  1.00  0.00           C  
ATOM   4520  CE1 TYR   184     -31.110  -3.285  -9.557  1.00  0.00           C  
ATOM   4521  CD2 TYR   184     -33.643  -2.025  -9.336  1.00  0.00           C  
ATOM   4522  CE2 TYR   184     -33.097  -2.270 -10.606  1.00  0.00           C  
ATOM   4523  CZ  TYR   184     -31.822  -2.867 -10.698  1.00  0.00           C  
ATOM   4524  OH  TYR   184     -31.245  -3.030 -11.939  1.00  0.00           O  
ATOM   4525  HH  TYR   184     -30.343  -3.308 -11.847  1.00  0.00           H  
ATOM   4526  C   TYR   184     -33.640  -2.886  -4.516  1.00  0.00           C  
ATOM   4527  O   TYR   184     -32.762  -2.152  -4.081  1.00  0.00           O  
ATOM   4528  N   THR   185     -34.631  -3.416  -3.773  1.00  0.00           N  
ATOM   4529  HN  THR   185     -35.386  -3.864  -4.245  1.00  0.00           H  
ATOM   4530  CA  THR   185     -34.652  -3.334  -2.314  1.00  0.00           C  
ATOM   4531  CB  THR   185     -35.854  -4.128  -1.793  1.00  0.00           C  
ATOM   4532  OG1 THR   185     -35.738  -5.509  -2.157  1.00  0.00           O  
ATOM   4533  HG1 THR   185     -35.520  -5.544  -3.081  1.00  0.00           H  
ATOM   4534  CG2 THR   185     -37.177  -3.551  -2.302  1.00  0.00           C  
ATOM   4535  C   THR   185     -33.373  -3.795  -1.628  1.00  0.00           C  
ATOM   4536  O   THR   185     -32.543  -4.498  -2.190  1.00  0.00           O  
ATOM   4537  N   VAL   186     -33.285  -3.355  -0.358  1.00  0.00           N  
ATOM   4538  HN  VAL   186     -34.036  -2.784  -0.029  1.00  0.00           H  
ATOM   4539  CA  VAL   186     -32.129  -3.609   0.513  1.00  0.00           C  
ATOM   4540  CB  VAL   186     -32.461  -3.032   1.906  1.00  0.00           C  
ATOM   4541  CG1 VAL   186     -31.361  -3.229   2.945  1.00  0.00           C  
ATOM   4542  CG2 VAL   186     -32.803  -1.541   1.799  1.00  0.00           C  
ATOM   4543  C   VAL   186     -31.646  -5.064   0.569  1.00  0.00           C  
ATOM   4544  O   VAL   186     -30.461  -5.351   0.710  1.00  0.00           O  
ATOM   4545  N   THR   187     -32.633  -5.970   0.408  1.00  0.00           N  
ATOM   4546  HN  THR   187     -33.567  -5.626   0.303  1.00  0.00           H  
ATOM   4547  CA  THR   187     -32.415  -7.421   0.442  1.00  0.00           C  
ATOM   4548  CB  THR   187     -33.755  -8.117   0.169  1.00  0.00           C  
ATOM   4549  OG1 THR   187     -33.821  -9.403   0.791  1.00  0.00           O  
ATOM   4550  HG1 THR   187     -33.049  -9.892   0.536  1.00  0.00           H  
ATOM   4551  CG2 THR   187     -34.066  -8.205  -1.328  1.00  0.00           C  
ATOM   4552  C   THR   187     -31.309  -8.020  -0.435  1.00  0.00           C  
ATOM   4553  O   THR   187     -30.781  -9.083  -0.138  1.00  0.00           O  
ATOM   4554  N   VAL   188     -31.000  -7.300  -1.540  1.00  0.00           N  
ATOM   4555  HN  VAL   188     -31.440  -6.413  -1.686  1.00  0.00           H  
ATOM   4556  CA  VAL   188     -30.046  -7.833  -2.519  1.00  0.00           C  
ATOM   4557  CB  VAL   188     -30.130  -6.996  -3.821  1.00  0.00           C  
ATOM   4558  CG1 VAL   188     -29.747  -5.529  -3.616  1.00  0.00           C  
ATOM   4559  CG2 VAL   188     -29.376  -7.630  -4.992  1.00  0.00           C  
ATOM   4560  C   VAL   188     -28.624  -8.005  -1.974  1.00  0.00           C  
ATOM   4561  O   VAL   188     -27.889  -8.916  -2.336  1.00  0.00           O  
ATOM   4562  N   ASP   189     -28.317  -7.109  -1.008  1.00  0.00           N  
ATOM   4563  HN  ASP   189     -28.972  -6.392  -0.768  1.00  0.00           H  
ATOM   4564  CA  ASP   189     -27.078  -7.261  -0.243  1.00  0.00           C  
ATOM   4565  CB  ASP   189     -26.790  -6.015   0.603  1.00  0.00           C  
ATOM   4566  CG  ASP   189     -26.534  -4.781  -0.263  1.00  0.00           C  
ATOM   4567  OD1 ASP   189     -26.177  -4.917  -1.437  1.00  0.00           O  
ATOM   4568  OD2 ASP   189     -26.695  -3.673   0.243  1.00  0.00           O1-
ATOM   4569  C   ASP   189     -27.060  -8.483   0.649  1.00  0.00           C  
ATOM   4570  O   ASP   189     -26.060  -9.168   0.757  1.00  0.00           O  
ATOM   4571  N   TYR   190     -28.228  -8.729   1.274  1.00  0.00           N  
ATOM   4572  HN  TYR   190     -29.014  -8.137   1.111  1.00  0.00           H  
ATOM   4573  CA  TYR   190     -28.326  -9.875   2.182  1.00  0.00           C  
ATOM   4574  CB  TYR   190     -29.623  -9.806   3.001  1.00  0.00           C  
ATOM   4575  CG  TYR   190     -29.660  -8.544   3.839  1.00  0.00           C  
ATOM   4576  CD1 TYR   190     -28.828  -8.447   4.974  1.00  0.00           C  
ATOM   4577  CE1 TYR   190     -28.869  -7.282   5.756  1.00  0.00           C  
ATOM   4578  CD2 TYR   190     -30.527  -7.497   3.467  1.00  0.00           C  
ATOM   4579  CE2 TYR   190     -30.575  -6.335   4.257  1.00  0.00           C  
ATOM   4580  CZ  TYR   190     -29.752  -6.245   5.398  1.00  0.00           C  
ATOM   4581  OH  TYR   190     -29.816  -5.116   6.192  1.00  0.00           O  
ATOM   4582  HH  TYR   190     -29.242  -5.217   6.942  1.00  0.00           H  
ATOM   4583  C   TYR   190     -28.151 -11.245   1.537  1.00  0.00           C  
ATOM   4584  O   TYR   190     -27.519 -12.135   2.093  1.00  0.00           O  
ATOM   4585  N   TRP   191     -28.699 -11.360   0.307  1.00  0.00           N  
ATOM   4586  HN  TRP   191     -29.205 -10.591  -0.086  1.00  0.00           H  
ATOM   4587  CA  TRP   191     -28.443 -12.576  -0.470  1.00  0.00           C  
ATOM   4588  CB  TRP   191     -29.297 -12.588  -1.750  1.00  0.00           C  
ATOM   4589  CG  TRP   191     -28.924 -13.697  -2.727  1.00  0.00           C  
ATOM   4590  CD2 TRP   191     -29.596 -14.953  -2.954  1.00  0.00           C  
ATOM   4591  CE2 TRP   191     -28.886 -15.645  -3.993  1.00  0.00           C  
ATOM   4592  CE3 TRP   191     -30.751 -15.532  -2.393  1.00  0.00           C  
ATOM   4593  CD1 TRP   191     -27.840 -13.713  -3.625  1.00  0.00           C  
ATOM   4594  NE1 TRP   191     -27.807 -14.851  -4.365  1.00  0.00           N  
ATOM   4595  HE1 TRP   191     -27.135 -15.066  -5.047  1.00  0.00           H  
ATOM   4596  CZ2 TRP   191     -29.327 -16.915  -4.420  1.00  0.00           C  
ATOM   4597  CZ3 TRP   191     -31.187 -16.799  -2.831  1.00  0.00           C  
ATOM   4598  CH2 TRP   191     -30.482 -17.484  -3.844  1.00  0.00           C  
ATOM   4599  C   TRP   191     -26.975 -12.743  -0.798  1.00  0.00           C  
ATOM   4600  O   TRP   191     -26.382 -13.782  -0.550  1.00  0.00           O  
ATOM   4601  N   SER   192     -26.422 -11.665  -1.388  1.00  0.00           N  
ATOM   4602  HN  SER   192     -26.948 -10.821  -1.504  1.00  0.00           H  
ATOM   4603  CA  SER   192     -25.050 -11.791  -1.871  1.00  0.00           C  
ATOM   4604  CB  SER   192     -24.704 -10.593  -2.751  1.00  0.00           C  
ATOM   4605  OG  SER   192     -24.854  -9.381  -2.008  1.00  0.00           O  
ATOM   4606  HG  SER   192     -25.762  -9.317  -1.742  1.00  0.00           H  
ATOM   4607  C   SER   192     -24.026 -12.046  -0.778  1.00  0.00           C  
ATOM   4608  O   SER   192     -23.097 -12.825  -0.945  1.00  0.00           O  
ATOM   4609  N   PHE   193     -24.298 -11.408   0.377  1.00  0.00           N  
ATOM   4610  HN  PHE   193     -25.064 -10.769   0.407  1.00  0.00           H  
ATOM   4611  CA  PHE   193     -23.531 -11.708   1.583  1.00  0.00           C  
ATOM   4612  CB  PHE   193     -23.810 -10.678   2.684  1.00  0.00           C  
ATOM   4613  CG  PHE   193     -22.865 -10.872   3.851  1.00  0.00           C  
ATOM   4614  CD1 PHE   193     -21.468 -10.761   3.664  1.00  0.00           C  
ATOM   4615  CD2 PHE   193     -23.410 -11.173   5.117  1.00  0.00           C  
ATOM   4616  CE1 PHE   193     -20.608 -10.943   4.764  1.00  0.00           C  
ATOM   4617  CE2 PHE   193     -22.552 -11.350   6.218  1.00  0.00           C  
ATOM   4618  CZ  PHE   193     -21.160 -11.221   6.031  1.00  0.00           C  
ATOM   4619  C   PHE   193     -23.720 -13.107   2.124  1.00  0.00           C  
ATOM   4620  O   PHE   193     -22.791 -13.705   2.639  1.00  0.00           O  
ATOM   4621  N   GLY   194     -24.958 -13.606   1.974  1.00  0.00           N  
ATOM   4622  HN  GLY   194     -25.679 -13.059   1.548  1.00  0.00           H  
ATOM   4623  CA  GLY   194     -25.207 -14.979   2.401  1.00  0.00           C  
ATOM   4624  C   GLY   194     -24.507 -16.040   1.569  1.00  0.00           C  
ATOM   4625  O   GLY   194     -24.028 -17.037   2.088  1.00  0.00           O  
ATOM   4626  N   THR   195     -24.458 -15.774   0.249  1.00  0.00           N  
ATOM   4627  HN  THR   195     -24.873 -14.931  -0.088  1.00  0.00           H  
ATOM   4628  CA  THR   195     -23.745 -16.699  -0.637  1.00  0.00           C  
ATOM   4629  CB  THR   195     -24.177 -16.531  -2.100  1.00  0.00           C  
ATOM   4630  OG1 THR   195     -23.737 -15.278  -2.630  1.00  0.00           O  
ATOM   4631  HG1 THR   195     -24.017 -14.606  -2.022  1.00  0.00           H  
ATOM   4632  CG2 THR   195     -25.688 -16.677  -2.264  1.00  0.00           C  
ATOM   4633  C   THR   195     -22.233 -16.617  -0.521  1.00  0.00           C  
ATOM   4634  O   THR   195     -21.526 -17.608  -0.631  1.00  0.00           O  
ATOM   4635  N   LEU   196     -21.784 -15.374  -0.250  1.00  0.00           N  
ATOM   4636  HN  LEU   196     -22.433 -14.615  -0.212  1.00  0.00           H  
ATOM   4637  CA  LEU   196     -20.377 -15.126   0.065  1.00  0.00           C  
ATOM   4638  CB  LEU   196     -20.171 -13.613   0.146  1.00  0.00           C  
ATOM   4639  CG  LEU   196     -18.745 -13.138   0.410  1.00  0.00           C  
ATOM   4640  CD1 LEU   196     -17.792 -13.499  -0.727  1.00  0.00           C  
ATOM   4641  CD2 LEU   196     -18.731 -11.645   0.723  1.00  0.00           C  
ATOM   4642  C   LEU   196     -19.941 -15.813   1.350  1.00  0.00           C  
ATOM   4643  O   LEU   196     -18.889 -16.432   1.432  1.00  0.00           O  
ATOM   4644  N   ALA   197     -20.845 -15.698   2.342  1.00  0.00           N  
ATOM   4645  HN  ALA   197     -21.690 -15.199   2.156  1.00  0.00           H  
ATOM   4646  CA  ALA   197     -20.649 -16.372   3.622  1.00  0.00           C  
ATOM   4647  CB  ALA   197     -21.763 -16.011   4.605  1.00  0.00           C  
ATOM   4648  C   ALA   197     -20.618 -17.878   3.488  1.00  0.00           C  
ATOM   4649  O   ALA   197     -19.774 -18.546   4.063  1.00  0.00           O  
ATOM   4650  N   PHE   198     -21.567 -18.377   2.671  1.00  0.00           N  
ATOM   4651  HN  PHE   198     -22.198 -17.745   2.222  1.00  0.00           H  
ATOM   4652  CA  PHE   198     -21.653 -19.819   2.436  1.00  0.00           C  
ATOM   4653  CB  PHE   198     -22.926 -20.146   1.642  1.00  0.00           C  
ATOM   4654  CG  PHE   198     -23.167 -21.639   1.599  1.00  0.00           C  
ATOM   4655  CD1 PHE   198     -22.642 -22.392   0.530  1.00  0.00           C  
ATOM   4656  CD2 PHE   198     -23.910 -22.261   2.625  1.00  0.00           C  
ATOM   4657  CE1 PHE   198     -22.859 -23.779   0.477  1.00  0.00           C  
ATOM   4658  CE2 PHE   198     -24.132 -23.651   2.575  1.00  0.00           C  
ATOM   4659  CZ  PHE   198     -23.604 -24.397   1.500  1.00  0.00           C  
ATOM   4660  C   PHE   198     -20.423 -20.417   1.770  1.00  0.00           C  
ATOM   4661  O   PHE   198     -19.923 -21.456   2.176  1.00  0.00           O  
ATOM   4662  N   GLU   199     -19.952 -19.682   0.743  1.00  0.00           N  
ATOM   4663  HN  GLU   199     -20.515 -18.930   0.402  1.00  0.00           H  
ATOM   4664  CA  GLU   199     -18.690 -20.056   0.101  1.00  0.00           C  
ATOM   4665  CB  GLU   199     -18.497 -19.268  -1.196  1.00  0.00           C  
ATOM   4666  CG  GLU   199     -17.412 -19.910  -2.070  1.00  0.00           C  
ATOM   4667  CD  GLU   199     -17.290 -19.185  -3.398  1.00  0.00           C  
ATOM   4668  OE1 GLU   199     -18.129 -19.402  -4.271  1.00  0.00           O  
ATOM   4669  OE2 GLU   199     -16.356 -18.402  -3.560  1.00  0.00           O1-
ATOM   4670  C   GLU   199     -17.455 -19.979   0.991  1.00  0.00           C  
ATOM   4671  O   GLU   199     -16.583 -20.837   0.960  1.00  0.00           O  
ATOM   4672  N   CYS   200     -17.446 -18.929   1.835  1.00  0.00           N  
ATOM   4673  HN  CYS   200     -18.186 -18.260   1.795  1.00  0.00           H  
ATOM   4674  CA  CYS   200     -16.377 -18.840   2.835  1.00  0.00           C  
ATOM   4675  CB  CYS   200     -16.430 -17.508   3.592  1.00  0.00           C  
ATOM   4676  SG  CYS   200     -16.092 -16.078   2.536  1.00  0.00           S  
ATOM   4677  C   CYS   200     -16.355 -19.999   3.817  1.00  0.00           C  
ATOM   4678  O   CYS   200     -15.308 -20.505   4.197  1.00  0.00           O  
ATOM   4679  N   ILE   201     -17.571 -20.427   4.194  1.00  0.00           N  
ATOM   4680  HN  ILE   201     -18.403 -19.978   3.867  1.00  0.00           H  
ATOM   4681  CA  ILE   201     -17.634 -21.558   5.117  1.00  0.00           C  
ATOM   4682  CB  ILE   201     -18.982 -21.527   5.850  1.00  0.00           C  
ATOM   4683  CG2 ILE   201     -19.059 -22.643   6.877  1.00  0.00           C  
ATOM   4684  CG1 ILE   201     -19.159 -20.194   6.575  1.00  0.00           C  
ATOM   4685  CD1 ILE   201     -20.551 -20.025   7.185  1.00  0.00           C  
ATOM   4686  C   ILE   201     -17.333 -22.924   4.492  1.00  0.00           C  
ATOM   4687  O   ILE   201     -16.694 -23.776   5.103  1.00  0.00           O  
ATOM   4688  N   THR   202     -17.820 -23.086   3.243  1.00  0.00           N  
ATOM   4689  HN  THR   202     -18.298 -22.325   2.805  1.00  0.00           H  
ATOM   4690  CA  THR   202     -17.693 -24.391   2.584  1.00  0.00           C  
ATOM   4691  CB  THR   202     -19.076 -25.028   2.397  1.00  0.00           C  
ATOM   4692  OG1 THR   202     -19.897 -24.218   1.543  1.00  0.00           O  
ATOM   4693  HG1 THR   202     -20.126 -23.437   2.031  1.00  0.00           H  
ATOM   4694  CG2 THR   202     -19.778 -25.278   3.732  1.00  0.00           C  
ATOM   4695  C   THR   202     -16.944 -24.394   1.254  1.00  0.00           C  
ATOM   4696  O   THR   202     -15.995 -25.137   1.039  1.00  0.00           O  
ATOM   4697  N   GLY   203     -17.457 -23.538   0.356  1.00  0.00           N  
ATOM   4698  HN  GLY   203     -18.207 -22.944   0.645  1.00  0.00           H  
ATOM   4699  CA  GLY   203     -16.942 -23.520  -1.012  1.00  0.00           C  
ATOM   4700  C   GLY   203     -18.024 -23.562  -2.085  1.00  0.00           C  
ATOM   4701  O   GLY   203     -17.748 -23.801  -3.254  1.00  0.00           O  
ATOM   4702  N   PHE   204     -19.277 -23.330  -1.630  1.00  0.00           N  
ATOM   4703  HN  PHE   204     -19.458 -23.130  -0.668  1.00  0.00           H  
ATOM   4704  CA  PHE   204     -20.403 -23.412  -2.562  1.00  0.00           C  
ATOM   4705  CB  PHE   204     -21.212 -24.702  -2.355  1.00  0.00           C  
ATOM   4706  CG  PHE   204     -20.345 -25.933  -2.312  1.00  0.00           C  
ATOM   4707  CD1 PHE   204     -19.735 -26.396  -3.496  1.00  0.00           C  
ATOM   4708  CD2 PHE   204     -20.176 -26.602  -1.081  1.00  0.00           C  
ATOM   4709  CE1 PHE   204     -18.949 -27.560  -3.445  1.00  0.00           C  
ATOM   4710  CE2 PHE   204     -19.389 -27.767  -1.033  1.00  0.00           C  
ATOM   4711  CZ  PHE   204     -18.788 -28.238  -2.218  1.00  0.00           C  
ATOM   4712  C   PHE   204     -21.343 -22.228  -2.427  1.00  0.00           C  
ATOM   4713  O   PHE   204     -21.104 -21.299  -1.664  1.00  0.00           O  
ATOM   4714  N   ARG   205     -22.448 -22.326  -3.189  1.00  0.00           N  
ATOM   4715  HN  ARG   205     -22.568 -23.111  -3.800  1.00  0.00           H  
ATOM   4716  CA  ARG   205     -23.562 -21.380  -3.081  1.00  0.00           C  
ATOM   4717  CB  ARG   205     -23.470 -20.426  -4.280  1.00  0.00           C  
ATOM   4718  CG  ARG   205     -22.331 -19.434  -4.110  1.00  0.00           C  
ATOM   4719  CD  ARG   205     -22.081 -18.594  -5.348  1.00  0.00           C  
ATOM   4720  NE  ARG   205     -20.640 -18.464  -5.494  1.00  0.00           N  
ATOM   4721  HE  ARG   205     -20.048 -18.617  -4.701  1.00  0.00           H  
ATOM   4722  CZ  ARG   205     -20.092 -18.209  -6.689  1.00  0.00           C  
ATOM   4723  NH1 ARG   205     -20.859 -17.970  -7.746  1.00  0.00           N1+
ATOM   4724 1HH1 ARG   205     -21.856 -17.956  -7.663  1.00  0.00           H  
ATOM   4725 2HH1 ARG   205     -20.442 -17.807  -8.639  1.00  0.00           H  
ATOM   4726  NH2 ARG   205     -18.767 -18.206  -6.793  1.00  0.00           N  
ATOM   4727 1HH2 ARG   205     -18.226 -18.366  -5.962  1.00  0.00           H  
ATOM   4728 2HH2 ARG   205     -18.302 -18.050  -7.663  1.00  0.00           H  
ATOM   4729  C   ARG   205     -24.814 -22.245  -3.098  1.00  0.00           C  
ATOM   4730  O   ARG   205     -24.673 -23.463  -3.069  1.00  0.00           O  
ATOM   4731  N   PRO   206     -26.042 -21.653  -3.210  1.00  0.00           N  
ATOM   4732  CD  PRO   206     -26.479 -20.304  -2.843  1.00  0.00           C  
ATOM   4733  CA  PRO   206     -27.150 -22.451  -3.764  1.00  0.00           C  
ATOM   4734  CB  PRO   206     -28.184 -21.380  -4.115  1.00  0.00           C  
ATOM   4735  CG  PRO   206     -27.994 -20.335  -3.017  1.00  0.00           C  
ATOM   4736  C   PRO   206     -26.763 -23.386  -4.910  1.00  0.00           C  
ATOM   4737  O   PRO   206     -27.110 -24.560  -4.869  1.00  0.00           O  
ATOM   4738  N   PHE   207     -25.951 -22.814  -5.847  1.00  0.00           N  
ATOM   4739  HN  PHE   207     -25.896 -21.817  -5.820  1.00  0.00           H  
ATOM   4740  CA  PHE   207     -24.919 -23.542  -6.614  1.00  0.00           C  
ATOM   4741  CB  PHE   207     -25.327 -24.921  -7.168  1.00  0.00           C  
ATOM   4742  CG  PHE   207     -26.451 -24.955  -8.190  1.00  0.00           C  
ATOM   4743  CD1 PHE   207     -27.690 -24.315  -7.965  1.00  0.00           C  
ATOM   4744  CD2 PHE   207     -26.246 -25.714  -9.359  1.00  0.00           C  
ATOM   4745  CE1 PHE   207     -28.730 -24.467  -8.904  1.00  0.00           C  
ATOM   4746  CE2 PHE   207     -27.278 -25.866 -10.302  1.00  0.00           C  
ATOM   4747  CZ  PHE   207     -28.518 -25.244 -10.061  1.00  0.00           C  
ATOM   4748  C   PHE   207     -24.191 -22.775  -7.704  1.00  0.00           C  
ATOM   4749  O   PHE   207     -24.787 -22.079  -8.517  1.00  0.00           O  
ATOM   4750  N   LEU   208     -22.852 -22.969  -7.693  1.00  0.00           N  
ATOM   4751  HN  LEU   208     -22.431 -23.520  -6.973  1.00  0.00           H  
ATOM   4752  CA  LEU   208     -22.069 -22.478  -8.833  1.00  0.00           C  
ATOM   4753  CB  LEU   208     -20.755 -21.796  -8.415  1.00  0.00           C  
ATOM   4754  CG  LEU   208     -20.071 -21.086  -9.600  1.00  0.00           C  
ATOM   4755  CD1 LEU   208     -20.977 -20.046 -10.267  1.00  0.00           C  
ATOM   4756  CD2 LEU   208     -18.695 -20.533  -9.243  1.00  0.00           C  
ATOM   4757  C   LEU   208     -21.868 -23.402 -10.040  1.00  0.00           C  
ATOM   4758  O   LEU   208     -21.967 -22.916 -11.161  1.00  0.00           O  
ATOM   4759  N   PRO   209     -21.627 -24.740  -9.858  1.00  0.00           N  
ATOM   4760  CD  PRO   209     -21.320 -25.486  -8.638  1.00  0.00           C  
ATOM   4761  CA  PRO   209     -21.768 -25.622 -11.035  1.00  0.00           C  
ATOM   4762  CB  PRO   209     -21.561 -27.021 -10.434  1.00  0.00           C  
ATOM   4763  CG  PRO   209     -21.833 -26.886  -8.936  1.00  0.00           C  
ATOM   4764  C   PRO   209     -23.138 -25.408 -11.668  1.00  0.00           C  
ATOM   4765  O   PRO   209     -24.080 -25.143 -10.937  1.00  0.00           O  
ATOM   4766  N   ASN   210     -23.172 -25.424 -13.023  1.00  0.00           N  
ATOM   4767  HN  ASN   210     -22.389 -25.815 -13.505  1.00  0.00           H  
ATOM   4768  CA  ASN   210     -24.188 -24.692 -13.811  1.00  0.00           C  
ATOM   4769  CB  ASN   210     -25.650 -24.971 -13.385  1.00  0.00           C  
ATOM   4770  CG  ASN   210     -26.072 -26.414 -13.628  1.00  0.00           C  
ATOM   4771  OD1 ASN   210     -26.938 -26.695 -14.446  1.00  0.00           O  
ATOM   4772  ND2 ASN   210     -25.460 -27.327 -12.853  1.00  0.00           N  
ATOM   4773 1HD2 ASN   210     -24.727 -27.076 -12.221  1.00  0.00           H  
ATOM   4774 2HD2 ASN   210     -25.754 -28.280 -12.911  1.00  0.00           H  
ATOM   4775  C   ASN   210     -23.857 -23.193 -13.913  1.00  0.00           C  
ATOM   4776  O   ASN   210     -22.688 -22.833 -13.864  1.00  0.00           O  
ATOM   4777  N   TRP   211     -24.893 -22.334 -14.078  1.00  0.00           N  
ATOM   4778  HN  TRP   211     -25.843 -22.642 -14.133  1.00  0.00           H  
ATOM   4779  CA  TRP   211     -24.621 -20.901 -14.274  1.00  0.00           C  
ATOM   4780  CB  TRP   211     -24.244 -20.669 -15.748  1.00  0.00           C  
ATOM   4781  CG  TRP   211     -23.495 -19.365 -15.964  1.00  0.00           C  
ATOM   4782  CD2 TRP   211     -22.136 -19.052 -15.620  1.00  0.00           C  
ATOM   4783  CE2 TRP   211     -21.902 -17.674 -16.044  1.00  0.00           C  
ATOM   4784  CE3 TRP   211     -21.090 -19.775 -15.024  1.00  0.00           C  
ATOM   4785  CD1 TRP   211     -24.007 -18.205 -16.556  1.00  0.00           C  
ATOM   4786  NE1 TRP   211     -23.084 -17.217 -16.598  1.00  0.00           N  
ATOM   4787  HE1 TRP   211     -23.232 -16.307 -16.954  1.00  0.00           H  
ATOM   4788  CZ2 TRP   211     -20.642 -17.093 -15.845  1.00  0.00           C  
ATOM   4789  CZ3 TRP   211     -19.831 -19.173 -14.836  1.00  0.00           C  
ATOM   4790  CH2 TRP   211     -19.605 -17.837 -15.248  1.00  0.00           C  
ATOM   4791  C   TRP   211     -25.835 -20.084 -13.842  1.00  0.00           C  
ATOM   4792  O   TRP   211     -26.836 -20.670 -13.473  1.00  0.00           O  
ATOM   4793  N   GLN   212     -25.729 -18.737 -13.898  1.00  0.00           N  
ATOM   4794  HN  GLN   212     -24.863 -18.328 -14.177  1.00  0.00           H  
ATOM   4795  CA  GLN   212     -26.852 -17.875 -13.505  1.00  0.00           C  
ATOM   4796  CB  GLN   212     -26.357 -16.416 -13.355  1.00  0.00           C  
ATOM   4797  CG  GLN   212     -27.399 -15.325 -13.062  1.00  0.00           C  
ATOM   4798  CD  GLN   212     -28.154 -15.605 -11.778  1.00  0.00           C  
ATOM   4799  OE1 GLN   212     -27.592 -15.893 -10.729  1.00  0.00           O  
ATOM   4800  NE2 GLN   212     -29.484 -15.503 -11.924  1.00  0.00           N  
ATOM   4801 1HE2 GLN   212     -29.896 -15.262 -12.803  1.00  0.00           H  
ATOM   4802 2HE2 GLN   212     -30.071 -15.672 -11.135  1.00  0.00           H  
ATOM   4803  C   GLN   212     -28.183 -18.064 -14.255  1.00  0.00           C  
ATOM   4804  O   GLN   212     -29.168 -18.402 -13.614  1.00  0.00           O  
ATOM   4805  N   PRO   213     -28.241 -17.886 -15.612  1.00  0.00           N  
ATOM   4806  CD  PRO   213     -27.269 -17.302 -16.532  1.00  0.00           C  
ATOM   4807  CA  PRO   213     -29.480 -18.261 -16.319  1.00  0.00           C  
ATOM   4808  CB  PRO   213     -29.210 -17.838 -17.767  1.00  0.00           C  
ATOM   4809  CG  PRO   213     -28.119 -16.778 -17.679  1.00  0.00           C  
ATOM   4810  C   PRO   213     -29.887 -19.728 -16.215  1.00  0.00           C  
ATOM   4811  O   PRO   213     -31.057 -20.086 -16.277  1.00  0.00           O  
ATOM   4812  N   VAL   214     -28.839 -20.557 -16.047  1.00  0.00           N  
ATOM   4813  HN  VAL   214     -27.931 -20.154 -15.942  1.00  0.00           H  
ATOM   4814  CA  VAL   214     -29.029 -22.003 -15.902  1.00  0.00           C  
ATOM   4815  CB  VAL   214     -27.733 -22.725 -16.320  1.00  0.00           C  
ATOM   4816  CG1 VAL   214     -27.908 -24.238 -16.466  1.00  0.00           C  
ATOM   4817  CG2 VAL   214     -27.189 -22.140 -17.627  1.00  0.00           C  
ATOM   4818  C   VAL   214     -29.515 -22.411 -14.509  1.00  0.00           C  
ATOM   4819  O   VAL   214     -30.063 -23.487 -14.294  1.00  0.00           O  
ATOM   4820  N   GLN   215     -29.346 -21.442 -13.580  1.00  0.00           N  
ATOM   4821  HN  GLN   215     -28.785 -20.644 -13.800  1.00  0.00           H  
ATOM   4822  CA  GLN   215     -30.080 -21.442 -12.318  1.00  0.00           C  
ATOM   4823  CB  GLN   215     -29.406 -20.474 -11.330  1.00  0.00           C  
ATOM   4824  CG  GLN   215     -28.191 -21.055 -10.594  1.00  0.00           C  
ATOM   4825  CD  GLN   215     -27.529 -20.010  -9.706  1.00  0.00           C  
ATOM   4826  OE1 GLN   215     -26.312 -19.900  -9.657  1.00  0.00           O  
ATOM   4827  NE2 GLN   215     -28.380 -19.233  -9.007  1.00  0.00           N  
ATOM   4828 1HE2 GLN   215     -29.371 -19.352  -9.041  1.00  0.00           H  
ATOM   4829 2HE2 GLN   215     -28.008 -18.507  -8.429  1.00  0.00           H  
ATOM   4830  C   GLN   215     -31.555 -21.157 -12.590  1.00  0.00           C  
ATOM   4831  O   GLN   215     -32.147 -21.893 -13.369  1.00  0.00           O  
ATOM   4832  N   TRP   216     -32.129 -20.106 -11.945  1.00  0.00           N  
ATOM   4833  HN  TRP   216     -31.587 -19.510 -11.355  1.00  0.00           H  
ATOM   4834  CA  TRP   216     -33.569 -19.795 -12.032  1.00  0.00           C  
ATOM   4835  CB  TRP   216     -34.077 -19.565 -13.477  1.00  0.00           C  
ATOM   4836  CG  TRP   216     -33.352 -18.452 -14.215  1.00  0.00           C  
ATOM   4837  CD2 TRP   216     -33.552 -18.037 -15.587  1.00  0.00           C  
ATOM   4838  CE2 TRP   216     -32.655 -16.944 -15.841  1.00  0.00           C  
ATOM   4839  CE3 TRP   216     -34.396 -18.500 -16.620  1.00  0.00           C  
ATOM   4840  CD1 TRP   216     -32.357 -17.589 -13.725  1.00  0.00           C  
ATOM   4841  NE1 TRP   216     -31.947 -16.704 -14.670  1.00  0.00           N  
ATOM   4842  HE1 TRP   216     -31.261 -16.015 -14.552  1.00  0.00           H  
ATOM   4843  CZ2 TRP   216     -32.632 -16.328 -17.110  1.00  0.00           C  
ATOM   4844  CZ3 TRP   216     -34.362 -17.878 -17.887  1.00  0.00           C  
ATOM   4845  CH2 TRP   216     -33.483 -16.800 -18.131  1.00  0.00           C  
ATOM   4846  C   TRP   216     -34.434 -20.811 -11.293  1.00  0.00           C  
ATOM   4847  O   TRP   216     -35.028 -20.533 -10.260  1.00  0.00           O  
ATOM   4848  N   HIS   217     -34.400 -22.040 -11.843  1.00  0.00           N  
ATOM   4849  HN  HIS   217     -33.977 -22.164 -12.740  1.00  0.00           H  
ATOM   4850  CA  HIS   217     -34.838 -23.233 -11.120  1.00  0.00           C  
ATOM   4851  CB  HIS   217     -34.843 -24.398 -12.121  1.00  0.00           C  
ATOM   4852  CG  HIS   217     -35.748 -25.536 -11.699  1.00  0.00           C  
ATOM   4853  ND1 HIS   217     -37.088 -25.520 -11.836  1.00  0.00           N  
ATOM   4854  HD1 HIS   217     -37.633 -24.793 -12.201  1.00  0.00           H  
ATOM   4855  CD2 HIS   217     -35.368 -26.763 -11.146  1.00  0.00           C  
ATOM   4856  NE2 HIS   217     -36.498 -27.488 -10.954  1.00  0.00           N  
ATOM   4857  CE1 HIS   217     -37.555 -26.725 -11.377  1.00  0.00           C  
ATOM   4858  C   HIS   217     -34.043 -23.558  -9.846  1.00  0.00           C  
ATOM   4859  O   HIS   217     -34.451 -24.411  -9.069  1.00  0.00           O  
ATOM   4860  N   SER   218     -32.924 -22.813  -9.635  1.00  0.00           N  
ATOM   4861  HN  SER   218     -32.596 -22.230 -10.378  1.00  0.00           H  
ATOM   4862  CA  SER   218     -32.213 -22.824  -8.339  1.00  0.00           C  
ATOM   4863  CB  SER   218     -30.954 -21.962  -8.385  1.00  0.00           C  
ATOM   4864  OG  SER   218     -30.157 -22.149  -7.207  1.00  0.00           O  
ATOM   4865  HG  SER   218     -30.717 -22.552  -6.551  1.00  0.00           H  
ATOM   4866  C   SER   218     -33.022 -22.329  -7.154  1.00  0.00           C  
ATOM   4867  O   SER   218     -32.768 -22.670  -6.005  1.00  0.00           O  
ATOM   4868  N   LYS   219     -34.013 -21.494  -7.510  1.00  0.00           N  
ATOM   4869  HN  LYS   219     -34.097 -21.241  -8.474  1.00  0.00           H  
ATOM   4870  CA  LYS   219     -35.017 -21.056  -6.543  1.00  0.00           C  
ATOM   4871  CB  LYS   219     -35.715 -19.820  -7.106  1.00  0.00           C  
ATOM   4872  CG  LYS   219     -34.768 -18.647  -7.380  1.00  0.00           C  
ATOM   4873  CD  LYS   219     -35.341 -17.709  -8.442  1.00  0.00           C  
ATOM   4874  CE  LYS   219     -34.622 -16.363  -8.557  1.00  0.00           C  
ATOM   4875  NZ  LYS   219     -33.172 -16.494  -8.777  1.00  0.00           N1+
ATOM   4876  HZ1 LYS   219     -32.734 -15.552  -8.725  1.00  0.00           H  
ATOM   4877  HZ2 LYS   219     -32.987 -16.882  -9.722  1.00  0.00           H  
ATOM   4878  HZ3 LYS   219     -32.768 -17.107  -8.039  1.00  0.00           H  
ATOM   4879  C   LYS   219     -36.032 -22.131  -6.153  1.00  0.00           C  
ATOM   4880  O   LYS   219     -36.888 -21.915  -5.306  1.00  0.00           O  
ATOM   4881  N   VAL   220     -35.883 -23.308  -6.814  1.00  0.00           N  
ATOM   4882  HN  VAL   220     -35.180 -23.385  -7.517  1.00  0.00           H  
ATOM   4883  CA  VAL   220     -36.708 -24.494  -6.562  1.00  0.00           C  
ATOM   4884  CB  VAL   220     -36.303 -25.216  -5.252  1.00  0.00           C  
ATOM   4885  CG1 VAL   220     -36.714 -26.693  -5.281  1.00  0.00           C  
ATOM   4886  CG2 VAL   220     -34.803 -25.103  -4.957  1.00  0.00           C  
ATOM   4887  C   VAL   220     -38.194 -24.164  -6.690  1.00  0.00           C  
ATOM   4888  O   VAL   220     -38.610 -23.676  -7.733  1.00  0.00           O  
ATOM   4889  N   ARG   221     -38.970 -24.382  -5.606  1.00  0.00           N  
ATOM   4890  HN  ARG   221     -38.630 -24.794  -4.763  1.00  0.00           H  
ATOM   4891  CA  ARG   221     -40.308 -23.802  -5.663  1.00  0.00           C  
ATOM   4892  CB  ARG   221     -41.366 -24.705  -5.037  1.00  0.00           C  
ATOM   4893  CG  ARG   221     -41.271 -26.177  -5.431  1.00  0.00           C  
ATOM   4894  CD  ARG   221     -42.412 -26.961  -4.793  1.00  0.00           C  
ATOM   4895  NE  ARG   221     -42.187 -28.400  -4.886  1.00  0.00           N  
ATOM   4896  HE  ARG   221     -41.723 -28.781  -5.685  1.00  0.00           H  
ATOM   4897  CZ  ARG   221     -42.670 -29.205  -3.917  1.00  0.00           C  
ATOM   4898  NH1 ARG   221     -43.285 -28.698  -2.847  1.00  0.00           N1+
ATOM   4899 1HH1 ARG   221     -43.325 -27.706  -2.712  1.00  0.00           H  
ATOM   4900 2HH1 ARG   221     -43.704 -29.294  -2.164  1.00  0.00           H  
ATOM   4901  NH2 ARG   221     -42.527 -30.523  -4.041  1.00  0.00           N  
ATOM   4902 1HH2 ARG   221     -42.052 -30.897  -4.838  1.00  0.00           H  
ATOM   4903 2HH2 ARG   221     -42.886 -31.144  -3.345  1.00  0.00           H  
ATOM   4904  C   ARG   221     -40.337 -22.438  -5.016  1.00  0.00           C  
ATOM   4905  O   ARG   221     -40.370 -22.282  -3.800  1.00  0.00           O  
ATOM   4906  N   GLN   222     -40.318 -21.451  -5.927  1.00  0.00           N  
ATOM   4907  HN  GLN   222     -40.272 -21.744  -6.882  1.00  0.00           H  
ATOM   4908  CA  GLN   222     -40.227 -20.033  -5.560  1.00  0.00           C  
ATOM   4909  CB  GLN   222     -40.374 -19.183  -6.816  1.00  0.00           C  
ATOM   4910  CG  GLN   222     -39.468 -19.601  -7.976  1.00  0.00           C  
ATOM   4911  CD  GLN   222     -39.907 -18.882  -9.234  1.00  0.00           C  
ATOM   4912  OE1 GLN   222     -39.146 -18.169  -9.876  1.00  0.00           O  
ATOM   4913  NE2 GLN   222     -41.195 -19.112  -9.553  1.00  0.00           N  
ATOM   4914 1HE2 GLN   222     -41.761 -19.707  -8.983  1.00  0.00           H  
ATOM   4915 2HE2 GLN   222     -41.611 -18.697 -10.361  1.00  0.00           H  
ATOM   4916  C   GLN   222     -41.234 -19.548  -4.527  1.00  0.00           C  
ATOM   4917  O   GLN   222     -40.940 -18.746  -3.650  1.00  0.00           O  
ATOM   4918  N   LYS   223     -42.452 -20.100  -4.700  1.00  0.00           N  
ATOM   4919  HN  LYS   223     -42.556 -20.740  -5.460  1.00  0.00           H  
ATOM   4920  CA  LYS   223     -43.597 -19.778  -3.847  1.00  0.00           C  
ATOM   4921  CB  LYS   223     -44.800 -20.588  -4.346  1.00  0.00           C  
ATOM   4922  CG  LYS   223     -46.123 -20.373  -3.601  1.00  0.00           C  
ATOM   4923  CD  LYS   223     -46.739 -18.990  -3.814  1.00  0.00           C  
ATOM   4924  CE  LYS   223     -48.048 -18.859  -3.036  1.00  0.00           C  
ATOM   4925  NZ  LYS   223     -48.749 -17.629  -3.421  1.00  0.00           N1+
ATOM   4926  HZ1 LYS   223     -49.639 -17.559  -2.888  1.00  0.00           H  
ATOM   4927  HZ2 LYS   223     -48.981 -17.676  -4.432  1.00  0.00           H  
ATOM   4928  HZ3 LYS   223     -48.146 -16.806  -3.217  1.00  0.00           H  
ATOM   4929  C   LYS   223     -43.359 -19.985  -2.356  1.00  0.00           C  
ATOM   4930  O   LYS   223     -43.542 -19.087  -1.545  1.00  0.00           O  
ATOM   4931  N   SER   224     -42.939 -21.224  -2.043  1.00  0.00           N  
ATOM   4932  HN  SER   224     -42.772 -21.918  -2.742  1.00  0.00           H  
ATOM   4933  CA  SER   224     -42.686 -21.513  -0.638  1.00  0.00           C  
ATOM   4934  CB  SER   224     -42.951 -22.989  -0.366  1.00  0.00           C  
ATOM   4935  OG  SER   224     -44.308 -23.284  -0.699  1.00  0.00           O  
ATOM   4936  HG  SER   224     -44.837 -22.869  -0.031  1.00  0.00           H  
ATOM   4937  C   SER   224     -41.292 -21.129  -0.210  1.00  0.00           C  
ATOM   4938  O   SER   224     -40.304 -21.476  -0.844  1.00  0.00           O
[truncated: 344,607 more chars]
